# Supplementary material for: Analysis of transcripts and splice isoforms in red clover (Trifolium pratense L.) by single-molecule long-read sequencing
Source: BMC Plant Biol. 2018 Nov 26;18:300. doi: 10.1186/s12870-018-1534-8 (PMC6258457; doi:10.1186/s12870-018-1534-8)
Supplement: Supplementary file 3 — Table S2. Exon number and chromosome location of genes and isoforms detected by SMRT. (XLSX 2109 kb) [file 12870_2018_1534_MOESM3_ESM.xlsx]

## Sheet: isoform_exon
Table S2. Exon number and chromosome location of genes and isoforms detected by SMRT
GeneID	IsoformID	Chromosome	Start	End	Strand	Exon_number
Tp57577_TGAC_v2_gene31270	TP57577_TGAC_V2_MRNA32323-	Tp57577_TGAC_v2_scaf_733	16090	17398	+	1
Tp57577_TGAC_v2_gene5618	TP57577_TGAC_V2_MRNA5811-	Tp57577_TGAC_v2_LG4	27749787	27750148	-	8
Tp57577_TGAC_v2_gene29878	Tp57577_TGAC_v2_gene29878_novel01	Tp57577_TGAC_v2_scaf_480	53294	54006	-	8
Tp57577_TGAC_v2_gene9557	Tp57577_TGAC_v2_gene9557_novel01	Tp57577_TGAC_v2_LG3	9730504	9731390	+	2
Tp57577_TGAC_v2_gene9557	Tp57577_TGAC_v2_gene9557_novel02	Tp57577_TGAC_v2_LG3	9730635	9731037	+	1
Tp57577_TGAC_v2_gene38802	TP57577_TGAC_V2_MRNA40114-	Tp57577_TGAC_v2_LG4	25124988	25125663	-	1
Tp57577_TGAC_v2_gene6380	Tp57577_TGAC_v2_gene6380_novel01	Tp57577_TGAC_v2_LG3	25029177	25029464	+	8
Tp57577_TGAC_v2_gene6380	Tp57577_TGAC_v2_gene6380_novel02	Tp57577_TGAC_v2_LG3	25038005	25038206	+	11
Tp57577_TGAC_v2_gene6380	Tp57577_TGAC_v2_gene6380_novel03	Tp57577_TGAC_v2_LG3	25038005	25038349	+	8
Tp57577_TGAC_v2_gene6380	Tp57577_TGAC_v2_gene6380_novel04	Tp57577_TGAC_v2_LG3	25038005	25038420	+	10
Tp57577_TGAC_v2_gene6380	Tp57577_TGAC_v2_gene6380_novel05	Tp57577_TGAC_v2_LG3	25038005	25038412	+	10
Tp57577_TGAC_v2_gene6380	Tp57577_TGAC_v2_gene6380_novel06	Tp57577_TGAC_v2_LG3	25038005	25038372	+	7
Tp57577_TGAC_v2_gene6380	Tp57577_TGAC_v2_gene6380_novel07	Tp57577_TGAC_v2_LG3	25038916	25039555	+	4
Tp57577_TGAC_v2_gene22541	Tp57577_TGAC_v2_gene22541_novel01	Tp57577_TGAC_v2_scaf_697	13991	14242	+	2
Tp57577_TGAC_v2_gene22541	Tp57577_TGAC_v2_gene22541_novel02	Tp57577_TGAC_v2_scaf_697	21968	22485	+	7
Tp57577_TGAC_v2_gene22541	Tp57577_TGAC_v2_gene22541_novel03	Tp57577_TGAC_v2_scaf_697	21968	22430	+	6
Tp57577_TGAC_v2_gene22541	Tp57577_TGAC_v2_gene22541_novel04	Tp57577_TGAC_v2_scaf_697	21968	22403	+	2
Tp57577_TGAC_v2_gene13305	Tp57577_TGAC_v2_gene13305_novel01	Tp57577_TGAC_v2_LG1	18803300	18805699	-	8
Tp57577_TGAC_v2_gene13305	Tp57577_TGAC_v2_gene13305_novel02	Tp57577_TGAC_v2_LG1	18803335	18805699	-	9
Tp57577_TGAC_v2_gene13305	Tp57577_TGAC_v2_gene13305_novel03	Tp57577_TGAC_v2_LG1	18805330	18805701	-	1
Tp57577_TGAC_v2_gene2827	Tp57577_TGAC_v2_gene2827_novel01	Tp57577_TGAC_v2_LG3	13624260	13624632	+	1
Tp57577_TGAC_v2_gene2827	Tp57577_TGAC_v2_gene2827_novel02	Tp57577_TGAC_v2_LG3	13624260	13624747	+	1
Tp57577_TGAC_v2_gene27911	TP57577_TGAC_V2_MRNA28857-	Tp57577_TGAC_v2_scaf_873	79538	79865	-	4
Tp57577_TGAC_v2_gene27911	Tp57577_TGAC_v2_gene27911_novel01	Tp57577_TGAC_v2_scaf_873	79571	79865	-	2
Tp57577_TGAC_v2_gene9642	TP57577_TGAC_V2_MRNA9967-	Tp57577_TGAC_v2_LG6	1718522	1718853	+	5
Tp57577_TGAC_v2_gene28242	Tp57577_TGAC_v2_gene28242_novel01	Tp57577_TGAC_v2_scaf_883	79000	79388	-	1
Tp57577_TGAC_v2_gene28242	Tp57577_TGAC_v2_gene28242_novel02	Tp57577_TGAC_v2_scaf_883	79117	79453	-	1
Tp57577_TGAC_v2_gene15699	TP57577_TGAC_V2_MRNA16233-	Tp57577_TGAC_v2_scaf_247	213957	214393	-	35
Tp57577_TGAC_v2_gene15699	Tp57577_TGAC_v2_gene15699_novel01	Tp57577_TGAC_v2_scaf_247	213966	214393	-	33
Tp57577_TGAC_v2_gene15699	Tp57577_TGAC_v2_gene15699_novel02	Tp57577_TGAC_v2_scaf_247	213959	214393	-	25
Tp57577_TGAC_v2_gene15699	Tp57577_TGAC_v2_gene15699_novel03	Tp57577_TGAC_v2_scaf_247	213965	214393	-	28
Tp57577_TGAC_v2_gene15699	Tp57577_TGAC_v2_gene15699_novel04	Tp57577_TGAC_v2_scaf_247	213966	214393	-	36
Tp57577_TGAC_v2_gene15699	Tp57577_TGAC_v2_gene15699_novel05	Tp57577_TGAC_v2_scaf_247	214130	214393	-	36
Tp57577_TGAC_v2_gene15699	Tp57577_TGAC_v2_gene15699_novel06	Tp57577_TGAC_v2_scaf_247	214141	214393	-	22
Tp57577_TGAC_v2_gene15699	Tp57577_TGAC_v2_gene15699_novel07	Tp57577_TGAC_v2_scaf_247	214142	214393	-	10
Tp57577_TGAC_v2_gene15699	Tp57577_TGAC_v2_gene15699_novel08	Tp57577_TGAC_v2_scaf_247	214143	214393	-	34
Tp57577_TGAC_v2_gene15699	Tp57577_TGAC_v2_gene15699_novel09	Tp57577_TGAC_v2_scaf_247	216352	217029	-	6
Tp57577_TGAC_v2_gene3721	TP57577_TGAC_V2_MRNA3831-	Tp57577_TGAC_v2_LG6	14851489	14852903	+	3
Tp57577_TGAC_v2_gene3721	Tp57577_TGAC_v2_gene3721_novel01	Tp57577_TGAC_v2_LG6	14851489	14853064	+	3
Tp57577_TGAC_v2_gene25423	TP57577_TGAC_V2_MRNA26286-	Tp57577_TGAC_v2_LG4	15517753	15518342	-	16
Tp57577_TGAC_v2_gene25423	Tp57577_TGAC_v2_gene25423_novel01	Tp57577_TGAC_v2_LG4	15517369	15518342	-	11
Tp57577_TGAC_v2_gene25423	Tp57577_TGAC_v2_gene25423_novel02	Tp57577_TGAC_v2_LG4	15517752	15519181	-	15
Tp57577_TGAC_v2_gene25423	Tp57577_TGAC_v2_gene25423_novel03	Tp57577_TGAC_v2_LG4	15517752	15518342	-	3
Tp57577_TGAC_v2_gene25423	Tp57577_TGAC_v2_gene25423_novel04	Tp57577_TGAC_v2_LG4	15518001	15518342	-	9
Tp57577_TGAC_v2_gene5775	TP57577_TGAC_V2_MRNA5971-	Tp57577_TGAC_v2_LG5	617379	617941	+	4
Tp57577_TGAC_v2_gene5775	Tp57577_TGAC_v2_gene5775_novel01	Tp57577_TGAC_v2_LG5	617379	617951	+	2
Tp57577_TGAC_v2_gene5775	Tp57577_TGAC_v2_gene5775_novel02	Tp57577_TGAC_v2_LG5	617592	617962	+	1
Tp57577_TGAC_v2_gene21340	TP57577_TGAC_V2_MRNA22070-	Tp57577_TGAC_v2_LG2	192488	192992	-	7
Tp57577_TGAC_v2_gene21340	Tp57577_TGAC_v2_gene21340_novel01	Tp57577_TGAC_v2_LG2	192573	192992	-	4
Tp57577_TGAC_v2_gene3138	TP57577_TGAC_V2_MRNA3230-	Tp57577_TGAC_v2_LG7	11073273	11074457	+	4
Tp57577_TGAC_v2_gene3138	Tp57577_TGAC_v2_gene3138_novel01	Tp57577_TGAC_v2_LG7	11073273	11074366	+	2
Tp57577_TGAC_v2_gene1515	Tp57577_TGAC_v2_gene1515_novel01	Tp57577_TGAC_v2_LG5	14607351	14607761	-	8
Tp57577_TGAC_v2_gene1515	Tp57577_TGAC_v2_gene1515_novel02	Tp57577_TGAC_v2_LG5	14607434	14607761	-	8
Tp57577_TGAC_v2_gene1515	Tp57577_TGAC_v2_gene1515_novel03	Tp57577_TGAC_v2_LG5	14607435	14607761	-	8
Tp57577_TGAC_v2_gene1515	Tp57577_TGAC_v2_gene1515_novel04	Tp57577_TGAC_v2_LG5	14607436	14607761	-	7
Tp57577_TGAC_v2_gene1515	Tp57577_TGAC_v2_gene1515_novel05	Tp57577_TGAC_v2_LG5	14607367	14607761	-	7
Tp57577_TGAC_v2_gene1515	Tp57577_TGAC_v2_gene1515_novel06	Tp57577_TGAC_v2_LG5	14607435	14607947	-	7
Tp57577_TGAC_v2_gene1515	Tp57577_TGAC_v2_gene1515_novel07	Tp57577_TGAC_v2_LG5	14607436	14607761	-	7
Tp57577_TGAC_v2_gene1515	Tp57577_TGAC_v2_gene1515_novel08	Tp57577_TGAC_v2_LG5	14607367	14607728	-	1
Tp57577_TGAC_v2_gene1515	Tp57577_TGAC_v2_gene1515_novel09	Tp57577_TGAC_v2_LG5	14607387	14607761	-	6
Tp57577_TGAC_v2_gene1515	Tp57577_TGAC_v2_gene1515_novel10	Tp57577_TGAC_v2_LG5	14607377	14608492	-	2
Tp57577_TGAC_v2_gene1515	Tp57577_TGAC_v2_gene1515_novel11	Tp57577_TGAC_v2_LG5	14607385	14607761	-	5
Tp57577_TGAC_v2_gene1515	Tp57577_TGAC_v2_gene1515_novel12	Tp57577_TGAC_v2_LG5	14607400	14607761	-	4
Tp57577_TGAC_v2_gene1515	Tp57577_TGAC_v2_gene1515_novel13	Tp57577_TGAC_v2_LG5	14607435	14607761	-	6
Tp57577_TGAC_v2_gene1515	Tp57577_TGAC_v2_gene1515_novel14	Tp57577_TGAC_v2_LG5	14607435	14607761	-	6
Tp57577_TGAC_v2_gene1515	Tp57577_TGAC_v2_gene1515_novel15	Tp57577_TGAC_v2_LG5	14607435	14607947	-	4
Tp57577_TGAC_v2_gene1515	Tp57577_TGAC_v2_gene1515_novel16	Tp57577_TGAC_v2_LG5	14609572	14610157	-	1
Tp57577_TGAC_v2_gene18483	Tp57577_TGAC_v2_gene18483_novel01	Tp57577_TGAC_v2_scaf_5463	451	1179	+	2
Tp57577_TGAC_v2_gene32851	TP57577_TGAC_V2_MRNA33955-	Tp57577_TGAC_v2_LG7	4242631	4242876	-	7
Tp57577_TGAC_v2_gene136	TP57577_TGAC_V2_MRNA136-	Tp57577_TGAC_v2_scaf_2176	781	1359	+	2
Tp57577_TGAC_v2_gene2923	TP57577_TGAC_V2_MRNA3007-	Tp57577_TGAC_v2_LG3	6321992	6322236	-	5
Tp57577_TGAC_v2_gene2923	Tp57577_TGAC_v2_gene2923_novel01	Tp57577_TGAC_v2_LG3	6321939	6322236	-	3
Tp57577_TGAC_v2_gene19252	TP57577_TGAC_V2_MRNA19920-	Tp57577_TGAC_v2_scaf_348	8932	9349	-	13
Tp57577_TGAC_v2_gene19252	Tp57577_TGAC_v2_gene19252_novel01	Tp57577_TGAC_v2_scaf_348	8917	9349	-	12
Tp57577_TGAC_v2_gene19252	Tp57577_TGAC_v2_gene19252_novel02	Tp57577_TGAC_v2_scaf_348	9103	9349	-	7
Tp57577_TGAC_v2_gene19252	Tp57577_TGAC_v2_gene19252_novel03	Tp57577_TGAC_v2_scaf_348	9122	9349	-	9
Tp57577_TGAC_v2_gene19252	Tp57577_TGAC_v2_gene19252_novel04	Tp57577_TGAC_v2_scaf_348	9150	9349	-	5
Tp57577_TGAC_v2_gene19252	Tp57577_TGAC_v2_gene19252_novel05	Tp57577_TGAC_v2_scaf_348	9169	9349	-	11
Tp57577_TGAC_v2_gene39331	TP57577_TGAC_V2_MRNA40671-	Tp57577_TGAC_v2_LG3	9919652	9920852	-	1
Tp57577_TGAC_v2_gene22794	TP57577_TGAC_V2_MRNA23576-	Tp57577_TGAC_v2_scaf_960	5997	8053	+	6
Tp57577_TGAC_v2_gene4679	TP57577_TGAC_V2_MRNA4831-	Tp57577_TGAC_v2_LG6	881278	883201	-	3
Tp57577_TGAC_v2_gene4679	Tp57577_TGAC_v2_gene4679_novel01	Tp57577_TGAC_v2_LG6	881693	882806	-	3
Tp57577_TGAC_v2_gene4679	Tp57577_TGAC_v2_gene4679_novel02	Tp57577_TGAC_v2_LG6	881773	882625	-	1
Tp57577_TGAC_v2_gene4679	Tp57577_TGAC_v2_gene4679_novel03	Tp57577_TGAC_v2_LG6	881779	882988	-	1
Tp57577_TGAC_v2_gene4679	Tp57577_TGAC_v2_gene4679_novel04	Tp57577_TGAC_v2_LG6	881747	883201	-	2
Tp57577_TGAC_v2_gene4679	Tp57577_TGAC_v2_gene4679_novel05	Tp57577_TGAC_v2_LG6	881779	882982	-	4
Tp57577_TGAC_v2_gene19494	Tp57577_TGAC_v2_gene19494_novel01	Tp57577_TGAC_v2_LG4	19810556	19810851	+	7
Tp57577_TGAC_v2_gene19494	Tp57577_TGAC_v2_gene19494_novel02	Tp57577_TGAC_v2_LG4	19810556	19810873	+	6
Tp57577_TGAC_v2_gene9301	Tp57577_TGAC_v2_gene9301_novel01	Tp57577_TGAC_v2_scaf_556	63175	64642	-	2
Tp57577_TGAC_v2_gene9301	Tp57577_TGAC_v2_gene9301_novel02	Tp57577_TGAC_v2_scaf_556	63381	64801	-	2
Tp57577_TGAC_v2_gene9301	Tp57577_TGAC_v2_gene9301_novel03	Tp57577_TGAC_v2_scaf_556	63480	63841	-	7
Tp57577_TGAC_v2_gene3192	Tp57577_TGAC_v2_gene3192_novel01	Tp57577_TGAC_v2_LG1	24612915	24613441	-	1
Tp57577_TGAC_v2_gene32389	Tp57577_TGAC_v2_gene32389_novel01	Tp57577_TGAC_v2_scaf_195	149360	149811	-	5
Tp57577_TGAC_v2_gene3558	TP57577_TGAC_V2_MRNA3659-	Tp57577_TGAC_v2_LG7	7207749	7209144	-	3
Tp57577_TGAC_v2_gene11526	Tp57577_TGAC_v2_gene11526_novel01	Tp57577_TGAC_v2_LG7	15156644	15156953	+	1
Tp57577_TGAC_v2_gene23347	Tp57577_TGAC_v2_gene23347_novel01	Tp57577_TGAC_v2_LG6	2525107	2525267	-	5
Tp57577_TGAC_v2_gene13695	TP57577_TGAC_V2_MRNA14151-	Tp57577_TGAC_v2_LG1	24224244	24225538	+	1
Tp57577_TGAC_v2_gene13695	Tp57577_TGAC_v2_gene13695_novel01	Tp57577_TGAC_v2_LG1	24224250	24224728	+	1
Tp57577_TGAC_v2_gene33619	TP57577_TGAC_V2_MRNA34754-	Tp57577_TGAC_v2_LG2	5910496	5910891	+	11
Tp57577_TGAC_v2_gene17022	Tp57577_TGAC_v2_gene17022_novel01	Tp57577_TGAC_v2_LG1	3755167	3755638	+	2
Tp57577_TGAC_v2_gene31925	TP57577_TGAC_V2_MRNA32994-	Tp57577_TGAC_v2_scaf_775	58894	59566	-	4
Tp57577_TGAC_v2_gene31925	Tp57577_TGAC_v2_gene31925_novel01	Tp57577_TGAC_v2_scaf_775	58991	59503	-	1
Tp57577_TGAC_v2_gene9706	TP57577_TGAC_V2_MRNA10035-	Tp57577_TGAC_v2_LG6	22429763	22430208	-	17
Tp57577_TGAC_v2_gene9706	Tp57577_TGAC_v2_gene9706_novel01	Tp57577_TGAC_v2_LG6	22429818	22430208	-	13
Tp57577_TGAC_v2_gene9706	Tp57577_TGAC_v2_gene9706_novel02	Tp57577_TGAC_v2_LG6	22429807	22430208	-	16
Tp57577_TGAC_v2_gene9706	Tp57577_TGAC_v2_gene9706_novel03	Tp57577_TGAC_v2_LG6	22429814	22430208	-	14
Tp57577_TGAC_v2_gene9706	Tp57577_TGAC_v2_gene9706_novel04	Tp57577_TGAC_v2_LG6	22429819	22430208	-	18
Tp57577_TGAC_v2_gene9706	Tp57577_TGAC_v2_gene9706_novel05	Tp57577_TGAC_v2_LG6	22429821	22430208	-	16
Tp57577_TGAC_v2_gene9706	Tp57577_TGAC_v2_gene9706_novel06	Tp57577_TGAC_v2_LG6	22439179	22440259	-	5
Tp57577_TGAC_v2_gene9706	Tp57577_TGAC_v2_gene9706_novel07	Tp57577_TGAC_v2_LG6	22440524	22440572	-	3
Tp57577_TGAC_v2_gene12492	TP57577_TGAC_V2_MRNA12899-	Tp57577_TGAC_v2_LG7	10068831	10069279	+	8
Tp57577_TGAC_v2_gene12492	Tp57577_TGAC_v2_gene12492_novel01	Tp57577_TGAC_v2_LG7	10068831	10069120	+	7
Tp57577_TGAC_v2_gene12492	Tp57577_TGAC_v2_gene12492_novel02	Tp57577_TGAC_v2_LG7	10068831	10069152	+	6
Tp57577_TGAC_v2_gene37706	TP57577_TGAC_V2_MRNA38975-	Tp57577_TGAC_v2_scaf_1430	18662	19350	+	10
Tp57577_TGAC_v2_gene37706	Tp57577_TGAC_v2_gene37706_novel01	Tp57577_TGAC_v2_scaf_1430	18662	19348	+	9
Tp57577_TGAC_v2_gene37706	Tp57577_TGAC_v2_gene37706_novel02	Tp57577_TGAC_v2_scaf_1430	18662	19327	+	4
Tp57577_TGAC_v2_gene37706	Tp57577_TGAC_v2_gene37706_novel03	Tp57577_TGAC_v2_scaf_1430	18512	19258	+	1
Tp57577_TGAC_v2_gene37706	Tp57577_TGAC_v2_gene37706_novel04	Tp57577_TGAC_v2_scaf_1430	18989	19372	+	1
Tp57577_TGAC_v2_gene13398	Tp57577_TGAC_v2_gene13398_novel01	Tp57577_TGAC_v2_LG1	18515021	18515433	-	17
Tp57577_TGAC_v2_gene13398	Tp57577_TGAC_v2_gene13398_novel02	Tp57577_TGAC_v2_LG1	18515021	18515433	-	17
Tp57577_TGAC_v2_gene13398	Tp57577_TGAC_v2_gene13398_novel03	Tp57577_TGAC_v2_LG1	18515025	18515433	-	17
Tp57577_TGAC_v2_gene13398	Tp57577_TGAC_v2_gene13398_novel04	Tp57577_TGAC_v2_LG1	18515025	18515433	-	17
Tp57577_TGAC_v2_gene13398	Tp57577_TGAC_v2_gene13398_novel05	Tp57577_TGAC_v2_LG1	18515031	18515433	-	17
Tp57577_TGAC_v2_gene13398	Tp57577_TGAC_v2_gene13398_novel06	Tp57577_TGAC_v2_LG1	18515280	18515433	-	17
Tp57577_TGAC_v2_gene13398	Tp57577_TGAC_v2_gene13398_novel07	Tp57577_TGAC_v2_LG1	18515025	18515433	-	13
Tp57577_TGAC_v2_gene13398	Tp57577_TGAC_v2_gene13398_novel08	Tp57577_TGAC_v2_LG1	18515285	18515433	-	16
Tp57577_TGAC_v2_gene37601	TP57577_TGAC_V2_MRNA38859-	Tp57577_TGAC_v2_LG5	8644276	8647088	-	4
Tp57577_TGAC_v2_gene10686	Tp57577_TGAC_v2_gene10686_novel01	Tp57577_TGAC_v2_scaf_212	114091	114406	+	4
Tp57577_TGAC_v2_gene10686	Tp57577_TGAC_v2_gene10686_novel02	Tp57577_TGAC_v2_scaf_212	114093	114407	+	4
Tp57577_TGAC_v2_gene26746	Tp57577_TGAC_v2_gene26746_novel01	Tp57577_TGAC_v2_LG2	14494234	14495269	-	14
Tp57577_TGAC_v2_gene21988	Tp57577_TGAC_v2_gene21988_novel01	Tp57577_TGAC_v2_scaf_1397	4706	5152	+	7
Tp57577_TGAC_v2_gene2020	Tp57577_TGAC_v2_gene2020_novel01	Tp57577_TGAC_v2_LG5	3881725	3882141	+	11
Tp57577_TGAC_v2_gene15541	Tp57577_TGAC_v2_gene15541_novel01	Tp57577_TGAC_v2_LG4	18283904	18284018	+	3
Tp57577_TGAC_v2_gene15541	Tp57577_TGAC_v2_gene15541_novel02	Tp57577_TGAC_v2_LG4	18283903	18283973	+	2
Tp57577_TGAC_v2_gene14973	Tp57577_TGAC_v2_gene14973_novel01	Tp57577_TGAC_v2_scaf_590	114340	114959	-	1
Tp57577_TGAC_v2_gene11837	Tp57577_TGAC_v2_gene11837_novel01	Tp57577_TGAC_v2_LG3	12365947	12367795	+	1
Tp57577_TGAC_v2_gene33121	TP57577_TGAC_V2_MRNA34235-	Tp57577_TGAC_v2_scaf_119	224419	224667	+	4
Tp57577_TGAC_v2_gene27079	TP57577_TGAC_V2_MRNA28010-	Tp57577_TGAC_v2_LG1	2043889	2044258	+	3
Tp57577_TGAC_v2_gene27079	Tp57577_TGAC_v2_gene27079_novel01	Tp57577_TGAC_v2_LG1	2043940	2044315	+	1
Tp57577_TGAC_v2_gene33760	Tp57577_TGAC_v2_gene33760_novel01	Tp57577_TGAC_v2_LG3	27401043	27402078	-	2
Tp57577_TGAC_v2_gene36643	Tp57577_TGAC_v2_gene36643_novel01	Tp57577_TGAC_v2_LG2	1651848	1652366	-	1
Tp57577_TGAC_v2_gene36643	Tp57577_TGAC_v2_gene36643_novel02	Tp57577_TGAC_v2_LG2	1651857	1652407	-	4
Tp57577_TGAC_v2_gene37167	TP57577_TGAC_V2_MRNA38409-	Tp57577_TGAC_v2_LG7	1624720	1625122	-	9
Tp57577_TGAC_v2_gene9696	TP57577_TGAC_V2_MRNA10024-	Tp57577_TGAC_v2_LG6	22468360	22468804	+	15
Tp57577_TGAC_v2_gene9696	Tp57577_TGAC_v2_gene9696_novel01	Tp57577_TGAC_v2_LG6	22467907	22468811	+	12
Tp57577_TGAC_v2_gene9696	Tp57577_TGAC_v2_gene9696_novel02	Tp57577_TGAC_v2_LG6	22468360	22468814	+	14
Tp57577_TGAC_v2_gene9696	Tp57577_TGAC_v2_gene9696_novel03	Tp57577_TGAC_v2_LG6	22467907	22468813	+	13
Tp57577_TGAC_v2_gene9696	Tp57577_TGAC_v2_gene9696_novel04	Tp57577_TGAC_v2_LG6	22467907	22468800	+	13
Tp57577_TGAC_v2_gene9696	Tp57577_TGAC_v2_gene9696_novel05	Tp57577_TGAC_v2_LG6	22467907	22468807	+	11
Tp57577_TGAC_v2_gene9696	Tp57577_TGAC_v2_gene9696_novel06	Tp57577_TGAC_v2_LG6	22467907	22468819	+	6
Tp57577_TGAC_v2_gene9696	Tp57577_TGAC_v2_gene9696_novel07	Tp57577_TGAC_v2_LG6	22468360	22468797	+	7
Tp57577_TGAC_v2_gene35264	Tp57577_TGAC_v2_gene35264_novel01	Tp57577_TGAC_v2_scaf_634	12601	13632	-	1
Tp57577_TGAC_v2_gene35264	Tp57577_TGAC_v2_gene35264_novel02	Tp57577_TGAC_v2_scaf_634	12604	14239	-	2
Tp57577_TGAC_v2_gene4239	TP57577_TGAC_V2_MRNA4375-	Tp57577_TGAC_v2_LG7	28239614	28240286	-	11
Tp57577_TGAC_v2_gene4239	Tp57577_TGAC_v2_gene4239_novel01	Tp57577_TGAC_v2_LG7	28239818	28240286	-	11
Tp57577_TGAC_v2_gene22750	TP57577_TGAC_V2_MRNA23530-	Tp57577_TGAC_v2_scaf_964	54944	55838	-	1
Tp57577_TGAC_v2_gene22750	Tp57577_TGAC_v2_gene22750_novel01	Tp57577_TGAC_v2_scaf_964	54949	55442	-	1
Tp57577_TGAC_v2_gene25740	TP57577_TGAC_V2_MRNA26622-	Tp57577_TGAC_v2_scaf_164	306664	307158	-	5
Tp57577_TGAC_v2_gene25740	TP57577_TGAC_V2_MRNA26621-	Tp57577_TGAC_v2_scaf_164	306735	307158	-	5
Tp57577_TGAC_v2_gene25740	Tp57577_TGAC_v2_gene25740_novel01	Tp57577_TGAC_v2_scaf_164	306671	308178	-	4
Tp57577_TGAC_v2_gene25740	Tp57577_TGAC_v2_gene25740_novel02	Tp57577_TGAC_v2_scaf_164	306686	307158	-	4
Tp57577_TGAC_v2_gene25740	Tp57577_TGAC_v2_gene25740_novel03	Tp57577_TGAC_v2_scaf_164	306727	307068	-	1
Tp57577_TGAC_v2_gene25740	Tp57577_TGAC_v2_gene25740_novel04	Tp57577_TGAC_v2_scaf_164	306727	307158	-	3
Tp57577_TGAC_v2_gene38138	Tp57577_TGAC_v2_gene38138_novel01	Tp57577_TGAC_v2_LG7	4654189	4654737	+	10
Tp57577_TGAC_v2_gene38138	Tp57577_TGAC_v2_gene38138_novel02	Tp57577_TGAC_v2_LG7	4652301	4652363	+	4
Tp57577_TGAC_v2_gene38138	Tp57577_TGAC_v2_gene38138_novel03	Tp57577_TGAC_v2_LG7	4654189	4654602	+	8
Tp57577_TGAC_v2_gene38138	Tp57577_TGAC_v2_gene38138_novel04	Tp57577_TGAC_v2_LG7	4654189	4654411	+	7
Tp57577_TGAC_v2_gene38138	Tp57577_TGAC_v2_gene38138_novel05	Tp57577_TGAC_v2_LG7	4654189	4654411	+	4
Tp57577_TGAC_v2_gene38138	Tp57577_TGAC_v2_gene38138_novel06	Tp57577_TGAC_v2_LG7	4654205	4654558	+	1
Tp57577_TGAC_v2_gene25266	Tp57577_TGAC_v2_gene25266_novel01	Tp57577_TGAC_v2_LG5	14133244	14134807	+	1
Tp57577_TGAC_v2_gene25266	Tp57577_TGAC_v2_gene25266_novel02	Tp57577_TGAC_v2_LG5	14133246	14134691	+	1
Tp57577_TGAC_v2_gene38808	Tp57577_TGAC_v2_gene38808_novel01	Tp57577_TGAC_v2_LG4	25717551	25718010	+	3
Tp57577_TGAC_v2_gene38808	Tp57577_TGAC_v2_gene38808_novel02	Tp57577_TGAC_v2_LG4	25717565	25718068	+	1
Tp57577_TGAC_v2_gene23641	TP57577_TGAC_V2_MRNA24452-	Tp57577_TGAC_v2_scaf_1242	5512	6152	-	13
Tp57577_TGAC_v2_gene23641	Tp57577_TGAC_v2_gene23641_novel01	Tp57577_TGAC_v2_scaf_1242	5484	6152	-	12
Tp57577_TGAC_v2_gene23641	Tp57577_TGAC_v2_gene23641_novel02	Tp57577_TGAC_v2_scaf_1242	5488	6152	-	12
Tp57577_TGAC_v2_gene23641	Tp57577_TGAC_v2_gene23641_novel03	Tp57577_TGAC_v2_scaf_1242	5513	6152	-	11
Tp57577_TGAC_v2_gene23641	Tp57577_TGAC_v2_gene23641_novel04	Tp57577_TGAC_v2_scaf_1242	5739	6152	-	8
Tp57577_TGAC_v2_gene23641	Tp57577_TGAC_v2_gene23641_novel05	Tp57577_TGAC_v2_scaf_1242	5749	6152	-	4
Tp57577_TGAC_v2_gene23641	Tp57577_TGAC_v2_gene23641_novel06	Tp57577_TGAC_v2_scaf_1242	10653	10724	-	7
Tp57577_TGAC_v2_gene31460	TP57577_TGAC_V2_MRNA32519-	Tp57577_TGAC_v2_LG2	700067	700329	+	6
Tp57577_TGAC_v2_gene31460	Tp57577_TGAC_v2_gene31460_novel01	Tp57577_TGAC_v2_LG2	700067	700302	+	6
Tp57577_TGAC_v2_gene34287	TP57577_TGAC_V2_MRNA35450-	Tp57577_TGAC_v2_LG7	393587	394097	+	10
Tp57577_TGAC_v2_gene34287	Tp57577_TGAC_v2_gene34287_novel01	Tp57577_TGAC_v2_LG7	389841	390325	+	3
Tp57577_TGAC_v2_gene34287	Tp57577_TGAC_v2_gene34287_novel02	Tp57577_TGAC_v2_LG7	393587	393911	+	8
Tp57577_TGAC_v2_gene8481	TP57577_TGAC_V2_MRNA8764-	Tp57577_TGAC_v2_scaf_299	129745	130986	+	1
Tp57577_TGAC_v2_gene33523	Tp57577_TGAC_v2_gene33523_novel01	Tp57577_TGAC_v2_LG2	3927942	3928070	+	3
Tp57577_TGAC_v2_gene33523	Tp57577_TGAC_v2_gene33523_novel02	Tp57577_TGAC_v2_LG2	3925904	3928088	+	1
Tp57577_TGAC_v2_gene19291	TP57577_TGAC_V2_MRNA19960-	Tp57577_TGAC_v2_scaf_349	193091	193617	+	2
Tp57577_TGAC_v2_gene19291	TP57577_TGAC_V2_MRNA19961-	Tp57577_TGAC_v2_scaf_349	193091	193524	+	2
Tp57577_TGAC_v2_gene19291	Tp57577_TGAC_v2_gene19291_novel01	Tp57577_TGAC_v2_scaf_349	193091	193617	+	3
Tp57577_TGAC_v2_gene21288	Tp57577_TGAC_v2_gene21288_novel01	Tp57577_TGAC_v2_LG5	15258241	15258408	+	3
Tp57577_TGAC_v2_gene21288	Tp57577_TGAC_v2_gene21288_novel02	Tp57577_TGAC_v2_LG5	15258088	15258779	+	3
Tp57577_TGAC_v2_gene21288	Tp57577_TGAC_v2_gene21288_novel03	Tp57577_TGAC_v2_LG5	15258088	15258778	+	3
Tp57577_TGAC_v2_gene21288	Tp57577_TGAC_v2_gene21288_novel04	Tp57577_TGAC_v2_LG5	15259126	15259309	+	4
Tp57577_TGAC_v2_gene21288	Tp57577_TGAC_v2_gene21288_novel05	Tp57577_TGAC_v2_LG5	15260212	15260940	+	1
Tp57577_TGAC_v2_gene18714	TP57577_TGAC_V2_MRNA19366-	Tp57577_TGAC_v2_LG5	6307044	6307297	-	13
Tp57577_TGAC_v2_gene18714	Tp57577_TGAC_v2_gene18714_novel01	Tp57577_TGAC_v2_LG5	6306976	6307297	-	14
Tp57577_TGAC_v2_gene18714	Tp57577_TGAC_v2_gene18714_novel02	Tp57577_TGAC_v2_LG5	6307011	6307297	-	12
Tp57577_TGAC_v2_gene18714	Tp57577_TGAC_v2_gene18714_novel03	Tp57577_TGAC_v2_LG5	6307072	6307297	-	13
Tp57577_TGAC_v2_gene18714	Tp57577_TGAC_v2_gene18714_novel04	Tp57577_TGAC_v2_LG5	6307077	6307297	-	10
Tp57577_TGAC_v2_gene18714	Tp57577_TGAC_v2_gene18714_novel05	Tp57577_TGAC_v2_LG5	6307100	6307297	-	3
Tp57577_TGAC_v2_gene18714	Tp57577_TGAC_v2_gene18714_novel06	Tp57577_TGAC_v2_LG5	6314829	6315268	-	1
Tp57577_TGAC_v2_gene28970	Tp57577_TGAC_v2_gene28970_novel01	Tp57577_TGAC_v2_scaf_837	13161	13218	+	3
Tp57577_TGAC_v2_gene17664	TP57577_TGAC_V2_MRNA18281-	Tp57577_TGAC_v2_LG4	12702842	12703072	-	4
Tp57577_TGAC_v2_gene40005	TP57577_TGAC_V2_MRNA41354-	Tp57577_TGAC_v2_scaf_25543	1	490	+	1
Tp57577_TGAC_v2_gene9619	TP57577_TGAC_V2_MRNA9941-	Tp57577_TGAC_v2_LG6	1931008	1931309	+	6
Tp57577_TGAC_v2_gene9619	Tp57577_TGAC_v2_gene9619_novel01	Tp57577_TGAC_v2_LG6	1931008	1931337	+	5
Tp57577_TGAC_v2_gene12023	TP57577_TGAC_V2_MRNA12417-	Tp57577_TGAC_v2_LG3	9975486	9975909	+	10
Tp57577_TGAC_v2_gene12023	Tp57577_TGAC_v2_gene12023_novel01	Tp57577_TGAC_v2_LG3	9975486	9975933	+	9
Tp57577_TGAC_v2_gene12023	Tp57577_TGAC_v2_gene12023_novel02	Tp57577_TGAC_v2_LG3	9975486	9976013	+	9
Tp57577_TGAC_v2_gene12023	Tp57577_TGAC_v2_gene12023_novel03	Tp57577_TGAC_v2_LG3	9975486	9975970	+	9
Tp57577_TGAC_v2_gene12023	Tp57577_TGAC_v2_gene12023_novel04	Tp57577_TGAC_v2_LG3	9975486	9975998	+	10
Tp57577_TGAC_v2_gene12023	Tp57577_TGAC_v2_gene12023_novel05	Tp57577_TGAC_v2_LG3	9975486	9975921	+	8
Tp57577_TGAC_v2_gene12023	Tp57577_TGAC_v2_gene12023_novel06	Tp57577_TGAC_v2_LG3	9975486	9975910	+	8
Tp57577_TGAC_v2_gene12023	Tp57577_TGAC_v2_gene12023_novel07	Tp57577_TGAC_v2_LG3	9975486	9976012	+	7
Tp57577_TGAC_v2_gene14243	TP57577_TGAC_V2_MRNA14722-	Tp57577_TGAC_v2_LG6	17786219	17786801	-	5
Tp57577_TGAC_v2_gene30355	Tp57577_TGAC_v2_gene30355_novel01	Tp57577_TGAC_v2_LG6	15300553	15303685	+	1
Tp57577_TGAC_v2_gene13589	Tp57577_TGAC_v2_gene13589_novel01	Tp57577_TGAC_v2_scaf_423	174463	176128	-	1
Tp57577_TGAC_v2_gene28932	TP57577_TGAC_V2_MRNA29910-	Tp57577_TGAC_v2_scaf_830	28177	28866	+	9
Tp57577_TGAC_v2_gene28932	Tp57577_TGAC_v2_gene28932_novel01	Tp57577_TGAC_v2_scaf_830	28177	28876	+	8
Tp57577_TGAC_v2_gene28932	Tp57577_TGAC_v2_gene28932_novel02	Tp57577_TGAC_v2_scaf_830	28177	28863	+	7
Tp57577_TGAC_v2_gene32508	TP57577_TGAC_V2_MRNA33600-	Tp57577_TGAC_v2_LG5	6570783	6571203	-	12
Tp57577_TGAC_v2_gene2925	TP57577_TGAC_V2_MRNA3009-	Tp57577_TGAC_v2_LG3	6092188	6092872	+	9
Tp57577_TGAC_v2_gene16497	TP57577_TGAC_V2_MRNA17069-	Tp57577_TGAC_v2_LG2	16417637	16418012	+	2
Tp57577_TGAC_v2_gene16497	Tp57577_TGAC_v2_gene16497_novel01	Tp57577_TGAC_v2_LG2	16415198	16417875	+	1
Tp57577_TGAC_v2_gene17519	Tp57577_TGAC_v2_gene17519_novel01	Tp57577_TGAC_v2_scaf_221	281446	281825	-	2
Tp57577_TGAC_v2_gene5011	Tp57577_TGAC_v2_gene5011_novel01	Tp57577_TGAC_v2_LG4	28667637	28668055	+	1
Tp57577_TGAC_v2_gene6298	TP57577_TGAC_V2_MRNA6518-	Tp57577_TGAC_v2_LG3	5496866	5497262	+	2
Tp57577_TGAC_v2_gene34591	Tp57577_TGAC_v2_gene34591_novel01	Tp57577_TGAC_v2_scaf_610	98359	99215	+	23
Tp57577_TGAC_v2_gene34591	Tp57577_TGAC_v2_gene34591_novel02	Tp57577_TGAC_v2_scaf_610	97368	97452	+	22
Tp57577_TGAC_v2_gene34591	Tp57577_TGAC_v2_gene34591_novel03	Tp57577_TGAC_v2_scaf_610	98359	99206	+	24
Tp57577_TGAC_v2_gene34591	Tp57577_TGAC_v2_gene34591_novel04	Tp57577_TGAC_v2_scaf_610	98359	99210	+	22
Tp57577_TGAC_v2_gene34591	Tp57577_TGAC_v2_gene34591_novel05	Tp57577_TGAC_v2_scaf_610	98359	99215	+	20
Tp57577_TGAC_v2_gene34591	Tp57577_TGAC_v2_gene34591_novel06	Tp57577_TGAC_v2_scaf_610	98359	99052	+	16
Tp57577_TGAC_v2_gene34591	Tp57577_TGAC_v2_gene34591_novel07	Tp57577_TGAC_v2_scaf_610	98359	99231	+	9
Tp57577_TGAC_v2_gene34591	Tp57577_TGAC_v2_gene34591_novel08	Tp57577_TGAC_v2_scaf_610	98492	99225	+	1
Tp57577_TGAC_v2_gene2218	TP57577_TGAC_V2_MRNA2274-	Tp57577_TGAC_v2_LG3	3437728	3438938	+	14
Tp57577_TGAC_v2_gene2218	Tp57577_TGAC_v2_gene2218_novel01	Tp57577_TGAC_v2_LG3	3436584	3436748	+	12
Tp57577_TGAC_v2_gene2218	Tp57577_TGAC_v2_gene2218_novel02	Tp57577_TGAC_v2_LG3	3436584	3436767	+	11
Tp57577_TGAC_v2_gene2218	Tp57577_TGAC_v2_gene2218_novel03	Tp57577_TGAC_v2_LG3	3432595	3432914	+	1
Tp57577_TGAC_v2_gene2218	Tp57577_TGAC_v2_gene2218_novel04	Tp57577_TGAC_v2_LG3	3437728	3438674	+	13
Tp57577_TGAC_v2_gene2218	Tp57577_TGAC_v2_gene2218_novel05	Tp57577_TGAC_v2_LG3	3436584	3436770	+	10
Tp57577_TGAC_v2_gene2218	Tp57577_TGAC_v2_gene2218_novel06	Tp57577_TGAC_v2_LG3	3437728	3438789	+	12
Tp57577_TGAC_v2_gene2218	Tp57577_TGAC_v2_gene2218_novel07	Tp57577_TGAC_v2_LG3	3437728	3438787	+	11
Tp57577_TGAC_v2_gene2218	Tp57577_TGAC_v2_gene2218_novel08	Tp57577_TGAC_v2_LG3	3437728	3438859	+	10
Tp57577_TGAC_v2_gene2218	Tp57577_TGAC_v2_gene2218_novel09	Tp57577_TGAC_v2_LG3	3436584	3436765	+	7
Tp57577_TGAC_v2_gene2218	Tp57577_TGAC_v2_gene2218_novel10	Tp57577_TGAC_v2_LG3	3437728	3438791	+	9
Tp57577_TGAC_v2_gene2218	Tp57577_TGAC_v2_gene2218_novel11	Tp57577_TGAC_v2_LG3	3437728	3438906	+	8
Tp57577_TGAC_v2_gene2218	Tp57577_TGAC_v2_gene2218_novel12	Tp57577_TGAC_v2_LG3	3437728	3438681	+	7
Tp57577_TGAC_v2_gene2218	Tp57577_TGAC_v2_gene2218_novel13	Tp57577_TGAC_v2_LG3	3437728	3438842	+	6
Tp57577_TGAC_v2_gene2218	Tp57577_TGAC_v2_gene2218_novel14	Tp57577_TGAC_v2_LG3	3437728	3438281	+	5
Tp57577_TGAC_v2_gene2218	Tp57577_TGAC_v2_gene2218_novel15	Tp57577_TGAC_v2_LG3	3437728	3438851	+	4
Tp57577_TGAC_v2_gene2218	Tp57577_TGAC_v2_gene2218_novel16	Tp57577_TGAC_v2_LG3	3437728	3438786	+	2
Tp57577_TGAC_v2_gene2218	Tp57577_TGAC_v2_gene2218_novel17	Tp57577_TGAC_v2_LG3	3437769	3438839	+	1
Tp57577_TGAC_v2_gene2218	Tp57577_TGAC_v2_gene2218_novel18	Tp57577_TGAC_v2_LG3	3437825	3438314	+	1
Tp57577_TGAC_v2_gene2218	Tp57577_TGAC_v2_gene2218_novel19	Tp57577_TGAC_v2_LG3	3437785	3438791	+	1
Tp57577_TGAC_v2_gene11565	TP57577_TGAC_V2_MRNA11939-	Tp57577_TGAC_v2_LG7	14560001	14560805	+	13
Tp57577_TGAC_v2_gene11565	Tp57577_TGAC_v2_gene11565_novel01	Tp57577_TGAC_v2_LG7	14560001	14560416	+	14
Tp57577_TGAC_v2_gene11565	Tp57577_TGAC_v2_gene11565_novel02	Tp57577_TGAC_v2_LG7	14560001	14560695	+	10
Tp57577_TGAC_v2_gene11565	Tp57577_TGAC_v2_gene11565_novel03	Tp57577_TGAC_v2_LG7	14560001	14560494	+	3
Tp57577_TGAC_v2_gene10722	Tp57577_TGAC_v2_gene10722_novel01	Tp57577_TGAC_v2_scaf_212	237265	237676	+	5
Tp57577_TGAC_v2_gene35448	Tp57577_TGAC_v2_gene35448_novel01	Tp57577_TGAC_v2_scaf_650	69363	69663	-	1
Tp57577_TGAC_v2_gene35448	Tp57577_TGAC_v2_gene35448_novel02	Tp57577_TGAC_v2_scaf_650	69376	69707	-	5
Tp57577_TGAC_v2_gene12877	Tp57577_TGAC_v2_gene12877_novel01	Tp57577_TGAC_v2_LG3	2909546	2910261	-	7
Tp57577_TGAC_v2_gene30517	Tp57577_TGAC_v2_gene30517_novel01	Tp57577_TGAC_v2_LG3	20781654	20783004	-	1
Tp57577_TGAC_v2_gene30517	Tp57577_TGAC_v2_gene30517_novel02	Tp57577_TGAC_v2_LG3	20783451	20783734	-	2
Tp57577_TGAC_v2_gene30517	Tp57577_TGAC_v2_gene30517_novel03	Tp57577_TGAC_v2_LG3	20783470	20783734	-	6
Tp57577_TGAC_v2_gene4142	TP57577_TGAC_V2_MRNA4273-	Tp57577_TGAC_v2_LG6	5080755	5081117	+	11
Tp57577_TGAC_v2_gene4142	Tp57577_TGAC_v2_gene4142_novel01	Tp57577_TGAC_v2_LG6	5080755	5081136	+	9
Tp57577_TGAC_v2_gene4142	Tp57577_TGAC_v2_gene4142_novel02	Tp57577_TGAC_v2_LG6	5080755	5081147	+	9
Tp57577_TGAC_v2_gene4142	Tp57577_TGAC_v2_gene4142_novel03	Tp57577_TGAC_v2_LG6	5080755	5081148	+	6
Tp57577_TGAC_v2_gene4142	Tp57577_TGAC_v2_gene4142_novel04	Tp57577_TGAC_v2_LG6	5080755	5081107	+	5
Tp57577_TGAC_v2_gene4142	Tp57577_TGAC_v2_gene4142_novel05	Tp57577_TGAC_v2_LG6	5080755	5081109	+	3
Tp57577_TGAC_v2_gene4680	TP57577_TGAC_V2_MRNA4832-	Tp57577_TGAC_v2_LG6	249889	250194	-	4
Tp57577_TGAC_v2_gene4680	Tp57577_TGAC_v2_gene4680_novel01	Tp57577_TGAC_v2_LG6	248943	249154	-	5
Tp57577_TGAC_v2_gene4680	Tp57577_TGAC_v2_gene4680_novel02	Tp57577_TGAC_v2_LG6	249888	250194	-	5
Tp57577_TGAC_v2_gene4680	Tp57577_TGAC_v2_gene4680_novel03	Tp57577_TGAC_v2_LG6	249983	250194	-	4
Tp57577_TGAC_v2_gene5826	Tp57577_TGAC_v2_gene5826_novel01	Tp57577_TGAC_v2_LG4	14389768	14391201	+	3
Tp57577_TGAC_v2_gene5826	Tp57577_TGAC_v2_gene5826_novel02	Tp57577_TGAC_v2_LG4	14387384	14389107	+	1
Tp57577_TGAC_v2_gene25041	Tp57577_TGAC_v2_gene25041_novel01	Tp57577_TGAC_v2_scaf_1285	12362	12885	+	6
Tp57577_TGAC_v2_gene25041	Tp57577_TGAC_v2_gene25041_novel02	Tp57577_TGAC_v2_scaf_1285	8275	8624	+	2
Tp57577_TGAC_v2_gene25041	Tp57577_TGAC_v2_gene25041_novel03	Tp57577_TGAC_v2_scaf_1285	12362	12918	+	6
Tp57577_TGAC_v2_gene38458	TP57577_TGAC_V2_MRNA39757-	Tp57577_TGAC_v2_LG5	11918054	11918621	-	2
Tp57577_TGAC_v2_gene38458	Tp57577_TGAC_v2_gene38458_novel01	Tp57577_TGAC_v2_LG5	11918046	11919193	-	1
Tp57577_TGAC_v2_gene38458	Tp57577_TGAC_v2_gene38458_novel02	Tp57577_TGAC_v2_LG5	11918051	11918497	-	1
Tp57577_TGAC_v2_gene15693	TP57577_TGAC_V2_MRNA16226-	Tp57577_TGAC_v2_scaf_247	11637	11895	+	9
Tp57577_TGAC_v2_gene15693	Tp57577_TGAC_v2_gene15693_novel01	Tp57577_TGAC_v2_scaf_247	11637	11938	+	8
Tp57577_TGAC_v2_gene15693	Tp57577_TGAC_v2_gene15693_novel02	Tp57577_TGAC_v2_scaf_247	9555	10905	+	7
Tp57577_TGAC_v2_gene22288	TP57577_TGAC_V2_MRNA23051-	Tp57577_TGAC_v2_LG2	12073441	12073903	+	18
Tp57577_TGAC_v2_gene22288	Tp57577_TGAC_v2_gene22288_novel01	Tp57577_TGAC_v2_LG2	12073441	12073902	+	14
Tp57577_TGAC_v2_gene22288	Tp57577_TGAC_v2_gene22288_novel02	Tp57577_TGAC_v2_LG2	12073441	12073829	+	11
Tp57577_TGAC_v2_gene22288	Tp57577_TGAC_v2_gene22288_novel03	Tp57577_TGAC_v2_LG2	12073441	12073902	+	10
Tp57577_TGAC_v2_gene30457	TP57577_TGAC_V2_MRNA31489-	Tp57577_TGAC_v2_scaf_747	75431	76028	-	11
Tp57577_TGAC_v2_gene30457	Tp57577_TGAC_v2_gene30457_novel01	Tp57577_TGAC_v2_scaf_747	75706	76028	-	11
Tp57577_TGAC_v2_gene18016	Tp57577_TGAC_v2_gene18016_novel01	Tp57577_TGAC_v2_LG7	23366227	23366585	+	1
Tp57577_TGAC_v2_gene19888	TP57577_TGAC_V2_MRNA20576-	Tp57577_TGAC_v2_LG7	19960676	19961072	-	12
Tp57577_TGAC_v2_gene29647	TP57577_TGAC_V2_MRNA30663-	Tp57577_TGAC_v2_LG7	26336463	26336919	-	9
Tp57577_TGAC_v2_gene19474	Tp57577_TGAC_v2_gene19474_novel01	Tp57577_TGAC_v2_LG3	19176075	19176469	+	2
Tp57577_TGAC_v2_gene12863	TP57577_TGAC_V2_MRNA13283-	Tp57577_TGAC_v2_LG3	2012375	2012910	+	7
Tp57577_TGAC_v2_gene12863	Tp57577_TGAC_v2_gene12863_novel01	Tp57577_TGAC_v2_LG3	2012375	2012888	+	7
Tp57577_TGAC_v2_gene12863	Tp57577_TGAC_v2_gene12863_novel02	Tp57577_TGAC_v2_LG3	2012375	2012873	+	3
Tp57577_TGAC_v2_gene31118	Tp57577_TGAC_v2_gene31118_novel01	Tp57577_TGAC_v2_scaf_1125	4195	4591	+	4
Tp57577_TGAC_v2_gene31118	Tp57577_TGAC_v2_gene31118_novel02	Tp57577_TGAC_v2_scaf_1125	11798	12038	+	4
Tp57577_TGAC_v2_gene2977	TP57577_TGAC_V2_MRNA3065-	Tp57577_TGAC_v2_LG4	27101582	27102236	+	1
Tp57577_TGAC_v2_gene17459	TP57577_TGAC_V2_MRNA18071-	Tp57577_TGAC_v2_LG6	11150684	11151264	+	6
Tp57577_TGAC_v2_gene17459	Tp57577_TGAC_v2_gene17459_novel01	Tp57577_TGAC_v2_LG6	11150684	11151098	+	4
Tp57577_TGAC_v2_gene17459	Tp57577_TGAC_v2_gene17459_novel02	Tp57577_TGAC_v2_LG6	11150684	11151185	+	2
Tp57577_TGAC_v2_gene17459	Tp57577_TGAC_v2_gene17459_novel03	Tp57577_TGAC_v2_LG6	11151031	11151524	+	1
Tp57577_TGAC_v2_gene34688	TP57577_TGAC_V2_MRNA35869-	Tp57577_TGAC_v2_scaf_600	42885	44048	-	5
Tp57577_TGAC_v2_gene34688	Tp57577_TGAC_v2_gene34688_novel01	Tp57577_TGAC_v2_scaf_600	42942	44048	-	4
Tp57577_TGAC_v2_gene1039	TP57577_TGAC_V2_MRNA1046-	Tp57577_TGAC_v2_LG2	13798302	13799115	+	19
Tp57577_TGAC_v2_gene40274	Tp57577_TGAC_v2_gene40274_novel01	Tp57577_TGAC_v2_scaf_1467	6723	6845	+	2
Tp57577_TGAC_v2_gene24000	Tp57577_TGAC_v2_gene24000_novel01	Tp57577_TGAC_v2_LG1	12143378	12143751	+	7
Tp57577_TGAC_v2_gene24000	Tp57577_TGAC_v2_gene24000_novel02	Tp57577_TGAC_v2_LG1	12143378	12143805	+	3
Tp57577_TGAC_v2_gene24000	Tp57577_TGAC_v2_gene24000_novel03	Tp57577_TGAC_v2_LG1	12143519	12143838	+	1
Tp57577_TGAC_v2_gene5730	TP57577_TGAC_V2_MRNA5925-	Tp57577_TGAC_v2_LG6	15744009	15744253	+	3
Tp57577_TGAC_v2_gene5730	Tp57577_TGAC_v2_gene5730_novel01	Tp57577_TGAC_v2_LG6	15744009	15744251	+	2
Tp57577_TGAC_v2_gene21161	TP57577_TGAC_V2_MRNA21886-	Tp57577_TGAC_v2_LG3	25931966	25932445	-	3
Tp57577_TGAC_v2_gene21161	Tp57577_TGAC_v2_gene21161_novel01	Tp57577_TGAC_v2_LG3	25931980	25932368	-	1
Tp57577_TGAC_v2_gene21161	Tp57577_TGAC_v2_gene21161_novel02	Tp57577_TGAC_v2_LG3	25932014	25932445	-	2
Tp57577_TGAC_v2_gene20586	TP57577_TGAC_V2_MRNA21292-	Tp57577_TGAC_v2_scaf_3116	1090	1473	-	3
Tp57577_TGAC_v2_gene20632	TP57577_TGAC_V2_MRNA21340-	Tp57577_TGAC_v2_LG7	24603265	24603864	-	10
Tp57577_TGAC_v2_gene20632	Tp57577_TGAC_v2_gene20632_novel01	Tp57577_TGAC_v2_LG7	24603350	24603731	-	1
Tp57577_TGAC_v2_gene20632	Tp57577_TGAC_v2_gene20632_novel02	Tp57577_TGAC_v2_LG7	24603380	24603864	-	2
Tp57577_TGAC_v2_gene20632	Tp57577_TGAC_v2_gene20632_novel03	Tp57577_TGAC_v2_LG7	24603380	24603864	-	9
Tp57577_TGAC_v2_gene20632	Tp57577_TGAC_v2_gene20632_novel04	Tp57577_TGAC_v2_LG7	24604005	24604074	-	9
Tp57577_TGAC_v2_gene20174	Tp57577_TGAC_v2_gene20174_novel01	Tp57577_TGAC_v2_scaf_312	152840	153205	-	9
Tp57577_TGAC_v2_gene20174	Tp57577_TGAC_v2_gene20174_novel02	Tp57577_TGAC_v2_scaf_312	152901	153206	-	1
Tp57577_TGAC_v2_gene20174	Tp57577_TGAC_v2_gene20174_novel03	Tp57577_TGAC_v2_scaf_312	152935	153205	-	10
Tp57577_TGAC_v2_gene20593	TP57577_TGAC_V2_MRNA21299-	Tp57577_TGAC_v2_scaf_3112	1041	1414	-	4
Tp57577_TGAC_v2_gene20593	Tp57577_TGAC_v2_gene20593_novel01	Tp57577_TGAC_v2_scaf_3112	1044	1414	-	2
Tp57577_TGAC_v2_gene25986	TP57577_TGAC_V2_MRNA26875-	Tp57577_TGAC_v2_scaf_2946	2683	3269	+	1
Tp57577_TGAC_v2_gene4879	TP57577_TGAC_V2_MRNA5045-	Tp57577_TGAC_v2_LG1	6642116	6642315	-	6
Tp57577_TGAC_v2_gene19285	Tp57577_TGAC_v2_gene19285_novel01	Tp57577_TGAC_v2_scaf_349	51628	52657	-	5
Tp57577_TGAC_v2_gene19285	Tp57577_TGAC_v2_gene19285_novel02	Tp57577_TGAC_v2_scaf_349	51622	52657	-	2
Tp57577_TGAC_v2_gene14311	TP57577_TGAC_V2_MRNA14790-	Tp57577_TGAC_v2_LG4	24886330	24886902	+	20
Tp57577_TGAC_v2_gene14311	Tp57577_TGAC_v2_gene14311_novel01	Tp57577_TGAC_v2_LG4	24886330	24886905	+	21
Tp57577_TGAC_v2_gene14311	Tp57577_TGAC_v2_gene14311_novel02	Tp57577_TGAC_v2_LG4	24886330	24886691	+	19
Tp57577_TGAC_v2_gene14311	Tp57577_TGAC_v2_gene14311_novel03	Tp57577_TGAC_v2_LG4	24886330	24886816	+	18
Tp57577_TGAC_v2_gene14311	Tp57577_TGAC_v2_gene14311_novel04	Tp57577_TGAC_v2_LG4	24886330	24886817	+	15
Tp57577_TGAC_v2_gene14311	Tp57577_TGAC_v2_gene14311_novel05	Tp57577_TGAC_v2_LG4	24886330	24886856	+	14
Tp57577_TGAC_v2_gene14311	Tp57577_TGAC_v2_gene14311_novel06	Tp57577_TGAC_v2_LG4	24886330	24886815	+	5
Tp57577_TGAC_v2_gene14311	Tp57577_TGAC_v2_gene14311_novel07	Tp57577_TGAC_v2_LG4	24886330	24886815	+	3
Tp57577_TGAC_v2_gene13178	TP57577_TGAC_V2_MRNA13617-	Tp57577_TGAC_v2_LG1	17032794	17033211	+	6
Tp57577_TGAC_v2_gene13178	Tp57577_TGAC_v2_gene13178_novel01	Tp57577_TGAC_v2_LG1	17032794	17033149	+	3
Tp57577_TGAC_v2_gene13178	Tp57577_TGAC_v2_gene13178_novel02	Tp57577_TGAC_v2_LG1	17032811	17033147	+	1
Tp57577_TGAC_v2_gene5983	TP57577_TGAC_V2_MRNA6189-	Tp57577_TGAC_v2_LG2	22263235	22263718	-	13
Tp57577_TGAC_v2_gene5983	Tp57577_TGAC_v2_gene5983_novel01	Tp57577_TGAC_v2_LG2	22263236	22263718	-	11
Tp57577_TGAC_v2_gene5983	Tp57577_TGAC_v2_gene5983_novel02	Tp57577_TGAC_v2_LG2	22263244	22263718	-	5
Tp57577_TGAC_v2_gene5983	Tp57577_TGAC_v2_gene5983_novel03	Tp57577_TGAC_v2_LG2	22263393	22263718	-	7
Tp57577_TGAC_v2_gene5983	Tp57577_TGAC_v2_gene5983_novel04	Tp57577_TGAC_v2_LG2	22263767	22264111	-	13
Tp57577_TGAC_v2_gene37364	Tp57577_TGAC_v2_gene37364_novel01	Tp57577_TGAC_v2_LG3	6753543	6754478	+	1
Tp57577_TGAC_v2_gene37364	Tp57577_TGAC_v2_gene37364_novel02	Tp57577_TGAC_v2_LG3	6767187	6767738	+	4
Tp57577_TGAC_v2_gene37364	Tp57577_TGAC_v2_gene37364_novel03	Tp57577_TGAC_v2_LG3	6767187	6767743	+	3
Tp57577_TGAC_v2_gene37364	Tp57577_TGAC_v2_gene37364_novel04	Tp57577_TGAC_v2_LG3	6767187	6767742	+	2
Tp57577_TGAC_v2_gene37364	Tp57577_TGAC_v2_gene37364_novel05	Tp57577_TGAC_v2_LG3	6767385	6767771	+	1
Tp57577_TGAC_v2_gene29047	Tp57577_TGAC_v2_gene29047_novel01	Tp57577_TGAC_v2_LG4	8782404	8783223	+	2
Tp57577_TGAC_v2_gene29047	Tp57577_TGAC_v2_gene29047_novel02	Tp57577_TGAC_v2_LG4	8782730	8783217	+	1
Tp57577_TGAC_v2_gene30190	TP57577_TGAC_V2_MRNA31215-	Tp57577_TGAC_v2_LG4	24543120	24543407	-	15
Tp57577_TGAC_v2_gene35539	TP57577_TGAC_V2_MRNA36744-	Tp57577_TGAC_v2_scaf_655	127481	128034	+	2
Tp57577_TGAC_v2_gene35539	Tp57577_TGAC_v2_gene35539_novel01	Tp57577_TGAC_v2_scaf_655	127481	128056	+	3
Tp57577_TGAC_v2_gene35489	TP57577_TGAC_V2_MRNA36693-	Tp57577_TGAC_v2_LG5	2584585	2584944	-	4
Tp57577_TGAC_v2_gene12258	Tp57577_TGAC_v2_gene12258_novel01	Tp57577_TGAC_v2_LG3	29826142	29826543	-	10
Tp57577_TGAC_v2_gene19367	TP57577_TGAC_V2_MRNA20038-	Tp57577_TGAC_v2_LG2	9517936	9518532	+	11
Tp57577_TGAC_v2_gene19367	Tp57577_TGAC_v2_gene19367_novel01	Tp57577_TGAC_v2_LG2	9517936	9518475	+	10
Tp57577_TGAC_v2_gene19367	Tp57577_TGAC_v2_gene19367_novel02	Tp57577_TGAC_v2_LG2	9517936	9518451	+	9
Tp57577_TGAC_v2_gene19367	Tp57577_TGAC_v2_gene19367_novel03	Tp57577_TGAC_v2_LG2	9517936	9518473	+	7
Tp57577_TGAC_v2_gene19367	Tp57577_TGAC_v2_gene19367_novel04	Tp57577_TGAC_v2_LG2	9517936	9518456	+	5
Tp57577_TGAC_v2_gene19367	Tp57577_TGAC_v2_gene19367_novel05	Tp57577_TGAC_v2_LG2	9517936	9518453	+	4
Tp57577_TGAC_v2_gene19367	Tp57577_TGAC_v2_gene19367_novel06	Tp57577_TGAC_v2_LG2	9517936	9518450	+	3
Tp57577_TGAC_v2_gene19367	Tp57577_TGAC_v2_gene19367_novel07	Tp57577_TGAC_v2_LG2	9517936	9518450	+	2
Tp57577_TGAC_v2_gene19367	Tp57577_TGAC_v2_gene19367_novel08	Tp57577_TGAC_v2_LG2	9518108	9518456	+	1
Tp57577_TGAC_v2_gene14865	TP57577_TGAC_V2_MRNA15362-	Tp57577_TGAC_v2_scaf_596	109799	110175	+	13
Tp57577_TGAC_v2_gene14865	Tp57577_TGAC_v2_gene14865_novel01	Tp57577_TGAC_v2_scaf_596	110395	110561	+	15
Tp57577_TGAC_v2_gene34550	Tp57577_TGAC_v2_gene34550_novel01	Tp57577_TGAC_v2_LG7	8923606	8924097	-	4
Tp57577_TGAC_v2_gene14630	TP57577_TGAC_V2_MRNA15120-	Tp57577_TGAC_v2_scaf_462	95036	98377	+	1
Tp57577_TGAC_v2_gene14630	Tp57577_TGAC_v2_gene14630_novel01	Tp57577_TGAC_v2_scaf_462	96722	98373	+	1
Tp57577_TGAC_v2_gene5659	TP57577_TGAC_V2_MRNA5853-	Tp57577_TGAC_v2_LG1	15159199	15159510	+	3
Tp57577_TGAC_v2_gene5659	Tp57577_TGAC_v2_gene5659_novel01	Tp57577_TGAC_v2_LG1	15159275	15159602	+	1
Tp57577_TGAC_v2_gene26791	TP57577_TGAC_V2_MRNA27707-	Tp57577_TGAC_v2_LG1	28031363	28032951	-	25
Tp57577_TGAC_v2_gene26791	Tp57577_TGAC_v2_gene26791_novel01	Tp57577_TGAC_v2_LG1	28031364	28032951	-	8
Tp57577_TGAC_v2_gene26791	Tp57577_TGAC_v2_gene26791_novel02	Tp57577_TGAC_v2_LG1	28031364	28032951	-	25
Tp57577_TGAC_v2_gene26791	Tp57577_TGAC_v2_gene26791_novel03	Tp57577_TGAC_v2_LG1	28031458	28033152	-	25
Tp57577_TGAC_v2_gene26791	Tp57577_TGAC_v2_gene26791_novel04	Tp57577_TGAC_v2_LG1	28031374	28032951	-	24
Tp57577_TGAC_v2_gene26791	Tp57577_TGAC_v2_gene26791_novel05	Tp57577_TGAC_v2_LG1	28031380	28032951	-	11
Tp57577_TGAC_v2_gene26791	Tp57577_TGAC_v2_gene26791_novel06	Tp57577_TGAC_v2_LG1	28031381	28032951	-	24
Tp57577_TGAC_v2_gene26791	Tp57577_TGAC_v2_gene26791_novel07	Tp57577_TGAC_v2_LG1	28031390	28032951	-	24
Tp57577_TGAC_v2_gene26791	Tp57577_TGAC_v2_gene26791_novel08	Tp57577_TGAC_v2_LG1	28031417	28032951	-	13
Tp57577_TGAC_v2_gene26791	Tp57577_TGAC_v2_gene26791_novel09	Tp57577_TGAC_v2_LG1	28031419	28032951	-	13
Tp57577_TGAC_v2_gene26791	Tp57577_TGAC_v2_gene26791_novel10	Tp57577_TGAC_v2_LG1	28031389	28033793	-	24
Tp57577_TGAC_v2_gene26791	Tp57577_TGAC_v2_gene26791_novel11	Tp57577_TGAC_v2_LG1	28031390	28032951	-	12
Tp57577_TGAC_v2_gene26791	Tp57577_TGAC_v2_gene26791_novel12	Tp57577_TGAC_v2_LG1	28031411	28032951	-	12
Tp57577_TGAC_v2_gene26791	Tp57577_TGAC_v2_gene26791_novel13	Tp57577_TGAC_v2_LG1	28031417	28032951	-	17
Tp57577_TGAC_v2_gene26791	Tp57577_TGAC_v2_gene26791_novel14	Tp57577_TGAC_v2_LG1	28031417	28032951	-	2
Tp57577_TGAC_v2_gene26791	Tp57577_TGAC_v2_gene26791_novel15	Tp57577_TGAC_v2_LG1	28031464	28032546	-	1
Tp57577_TGAC_v2_gene26791	Tp57577_TGAC_v2_gene26791_novel16	Tp57577_TGAC_v2_LG1	28031991	28032951	-	7
Tp57577_TGAC_v2_gene26791	Tp57577_TGAC_v2_gene26791_novel17	Tp57577_TGAC_v2_LG1	28031995	28032951	-	21
Tp57577_TGAC_v2_gene26791	Tp57577_TGAC_v2_gene26791_novel18	Tp57577_TGAC_v2_LG1	28032002	28032951	-	21
Tp57577_TGAC_v2_gene22185	TP57577_TGAC_V2_MRNA22946-	Tp57577_TGAC_v2_scaf_2508	3843	4764	-	3
Tp57577_TGAC_v2_gene24540	TP57577_TGAC_V2_MRNA25385-	Tp57577_TGAC_v2_LG1	9084708	9085665	+	3
Tp57577_TGAC_v2_gene9732	Tp57577_TGAC_v2_gene9732_novel01	Tp57577_TGAC_v2_LG6	22539370	22541293	+	38
Tp57577_TGAC_v2_gene9732	Tp57577_TGAC_v2_gene9732_novel02	Tp57577_TGAC_v2_LG6	22539370	22541291	+	38
Tp57577_TGAC_v2_gene9732	Tp57577_TGAC_v2_gene9732_novel03	Tp57577_TGAC_v2_LG6	22539370	22541147	+	37
Tp57577_TGAC_v2_gene9732	Tp57577_TGAC_v2_gene9732_novel04	Tp57577_TGAC_v2_LG6	22539370	22541334	+	36
Tp57577_TGAC_v2_gene9732	Tp57577_TGAC_v2_gene9732_novel05	Tp57577_TGAC_v2_LG6	22539370	22539511	+	35
Tp57577_TGAC_v2_gene9732	Tp57577_TGAC_v2_gene9732_novel06	Tp57577_TGAC_v2_LG6	22539370	22541291	+	35
Tp57577_TGAC_v2_gene9732	Tp57577_TGAC_v2_gene9732_novel07	Tp57577_TGAC_v2_LG6	22539370	22541165	+	34
Tp57577_TGAC_v2_gene9732	Tp57577_TGAC_v2_gene9732_novel08	Tp57577_TGAC_v2_LG6	22539370	22541310	+	33
Tp57577_TGAC_v2_gene9732	Tp57577_TGAC_v2_gene9732_novel09	Tp57577_TGAC_v2_LG6	22539370	22541265	+	33
Tp57577_TGAC_v2_gene9732	Tp57577_TGAC_v2_gene9732_novel10	Tp57577_TGAC_v2_LG6	22539370	22541269	+	32
Tp57577_TGAC_v2_gene9732	Tp57577_TGAC_v2_gene9732_novel11	Tp57577_TGAC_v2_LG6	22539370	22541290	+	31
Tp57577_TGAC_v2_gene9732	Tp57577_TGAC_v2_gene9732_novel12	Tp57577_TGAC_v2_LG6	22539370	22541186	+	30
Tp57577_TGAC_v2_gene9732	Tp57577_TGAC_v2_gene9732_novel13	Tp57577_TGAC_v2_LG6	22539370	22541097	+	29
Tp57577_TGAC_v2_gene9732	Tp57577_TGAC_v2_gene9732_novel14	Tp57577_TGAC_v2_LG6	22539370	22541342	+	29
Tp57577_TGAC_v2_gene9732	Tp57577_TGAC_v2_gene9732_novel15	Tp57577_TGAC_v2_LG6	22539370	22541308	+	27
Tp57577_TGAC_v2_gene9732	Tp57577_TGAC_v2_gene9732_novel16	Tp57577_TGAC_v2_LG6	22539370	22541347	+	26
Tp57577_TGAC_v2_gene9732	Tp57577_TGAC_v2_gene9732_novel17	Tp57577_TGAC_v2_LG6	22539370	22541190	+	23
Tp57577_TGAC_v2_gene9732	Tp57577_TGAC_v2_gene9732_novel18	Tp57577_TGAC_v2_LG6	22539370	22541294	+	24
Tp57577_TGAC_v2_gene9732	Tp57577_TGAC_v2_gene9732_novel19	Tp57577_TGAC_v2_LG6	22539370	22541208	+	23
Tp57577_TGAC_v2_gene9732	Tp57577_TGAC_v2_gene9732_novel20	Tp57577_TGAC_v2_LG6	22539370	22541189	+	23
Tp57577_TGAC_v2_gene9732	Tp57577_TGAC_v2_gene9732_novel21	Tp57577_TGAC_v2_LG6	22539370	22541189	+	18
Tp57577_TGAC_v2_gene9732	Tp57577_TGAC_v2_gene9732_novel22	Tp57577_TGAC_v2_LG6	22535822	22535979	+	9
Tp57577_TGAC_v2_gene9732	Tp57577_TGAC_v2_gene9732_novel23	Tp57577_TGAC_v2_LG6	22539370	22541347	+	16
Tp57577_TGAC_v2_gene9732	Tp57577_TGAC_v2_gene9732_novel24	Tp57577_TGAC_v2_LG6	22539370	22541314	+	13
Tp57577_TGAC_v2_gene9732	Tp57577_TGAC_v2_gene9732_novel25	Tp57577_TGAC_v2_LG6	22539370	22541346	+	12
Tp57577_TGAC_v2_gene9732	Tp57577_TGAC_v2_gene9732_novel26	Tp57577_TGAC_v2_LG6	22539370	22541233	+	11
Tp57577_TGAC_v2_gene9732	Tp57577_TGAC_v2_gene9732_novel27	Tp57577_TGAC_v2_LG6	22539370	22541285	+	10
Tp57577_TGAC_v2_gene9732	Tp57577_TGAC_v2_gene9732_novel28	Tp57577_TGAC_v2_LG6	22539370	22541319	+	8
Tp57577_TGAC_v2_gene9732	Tp57577_TGAC_v2_gene9732_novel29	Tp57577_TGAC_v2_LG6	22539370	22541221	+	5
Tp57577_TGAC_v2_gene9732	Tp57577_TGAC_v2_gene9732_novel30	Tp57577_TGAC_v2_LG6	22539372	22541290	+	1
Tp57577_TGAC_v2_gene12257	TP57577_TGAC_V2_MRNA12655-	Tp57577_TGAC_v2_LG3	29745103	29745537	-	9
Tp57577_TGAC_v2_gene12257	Tp57577_TGAC_v2_gene12257_novel01	Tp57577_TGAC_v2_LG3	29745082	29745537	-	5
Tp57577_TGAC_v2_gene19256	Tp57577_TGAC_v2_gene19256_novel01	Tp57577_TGAC_v2_scaf_348	101846	103844	+	1
Tp57577_TGAC_v2_gene11205	TP57577_TGAC_V2_MRNA11567-	Tp57577_TGAC_v2_LG7	20200072	20200812	+	12
Tp57577_TGAC_v2_gene11205	Tp57577_TGAC_v2_gene11205_novel01	Tp57577_TGAC_v2_LG7	20197882	20198292	+	5
Tp57577_TGAC_v2_gene29801	TP57577_TGAC_V2_MRNA30820-	Tp57577_TGAC_v2_LG7	18693978	18694433	-	5
Tp57577_TGAC_v2_gene29801	Tp57577_TGAC_v2_gene29801_novel01	Tp57577_TGAC_v2_LG7	18694103	18694433	-	4
Tp57577_TGAC_v2_gene33327	Tp57577_TGAC_v2_gene33327_novel01	Tp57577_TGAC_v2_LG1	16455281	16455587	-	1
Tp57577_TGAC_v2_gene33327	Tp57577_TGAC_v2_gene33327_novel02	Tp57577_TGAC_v2_LG1	16455304	16455850	-	1
Tp57577_TGAC_v2_gene25252	Tp57577_TGAC_v2_gene25252_novel01	Tp57577_TGAC_v2_LG2	397727	399512	-	1
Tp57577_TGAC_v2_gene25685	Tp57577_TGAC_v2_gene25685_novel01	Tp57577_TGAC_v2_scaf_169	213618	214104	+	2
Tp57577_TGAC_v2_gene25685	Tp57577_TGAC_v2_gene25685_novel02	Tp57577_TGAC_v2_scaf_169	213932	214143	+	1
Tp57577_TGAC_v2_gene17958	Tp57577_TGAC_v2_gene17958_novel01	Tp57577_TGAC_v2_LG3	15332453	15333043	-	5
Tp57577_TGAC_v2_gene17958	Tp57577_TGAC_v2_gene17958_novel02	Tp57577_TGAC_v2_LG3	15332571	15332900	-	1
Tp57577_TGAC_v2_gene2613	Tp57577_TGAC_v2_gene2613_novel01	Tp57577_TGAC_v2_LG1	6880224	6880602	-	4
Tp57577_TGAC_v2_gene2613	Tp57577_TGAC_v2_gene2613_novel02	Tp57577_TGAC_v2_LG1	6880250	6880576	-	1
Tp57577_TGAC_v2_gene2613	Tp57577_TGAC_v2_gene2613_novel03	Tp57577_TGAC_v2_LG1	6880499	6880602	-	5
Tp57577_TGAC_v2_gene2613	Tp57577_TGAC_v2_gene2613_novel04	Tp57577_TGAC_v2_LG1	6890810	6891371	-	1
Tp57577_TGAC_v2_gene12353	Tp57577_TGAC_v2_gene12353_novel01	Tp57577_TGAC_v2_LG7	10523075	10523254	+	6
Tp57577_TGAC_v2_gene6073	TP57577_TGAC_V2_MRNA6281-	Tp57577_TGAC_v2_LG1	5539032	5539306	-	9
Tp57577_TGAC_v2_gene6073	Tp57577_TGAC_v2_gene6073_novel01	Tp57577_TGAC_v2_LG1	5539068	5539306	-	8
Tp57577_TGAC_v2_gene6073	Tp57577_TGAC_v2_gene6073_novel02	Tp57577_TGAC_v2_LG1	5539078	5539306	-	6
Tp57577_TGAC_v2_gene6073	Tp57577_TGAC_v2_gene6073_novel03	Tp57577_TGAC_v2_LG1	5539094	5539306	-	8
Tp57577_TGAC_v2_gene22332	TP57577_TGAC_V2_MRNA23100-	Tp57577_TGAC_v2_LG1	4775762	4778024	-	1
Tp57577_TGAC_v2_gene22332	Tp57577_TGAC_v2_gene22332_novel01	Tp57577_TGAC_v2_LG1	4775788	4776281	-	1
Tp57577_TGAC_v2_gene15857	Tp57577_TGAC_v2_gene15857_novel01	Tp57577_TGAC_v2_scaf_249	229177	229465	+	2
Tp57577_TGAC_v2_gene7978	Tp57577_TGAC_v2_gene7978_novel01	Tp57577_TGAC_v2_LG4	1275067	1275644	+	2
Tp57577_TGAC_v2_gene40381	Tp57577_TGAC_v2_gene40381_novel01	Tp57577_TGAC_v2_scaf_1400	261	698	-	4
Tp57577_TGAC_v2_gene8412	Tp57577_TGAC_v2_gene8412_novel01	Tp57577_TGAC_v2_scaf_275	190054	190083	-	12
Tp57577_TGAC_v2_gene38863	TP57577_TGAC_V2_MRNA40176-	Tp57577_TGAC_v2_LG1	17707563	17708643	-	2
Tp57577_TGAC_v2_gene1852	TP57577_TGAC_V2_MRNA1894-	Tp57577_TGAC_v2_LG7	17617547	17617842	+	7
Tp57577_TGAC_v2_gene1852	Tp57577_TGAC_v2_gene1852_novel01	Tp57577_TGAC_v2_LG7	17617547	17617770	+	6
Tp57577_TGAC_v2_gene1852	Tp57577_TGAC_v2_gene1852_novel02	Tp57577_TGAC_v2_LG7	17617547	17617851	+	4
Tp57577_TGAC_v2_gene1852	Tp57577_TGAC_v2_gene1852_novel03	Tp57577_TGAC_v2_LG7	17617547	17617779	+	5
Tp57577_TGAC_v2_gene1852	Tp57577_TGAC_v2_gene1852_novel04	Tp57577_TGAC_v2_LG7	17617547	17617797	+	3
Tp57577_TGAC_v2_gene1852	Tp57577_TGAC_v2_gene1852_novel05	Tp57577_TGAC_v2_LG7	17617547	17617720	+	2
Tp57577_TGAC_v2_gene33910	TP57577_TGAC_V2_MRNA35054-	Tp57577_TGAC_v2_LG2	15738042	15738720	-	10
Tp57577_TGAC_v2_gene33910	Tp57577_TGAC_v2_gene33910_novel01	Tp57577_TGAC_v2_LG2	15738032	15738720	-	9
Tp57577_TGAC_v2_gene33910	Tp57577_TGAC_v2_gene33910_novel02	Tp57577_TGAC_v2_LG2	15738062	15738516	-	1
Tp57577_TGAC_v2_gene33910	Tp57577_TGAC_v2_gene33910_novel03	Tp57577_TGAC_v2_LG2	15738406	15738720	-	7
Tp57577_TGAC_v2_gene22580	Tp57577_TGAC_v2_gene22580_novel01	Tp57577_TGAC_v2_LG1	26222836	26223882	-	4
Tp57577_TGAC_v2_gene18979	Tp57577_TGAC_v2_gene18979_novel01	Tp57577_TGAC_v2_scaf_2036	8088	8461	+	3
Tp57577_TGAC_v2_gene25655	TP57577_TGAC_V2_MRNA26532-	Tp57577_TGAC_v2_LG4	12179497	12179994	+	4
Tp57577_TGAC_v2_gene25655	Tp57577_TGAC_v2_gene25655_novel01	Tp57577_TGAC_v2_LG4	12179580	12180013	+	1
Tp57577_TGAC_v2_gene33628	TP57577_TGAC_V2_MRNA34764-	Tp57577_TGAC_v2_LG2	6001749	6002401	-	4
Tp57577_TGAC_v2_gene33628	Tp57577_TGAC_v2_gene33628_novel01	Tp57577_TGAC_v2_LG2	6001853	6002392	-	1
Tp57577_TGAC_v2_gene33628	Tp57577_TGAC_v2_gene33628_novel02	Tp57577_TGAC_v2_LG2	6001960	6004487	-	2
Tp57577_TGAC_v2_gene19482	Tp57577_TGAC_v2_gene19482_novel01	Tp57577_TGAC_v2_LG4	19720423	19720823	+	1
Tp57577_TGAC_v2_gene5840	Tp57577_TGAC_v2_gene5840_novel01	Tp57577_TGAC_v2_LG4	14507465	14507919	+	6
Tp57577_TGAC_v2_gene23965	Tp57577_TGAC_v2_gene23965_novel01	Tp57577_TGAC_v2_LG1	12057164	12057750	+	6
Tp57577_TGAC_v2_gene29907	TP57577_TGAC_V2_MRNA30931-	Tp57577_TGAC_v2_scaf_756	98498	98905	-	5
Tp57577_TGAC_v2_gene29907	Tp57577_TGAC_v2_gene29907_novel01	Tp57577_TGAC_v2_scaf_756	98495	98905	-	4
Tp57577_TGAC_v2_gene6924	Tp57577_TGAC_v2_gene6924_novel01	Tp57577_TGAC_v2_LG6	3806184	3806773	-	3
Tp57577_TGAC_v2_gene4615	TP57577_TGAC_V2_MRNA4764-	Tp57577_TGAC_v2_LG4	17098492	17098856	-	3
Tp57577_TGAC_v2_gene4615	Tp57577_TGAC_v2_gene4615_novel01	Tp57577_TGAC_v2_LG4	17098497	17098828	-	1
Tp57577_TGAC_v2_gene4615	Tp57577_TGAC_v2_gene4615_novel02	Tp57577_TGAC_v2_LG4	17098508	17098781	-	2
Tp57577_TGAC_v2_gene21877	TP57577_TGAC_V2_MRNA22628-	Tp57577_TGAC_v2_scaf_1360	6976	7526	+	14
Tp57577_TGAC_v2_gene21877	Tp57577_TGAC_v2_gene21877_novel01	Tp57577_TGAC_v2_scaf_1360	6976	7468	+	13
Tp57577_TGAC_v2_gene21877	Tp57577_TGAC_v2_gene21877_novel02	Tp57577_TGAC_v2_scaf_1360	6976	7466	+	11
Tp57577_TGAC_v2_gene21877	Tp57577_TGAC_v2_gene21877_novel03	Tp57577_TGAC_v2_scaf_1360	6976	7581	+	3
Tp57577_TGAC_v2_gene25248	TP57577_TGAC_V2_MRNA26108-	Tp57577_TGAC_v2_LG2	530780	531046	+	10
Tp57577_TGAC_v2_gene25248	Tp57577_TGAC_v2_gene25248_novel01	Tp57577_TGAC_v2_LG2	530780	531166	+	9
Tp57577_TGAC_v2_gene25248	Tp57577_TGAC_v2_gene25248_novel02	Tp57577_TGAC_v2_LG2	530780	531051	+	10
Tp57577_TGAC_v2_gene22096	TP57577_TGAC_V2_MRNA22854-	Tp57577_TGAC_v2_scaf_5226	1926	2253	+	7
Tp57577_TGAC_v2_gene22096	Tp57577_TGAC_v2_gene22096_novel01	Tp57577_TGAC_v2_scaf_5226	1926	2353	+	4
Tp57577_TGAC_v2_gene22096	Tp57577_TGAC_v2_gene22096_novel02	Tp57577_TGAC_v2_scaf_5226	2022	2473	+	1
Tp57577_TGAC_v2_gene25477	TP57577_TGAC_V2_MRNA26344-	Tp57577_TGAC_v2_scaf_162	271171	272464	-	1
Tp57577_TGAC_v2_gene25477	Tp57577_TGAC_v2_gene25477_novel01	Tp57577_TGAC_v2_scaf_162	271186	271489	-	1
Tp57577_TGAC_v2_gene29935	Tp57577_TGAC_v2_gene29935_novel01	Tp57577_TGAC_v2_scaf_754	84910	85334	+	3
Tp57577_TGAC_v2_gene29935	Tp57577_TGAC_v2_gene29935_novel02	Tp57577_TGAC_v2_scaf_754	84910	85278	+	2
Tp57577_TGAC_v2_gene13083	Tp57577_TGAC_v2_gene13083_novel01	Tp57577_TGAC_v2_LG1	17374821	17375892	-	2
Tp57577_TGAC_v2_gene33863	Tp57577_TGAC_v2_gene33863_novel01	Tp57577_TGAC_v2_LG2	15460041	15460394	+	1
Tp57577_TGAC_v2_gene35275	TP57577_TGAC_V2_MRNA36474-	Tp57577_TGAC_v2_LG5	3189434	3189861	+	1
Tp57577_TGAC_v2_gene35275	Tp57577_TGAC_v2_gene35275_novel01	Tp57577_TGAC_v2_LG5	3191133	3191224	+	2
Tp57577_TGAC_v2_gene35275	Tp57577_TGAC_v2_gene35275_novel02	Tp57577_TGAC_v2_LG5	3189446	3190958	+	1
Tp57577_TGAC_v2_gene35111	Tp57577_TGAC_v2_gene35111_novel01	Tp57577_TGAC_v2_scaf_7423	330	919	+	1
Tp57577_TGAC_v2_gene17871	TP57577_TGAC_V2_MRNA18494-	Tp57577_TGAC_v2_scaf_366	71249	71576	-	5
Tp57577_TGAC_v2_gene17871	Tp57577_TGAC_v2_gene17871_novel01	Tp57577_TGAC_v2_scaf_366	71269	71576	-	3
Tp57577_TGAC_v2_gene17871	Tp57577_TGAC_v2_gene17871_novel02	Tp57577_TGAC_v2_scaf_366	71287	71576	-	5
Tp57577_TGAC_v2_gene16811	TP57577_TGAC_V2_MRNA17394-	Tp57577_TGAC_v2_scaf_255	22443	23021	+	11
Tp57577_TGAC_v2_gene16811	Tp57577_TGAC_v2_gene16811_novel01	Tp57577_TGAC_v2_scaf_255	22443	23022	+	10
Tp57577_TGAC_v2_gene16811	Tp57577_TGAC_v2_gene16811_novel02	Tp57577_TGAC_v2_scaf_255	22443	22943	+	10
Tp57577_TGAC_v2_gene16811	Tp57577_TGAC_v2_gene16811_novel03	Tp57577_TGAC_v2_scaf_255	22443	23022	+	9
Tp57577_TGAC_v2_gene16811	Tp57577_TGAC_v2_gene16811_novel04	Tp57577_TGAC_v2_scaf_255	22443	22945	+	11
Tp57577_TGAC_v2_gene16811	Tp57577_TGAC_v2_gene16811_novel05	Tp57577_TGAC_v2_scaf_255	22443	23002	+	10
Tp57577_TGAC_v2_gene16811	Tp57577_TGAC_v2_gene16811_novel06	Tp57577_TGAC_v2_scaf_255	22443	22942	+	11
Tp57577_TGAC_v2_gene16811	Tp57577_TGAC_v2_gene16811_novel07	Tp57577_TGAC_v2_scaf_255	19806	20161	+	7
Tp57577_TGAC_v2_gene16811	Tp57577_TGAC_v2_gene16811_novel08	Tp57577_TGAC_v2_scaf_255	22443	22959	+	8
Tp57577_TGAC_v2_gene16811	Tp57577_TGAC_v2_gene16811_novel09	Tp57577_TGAC_v2_scaf_255	22443	22943	+	4
Tp57577_TGAC_v2_gene16811	Tp57577_TGAC_v2_gene16811_novel10	Tp57577_TGAC_v2_scaf_255	22443	23019	+	5
Tp57577_TGAC_v2_gene16811	Tp57577_TGAC_v2_gene16811_novel11	Tp57577_TGAC_v2_scaf_255	20687	23010	+	1
Tp57577_TGAC_v2_gene16811	Tp57577_TGAC_v2_gene16811_novel12	Tp57577_TGAC_v2_scaf_255	20687	23269	+	1
Tp57577_TGAC_v2_gene4839	Tp57577_TGAC_v2_gene4839_novel01	Tp57577_TGAC_v2_LG1	6684683	6685356	-	13
Tp57577_TGAC_v2_gene4839	Tp57577_TGAC_v2_gene4839_novel02	Tp57577_TGAC_v2_LG1	6684702	6685351	-	15
Tp57577_TGAC_v2_gene4839	Tp57577_TGAC_v2_gene4839_novel03	Tp57577_TGAC_v2_LG1	6684715	6685351	-	14
Tp57577_TGAC_v2_gene4839	Tp57577_TGAC_v2_gene4839_novel04	Tp57577_TGAC_v2_LG1	6684743	6685397	-	12
Tp57577_TGAC_v2_gene4839	Tp57577_TGAC_v2_gene4839_novel05	Tp57577_TGAC_v2_LG1	6684753	6685351	-	12
Tp57577_TGAC_v2_gene4839	Tp57577_TGAC_v2_gene4839_novel06	Tp57577_TGAC_v2_LG1	6684760	6685286	-	1
Tp57577_TGAC_v2_gene4839	Tp57577_TGAC_v2_gene4839_novel07	Tp57577_TGAC_v2_LG1	6684760	6685356	-	16
Tp57577_TGAC_v2_gene4839	Tp57577_TGAC_v2_gene4839_novel08	Tp57577_TGAC_v2_LG1	6684765	6685356	-	15
Tp57577_TGAC_v2_gene4839	Tp57577_TGAC_v2_gene4839_novel09	Tp57577_TGAC_v2_LG1	6684768	6685356	-	14
Tp57577_TGAC_v2_gene38646	TP57577_TGAC_V2_MRNA39952-	Tp57577_TGAC_v2_LG4	23902876	23903956	-	4
Tp57577_TGAC_v2_gene38646	Tp57577_TGAC_v2_gene38646_novel01	Tp57577_TGAC_v2_LG4	23902778	23904141	-	1
Tp57577_TGAC_v2_gene38646	Tp57577_TGAC_v2_gene38646_novel02	Tp57577_TGAC_v2_LG4	23902884	23903230	-	1
Tp57577_TGAC_v2_gene14272	TP57577_TGAC_V2_MRNA14751-	Tp57577_TGAC_v2_scaf_448	119362	119886	-	13
Tp57577_TGAC_v2_gene14272	Tp57577_TGAC_v2_gene14272_novel01	Tp57577_TGAC_v2_scaf_448	119296	119808	-	1
Tp57577_TGAC_v2_gene14272	Tp57577_TGAC_v2_gene14272_novel02	Tp57577_TGAC_v2_scaf_448	119311	119886	-	12
Tp57577_TGAC_v2_gene14272	Tp57577_TGAC_v2_gene14272_novel03	Tp57577_TGAC_v2_scaf_448	119318	119886	-	12
Tp57577_TGAC_v2_gene12169	TP57577_TGAC_V2_MRNA12566-	Tp57577_TGAC_v2_LG3	29285385	29286189	-	5
Tp57577_TGAC_v2_gene12169	Tp57577_TGAC_v2_gene12169_novel01	Tp57577_TGAC_v2_LG3	29285391	29286189	-	2
Tp57577_TGAC_v2_gene13035	TP57577_TGAC_V2_MRNA13466-	Tp57577_TGAC_v2_LG1	16926989	16927418	+	4
Tp57577_TGAC_v2_gene9034	Tp57577_TGAC_v2_gene9034_novel01	Tp57577_TGAC_v2_LG3	30507355	30507737	-	2
Tp57577_TGAC_v2_gene34046	TP57577_TGAC_V2_MRNA35193-	Tp57577_TGAC_v2_LG2	28786310	28786922	+	17
Tp57577_TGAC_v2_gene34046	Tp57577_TGAC_v2_gene34046_novel01	Tp57577_TGAC_v2_LG2	28786310	28786853	+	11
Tp57577_TGAC_v2_gene34556	TP57577_TGAC_V2_MRNA35732-	Tp57577_TGAC_v2_LG1	14392622	14392765	+	8
Tp57577_TGAC_v2_gene34556	Tp57577_TGAC_v2_gene34556_novel01	Tp57577_TGAC_v2_LG1	14392622	14392694	+	4
Tp57577_TGAC_v2_gene25420	TP57577_TGAC_V2_MRNA26283-	Tp57577_TGAC_v2_LG4	15709649	15709914	-	3
Tp57577_TGAC_v2_gene18288	Tp57577_TGAC_v2_gene18288_novel01	Tp57577_TGAC_v2_scaf_359	77724	77919	-	1
Tp57577_TGAC_v2_gene17426	TP57577_TGAC_V2_MRNA18037-	Tp57577_TGAC_v2_scaf_229	104264	104897	+	4
Tp57577_TGAC_v2_gene17426	Tp57577_TGAC_v2_gene17426_novel01	Tp57577_TGAC_v2_scaf_229	103349	104918	+	2
Tp57577_TGAC_v2_gene17426	Tp57577_TGAC_v2_gene17426_novel02	Tp57577_TGAC_v2_scaf_229	103608	103779	+	2
Tp57577_TGAC_v2_gene17426	Tp57577_TGAC_v2_gene17426_novel03	Tp57577_TGAC_v2_scaf_229	104264	104775	+	3
Tp57577_TGAC_v2_gene27502	Tp57577_TGAC_v2_gene27502_novel01	Tp57577_TGAC_v2_scaf_1088	10439	10462	+	2
Tp57577_TGAC_v2_gene34446	Tp57577_TGAC_v2_gene34446_novel01	Tp57577_TGAC_v2_LG6	8141531	8141877	+	7
Tp57577_TGAC_v2_gene24222	Tp57577_TGAC_v2_gene24222_novel01	Tp57577_TGAC_v2_LG5	10550643	10551042	+	7
Tp57577_TGAC_v2_gene38297	TP57577_TGAC_V2_MRNA39592-	Tp57577_TGAC_v2_LG2	19597494	19598237	-	4
Tp57577_TGAC_v2_gene38297	Tp57577_TGAC_v2_gene38297_novel01	Tp57577_TGAC_v2_LG2	19597584	19598224	-	1
Tp57577_TGAC_v2_gene21263	TP57577_TGAC_V2_MRNA21993-	Tp57577_TGAC_v2_scaf_378	197293	198164	-	3
Tp57577_TGAC_v2_gene21263	Tp57577_TGAC_v2_gene21263_novel01	Tp57577_TGAC_v2_scaf_378	197294	199284	-	2
Tp57577_TGAC_v2_gene830	Tp57577_TGAC_v2_gene830_novel01	Tp57577_TGAC_v2_scaf_2267	702	3088	-	1
Tp57577_TGAC_v2_gene24840	Tp57577_TGAC_v2_gene24840_novel01	Tp57577_TGAC_v2_scaf_171	41292	41653	+	2
Tp57577_TGAC_v2_gene24840	Tp57577_TGAC_v2_gene24840_novel02	Tp57577_TGAC_v2_scaf_171	41210	41515	+	1
Tp57577_TGAC_v2_gene24840	Tp57577_TGAC_v2_gene24840_novel03	Tp57577_TGAC_v2_scaf_171	41214	41658	+	1
Tp57577_TGAC_v2_gene38864	TP57577_TGAC_V2_MRNA40179-	Tp57577_TGAC_v2_LG1	18169869	18170206	-	11
Tp57577_TGAC_v2_gene38864	Tp57577_TGAC_v2_gene38864_novel01	Tp57577_TGAC_v2_LG1	18169844	18170206	-	3
Tp57577_TGAC_v2_gene33429	Tp57577_TGAC_v2_gene33429_novel01	Tp57577_TGAC_v2_LG6	19979852	19980310	-	7
Tp57577_TGAC_v2_gene33429	Tp57577_TGAC_v2_gene33429_novel02	Tp57577_TGAC_v2_LG6	19979894	19980310	-	4
Tp57577_TGAC_v2_gene33429	Tp57577_TGAC_v2_gene33429_novel03	Tp57577_TGAC_v2_LG6	19979894	19980295	-	1
Tp57577_TGAC_v2_gene39479	TP57577_TGAC_V2_MRNA40821-	Tp57577_TGAC_v2_scaf_13906	551	830	+	2
Tp57577_TGAC_v2_gene3722	TP57577_TGAC_V2_MRNA3832-	Tp57577_TGAC_v2_LG6	14773507	14774230	-	4
Tp57577_TGAC_v2_gene3722	Tp57577_TGAC_v2_gene3722_novel01	Tp57577_TGAC_v2_LG6	14773507	14773621	-	2
Tp57577_TGAC_v2_gene3722	Tp57577_TGAC_v2_gene3722_novel02	Tp57577_TGAC_v2_LG6	14773515	14774197	-	1
Tp57577_TGAC_v2_gene3722	Tp57577_TGAC_v2_gene3722_novel03	Tp57577_TGAC_v2_LG6	14773520	14773552	-	5
Tp57577_TGAC_v2_gene3722	Tp57577_TGAC_v2_gene3722_novel04	Tp57577_TGAC_v2_LG6	14773521	14774786	-	2
Tp57577_TGAC_v2_gene1065	Tp57577_TGAC_v2_gene1065_novel01	Tp57577_TGAC_v2_LG2	13806129	13806382	+	4
Tp57577_TGAC_v2_gene1065	Tp57577_TGAC_v2_gene1065_novel02	Tp57577_TGAC_v2_LG2	13806129	13806355	+	2
Tp57577_TGAC_v2_gene34354	Tp57577_TGAC_v2_gene34354_novel01	Tp57577_TGAC_v2_LG1	26001877	26002339	-	2
Tp57577_TGAC_v2_gene34354	Tp57577_TGAC_v2_gene34354_novel02	Tp57577_TGAC_v2_LG1	26001952	26002542	-	2
Tp57577_TGAC_v2_gene12935	TP57577_TGAC_V2_MRNA13365-	Tp57577_TGAC_v2_LG3	3275020	3275755	+	7
Tp57577_TGAC_v2_gene12935	Tp57577_TGAC_v2_gene12935_novel01	Tp57577_TGAC_v2_LG3	3273938	3275751	+	5
Tp57577_TGAC_v2_gene12935	Tp57577_TGAC_v2_gene12935_novel02	Tp57577_TGAC_v2_LG3	3275036	3275754	+	1
Tp57577_TGAC_v2_gene19882	Tp57577_TGAC_v2_gene19882_novel01	Tp57577_TGAC_v2_LG7	20017846	20018132	-	2
Tp57577_TGAC_v2_gene29836	Tp57577_TGAC_v2_gene29836_novel01	Tp57577_TGAC_v2_scaf_482	141201	141585	+	7
Tp57577_TGAC_v2_gene6627	Tp57577_TGAC_v2_gene6627_novel01	Tp57577_TGAC_v2_LG2	30314948	30315335	+	1
Tp57577_TGAC_v2_gene34662	TP57577_TGAC_V2_MRNA35842-	Tp57577_TGAC_v2_scaf_605	19138	19465	+	12
Tp57577_TGAC_v2_gene34662	TP57577_TGAC_V2_MRNA35841-	Tp57577_TGAC_v2_scaf_605	19138	19538	+	11
Tp57577_TGAC_v2_gene34662	Tp57577_TGAC_v2_gene34662_novel01	Tp57577_TGAC_v2_scaf_605	19138	19439	+	12
Tp57577_TGAC_v2_gene34662	Tp57577_TGAC_v2_gene34662_novel02	Tp57577_TGAC_v2_scaf_605	19138	19461	+	12
Tp57577_TGAC_v2_gene34662	Tp57577_TGAC_v2_gene34662_novel03	Tp57577_TGAC_v2_scaf_605	19138	19460	+	12
Tp57577_TGAC_v2_gene34662	Tp57577_TGAC_v2_gene34662_novel04	Tp57577_TGAC_v2_scaf_605	19138	19441	+	12
Tp57577_TGAC_v2_gene34662	Tp57577_TGAC_v2_gene34662_novel05	Tp57577_TGAC_v2_scaf_605	19138	19469	+	10
Tp57577_TGAC_v2_gene34662	Tp57577_TGAC_v2_gene34662_novel06	Tp57577_TGAC_v2_scaf_605	19138	19547	+	11
Tp57577_TGAC_v2_gene34662	Tp57577_TGAC_v2_gene34662_novel07	Tp57577_TGAC_v2_scaf_605	19138	19432	+	9
Tp57577_TGAC_v2_gene34662	Tp57577_TGAC_v2_gene34662_novel08	Tp57577_TGAC_v2_scaf_605	18934	19440	+	9
Tp57577_TGAC_v2_gene34662	Tp57577_TGAC_v2_gene34662_novel09	Tp57577_TGAC_v2_scaf_605	19138	19455	+	9
Tp57577_TGAC_v2_gene34662	Tp57577_TGAC_v2_gene34662_novel10	Tp57577_TGAC_v2_scaf_605	19138	19440	+	7
Tp57577_TGAC_v2_gene34662	Tp57577_TGAC_v2_gene34662_novel11	Tp57577_TGAC_v2_scaf_605	19138	19440	+	6
Tp57577_TGAC_v2_gene34662	Tp57577_TGAC_v2_gene34662_novel12	Tp57577_TGAC_v2_scaf_605	19138	19514	+	3
Tp57577_TGAC_v2_gene34662	Tp57577_TGAC_v2_gene34662_novel13	Tp57577_TGAC_v2_scaf_605	19138	19538	+	2
Tp57577_TGAC_v2_gene34662	Tp57577_TGAC_v2_gene34662_novel14	Tp57577_TGAC_v2_scaf_605	19158	19535	+	1
Tp57577_TGAC_v2_gene34111	TP57577_TGAC_V2_MRNA35258-	Tp57577_TGAC_v2_LG4	17638671	17639863	-	1
Tp57577_TGAC_v2_gene28235	TP57577_TGAC_V2_MRNA29189-	Tp57577_TGAC_v2_LG3	20617307	20617726	-	7
Tp57577_TGAC_v2_gene28235	Tp57577_TGAC_v2_gene28235_novel01	Tp57577_TGAC_v2_LG3	20617258	20617726	-	6
Tp57577_TGAC_v2_gene28235	Tp57577_TGAC_v2_gene28235_novel02	Tp57577_TGAC_v2_LG3	20617289	20617726	-	3
Tp57577_TGAC_v2_gene3468	TP57577_TGAC_V2_MRNA3566-	Tp57577_TGAC_v2_LG4	11268846	11269208	-	6
Tp57577_TGAC_v2_gene3468	Tp57577_TGAC_v2_gene3468_novel01	Tp57577_TGAC_v2_LG4	11268879	11269208	-	3
Tp57577_TGAC_v2_gene3468	Tp57577_TGAC_v2_gene3468_novel02	Tp57577_TGAC_v2_LG4	11268883	11269188	-	1
Tp57577_TGAC_v2_gene4594	Tp57577_TGAC_v2_gene4594_novel01	Tp57577_TGAC_v2_LG4	16683673	16684002	+	1
Tp57577_TGAC_v2_gene12140	Tp57577_TGAC_v2_gene12140_novel01	Tp57577_TGAC_v2_LG3	29490899	29491278	+	8
Tp57577_TGAC_v2_gene12140	Tp57577_TGAC_v2_gene12140_novel02	Tp57577_TGAC_v2_LG3	29490899	29491278	+	6
Tp57577_TGAC_v2_gene20086	TP57577_TGAC_V2_MRNA20779-	Tp57577_TGAC_v2_scaf_315	143367	143967	+	2
Tp57577_TGAC_v2_gene39234	TP57577_TGAC_V2_MRNA40572-	Tp57577_TGAC_v2_LG3	17026134	17026769	+	1
Tp57577_TGAC_v2_gene31545	Tp57577_TGAC_v2_gene31545_novel01	Tp57577_TGAC_v2_LG5	12292124	12292303	+	4
Tp57577_TGAC_v2_gene24062	Tp57577_TGAC_v2_gene24062_novel01	Tp57577_TGAC_v2_LG4	8564675	8565171	+	2
Tp57577_TGAC_v2_gene11821	TP57577_TGAC_V2_MRNA12205-	Tp57577_TGAC_v2_LG3	12324288	12325349	+	2
Tp57577_TGAC_v2_gene11821	Tp57577_TGAC_v2_gene11821_novel01	Tp57577_TGAC_v2_LG3	12324300	12325354	+	1
Tp57577_TGAC_v2_gene11821	Tp57577_TGAC_v2_gene11821_novel02	Tp57577_TGAC_v2_LG3	12324338	12325065	+	1
Tp57577_TGAC_v2_gene8267	Tp57577_TGAC_v2_gene8267_novel01	Tp57577_TGAC_v2_scaf_279	83522	85148	+	1
Tp57577_TGAC_v2_gene3795	TP57577_TGAC_V2_MRNA3912-	Tp57577_TGAC_v2_LG1	21327912	21328360	+	4
Tp57577_TGAC_v2_gene27939	TP57577_TGAC_V2_MRNA28886-	Tp57577_TGAC_v2_LG4	10732651	10733588	-	1
Tp57577_TGAC_v2_gene38232	TP57577_TGAC_V2_MRNA39526-	Tp57577_TGAC_v2_LG7	5361258	5361747	-	26
Tp57577_TGAC_v2_gene38232	Tp57577_TGAC_v2_gene38232_novel01	Tp57577_TGAC_v2_LG7	5361243	5361747	-	25
Tp57577_TGAC_v2_gene38232	Tp57577_TGAC_v2_gene38232_novel02	Tp57577_TGAC_v2_LG7	5361253	5361747	-	25
Tp57577_TGAC_v2_gene38232	Tp57577_TGAC_v2_gene38232_novel03	Tp57577_TGAC_v2_LG7	5361244	5361747	-	13
Tp57577_TGAC_v2_gene38232	Tp57577_TGAC_v2_gene38232_novel04	Tp57577_TGAC_v2_LG7	5361252	5361747	-	21
Tp57577_TGAC_v2_gene38232	Tp57577_TGAC_v2_gene38232_novel05	Tp57577_TGAC_v2_LG7	5361254	5361747	-	10
Tp57577_TGAC_v2_gene38232	Tp57577_TGAC_v2_gene38232_novel06	Tp57577_TGAC_v2_LG7	5361255	5361747	-	15
Tp57577_TGAC_v2_gene38232	Tp57577_TGAC_v2_gene38232_novel07	Tp57577_TGAC_v2_LG7	5361254	5361747	-	18
Tp57577_TGAC_v2_gene38232	Tp57577_TGAC_v2_gene38232_novel08	Tp57577_TGAC_v2_LG7	5361257	5361747	-	24
Tp57577_TGAC_v2_gene38232	Tp57577_TGAC_v2_gene38232_novel09	Tp57577_TGAC_v2_LG7	5361258	5361747	-	16
Tp57577_TGAC_v2_gene38232	Tp57577_TGAC_v2_gene38232_novel10	Tp57577_TGAC_v2_LG7	5361260	5361747	-	25
Tp57577_TGAC_v2_gene38232	Tp57577_TGAC_v2_gene38232_novel11	Tp57577_TGAC_v2_LG7	5361260	5361747	-	2
Tp57577_TGAC_v2_gene38232	Tp57577_TGAC_v2_gene38232_novel12	Tp57577_TGAC_v2_LG7	5361262	5361747	-	14
Tp57577_TGAC_v2_gene38232	Tp57577_TGAC_v2_gene38232_novel13	Tp57577_TGAC_v2_LG7	5361263	5361747	-	25
Tp57577_TGAC_v2_gene38232	Tp57577_TGAC_v2_gene38232_novel14	Tp57577_TGAC_v2_LG7	5361265	5361747	-	25
Tp57577_TGAC_v2_gene38232	Tp57577_TGAC_v2_gene38232_novel15	Tp57577_TGAC_v2_LG7	5361263	5361747	-	26
Tp57577_TGAC_v2_gene38232	Tp57577_TGAC_v2_gene38232_novel16	Tp57577_TGAC_v2_LG7	5361264	5361747	-	26
Tp57577_TGAC_v2_gene38232	Tp57577_TGAC_v2_gene38232_novel17	Tp57577_TGAC_v2_LG7	5361263	5361747	-	22
Tp57577_TGAC_v2_gene38232	Tp57577_TGAC_v2_gene38232_novel18	Tp57577_TGAC_v2_LG7	5361266	5361747	-	27
Tp57577_TGAC_v2_gene4759	TP57577_TGAC_V2_MRNA4919-	Tp57577_TGAC_v2_LG6	438394	440321	+	1
Tp57577_TGAC_v2_gene4759	Tp57577_TGAC_v2_gene4759_novel01	Tp57577_TGAC_v2_LG6	439163	440235	+	1
Tp57577_TGAC_v2_gene4759	Tp57577_TGAC_v2_gene4759_novel02	Tp57577_TGAC_v2_LG6	439638	440112	+	1
Tp57577_TGAC_v2_gene4759	Tp57577_TGAC_v2_gene4759_novel03	Tp57577_TGAC_v2_LG6	439212	440321	+	1
Tp57577_TGAC_v2_gene10417	TP57577_TGAC_V2_MRNA10765-	Tp57577_TGAC_v2_LG1	4307749	4308174	+	11
Tp57577_TGAC_v2_gene10417	TP57577_TGAC_V2_MRNA10764-	Tp57577_TGAC_v2_LG1	4307749	4308169	+	16
Tp57577_TGAC_v2_gene10417	Tp57577_TGAC_v2_gene10417_novel01	Tp57577_TGAC_v2_LG1	4307749	4308178	+	13
Tp57577_TGAC_v2_gene10417	Tp57577_TGAC_v2_gene10417_novel02	Tp57577_TGAC_v2_LG1	4304495	4304775	+	7
Tp57577_TGAC_v2_gene10417	Tp57577_TGAC_v2_gene10417_novel03	Tp57577_TGAC_v2_LG1	4307749	4308121	+	15
Tp57577_TGAC_v2_gene10417	Tp57577_TGAC_v2_gene10417_novel04	Tp57577_TGAC_v2_LG1	4307749	4307984	+	14
Tp57577_TGAC_v2_gene10417	Tp57577_TGAC_v2_gene10417_novel05	Tp57577_TGAC_v2_LG1	4307749	4308139	+	14
Tp57577_TGAC_v2_gene10417	Tp57577_TGAC_v2_gene10417_novel06	Tp57577_TGAC_v2_LG1	4307749	4308172	+	13
Tp57577_TGAC_v2_gene10417	Tp57577_TGAC_v2_gene10417_novel07	Tp57577_TGAC_v2_LG1	4304495	4304794	+	10
Tp57577_TGAC_v2_gene10417	Tp57577_TGAC_v2_gene10417_novel08	Tp57577_TGAC_v2_LG1	4304495	4304779	+	9
Tp57577_TGAC_v2_gene10417	Tp57577_TGAC_v2_gene10417_novel09	Tp57577_TGAC_v2_LG1	4304495	4304824	+	8
Tp57577_TGAC_v2_gene10417	Tp57577_TGAC_v2_gene10417_novel10	Tp57577_TGAC_v2_LG1	4307749	4308173	+	12
Tp57577_TGAC_v2_gene10417	Tp57577_TGAC_v2_gene10417_novel11	Tp57577_TGAC_v2_LG1	4307749	4307977	+	7
Tp57577_TGAC_v2_gene10105	TP57577_TGAC_V2_MRNA10446-	Tp57577_TGAC_v2_scaf_534	110691	110989	-	7
Tp57577_TGAC_v2_gene10105	Tp57577_TGAC_v2_gene10105_novel01	Tp57577_TGAC_v2_scaf_534	110652	110989	-	4
Tp57577_TGAC_v2_gene10105	Tp57577_TGAC_v2_gene10105_novel02	Tp57577_TGAC_v2_scaf_534	110679	110989	-	6
Tp57577_TGAC_v2_gene10105	Tp57577_TGAC_v2_gene10105_novel03	Tp57577_TGAC_v2_scaf_534	110718	110989	-	2
Tp57577_TGAC_v2_gene39250	TP57577_TGAC_V2_MRNA40588-	Tp57577_TGAC_v2_LG3	17111042	17111582	-	7
Tp57577_TGAC_v2_gene39250	Tp57577_TGAC_v2_gene39250_novel01	Tp57577_TGAC_v2_LG3	17111035	17111582	-	2
Tp57577_TGAC_v2_gene37875	TP57577_TGAC_V2_MRNA39155-	Tp57577_TGAC_v2_LG2	31653613	31654114	-	6
Tp57577_TGAC_v2_gene37875	Tp57577_TGAC_v2_gene37875_novel01	Tp57577_TGAC_v2_LG2	31653773	31654114	-	5
Tp57577_TGAC_v2_gene37875	Tp57577_TGAC_v2_gene37875_novel02	Tp57577_TGAC_v2_LG2	31653791	31654114	-	3
Tp57577_TGAC_v2_gene16375	TP57577_TGAC_V2_MRNA16938-	Tp57577_TGAC_v2_scaf_267	23941	24630	-	1
Tp57577_TGAC_v2_gene26633	TP57577_TGAC_V2_MRNA27544-	Tp57577_TGAC_v2_scaf_143	111898	112197	+	19
Tp57577_TGAC_v2_gene26633	Tp57577_TGAC_v2_gene26633_novel01	Tp57577_TGAC_v2_scaf_143	109304	109391	+	14
Tp57577_TGAC_v2_gene26633	Tp57577_TGAC_v2_gene26633_novel02	Tp57577_TGAC_v2_scaf_143	99488	99700	+	2
Tp57577_TGAC_v2_gene26633	Tp57577_TGAC_v2_gene26633_novel03	Tp57577_TGAC_v2_scaf_143	111898	112197	+	17
Tp57577_TGAC_v2_gene26633	Tp57577_TGAC_v2_gene26633_novel04	Tp57577_TGAC_v2_scaf_143	111898	112197	+	17
Tp57577_TGAC_v2_gene26633	Tp57577_TGAC_v2_gene26633_novel05	Tp57577_TGAC_v2_scaf_143	111898	112195	+	16
Tp57577_TGAC_v2_gene26633	Tp57577_TGAC_v2_gene26633_novel06	Tp57577_TGAC_v2_scaf_143	111898	112184	+	11
Tp57577_TGAC_v2_gene21590	Tp57577_TGAC_v2_gene21590_novel01	Tp57577_TGAC_v2_LG3	18006907	18007329	-	5
Tp57577_TGAC_v2_gene21590	Tp57577_TGAC_v2_gene21590_novel02	Tp57577_TGAC_v2_LG3	18006935	18007329	-	9
Tp57577_TGAC_v2_gene21590	Tp57577_TGAC_v2_gene21590_novel03	Tp57577_TGAC_v2_LG3	18007097	18007329	-	9
Tp57577_TGAC_v2_gene31424	TP57577_TGAC_V2_MRNA32483-	Tp57577_TGAC_v2_scaf_721	39968	40435	+	4
Tp57577_TGAC_v2_gene31424	Tp57577_TGAC_v2_gene31424_novel01	Tp57577_TGAC_v2_scaf_721	39968	40402	+	2
Tp57577_TGAC_v2_gene31424	Tp57577_TGAC_v2_gene31424_novel02	Tp57577_TGAC_v2_scaf_721	40020	40351	+	1
Tp57577_TGAC_v2_gene37652	Tp57577_TGAC_v2_gene37652_novel01	Tp57577_TGAC_v2_LG5	9038337	9038948	-	6
Tp57577_TGAC_v2_gene37652	Tp57577_TGAC_v2_gene37652_novel02	Tp57577_TGAC_v2_LG5	9038373	9038948	-	11
Tp57577_TGAC_v2_gene38596	TP57577_TGAC_V2_MRNA39899-	Tp57577_TGAC_v2_LG4	23787876	23788120	+	3
Tp57577_TGAC_v2_gene38596	Tp57577_TGAC_v2_gene38596_novel01	Tp57577_TGAC_v2_LG4	23788879	23789026	+	4
Tp57577_TGAC_v2_gene38596	Tp57577_TGAC_v2_gene38596_novel02	Tp57577_TGAC_v2_LG4	23787876	23788133	+	2
Tp57577_TGAC_v2_gene23890	TP57577_TGAC_V2_MRNA24711-	Tp57577_TGAC_v2_LG4	21984520	21985987	-	1
Tp57577_TGAC_v2_gene25844	TP57577_TGAC_V2_MRNA26726-	Tp57577_TGAC_v2_LG3	16788739	16789113	+	4
Tp57577_TGAC_v2_gene25844	Tp57577_TGAC_v2_gene25844_novel01	Tp57577_TGAC_v2_LG3	16788739	16789112	+	3
Tp57577_TGAC_v2_gene25844	Tp57577_TGAC_v2_gene25844_novel02	Tp57577_TGAC_v2_LG3	16788739	16789115	+	3
Tp57577_TGAC_v2_gene25844	Tp57577_TGAC_v2_gene25844_novel03	Tp57577_TGAC_v2_LG3	16788739	16789028	+	2
Tp57577_TGAC_v2_gene34323	TP57577_TGAC_V2_MRNA35490-	Tp57577_TGAC_v2_LG7	287738	287983	-	6
Tp57577_TGAC_v2_gene34323	Tp57577_TGAC_v2_gene34323_novel01	Tp57577_TGAC_v2_LG7	286829	287194	-	4
Tp57577_TGAC_v2_gene34323	Tp57577_TGAC_v2_gene34323_novel02	Tp57577_TGAC_v2_LG7	287672	287983	-	5
Tp57577_TGAC_v2_gene34323	Tp57577_TGAC_v2_gene34323_novel03	Tp57577_TGAC_v2_LG7	288376	288585	-	5
Tp57577_TGAC_v2_gene25673	TP57577_TGAC_V2_MRNA26551-	Tp57577_TGAC_v2_LG4	12005867	12006469	-	4
Tp57577_TGAC_v2_gene25673	Tp57577_TGAC_v2_gene25673_novel01	Tp57577_TGAC_v2_LG4	12005872	12006303	-	1
Tp57577_TGAC_v2_gene5214	TP57577_TGAC_V2_MRNA5392-	Tp57577_TGAC_v2_LG4	26133502	26134072	-	8
Tp57577_TGAC_v2_gene5214	Tp57577_TGAC_v2_gene5214_novel01	Tp57577_TGAC_v2_LG4	26133797	26134072	-	5
Tp57577_TGAC_v2_gene9829	Tp57577_TGAC_v2_gene9829_novel01	Tp57577_TGAC_v2_LG4	19961952	19962406	-	9
Tp57577_TGAC_v2_gene9829	Tp57577_TGAC_v2_gene9829_novel02	Tp57577_TGAC_v2_LG4	19961913	19962406	-	10
Tp57577_TGAC_v2_gene9829	Tp57577_TGAC_v2_gene9829_novel03	Tp57577_TGAC_v2_LG4	19961938	19962406	-	10
Tp57577_TGAC_v2_gene9829	Tp57577_TGAC_v2_gene9829_novel04	Tp57577_TGAC_v2_LG4	19961917	19962406	-	9
Tp57577_TGAC_v2_gene9829	Tp57577_TGAC_v2_gene9829_novel05	Tp57577_TGAC_v2_LG4	19961938	19962406	-	8
Tp57577_TGAC_v2_gene9829	Tp57577_TGAC_v2_gene9829_novel06	Tp57577_TGAC_v2_LG4	19963118	19963438	-	8
Tp57577_TGAC_v2_gene9829	Tp57577_TGAC_v2_gene9829_novel07	Tp57577_TGAC_v2_LG4	19965117	19965135	-	7
Tp57577_TGAC_v2_gene1531	Tp57577_TGAC_v2_gene1531_novel01	Tp57577_TGAC_v2_LG5	14554997	14556712	-	5
Tp57577_TGAC_v2_gene8692	TP57577_TGAC_V2_MRNA8984-	Tp57577_TGAC_v2_scaf_516	170643	171655	+	3
Tp57577_TGAC_v2_gene17152	Tp57577_TGAC_v2_gene17152_novel01	Tp57577_TGAC_v2_LG3	18973131	18973689	+	7
Tp57577_TGAC_v2_gene17152	Tp57577_TGAC_v2_gene17152_novel02	Tp57577_TGAC_v2_LG3	18973131	18973714	+	4
Tp57577_TGAC_v2_gene35666	TP57577_TGAC_V2_MRNA36874-	Tp57577_TGAC_v2_LG3	22864483	22864913	+	8
Tp57577_TGAC_v2_gene35666	Tp57577_TGAC_v2_gene35666_novel01	Tp57577_TGAC_v2_LG3	22864483	22864823	+	6
Tp57577_TGAC_v2_gene35666	Tp57577_TGAC_v2_gene35666_novel02	Tp57577_TGAC_v2_LG3	22864483	22864913	+	4
Tp57577_TGAC_v2_gene35666	Tp57577_TGAC_v2_gene35666_novel03	Tp57577_TGAC_v2_LG3	22864483	22864702	+	3
Tp57577_TGAC_v2_gene39127	TP57577_TGAC_V2_MRNA40458-	Tp57577_TGAC_v2_LG6	18558631	18559128	+	9
Tp57577_TGAC_v2_gene6015	Tp57577_TGAC_v2_gene6015_novel01	Tp57577_TGAC_v2_LG2	22345241	22345875	+	6
Tp57577_TGAC_v2_gene6015	Tp57577_TGAC_v2_gene6015_novel02	Tp57577_TGAC_v2_LG2	22345241	22345667	+	3
Tp57577_TGAC_v2_gene6015	Tp57577_TGAC_v2_gene6015_novel03	Tp57577_TGAC_v2_LG2	22345241	22345667	+	3
Tp57577_TGAC_v2_gene6015	Tp57577_TGAC_v2_gene6015_novel04	Tp57577_TGAC_v2_LG2	22347442	22348103	+	1
Tp57577_TGAC_v2_gene6015	Tp57577_TGAC_v2_gene6015_novel05	Tp57577_TGAC_v2_LG2	22348875	22349452	+	2
Tp57577_TGAC_v2_gene37440	TP57577_TGAC_V2_MRNA38696-	Tp57577_TGAC_v2_LG5	7683708	7684412	-	10
Tp57577_TGAC_v2_gene37440	Tp57577_TGAC_v2_gene37440_novel01	Tp57577_TGAC_v2_LG5	7683709	7684412	-	3
Tp57577_TGAC_v2_gene32165	TP57577_TGAC_V2_MRNA33239-	Tp57577_TGAC_v2_scaf_192	206468	207006	-	3
Tp57577_TGAC_v2_gene32165	Tp57577_TGAC_v2_gene32165_novel01	Tp57577_TGAC_v2_scaf_192	206467	207006	-	2
Tp57577_TGAC_v2_gene30611	Tp57577_TGAC_v2_gene30611_novel01	Tp57577_TGAC_v2_scaf_499	120871	121637	+	9
Tp57577_TGAC_v2_gene30611	Tp57577_TGAC_v2_gene30611_novel02	Tp57577_TGAC_v2_scaf_499	120871	121689	+	10
Tp57577_TGAC_v2_gene30611	Tp57577_TGAC_v2_gene30611_novel03	Tp57577_TGAC_v2_scaf_499	120871	121684	+	10
Tp57577_TGAC_v2_gene30611	Tp57577_TGAC_v2_gene30611_novel04	Tp57577_TGAC_v2_scaf_499	120871	121661	+	9
Tp57577_TGAC_v2_gene30611	Tp57577_TGAC_v2_gene30611_novel05	Tp57577_TGAC_v2_scaf_499	120871	121684	+	9
Tp57577_TGAC_v2_gene30611	Tp57577_TGAC_v2_gene30611_novel06	Tp57577_TGAC_v2_scaf_499	120871	121684	+	8
Tp57577_TGAC_v2_gene30611	Tp57577_TGAC_v2_gene30611_novel07	Tp57577_TGAC_v2_scaf_499	120871	121684	+	11
Tp57577_TGAC_v2_gene30611	Tp57577_TGAC_v2_gene30611_novel08	Tp57577_TGAC_v2_scaf_499	120871	121683	+	11
Tp57577_TGAC_v2_gene30611	Tp57577_TGAC_v2_gene30611_novel09	Tp57577_TGAC_v2_scaf_499	120871	121683	+	8
Tp57577_TGAC_v2_gene30611	Tp57577_TGAC_v2_gene30611_novel10	Tp57577_TGAC_v2_scaf_499	120871	121683	+	7
Tp57577_TGAC_v2_gene32352	TP57577_TGAC_V2_MRNA33437-	Tp57577_TGAC_v2_scaf_198	153208	153519	-	18
Tp57577_TGAC_v2_gene32352	Tp57577_TGAC_v2_gene32352_novel01	Tp57577_TGAC_v2_scaf_198	153189	153519	-	7
Tp57577_TGAC_v2_gene32352	Tp57577_TGAC_v2_gene32352_novel02	Tp57577_TGAC_v2_scaf_198	153202	153519	-	9
Tp57577_TGAC_v2_gene32352	Tp57577_TGAC_v2_gene32352_novel03	Tp57577_TGAC_v2_scaf_198	153209	153519	-	18
Tp57577_TGAC_v2_gene32352	Tp57577_TGAC_v2_gene32352_novel04	Tp57577_TGAC_v2_scaf_198	153293	153519	-	18
Tp57577_TGAC_v2_gene32352	Tp57577_TGAC_v2_gene32352_novel05	Tp57577_TGAC_v2_scaf_198	153209	153519	-	3
Tp57577_TGAC_v2_gene32352	Tp57577_TGAC_v2_gene32352_novel06	Tp57577_TGAC_v2_scaf_198	153229	153519	-	2
Tp57577_TGAC_v2_gene32352	Tp57577_TGAC_v2_gene32352_novel07	Tp57577_TGAC_v2_scaf_198	153232	153519	-	16
Tp57577_TGAC_v2_gene32352	Tp57577_TGAC_v2_gene32352_novel08	Tp57577_TGAC_v2_scaf_198	153290	153519	-	4
Tp57577_TGAC_v2_gene32352	Tp57577_TGAC_v2_gene32352_novel09	Tp57577_TGAC_v2_scaf_198	153290	153519	-	12
Tp57577_TGAC_v2_gene32352	Tp57577_TGAC_v2_gene32352_novel10	Tp57577_TGAC_v2_scaf_198	156797	156828	-	4
Tp57577_TGAC_v2_gene5425	TP57577_TGAC_V2_MRNA5613-	Tp57577_TGAC_v2_LG2	27455279	27455635	+	10
Tp57577_TGAC_v2_gene21793	TP57577_TGAC_V2_MRNA22541-	Tp57577_TGAC_v2_LG2	2862946	2863733	+	7
Tp57577_TGAC_v2_gene21793	Tp57577_TGAC_v2_gene21793_novel01	Tp57577_TGAC_v2_LG2	2862946	2863549	+	2
Tp57577_TGAC_v2_gene29248	TP57577_TGAC_V2_MRNA30250-	Tp57577_TGAC_v2_scaf_1194	4257	5532	-	9
Tp57577_TGAC_v2_gene29248	Tp57577_TGAC_v2_gene29248_novel01	Tp57577_TGAC_v2_scaf_1194	4244	5296	-	1
Tp57577_TGAC_v2_gene29424	Tp57577_TGAC_v2_gene29424_novel01	Tp57577_TGAC_v2_scaf_1164	2954	3347	+	2
Tp57577_TGAC_v2_gene12585	Tp57577_TGAC_v2_gene12585_novel01	Tp57577_TGAC_v2_LG2	24253567	24253833	-	11
Tp57577_TGAC_v2_gene21235	TP57577_TGAC_V2_MRNA21965-	Tp57577_TGAC_v2_LG1	27037328	27037917	-	9
Tp57577_TGAC_v2_gene21235	Tp57577_TGAC_v2_gene21235_novel01	Tp57577_TGAC_v2_LG1	27037505	27037917	-	5
Tp57577_TGAC_v2_gene21235	Tp57577_TGAC_v2_gene21235_novel02	Tp57577_TGAC_v2_LG1	27037628	27037917	-	9
Tp57577_TGAC_v2_gene21235	Tp57577_TGAC_v2_gene21235_novel03	Tp57577_TGAC_v2_LG1	27037631	27037917	-	7
Tp57577_TGAC_v2_gene21235	Tp57577_TGAC_v2_gene21235_novel04	Tp57577_TGAC_v2_LG1	27037632	27037917	-	3
Tp57577_TGAC_v2_gene23735	Tp57577_TGAC_v2_gene23735_novel01	Tp57577_TGAC_v2_LG3	18545582	18546398	-	2
Tp57577_TGAC_v2_gene23735	Tp57577_TGAC_v2_gene23735_novel02	Tp57577_TGAC_v2_LG3	18545582	18546398	-	3
Tp57577_TGAC_v2_gene25178	TP57577_TGAC_V2_MRNA26038-	Tp57577_TGAC_v2_scaf_174	204651	204920	-	3
Tp57577_TGAC_v2_gene25178	Tp57577_TGAC_v2_gene25178_novel01	Tp57577_TGAC_v2_scaf_174	204670	204920	-	2
Tp57577_TGAC_v2_gene11496	Tp57577_TGAC_v2_gene11496_novel01	Tp57577_TGAC_v2_LG7	14218664	14219213	-	3
Tp57577_TGAC_v2_gene11496	Tp57577_TGAC_v2_gene11496_novel02	Tp57577_TGAC_v2_LG7	14218668	14219213	-	8
Tp57577_TGAC_v2_gene11496	Tp57577_TGAC_v2_gene11496_novel03	Tp57577_TGAC_v2_LG7	14218669	14219213	-	11
Tp57577_TGAC_v2_gene11496	Tp57577_TGAC_v2_gene11496_novel04	Tp57577_TGAC_v2_LG7	14218684	14219213	-	4
Tp57577_TGAC_v2_gene11496	Tp57577_TGAC_v2_gene11496_novel05	Tp57577_TGAC_v2_LG7	14218689	14219213	-	5
Tp57577_TGAC_v2_gene11496	Tp57577_TGAC_v2_gene11496_novel06	Tp57577_TGAC_v2_LG7	14218768	14219213	-	12
Tp57577_TGAC_v2_gene11496	Tp57577_TGAC_v2_gene11496_novel07	Tp57577_TGAC_v2_LG7	14218773	14219213	-	10
Tp57577_TGAC_v2_gene11496	Tp57577_TGAC_v2_gene11496_novel08	Tp57577_TGAC_v2_LG7	14218789	14219213	-	9
Tp57577_TGAC_v2_gene11496	Tp57577_TGAC_v2_gene11496_novel09	Tp57577_TGAC_v2_LG7	14218789	14219213	-	2
Tp57577_TGAC_v2_gene28550	Tp57577_TGAC_v2_gene28550_novel01	Tp57577_TGAC_v2_scaf_1035	5257	5519	-	7
Tp57577_TGAC_v2_gene28550	Tp57577_TGAC_v2_gene28550_novel02	Tp57577_TGAC_v2_scaf_1035	5289	5519	-	3
Tp57577_TGAC_v2_gene28550	Tp57577_TGAC_v2_gene28550_novel03	Tp57577_TGAC_v2_scaf_1035	5315	5519	-	5
Tp57577_TGAC_v2_gene28550	Tp57577_TGAC_v2_gene28550_novel04	Tp57577_TGAC_v2_scaf_1035	5325	5519	-	4
Tp57577_TGAC_v2_gene3164	TP57577_TGAC_V2_MRNA3256-	Tp57577_TGAC_v2_LG1	24519557	24520182	+	1
Tp57577_TGAC_v2_gene34633	TP57577_TGAC_V2_MRNA35810-	Tp57577_TGAC_v2_LG6	19448914	19449956	+	12
Tp57577_TGAC_v2_gene34633	Tp57577_TGAC_v2_gene34633_novel01	Tp57577_TGAC_v2_LG6	19449238	19449922	+	1
Tp57577_TGAC_v2_gene28529	TP57577_TGAC_V2_MRNA29492-	Tp57577_TGAC_v2_LG5	1615700	1616059	-	13
Tp57577_TGAC_v2_gene28529	Tp57577_TGAC_v2_gene28529_novel01	Tp57577_TGAC_v2_LG5	1615877	1616059	-	4
Tp57577_TGAC_v2_gene28529	Tp57577_TGAC_v2_gene28529_novel02	Tp57577_TGAC_v2_LG5	1615902	1616059	-	10
Tp57577_TGAC_v2_gene28529	Tp57577_TGAC_v2_gene28529_novel03	Tp57577_TGAC_v2_LG5	1615912	1616059	-	12
Tp57577_TGAC_v2_gene28529	Tp57577_TGAC_v2_gene28529_novel04	Tp57577_TGAC_v2_LG5	1616942	1617059	-	10
Tp57577_TGAC_v2_gene15869	TP57577_TGAC_V2_MRNA16409-	Tp57577_TGAC_v2_scaf_249	173818	174212	-	1
Tp57577_TGAC_v2_gene6715	Tp57577_TGAC_v2_gene6715_novel01	Tp57577_TGAC_v2_LG2	30586463	30587246	-	9
Tp57577_TGAC_v2_gene13261	Tp57577_TGAC_v2_gene13261_novel01	Tp57577_TGAC_v2_scaf_406	131718	132282	+	3
Tp57577_TGAC_v2_gene18667	Tp57577_TGAC_v2_gene18667_novel01	Tp57577_TGAC_v2_LG6	16385814	16386149	+	1
Tp57577_TGAC_v2_gene22851	Tp57577_TGAC_v2_gene22851_novel01	Tp57577_TGAC_v2_scaf_955	45763	46068	-	2
Tp57577_TGAC_v2_gene22851	Tp57577_TGAC_v2_gene22851_novel02	Tp57577_TGAC_v2_scaf_955	46186	46372	-	24
Tp57577_TGAC_v2_gene22851	Tp57577_TGAC_v2_gene22851_novel03	Tp57577_TGAC_v2_scaf_955	46359	46372	-	24
Tp57577_TGAC_v2_gene22851	Tp57577_TGAC_v2_gene22851_novel04	Tp57577_TGAC_v2_scaf_955	46438	46737	-	23
Tp57577_TGAC_v2_gene22851	Tp57577_TGAC_v2_gene22851_novel05	Tp57577_TGAC_v2_scaf_955	46638	46737	-	22
Tp57577_TGAC_v2_gene22851	Tp57577_TGAC_v2_gene22851_novel06	Tp57577_TGAC_v2_scaf_955	48083	48121	-	22
Tp57577_TGAC_v2_gene22851	Tp57577_TGAC_v2_gene22851_novel07	Tp57577_TGAC_v2_scaf_955	52325	52999	-	1
Tp57577_TGAC_v2_gene2262	TP57577_TGAC_V2_MRNA2320-	Tp57577_TGAC_v2_LG2	8706927	8707697	-	6
Tp57577_TGAC_v2_gene2262	TP57577_TGAC_V2_MRNA2319-	Tp57577_TGAC_v2_LG2	8706967	8707697	-	6
Tp57577_TGAC_v2_gene2262	Tp57577_TGAC_v2_gene2262_novel01	Tp57577_TGAC_v2_LG2	8707438	8707697	-	6
Tp57577_TGAC_v2_gene33822	TP57577_TGAC_V2_MRNA34963-	Tp57577_TGAC_v2_LG7	1969114	1969931	+	1
Tp57577_TGAC_v2_gene26759	TP57577_TGAC_V2_MRNA27674-	Tp57577_TGAC_v2_LG1	27904845	27905545	-	7
Tp57577_TGAC_v2_gene26759	Tp57577_TGAC_v2_gene26759_novel01	Tp57577_TGAC_v2_LG1	27904838	27905545	-	5
Tp57577_TGAC_v2_gene26759	Tp57577_TGAC_v2_gene26759_novel02	Tp57577_TGAC_v2_LG1	27904860	27905244	-	1
Tp57577_TGAC_v2_gene26759	Tp57577_TGAC_v2_gene26759_novel03	Tp57577_TGAC_v2_LG1	27904930	27905541	-	1
Tp57577_TGAC_v2_gene26759	Tp57577_TGAC_v2_gene26759_novel04	Tp57577_TGAC_v2_LG1	27904861	27905545	-	4
Tp57577_TGAC_v2_gene26759	Tp57577_TGAC_v2_gene26759_novel05	Tp57577_TGAC_v2_LG1	27904862	27905545	-	6
Tp57577_TGAC_v2_gene16056	TP57577_TGAC_V2_MRNA16604-	Tp57577_TGAC_v2_scaf_235	134458	134788	+	8
Tp57577_TGAC_v2_gene16056	Tp57577_TGAC_v2_gene16056_novel01	Tp57577_TGAC_v2_scaf_235	132564	132822	+	3
Tp57577_TGAC_v2_gene1214	Tp57577_TGAC_v2_gene1214_novel01	Tp57577_TGAC_v2_LG4	1214857	1215198	+	6
Tp57577_TGAC_v2_gene1214	Tp57577_TGAC_v2_gene1214_novel02	Tp57577_TGAC_v2_LG4	1214857	1215230	+	5
Tp57577_TGAC_v2_gene12160	TP57577_TGAC_V2_MRNA12557-	Tp57577_TGAC_v2_LG3	29566068	29566473	+	6
Tp57577_TGAC_v2_gene12160	Tp57577_TGAC_v2_gene12160_novel01	Tp57577_TGAC_v2_LG3	29567216	29567456	+	8
Tp57577_TGAC_v2_gene12160	Tp57577_TGAC_v2_gene12160_novel02	Tp57577_TGAC_v2_LG3	29566068	29566341	+	4
Tp57577_TGAC_v2_gene12160	Tp57577_TGAC_v2_gene12160_novel03	Tp57577_TGAC_v2_LG3	29566128	29566466	+	1
Tp57577_TGAC_v2_gene17014	TP57577_TGAC_V2_MRNA17600-	Tp57577_TGAC_v2_LG1	3625154	3625704	+	4
Tp57577_TGAC_v2_gene17479	Tp57577_TGAC_v2_gene17479_novel01	Tp57577_TGAC_v2_LG6	10987531	10988423	-	1
Tp57577_TGAC_v2_gene17479	Tp57577_TGAC_v2_gene17479_novel02	Tp57577_TGAC_v2_LG6	10987566	10988545	-	3
Tp57577_TGAC_v2_gene23395	Tp57577_TGAC_v2_gene23395_novel01	Tp57577_TGAC_v2_LG6	22248783	22249175	+	4
Tp57577_TGAC_v2_gene34013	TP57577_TGAC_V2_MRNA35160-	Tp57577_TGAC_v2_LG1	11010220	11011022	-	1
Tp57577_TGAC_v2_gene13979	TP57577_TGAC_V2_MRNA14442-	Tp57577_TGAC_v2_scaf_417	45979	46398	+	4
Tp57577_TGAC_v2_gene10732	Tp57577_TGAC_v2_gene10732_novel01	Tp57577_TGAC_v2_scaf_212	113973	113999	-	2
Tp57577_TGAC_v2_gene18796	Tp57577_TGAC_v2_gene18796_novel01	Tp57577_TGAC_v2_LG2	10027814	10028641	-	2
Tp57577_TGAC_v2_gene32896	Tp57577_TGAC_v2_gene32896_novel01	Tp57577_TGAC_v2_scaf_184	68533	68986	-	2
Tp57577_TGAC_v2_gene18808	Tp57577_TGAC_v2_gene18808_novel01	Tp57577_TGAC_v2_LG2	10112351	10112741	-	4
Tp57577_TGAC_v2_gene18808	Tp57577_TGAC_v2_gene18808_novel02	Tp57577_TGAC_v2_LG2	10112362	10112735	-	1
Tp57577_TGAC_v2_gene38632	Tp57577_TGAC_v2_gene38632_novel01	Tp57577_TGAC_v2_LG4	24254839	24255328	+	12
Tp57577_TGAC_v2_gene38632	Tp57577_TGAC_v2_gene38632_novel02	Tp57577_TGAC_v2_LG4	24254839	24255306	+	11
Tp57577_TGAC_v2_gene38632	Tp57577_TGAC_v2_gene38632_novel03	Tp57577_TGAC_v2_LG4	24254839	24255307	+	7
Tp57577_TGAC_v2_gene38632	Tp57577_TGAC_v2_gene38632_novel04	Tp57577_TGAC_v2_LG4	24254839	24255302	+	8
Tp57577_TGAC_v2_gene38632	Tp57577_TGAC_v2_gene38632_novel05	Tp57577_TGAC_v2_LG4	24254839	24255246	+	5
Tp57577_TGAC_v2_gene38632	Tp57577_TGAC_v2_gene38632_novel06	Tp57577_TGAC_v2_LG4	24254839	24255268	+	4
Tp57577_TGAC_v2_gene38632	Tp57577_TGAC_v2_gene38632_novel07	Tp57577_TGAC_v2_LG4	24254839	24255305	+	2
Tp57577_TGAC_v2_gene38632	Tp57577_TGAC_v2_gene38632_novel08	Tp57577_TGAC_v2_LG4	24255153	24255668	+	1
Tp57577_TGAC_v2_gene6919	TP57577_TGAC_V2_MRNA7162-	Tp57577_TGAC_v2_LG6	3847033	3851034	-	8
Tp57577_TGAC_v2_gene6919	Tp57577_TGAC_v2_gene6919_novel01	Tp57577_TGAC_v2_LG6	3846952	3851034	-	4
Tp57577_TGAC_v2_gene6919	Tp57577_TGAC_v2_gene6919_novel02	Tp57577_TGAC_v2_LG6	3847016	3849902	-	8
Tp57577_TGAC_v2_gene6919	Tp57577_TGAC_v2_gene6919_novel03	Tp57577_TGAC_v2_LG6	3847065	3849891	-	8
Tp57577_TGAC_v2_gene6919	Tp57577_TGAC_v2_gene6919_novel04	Tp57577_TGAC_v2_LG6	3847032	3850028	-	9
Tp57577_TGAC_v2_gene6919	Tp57577_TGAC_v2_gene6919_novel05	Tp57577_TGAC_v2_LG6	3847058	3850037	-	9
Tp57577_TGAC_v2_gene6919	Tp57577_TGAC_v2_gene6919_novel06	Tp57577_TGAC_v2_LG6	3847183	3849891	-	9
Tp57577_TGAC_v2_gene6919	Tp57577_TGAC_v2_gene6919_novel07	Tp57577_TGAC_v2_LG6	3847034	3851329	-	7
Tp57577_TGAC_v2_gene6919	Tp57577_TGAC_v2_gene6919_novel08	Tp57577_TGAC_v2_LG6	3850624	3851034	-	6
Tp57577_TGAC_v2_gene9488	Tp57577_TGAC_v2_gene9488_novel01	Tp57577_TGAC_v2_LG2	20967397	20967921	-	5
Tp57577_TGAC_v2_gene9488	Tp57577_TGAC_v2_gene9488_novel02	Tp57577_TGAC_v2_LG2	20967465	20967522	-	6
Tp57577_TGAC_v2_gene9488	Tp57577_TGAC_v2_gene9488_novel03	Tp57577_TGAC_v2_LG2	20967601	20967921	-	3
Tp57577_TGAC_v2_gene9488	Tp57577_TGAC_v2_gene9488_novel04	Tp57577_TGAC_v2_LG2	20967653	20967922	-	1
Tp57577_TGAC_v2_gene37566	TP57577_TGAC_V2_MRNA38823-	Tp57577_TGAC_v2_LG5	7865337	7866026	-	1
Tp57577_TGAC_v2_gene24415	TP57577_TGAC_V2_MRNA25254-	Tp57577_TGAC_v2_scaf_1255	11116	12516	-	5
Tp57577_TGAC_v2_gene24415	Tp57577_TGAC_v2_gene24415_novel01	Tp57577_TGAC_v2_scaf_1255	11164	12516	-	2
Tp57577_TGAC_v2_gene24415	Tp57577_TGAC_v2_gene24415_novel02	Tp57577_TGAC_v2_scaf_1255	11238	11923	-	1
Tp57577_TGAC_v2_gene24415	Tp57577_TGAC_v2_gene24415_novel03	Tp57577_TGAC_v2_scaf_1255	11253	12516	-	3
Tp57577_TGAC_v2_gene24415	Tp57577_TGAC_v2_gene24415_novel04	Tp57577_TGAC_v2_scaf_1255	18829	20976	-	3
Tp57577_TGAC_v2_gene2054	TP57577_TGAC_V2_MRNA2103-	Tp57577_TGAC_v2_LG5	3865585	3866122	+	6
Tp57577_TGAC_v2_gene2054	Tp57577_TGAC_v2_gene2054_novel01	Tp57577_TGAC_v2_LG5	3865585	3866136	+	3
Tp57577_TGAC_v2_gene14586	TP57577_TGAC_V2_MRNA15074-	Tp57577_TGAC_v2_LG1	19080847	19081323	+	26
Tp57577_TGAC_v2_gene14586	Tp57577_TGAC_v2_gene14586_novel01	Tp57577_TGAC_v2_LG1	19080847	19081190	+	21
Tp57577_TGAC_v2_gene14586	Tp57577_TGAC_v2_gene14586_novel02	Tp57577_TGAC_v2_LG1	19080847	19081164	+	19
Tp57577_TGAC_v2_gene30292	TP57577_TGAC_V2_MRNA31318-	Tp57577_TGAC_v2_scaf_742	5549	6181	+	6
Tp57577_TGAC_v2_gene34575	TP57577_TGAC_V2_MRNA35751-	Tp57577_TGAC_v2_scaf_612	40216	40784	+	2
Tp57577_TGAC_v2_gene27625	Tp57577_TGAC_v2_gene27625_novel01	Tp57577_TGAC_v2_scaf_3324	2315	2764	+	3
Tp57577_TGAC_v2_gene16905	TP57577_TGAC_V2_MRNA17490-	Tp57577_TGAC_v2_scaf_259	136418	136944	-	19
Tp57577_TGAC_v2_gene16905	Tp57577_TGAC_v2_gene16905_novel01	Tp57577_TGAC_v2_scaf_259	136413	136944	-	8
Tp57577_TGAC_v2_gene16905	Tp57577_TGAC_v2_gene16905_novel02	Tp57577_TGAC_v2_scaf_259	136418	136944	-	16
Tp57577_TGAC_v2_gene16905	Tp57577_TGAC_v2_gene16905_novel03	Tp57577_TGAC_v2_scaf_259	136419	136944	-	17
Tp57577_TGAC_v2_gene15658	TP57577_TGAC_V2_MRNA16186-	Tp57577_TGAC_v2_LG1	23339997	23340373	+	4
Tp57577_TGAC_v2_gene15658	Tp57577_TGAC_v2_gene15658_novel01	Tp57577_TGAC_v2_LG1	23339997	23340291	+	3
Tp57577_TGAC_v2_gene8456	Tp57577_TGAC_v2_gene8456_novel01	Tp57577_TGAC_v2_scaf_6137	73	641	-	1
Tp57577_TGAC_v2_gene37634	Tp57577_TGAC_v2_gene37634_novel01	Tp57577_TGAC_v2_LG5	8539738	8540212	-	4
Tp57577_TGAC_v2_gene37634	Tp57577_TGAC_v2_gene37634_novel02	Tp57577_TGAC_v2_LG5	8539748	8540212	-	2
Tp57577_TGAC_v2_gene37634	Tp57577_TGAC_v2_gene37634_novel03	Tp57577_TGAC_v2_LG5	8539749	8540212	-	5
Tp57577_TGAC_v2_gene37634	Tp57577_TGAC_v2_gene37634_novel04	Tp57577_TGAC_v2_LG5	8543334	8544749	-	1
Tp57577_TGAC_v2_gene16642	TP57577_TGAC_V2_MRNA17222-	Tp57577_TGAC_v2_scaf_260	155444	155813	+	2
Tp57577_TGAC_v2_gene16642	Tp57577_TGAC_v2_gene16642_novel01	Tp57577_TGAC_v2_scaf_260	154559	154952	+	1
Tp57577_TGAC_v2_gene16642	Tp57577_TGAC_v2_gene16642_novel02	Tp57577_TGAC_v2_scaf_260	156002	156038	+	3
Tp57577_TGAC_v2_gene2545	Tp57577_TGAC_v2_gene2545_novel01	Tp57577_TGAC_v2_LG7	13389713	13391144	-	34
Tp57577_TGAC_v2_gene2545	Tp57577_TGAC_v2_gene2545_novel02	Tp57577_TGAC_v2_LG7	13392054	13392703	-	33
Tp57577_TGAC_v2_gene2545	Tp57577_TGAC_v2_gene2545_novel03	Tp57577_TGAC_v2_LG7	13392159	13392703	-	16
Tp57577_TGAC_v2_gene2545	Tp57577_TGAC_v2_gene2545_novel04	Tp57577_TGAC_v2_LG7	13392160	13392703	-	32
Tp57577_TGAC_v2_gene2545	Tp57577_TGAC_v2_gene2545_novel05	Tp57577_TGAC_v2_LG7	13392220	13392703	-	18
Tp57577_TGAC_v2_gene2545	Tp57577_TGAC_v2_gene2545_novel06	Tp57577_TGAC_v2_LG7	13392243	13392703	-	28
Tp57577_TGAC_v2_gene2545	Tp57577_TGAC_v2_gene2545_novel07	Tp57577_TGAC_v2_LG7	13392248	13392703	-	31
Tp57577_TGAC_v2_gene2545	Tp57577_TGAC_v2_gene2545_novel08	Tp57577_TGAC_v2_LG7	13392261	13392703	-	30
Tp57577_TGAC_v2_gene2545	Tp57577_TGAC_v2_gene2545_novel09	Tp57577_TGAC_v2_LG7	13392262	13392703	-	4
Tp57577_TGAC_v2_gene2545	Tp57577_TGAC_v2_gene2545_novel10	Tp57577_TGAC_v2_LG7	13392267	13392703	-	23
Tp57577_TGAC_v2_gene2545	Tp57577_TGAC_v2_gene2545_novel11	Tp57577_TGAC_v2_LG7	13392302	13392703	-	29
Tp57577_TGAC_v2_gene2545	Tp57577_TGAC_v2_gene2545_novel12	Tp57577_TGAC_v2_LG7	13392302	13392703	-	26
Tp57577_TGAC_v2_gene2545	Tp57577_TGAC_v2_gene2545_novel13	Tp57577_TGAC_v2_LG7	13392302	13392703	-	19
Tp57577_TGAC_v2_gene2545	Tp57577_TGAC_v2_gene2545_novel14	Tp57577_TGAC_v2_LG7	13392324	13392703	-	3
Tp57577_TGAC_v2_gene2545	Tp57577_TGAC_v2_gene2545_novel15	Tp57577_TGAC_v2_LG7	13392464	13392703	-	24
Tp57577_TGAC_v2_gene2545	Tp57577_TGAC_v2_gene2545_novel16	Tp57577_TGAC_v2_LG7	13392630	13392703	-	22
Tp57577_TGAC_v2_gene2545	Tp57577_TGAC_v2_gene2545_novel17	Tp57577_TGAC_v2_LG7	13392630	13392703	-	7
Tp57577_TGAC_v2_gene2545	Tp57577_TGAC_v2_gene2545_novel18	Tp57577_TGAC_v2_LG7	13404515	13404568	-	2
Tp57577_TGAC_v2_gene24332	Tp57577_TGAC_v2_gene24332_novel01	Tp57577_TGAC_v2_LG6	11620791	11621814	+	1
Tp57577_TGAC_v2_gene13909	TP57577_TGAC_V2_MRNA14368-	Tp57577_TGAC_v2_LG3	11005189	11006638	-	1
Tp57577_TGAC_v2_gene13909	Tp57577_TGAC_v2_gene13909_novel01	Tp57577_TGAC_v2_LG3	11005140	11005530	-	1
Tp57577_TGAC_v2_gene13909	Tp57577_TGAC_v2_gene13909_novel02	Tp57577_TGAC_v2_LG3	11005222	11005833	-	1
Tp57577_TGAC_v2_gene8550	TP57577_TGAC_V2_MRNA8837-	Tp57577_TGAC_v2_scaf_296	76181	76488	+	3
Tp57577_TGAC_v2_gene16182	TP57577_TGAC_V2_MRNA16740-	Tp57577_TGAC_v2_LG2	4152907	4153333	+	6
Tp57577_TGAC_v2_gene16182	Tp57577_TGAC_v2_gene16182_novel01	Tp57577_TGAC_v2_LG2	4152907	4153342	+	5
Tp57577_TGAC_v2_gene16182	Tp57577_TGAC_v2_gene16182_novel02	Tp57577_TGAC_v2_LG2	4152906	4153308	+	1
Tp57577_TGAC_v2_gene31895	TP57577_TGAC_V2_MRNA32963-	Tp57577_TGAC_v2_LG7	25857983	25858501	+	12
Tp57577_TGAC_v2_gene31895	Tp57577_TGAC_v2_gene31895_novel01	Tp57577_TGAC_v2_LG7	25855822	25855980	+	10
Tp57577_TGAC_v2_gene31895	Tp57577_TGAC_v2_gene31895_novel02	Tp57577_TGAC_v2_LG7	25857983	25858510	+	7
Tp57577_TGAC_v2_gene31895	Tp57577_TGAC_v2_gene31895_novel03	Tp57577_TGAC_v2_LG7	25857983	25858304	+	3
Tp57577_TGAC_v2_gene31895	Tp57577_TGAC_v2_gene31895_novel04	Tp57577_TGAC_v2_LG7	25857983	25858500	+	2
Tp57577_TGAC_v2_gene1908	TP57577_TGAC_V2_MRNA1951-	Tp57577_TGAC_v2_LG1	14238542	14239281	+	2
Tp57577_TGAC_v2_gene35252	TP57577_TGAC_V2_MRNA36450-	Tp57577_TGAC_v2_LG6	10671621	10672122	+	1
Tp57577_TGAC_v2_gene36813	Tp57577_TGAC_v2_gene36813_novel01	Tp57577_TGAC_v2_LG2	23337135	23337474	-	1
Tp57577_TGAC_v2_gene11203	Tp57577_TGAC_v2_gene11203_novel01	Tp57577_TGAC_v2_LG7	20346929	20347849	+	2
Tp57577_TGAC_v2_gene11203	Tp57577_TGAC_v2_gene11203_novel02	Tp57577_TGAC_v2_LG7	20347053	20347655	+	1
Tp57577_TGAC_v2_gene13232	Tp57577_TGAC_v2_gene13232_novel01	Tp57577_TGAC_v2_scaf_406	163694	164011	+	3
Tp57577_TGAC_v2_gene13232	Tp57577_TGAC_v2_gene13232_novel02	Tp57577_TGAC_v2_scaf_406	168079	168356	+	6
Tp57577_TGAC_v2_gene13232	Tp57577_TGAC_v2_gene13232_novel03	Tp57577_TGAC_v2_scaf_406	168079	168309	+	4
Tp57577_TGAC_v2_gene2400	TP57577_TGAC_V2_MRNA2464-	Tp57577_TGAC_v2_LG2	12181388	12181996	+	2
Tp57577_TGAC_v2_gene2400	Tp57577_TGAC_v2_gene2400_novel01	Tp57577_TGAC_v2_LG2	12181508	12182021	+	1
Tp57577_TGAC_v2_gene3701	TP57577_TGAC_V2_MRNA3811-	Tp57577_TGAC_v2_LG6	15167915	15168709	+	40
Tp57577_TGAC_v2_gene3701	Tp57577_TGAC_v2_gene3701_novel01	Tp57577_TGAC_v2_LG6	15167915	15168227	+	41
Tp57577_TGAC_v2_gene3701	Tp57577_TGAC_v2_gene3701_novel02	Tp57577_TGAC_v2_LG6	15167915	15168225	+	40
Tp57577_TGAC_v2_gene3701	Tp57577_TGAC_v2_gene3701_novel03	Tp57577_TGAC_v2_LG6	15167915	15168223	+	40
Tp57577_TGAC_v2_gene3701	Tp57577_TGAC_v2_gene3701_novel04	Tp57577_TGAC_v2_LG6	15167915	15168210	+	40
Tp57577_TGAC_v2_gene3701	Tp57577_TGAC_v2_gene3701_novel05	Tp57577_TGAC_v2_LG6	15167915	15168224	+	40
Tp57577_TGAC_v2_gene3701	Tp57577_TGAC_v2_gene3701_novel06	Tp57577_TGAC_v2_LG6	15167915	15168194	+	40
Tp57577_TGAC_v2_gene3701	Tp57577_TGAC_v2_gene3701_novel07	Tp57577_TGAC_v2_LG6	15167915	15168224	+	40
Tp57577_TGAC_v2_gene3701	Tp57577_TGAC_v2_gene3701_novel08	Tp57577_TGAC_v2_LG6	15167915	15168280	+	38
Tp57577_TGAC_v2_gene3701	Tp57577_TGAC_v2_gene3701_novel09	Tp57577_TGAC_v2_LG6	15167915	15168224	+	41
Tp57577_TGAC_v2_gene3701	Tp57577_TGAC_v2_gene3701_novel10	Tp57577_TGAC_v2_LG6	15167915	15168216	+	41
Tp57577_TGAC_v2_gene3701	Tp57577_TGAC_v2_gene3701_novel11	Tp57577_TGAC_v2_LG6	15167915	15168221	+	41
Tp57577_TGAC_v2_gene3701	Tp57577_TGAC_v2_gene3701_novel12	Tp57577_TGAC_v2_LG6	15167915	15168225	+	39
Tp57577_TGAC_v2_gene3701	Tp57577_TGAC_v2_gene3701_novel13	Tp57577_TGAC_v2_LG6	15167915	15168227	+	39
Tp57577_TGAC_v2_gene3701	Tp57577_TGAC_v2_gene3701_novel14	Tp57577_TGAC_v2_LG6	15167915	15168210	+	41
Tp57577_TGAC_v2_gene3701	Tp57577_TGAC_v2_gene3701_novel15	Tp57577_TGAC_v2_LG6	15167915	15168227	+	39
Tp57577_TGAC_v2_gene3701	Tp57577_TGAC_v2_gene3701_novel16	Tp57577_TGAC_v2_LG6	15167915	15168228	+	41
Tp57577_TGAC_v2_gene3701	Tp57577_TGAC_v2_gene3701_novel17	Tp57577_TGAC_v2_LG6	15167915	15168202	+	41
Tp57577_TGAC_v2_gene3701	Tp57577_TGAC_v2_gene3701_novel18	Tp57577_TGAC_v2_LG6	15167915	15168225	+	39
Tp57577_TGAC_v2_gene3701	Tp57577_TGAC_v2_gene3701_novel19	Tp57577_TGAC_v2_LG6	15167915	15168238	+	39
Tp57577_TGAC_v2_gene3701	Tp57577_TGAC_v2_gene3701_novel20	Tp57577_TGAC_v2_LG6	15167915	15168240	+	38
Tp57577_TGAC_v2_gene3701	Tp57577_TGAC_v2_gene3701_novel21	Tp57577_TGAC_v2_LG6	15167915	15168225	+	38
Tp57577_TGAC_v2_gene3701	Tp57577_TGAC_v2_gene3701_novel22	Tp57577_TGAC_v2_LG6	15167915	15168227	+	36
Tp57577_TGAC_v2_gene3701	Tp57577_TGAC_v2_gene3701_novel23	Tp57577_TGAC_v2_LG6	15167915	15168224	+	35
Tp57577_TGAC_v2_gene3701	Tp57577_TGAC_v2_gene3701_novel24	Tp57577_TGAC_v2_LG6	15167915	15168224	+	33
Tp57577_TGAC_v2_gene3701	Tp57577_TGAC_v2_gene3701_novel25	Tp57577_TGAC_v2_LG6	15167915	15168227	+	32
Tp57577_TGAC_v2_gene3701	Tp57577_TGAC_v2_gene3701_novel26	Tp57577_TGAC_v2_LG6	15167915	15168225	+	31
Tp57577_TGAC_v2_gene3701	Tp57577_TGAC_v2_gene3701_novel27	Tp57577_TGAC_v2_LG6	15167915	15168226	+	30
Tp57577_TGAC_v2_gene3701	Tp57577_TGAC_v2_gene3701_novel28	Tp57577_TGAC_v2_LG6	15167915	15168223	+	28
Tp57577_TGAC_v2_gene3701	Tp57577_TGAC_v2_gene3701_novel29	Tp57577_TGAC_v2_LG6	15167915	15168225	+	26
Tp57577_TGAC_v2_gene3701	Tp57577_TGAC_v2_gene3701_novel30	Tp57577_TGAC_v2_LG6	15167915	15168217	+	24
Tp57577_TGAC_v2_gene3701	Tp57577_TGAC_v2_gene3701_novel31	Tp57577_TGAC_v2_LG6	15167915	15168201	+	20
Tp57577_TGAC_v2_gene3701	Tp57577_TGAC_v2_gene3701_novel32	Tp57577_TGAC_v2_LG6	15167915	15168224	+	19
Tp57577_TGAC_v2_gene3701	Tp57577_TGAC_v2_gene3701_novel33	Tp57577_TGAC_v2_LG6	15167915	15168228	+	18
Tp57577_TGAC_v2_gene3701	Tp57577_TGAC_v2_gene3701_novel34	Tp57577_TGAC_v2_LG6	15167915	15168709	+	12
Tp57577_TGAC_v2_gene3701	Tp57577_TGAC_v2_gene3701_novel35	Tp57577_TGAC_v2_LG6	15167915	15168225	+	10
Tp57577_TGAC_v2_gene3701	Tp57577_TGAC_v2_gene3701_novel36	Tp57577_TGAC_v2_LG6	15167915	15168225	+	4
Tp57577_TGAC_v2_gene39310	TP57577_TGAC_V2_MRNA40650-	Tp57577_TGAC_v2_scaf_5168	975	1871	+	2
Tp57577_TGAC_v2_gene39310	Tp57577_TGAC_v2_gene39310_novel01	Tp57577_TGAC_v2_scaf_5168	1161	1925	+	1
Tp57577_TGAC_v2_gene31609	TP57577_TGAC_V2_MRNA32670-	Tp57577_TGAC_v2_LG5	3373960	3377514	-	1
Tp57577_TGAC_v2_gene13985	TP57577_TGAC_V2_MRNA14448-	Tp57577_TGAC_v2_LG1	11840176	11840874	-	5
Tp57577_TGAC_v2_gene13985	Tp57577_TGAC_v2_gene13985_novel01	Tp57577_TGAC_v2_LG1	11840189	11840874	-	4
Tp57577_TGAC_v2_gene13985	Tp57577_TGAC_v2_gene13985_novel02	Tp57577_TGAC_v2_LG1	11840205	11840874	-	3
Tp57577_TGAC_v2_gene33341	Tp57577_TGAC_v2_gene33341_novel01	Tp57577_TGAC_v2_LG1	16080771	16081091	+	13
Tp57577_TGAC_v2_gene33341	Tp57577_TGAC_v2_gene33341_novel02	Tp57577_TGAC_v2_LG1	16080771	16081106	+	8
Tp57577_TGAC_v2_gene19561	Tp57577_TGAC_v2_gene19561_novel01	Tp57577_TGAC_v2_LG2	31176376	31176904	-	19
Tp57577_TGAC_v2_gene19561	Tp57577_TGAC_v2_gene19561_novel02	Tp57577_TGAC_v2_LG2	31176354	31176904	-	11
Tp57577_TGAC_v2_gene19561	Tp57577_TGAC_v2_gene19561_novel03	Tp57577_TGAC_v2_LG2	31176366	31176904	-	8
Tp57577_TGAC_v2_gene19561	Tp57577_TGAC_v2_gene19561_novel04	Tp57577_TGAC_v2_LG2	31176387	31176904	-	6
Tp57577_TGAC_v2_gene19561	Tp57577_TGAC_v2_gene19561_novel05	Tp57577_TGAC_v2_LG2	31176410	31176904	-	15
Tp57577_TGAC_v2_gene13299	TP57577_TGAC_V2_MRNA13746-	Tp57577_TGAC_v2_LG1	18856735	18857220	-	11
Tp57577_TGAC_v2_gene13299	Tp57577_TGAC_v2_gene13299_novel01	Tp57577_TGAC_v2_LG1	18856735	18857220	-	10
Tp57577_TGAC_v2_gene13299	Tp57577_TGAC_v2_gene13299_novel02	Tp57577_TGAC_v2_LG1	18856735	18857220	-	6
Tp57577_TGAC_v2_gene13299	Tp57577_TGAC_v2_gene13299_novel03	Tp57577_TGAC_v2_LG1	18856750	18857220	-	11
Tp57577_TGAC_v2_gene27461	TP57577_TGAC_V2_MRNA28402-	Tp57577_TGAC_v2_scaf_1070	3576	4048	+	5
Tp57577_TGAC_v2_gene27461	Tp57577_TGAC_v2_gene27461_novel01	Tp57577_TGAC_v2_scaf_1070	3576	4021	+	3
Tp57577_TGAC_v2_gene19933	TP57577_TGAC_V2_MRNA20624-	Tp57577_TGAC_v2_scaf_329	85259	85739	+	11
Tp57577_TGAC_v2_gene19933	Tp57577_TGAC_v2_gene19933_novel01	Tp57577_TGAC_v2_scaf_329	85259	85739	+	10
Tp57577_TGAC_v2_gene19933	Tp57577_TGAC_v2_gene19933_novel02	Tp57577_TGAC_v2_scaf_329	85259	85740	+	10
Tp57577_TGAC_v2_gene19933	Tp57577_TGAC_v2_gene19933_novel03	Tp57577_TGAC_v2_scaf_329	85911	86249	+	12
Tp57577_TGAC_v2_gene19933	Tp57577_TGAC_v2_gene19933_novel04	Tp57577_TGAC_v2_scaf_329	85259	85519	+	12
Tp57577_TGAC_v2_gene19933	Tp57577_TGAC_v2_gene19933_novel05	Tp57577_TGAC_v2_scaf_329	85259	85569	+	11
Tp57577_TGAC_v2_gene19933	Tp57577_TGAC_v2_gene19933_novel06	Tp57577_TGAC_v2_scaf_329	85259	85645	+	9
Tp57577_TGAC_v2_gene19933	Tp57577_TGAC_v2_gene19933_novel07	Tp57577_TGAC_v2_scaf_329	85259	85527	+	8
Tp57577_TGAC_v2_gene19933	Tp57577_TGAC_v2_gene19933_novel08	Tp57577_TGAC_v2_scaf_329	85259	85643	+	4
Tp57577_TGAC_v2_gene19933	Tp57577_TGAC_v2_gene19933_novel09	Tp57577_TGAC_v2_scaf_329	85259	85568	+	3
Tp57577_TGAC_v2_gene19933	Tp57577_TGAC_v2_gene19933_novel10	Tp57577_TGAC_v2_scaf_329	85259	85737	+	3
Tp57577_TGAC_v2_gene19933	Tp57577_TGAC_v2_gene19933_novel11	Tp57577_TGAC_v2_scaf_329	85259	85738	+	2
Tp57577_TGAC_v2_gene2115	Tp57577_TGAC_v2_gene2115_novel01	Tp57577_TGAC_v2_LG2	25632537	25632844	-	7
Tp57577_TGAC_v2_gene2115	Tp57577_TGAC_v2_gene2115_novel02	Tp57577_TGAC_v2_LG2	25632538	25632826	-	7
Tp57577_TGAC_v2_gene2115	Tp57577_TGAC_v2_gene2115_novel03	Tp57577_TGAC_v2_LG2	25632623	25632844	-	2
Tp57577_TGAC_v2_gene15397	Tp57577_TGAC_v2_gene15397_novel01	Tp57577_TGAC_v2_scaf_584	60660	61619	+	14
Tp57577_TGAC_v2_gene33350	TP57577_TGAC_V2_MRNA34476-	Tp57577_TGAC_v2_LG1	16048423	16048990	+	4
Tp57577_TGAC_v2_gene33350	Tp57577_TGAC_v2_gene33350_novel01	Tp57577_TGAC_v2_LG1	16048423	16049136	+	3
Tp57577_TGAC_v2_gene17206	TP57577_TGAC_V2_MRNA17805-	Tp57577_TGAC_v2_LG4	20656915	20657386	+	5
Tp57577_TGAC_v2_gene17206	Tp57577_TGAC_v2_gene17206_novel01	Tp57577_TGAC_v2_LG4	20656915	20657379	+	5
Tp57577_TGAC_v2_gene17206	Tp57577_TGAC_v2_gene17206_novel02	Tp57577_TGAC_v2_LG4	20656915	20657378	+	3
Tp57577_TGAC_v2_gene18712	Tp57577_TGAC_v2_gene18712_novel01	Tp57577_TGAC_v2_LG5	6369322	6369729	-	2
Tp57577_TGAC_v2_gene30319	Tp57577_TGAC_v2_gene30319_novel01	Tp57577_TGAC_v2_LG2	17516323	17516502	-	11
Tp57577_TGAC_v2_gene30319	Tp57577_TGAC_v2_gene30319_novel02	Tp57577_TGAC_v2_LG2	17516529	17517238	-	10
Tp57577_TGAC_v2_gene30319	Tp57577_TGAC_v2_gene30319_novel03	Tp57577_TGAC_v2_LG2	17516573	17517238	-	9
Tp57577_TGAC_v2_gene16458	TP57577_TGAC_V2_MRNA17022-	Tp57577_TGAC_v2_LG6	4333074	4333404	+	13
Tp57577_TGAC_v2_gene16458	Tp57577_TGAC_v2_gene16458_novel01	Tp57577_TGAC_v2_LG6	4332809	4332835	+	12
Tp57577_TGAC_v2_gene16458	Tp57577_TGAC_v2_gene16458_novel02	Tp57577_TGAC_v2_LG6	4333074	4333289	+	12
Tp57577_TGAC_v2_gene16458	Tp57577_TGAC_v2_gene16458_novel03	Tp57577_TGAC_v2_LG6	4333074	4333264	+	8
Tp57577_TGAC_v2_gene16458	Tp57577_TGAC_v2_gene16458_novel04	Tp57577_TGAC_v2_LG6	4333074	4333289	+	5
Tp57577_TGAC_v2_gene5062	Tp57577_TGAC_v2_gene5062_novel01	Tp57577_TGAC_v2_LG3	24324358	24324698	+	4
Tp57577_TGAC_v2_gene37747	TP57577_TGAC_V2_MRNA39021-	Tp57577_TGAC_v2_LG1	19399780	19400114	+	2
Tp57577_TGAC_v2_gene37747	Tp57577_TGAC_v2_gene37747_novel01	Tp57577_TGAC_v2_LG1	19397999	19398392	+	1
Tp57577_TGAC_v2_gene31855	TP57577_TGAC_V2_MRNA32922-	Tp57577_TGAC_v2_scaf_709	66241	66887	+	8
Tp57577_TGAC_v2_gene31855	Tp57577_TGAC_v2_gene31855_novel01	Tp57577_TGAC_v2_scaf_709	66241	66486	+	7
Tp57577_TGAC_v2_gene31855	Tp57577_TGAC_v2_gene31855_novel02	Tp57577_TGAC_v2_scaf_709	66241	66484	+	7
Tp57577_TGAC_v2_gene31855	Tp57577_TGAC_v2_gene31855_novel03	Tp57577_TGAC_v2_scaf_709	66241	66460	+	7
Tp57577_TGAC_v2_gene31855	Tp57577_TGAC_v2_gene31855_novel04	Tp57577_TGAC_v2_scaf_709	66241	66902	+	8
Tp57577_TGAC_v2_gene31855	Tp57577_TGAC_v2_gene31855_novel05	Tp57577_TGAC_v2_scaf_709	66241	66929	+	6
Tp57577_TGAC_v2_gene31855	Tp57577_TGAC_v2_gene31855_novel06	Tp57577_TGAC_v2_scaf_709	65550	65903	+	6
Tp57577_TGAC_v2_gene31855	Tp57577_TGAC_v2_gene31855_novel07	Tp57577_TGAC_v2_scaf_709	66241	66904	+	6
Tp57577_TGAC_v2_gene31855	Tp57577_TGAC_v2_gene31855_novel08	Tp57577_TGAC_v2_scaf_709	66241	66484	+	2
Tp57577_TGAC_v2_gene10680	Tp57577_TGAC_v2_gene10680_novel01	Tp57577_TGAC_v2_LG2	5461585	5462262	+	1
Tp57577_TGAC_v2_gene21954	Tp57577_TGAC_v2_gene21954_novel01	Tp57577_TGAC_v2_scaf_1382	22172	22534	-	7
Tp57577_TGAC_v2_gene38405	TP57577_TGAC_V2_MRNA39702-	Tp57577_TGAC_v2_LG5	11911234	11911817	+	9
Tp57577_TGAC_v2_gene38405	Tp57577_TGAC_v2_gene38405_novel01	Tp57577_TGAC_v2_LG5	11911268	11911814	+	1
Tp57577_TGAC_v2_gene25833	TP57577_TGAC_V2_MRNA26715-	Tp57577_TGAC_v2_LG3	16719505	16720278	+	4
Tp57577_TGAC_v2_gene25833	Tp57577_TGAC_v2_gene25833_novel01	Tp57577_TGAC_v2_LG3	16719844	16720249	+	5
Tp57577_TGAC_v2_gene25833	Tp57577_TGAC_v2_gene25833_novel02	Tp57577_TGAC_v2_LG3	16718771	16720170	+	1
Tp57577_TGAC_v2_gene25833	Tp57577_TGAC_v2_gene25833_novel03	Tp57577_TGAC_v2_LG3	16719793	16720169	+	1
Tp57577_TGAC_v2_gene39544	Tp57577_TGAC_v2_gene39544_novel01	Tp57577_TGAC_v2_scaf_20152	295	662	+	1
Tp57577_TGAC_v2_gene16006	Tp57577_TGAC_v2_gene16006_novel01	Tp57577_TGAC_v2_LG2	18961653	18961991	+	1
Tp57577_TGAC_v2_gene31200	Tp57577_TGAC_v2_gene31200_novel01	Tp57577_TGAC_v2_scaf_1135	25321	25584	-	7
Tp57577_TGAC_v2_gene31200	Tp57577_TGAC_v2_gene31200_novel02	Tp57577_TGAC_v2_scaf_1135	25383	25859	-	6
Tp57577_TGAC_v2_gene32289	Tp57577_TGAC_v2_gene32289_novel01	Tp57577_TGAC_v2_LG6	7459001	7459418	+	3
Tp57577_TGAC_v2_gene32289	Tp57577_TGAC_v2_gene32289_novel02	Tp57577_TGAC_v2_LG6	7459001	7459278	+	3
Tp57577_TGAC_v2_gene32289	Tp57577_TGAC_v2_gene32289_novel03	Tp57577_TGAC_v2_LG6	7459001	7459444	+	4
Tp57577_TGAC_v2_gene32289	Tp57577_TGAC_v2_gene32289_novel04	Tp57577_TGAC_v2_LG6	7459001	7459312	+	4
Tp57577_TGAC_v2_gene32289	Tp57577_TGAC_v2_gene32289_novel05	Tp57577_TGAC_v2_LG6	7459001	7459290	+	3
Tp57577_TGAC_v2_gene32289	Tp57577_TGAC_v2_gene32289_novel06	Tp57577_TGAC_v2_LG6	7459001	7459330	+	2
Tp57577_TGAC_v2_gene11199	Tp57577_TGAC_v2_gene11199_novel01	Tp57577_TGAC_v2_LG7	20340644	20340993	+	25
Tp57577_TGAC_v2_gene11199	Tp57577_TGAC_v2_gene11199_novel02	Tp57577_TGAC_v2_LG7	20342554	20343133	+	30
Tp57577_TGAC_v2_gene11199	Tp57577_TGAC_v2_gene11199_novel03	Tp57577_TGAC_v2_LG7	20342554	20343108	+	6
Tp57577_TGAC_v2_gene11199	Tp57577_TGAC_v2_gene11199_novel04	Tp57577_TGAC_v2_LG7	20342554	20343138	+	4
Tp57577_TGAC_v2_gene35532	Tp57577_TGAC_v2_gene35532_novel01	Tp57577_TGAC_v2_scaf_655	7125	7703	-	8
Tp57577_TGAC_v2_gene23368	TP57577_TGAC_V2_MRNA24171-	Tp57577_TGAC_v2_scaf_17364	1	149	-	2
Tp57577_TGAC_v2_gene23368	Tp57577_TGAC_v2_gene23368_novel01	Tp57577_TGAC_v2_scaf_17364	68	151	-	1
Tp57577_TGAC_v2_gene23368	Tp57577_TGAC_v2_gene23368_novel02	Tp57577_TGAC_v2_scaf_17364	1039	1311	-	1
Tp57577_TGAC_v2_gene12625	Tp57577_TGAC_v2_gene12625_novel01	Tp57577_TGAC_v2_LG2	25115213	25115357	-	3
Tp57577_TGAC_v2_gene12625	Tp57577_TGAC_v2_gene12625_novel02	Tp57577_TGAC_v2_LG2	25115479	25115829	-	2
Tp57577_TGAC_v2_gene39901	TP57577_TGAC_V2_MRNA41250-	Tp57577_TGAC_v2_scaf_6863	1127	1438	-	2
Tp57577_TGAC_v2_gene4936	Tp57577_TGAC_v2_gene4936_novel01	Tp57577_TGAC_v2_LG1	6666135	6666524	+	13
Tp57577_TGAC_v2_gene12440	TP57577_TGAC_V2_MRNA12845-	Tp57577_TGAC_v2_LG7	9336220	9336645	+	14
Tp57577_TGAC_v2_gene12440	Tp57577_TGAC_v2_gene12440_novel01	Tp57577_TGAC_v2_LG7	9336220	9336585	+	13
Tp57577_TGAC_v2_gene12440	Tp57577_TGAC_v2_gene12440_novel02	Tp57577_TGAC_v2_LG7	9336220	9336504	+	12
Tp57577_TGAC_v2_gene12440	Tp57577_TGAC_v2_gene12440_novel03	Tp57577_TGAC_v2_LG7	9336220	9336560	+	4
Tp57577_TGAC_v2_gene3662	TP57577_TGAC_V2_MRNA3770-	Tp57577_TGAC_v2_scaf_84	34605	34947	-	5
Tp57577_TGAC_v2_gene10008	TP57577_TGAC_V2_MRNA10347-	Tp57577_TGAC_v2_scaf_509	111299	111981	+	1
Tp57577_TGAC_v2_gene26844	Tp57577_TGAC_v2_gene26844_novel01	Tp57577_TGAC_v2_LG5	12696906	12697358	+	1
Tp57577_TGAC_v2_gene18201	Tp57577_TGAC_v2_gene18201_novel01	Tp57577_TGAC_v2_scaf_354	13097	13326	+	4
Tp57577_TGAC_v2_gene18201	Tp57577_TGAC_v2_gene18201_novel02	Tp57577_TGAC_v2_scaf_354	13097	13324	+	4
Tp57577_TGAC_v2_gene18201	Tp57577_TGAC_v2_gene18201_novel03	Tp57577_TGAC_v2_scaf_354	12927	13329	+	3
Tp57577_TGAC_v2_gene18201	Tp57577_TGAC_v2_gene18201_novel04	Tp57577_TGAC_v2_scaf_354	12927	13230	+	2
Tp57577_TGAC_v2_gene18201	Tp57577_TGAC_v2_gene18201_novel05	Tp57577_TGAC_v2_scaf_354	13097	13324	+	3
Tp57577_TGAC_v2_gene3588	Tp57577_TGAC_v2_gene3588_novel01	Tp57577_TGAC_v2_LG7	7266640	7267218	+	10
Tp57577_TGAC_v2_gene3588	Tp57577_TGAC_v2_gene3588_novel02	Tp57577_TGAC_v2_LG7	7266640	7267079	+	8
Tp57577_TGAC_v2_gene26811	TP57577_TGAC_V2_MRNA27728-	Tp57577_TGAC_v2_LG5	12904843	12905782	-	1
Tp57577_TGAC_v2_gene26811	Tp57577_TGAC_v2_gene26811_novel01	Tp57577_TGAC_v2_LG5	12904851	12905156	-	1
Tp57577_TGAC_v2_gene34372	Tp57577_TGAC_v2_gene34372_novel01	Tp57577_TGAC_v2_LG1	25996513	25996890	+	2
Tp57577_TGAC_v2_gene17936	Tp57577_TGAC_v2_gene17936_novel01	Tp57577_TGAC_v2_LG3	15408849	15409269	+	4
Tp57577_TGAC_v2_gene14593	Tp57577_TGAC_v2_gene14593_novel01	Tp57577_TGAC_v2_LG1	19082234	19083134	-	2
Tp57577_TGAC_v2_gene19703	Tp57577_TGAC_v2_gene19703_novel01	Tp57577_TGAC_v2_scaf_324	48983	49347	-	8
Tp57577_TGAC_v2_gene21154	Tp57577_TGAC_v2_gene21154_novel01	Tp57577_TGAC_v2_LG1	3099219	3099678	+	1
Tp57577_TGAC_v2_gene21154	Tp57577_TGAC_v2_gene21154_novel02	Tp57577_TGAC_v2_LG1	3099422	3100976	+	1
Tp57577_TGAC_v2_gene21154	Tp57577_TGAC_v2_gene21154_novel03	Tp57577_TGAC_v2_LG1	3099866	3100552	+	1
Tp57577_TGAC_v2_gene16498	TP57577_TGAC_V2_MRNA17070-	Tp57577_TGAC_v2_LG2	16540695	16541169	-	13
Tp57577_TGAC_v2_gene16498	Tp57577_TGAC_v2_gene16498_novel01	Tp57577_TGAC_v2_LG2	16540648	16541169	-	8
Tp57577_TGAC_v2_gene16498	Tp57577_TGAC_v2_gene16498_novel02	Tp57577_TGAC_v2_LG2	16541043	16541169	-	12
Tp57577_TGAC_v2_gene13692	TP57577_TGAC_V2_MRNA14148-	Tp57577_TGAC_v2_LG1	24124363	24124617	+	8
Tp57577_TGAC_v2_gene8508	Tp57577_TGAC_v2_gene8508_novel01	Tp57577_TGAC_v2_scaf_298	24530	26146	+	2
Tp57577_TGAC_v2_gene8508	Tp57577_TGAC_v2_gene8508_novel02	Tp57577_TGAC_v2_scaf_298	24592	26278	+	1
Tp57577_TGAC_v2_gene8508	Tp57577_TGAC_v2_gene8508_novel03	Tp57577_TGAC_v2_scaf_298	25533	26200	+	1
Tp57577_TGAC_v2_gene26025	TP57577_TGAC_V2_MRNA26914-	Tp57577_TGAC_v2_scaf_152	278175	278501	+	6
Tp57577_TGAC_v2_gene26025	Tp57577_TGAC_v2_gene26025_novel01	Tp57577_TGAC_v2_scaf_152	278175	278470	+	3
Tp57577_TGAC_v2_gene13143	Tp57577_TGAC_v2_gene13143_novel01	Tp57577_TGAC_v2_LG7	17903850	17904396	-	12
Tp57577_TGAC_v2_gene13143	Tp57577_TGAC_v2_gene13143_novel02	Tp57577_TGAC_v2_LG7	17903895	17904396	-	12
Tp57577_TGAC_v2_gene13143	Tp57577_TGAC_v2_gene13143_novel03	Tp57577_TGAC_v2_LG7	17904055	17904396	-	8
Tp57577_TGAC_v2_gene13143	Tp57577_TGAC_v2_gene13143_novel04	Tp57577_TGAC_v2_LG7	17903926	17904396	-	13
Tp57577_TGAC_v2_gene13143	Tp57577_TGAC_v2_gene13143_novel05	Tp57577_TGAC_v2_LG7	17904001	17904396	-	8
Tp57577_TGAC_v2_gene13143	Tp57577_TGAC_v2_gene13143_novel06	Tp57577_TGAC_v2_LG7	17904033	17904396	-	9
Tp57577_TGAC_v2_gene13143	Tp57577_TGAC_v2_gene13143_novel07	Tp57577_TGAC_v2_LG7	17904056	17904396	-	7
Tp57577_TGAC_v2_gene28538	TP57577_TGAC_V2_MRNA29501-	Tp57577_TGAC_v2_LG7	19637650	19637779	+	5
Tp57577_TGAC_v2_gene28538	Tp57577_TGAC_v2_gene28538_novel01	Tp57577_TGAC_v2_LG7	19638241	19638330	+	6
Tp57577_TGAC_v2_gene28538	Tp57577_TGAC_v2_gene28538_novel02	Tp57577_TGAC_v2_LG7	19638241	19638327	+	5
Tp57577_TGAC_v2_gene28538	Tp57577_TGAC_v2_gene28538_novel03	Tp57577_TGAC_v2_LG7	19638241	19638333	+	3
Tp57577_TGAC_v2_gene6557	TP57577_TGAC_V2_MRNA6788-	Tp57577_TGAC_v2_LG7	29142063	29142543	-	4
Tp57577_TGAC_v2_gene6557	TP57577_TGAC_V2_MRNA6787-	Tp57577_TGAC_v2_LG7	29142081	29142543	-	3
Tp57577_TGAC_v2_gene12642	TP57577_TGAC_V2_MRNA13053-	Tp57577_TGAC_v2_LG4	1945500	1946421	+	24
Tp57577_TGAC_v2_gene12642	Tp57577_TGAC_v2_gene12642_novel01	Tp57577_TGAC_v2_LG4	1945500	1946371	+	23
Tp57577_TGAC_v2_gene12642	Tp57577_TGAC_v2_gene12642_novel02	Tp57577_TGAC_v2_LG4	1945500	1946469	+	22
Tp57577_TGAC_v2_gene12642	Tp57577_TGAC_v2_gene12642_novel03	Tp57577_TGAC_v2_LG4	1945500	1946425	+	23
Tp57577_TGAC_v2_gene12642	Tp57577_TGAC_v2_gene12642_novel04	Tp57577_TGAC_v2_LG4	1945500	1946422	+	21
Tp57577_TGAC_v2_gene12642	Tp57577_TGAC_v2_gene12642_novel05	Tp57577_TGAC_v2_LG4	1945500	1946410	+	23
Tp57577_TGAC_v2_gene12642	Tp57577_TGAC_v2_gene12642_novel06	Tp57577_TGAC_v2_LG4	1945500	1946468	+	20
Tp57577_TGAC_v2_gene12642	Tp57577_TGAC_v2_gene12642_novel07	Tp57577_TGAC_v2_LG4	1945500	1946466	+	21
Tp57577_TGAC_v2_gene12642	Tp57577_TGAC_v2_gene12642_novel08	Tp57577_TGAC_v2_LG4	1945500	1946409	+	21
Tp57577_TGAC_v2_gene12642	Tp57577_TGAC_v2_gene12642_novel09	Tp57577_TGAC_v2_LG4	1945500	1946410	+	18
Tp57577_TGAC_v2_gene12642	Tp57577_TGAC_v2_gene12642_novel10	Tp57577_TGAC_v2_LG4	1945500	1946426	+	9
Tp57577_TGAC_v2_gene12642	Tp57577_TGAC_v2_gene12642_novel11	Tp57577_TGAC_v2_LG4	1945500	1946418	+	7
Tp57577_TGAC_v2_gene12642	Tp57577_TGAC_v2_gene12642_novel12	Tp57577_TGAC_v2_LG4	1945500	1946419	+	2
Tp57577_TGAC_v2_gene16694	TP57577_TGAC_V2_MRNA17275-	Tp57577_TGAC_v2_LG3	28127391	28127715	+	15
Tp57577_TGAC_v2_gene16694	Tp57577_TGAC_v2_gene16694_novel01	Tp57577_TGAC_v2_LG3	28127052	28127780	+	14
Tp57577_TGAC_v2_gene16694	Tp57577_TGAC_v2_gene16694_novel02	Tp57577_TGAC_v2_LG3	28127391	28127729	+	16
Tp57577_TGAC_v2_gene16694	Tp57577_TGAC_v2_gene16694_novel03	Tp57577_TGAC_v2_LG3	28127052	28127781	+	12
Tp57577_TGAC_v2_gene16694	Tp57577_TGAC_v2_gene16694_novel04	Tp57577_TGAC_v2_LG3	28127391	28127780	+	14
Tp57577_TGAC_v2_gene16694	Tp57577_TGAC_v2_gene16694_novel05	Tp57577_TGAC_v2_LG3	28127391	28127648	+	12
Tp57577_TGAC_v2_gene26397	Tp57577_TGAC_v2_gene26397_novel01	Tp57577_TGAC_v2_LG1	23204329	23204770	+	9
Tp57577_TGAC_v2_gene7663	Tp57577_TGAC_v2_gene7663_novel01	Tp57577_TGAC_v2_scaf_549	84568	84875	+	6
Tp57577_TGAC_v2_gene7663	Tp57577_TGAC_v2_gene7663_novel02	Tp57577_TGAC_v2_scaf_549	84568	84850	+	5
Tp57577_TGAC_v2_gene37370	TP57577_TGAC_V2_MRNA38624-	Tp57577_TGAC_v2_LG3	6828410	6829080	+	11
Tp57577_TGAC_v2_gene37370	Tp57577_TGAC_v2_gene37370_novel01	Tp57577_TGAC_v2_LG3	6828410	6828885	+	10
Tp57577_TGAC_v2_gene37370	Tp57577_TGAC_v2_gene37370_novel02	Tp57577_TGAC_v2_LG3	6828410	6828941	+	9
Tp57577_TGAC_v2_gene37370	Tp57577_TGAC_v2_gene37370_novel03	Tp57577_TGAC_v2_LG3	6828410	6829077	+	7
Tp57577_TGAC_v2_gene37370	Tp57577_TGAC_v2_gene37370_novel04	Tp57577_TGAC_v2_LG3	6828410	6828951	+	4
Tp57577_TGAC_v2_gene37370	Tp57577_TGAC_v2_gene37370_novel05	Tp57577_TGAC_v2_LG3	6828410	6828945	+	2
Tp57577_TGAC_v2_gene17496	TP57577_TGAC_V2_MRNA18109-	Tp57577_TGAC_v2_scaf_221	271947	272612	-	11
Tp57577_TGAC_v2_gene17496	Tp57577_TGAC_v2_gene17496_novel01	Tp57577_TGAC_v2_scaf_221	272013	272612	-	11
Tp57577_TGAC_v2_gene17496	Tp57577_TGAC_v2_gene17496_novel02	Tp57577_TGAC_v2_scaf_221	272013	272612	-	10
Tp57577_TGAC_v2_gene22476	Tp57577_TGAC_v2_gene22476_novel01	Tp57577_TGAC_v2_scaf_680	78047	78527	+	2
Tp57577_TGAC_v2_gene10466	Tp57577_TGAC_v2_gene10466_novel01	Tp57577_TGAC_v2_LG3	11153716	11154119	-	1
Tp57577_TGAC_v2_gene39057	TP57577_TGAC_V2_MRNA40387-	Tp57577_TGAC_v2_LG6	18779324	18780939	+	1
Tp57577_TGAC_v2_gene13688	TP57577_TGAC_V2_MRNA14144-	Tp57577_TGAC_v2_LG1	24263178	24263550	-	14
Tp57577_TGAC_v2_gene13688	Tp57577_TGAC_v2_gene13688_novel01	Tp57577_TGAC_v2_LG1	24263178	24263550	-	10
Tp57577_TGAC_v2_gene13688	Tp57577_TGAC_v2_gene13688_novel02	Tp57577_TGAC_v2_LG1	24263181	24263550	-	2
Tp57577_TGAC_v2_gene13688	Tp57577_TGAC_v2_gene13688_novel03	Tp57577_TGAC_v2_LG1	24263208	24263550	-	3
Tp57577_TGAC_v2_gene38108	TP57577_TGAC_V2_MRNA39396-	Tp57577_TGAC_v2_LG7	4775635	4777597	+	1
Tp57577_TGAC_v2_gene38108	Tp57577_TGAC_v2_gene38108_novel01	Tp57577_TGAC_v2_LG7	4777707	4778090	+	2
Tp57577_TGAC_v2_gene4272	Tp57577_TGAC_v2_gene4272_novel01	Tp57577_TGAC_v2_scaf_34	516267	517861	+	2
Tp57577_TGAC_v2_gene4272	Tp57577_TGAC_v2_gene4272_novel02	Tp57577_TGAC_v2_scaf_34	517218	517968	+	4
Tp57577_TGAC_v2_gene4272	Tp57577_TGAC_v2_gene4272_novel03	Tp57577_TGAC_v2_scaf_34	517218	517856	+	4
Tp57577_TGAC_v2_gene4272	Tp57577_TGAC_v2_gene4272_novel04	Tp57577_TGAC_v2_scaf_34	517218	517861	+	2
Tp57577_TGAC_v2_gene38662	Tp57577_TGAC_v2_gene38662_novel01	Tp57577_TGAC_v2_LG4	24010380	24011010	+	4
Tp57577_TGAC_v2_gene26736	Tp57577_TGAC_v2_gene26736_novel01	Tp57577_TGAC_v2_LG2	14436567	14437609	+	1
Tp57577_TGAC_v2_gene27136	TP57577_TGAC_V2_MRNA28071-	Tp57577_TGAC_v2_LG1	2089619	2090509	+	4
Tp57577_TGAC_v2_gene27136	Tp57577_TGAC_v2_gene27136_novel01	Tp57577_TGAC_v2_LG1	2089619	2090510	+	3
Tp57577_TGAC_v2_gene27136	Tp57577_TGAC_v2_gene27136_novel02	Tp57577_TGAC_v2_LG1	2089619	2090471	+	2
Tp57577_TGAC_v2_gene2829	TP57577_TGAC_V2_MRNA2909-	Tp57577_TGAC_v2_LG3	13437492	13438192	+	3
Tp57577_TGAC_v2_gene38135	Tp57577_TGAC_v2_gene38135_novel01	Tp57577_TGAC_v2_LG7	4853254	4853824	-	1
Tp57577_TGAC_v2_gene18507	TP57577_TGAC_V2_MRNA19151-	Tp57577_TGAC_v2_scaf_1346	15716	17650	-	1
Tp57577_TGAC_v2_gene18507	Tp57577_TGAC_v2_gene18507_novel01	Tp57577_TGAC_v2_scaf_1346	15106	15347	-	2
Tp57577_TGAC_v2_gene12250	Tp57577_TGAC_v2_gene12250_novel01	Tp57577_TGAC_v2_LG3	29616891	29617311	-	11
Tp57577_TGAC_v2_gene40412	TP57577_TGAC_V2_MRNA41764-	Tp57577_TGAC_v2_LG1	27351616	27352102	-	5
Tp57577_TGAC_v2_gene20968	TP57577_TGAC_V2_MRNA21684-	Tp57577_TGAC_v2_LG2	6891380	6891616	+	6
Tp57577_TGAC_v2_gene24868	Tp57577_TGAC_v2_gene24868_novel01	Tp57577_TGAC_v2_scaf_171	10102	10531	+	8
Tp57577_TGAC_v2_gene14773	Tp57577_TGAC_v2_gene14773_novel01	Tp57577_TGAC_v2_LG1	10427035	10427345	-	1
Tp57577_TGAC_v2_gene27735	Tp57577_TGAC_v2_gene27735_novel01	Tp57577_TGAC_v2_scaf_851	22058	23186	+	5
Tp57577_TGAC_v2_gene27735	Tp57577_TGAC_v2_gene27735_novel02	Tp57577_TGAC_v2_scaf_851	21273	21596	+	2
Tp57577_TGAC_v2_gene27735	Tp57577_TGAC_v2_gene27735_novel03	Tp57577_TGAC_v2_scaf_851	22592	23187	+	1
Tp57577_TGAC_v2_gene32946	TP57577_TGAC_V2_MRNA34054-	Tp57577_TGAC_v2_LG7	19006915	19008067	-	1
Tp57577_TGAC_v2_gene18013	Tp57577_TGAC_v2_gene18013_novel01	Tp57577_TGAC_v2_LG2	6134911	6135263	-	3
Tp57577_TGAC_v2_gene24375	TP57577_TGAC_V2_MRNA25213-	Tp57577_TGAC_v2_LG3	4741180	4741415	-	6
Tp57577_TGAC_v2_gene24375	Tp57577_TGAC_v2_gene24375_novel01	Tp57577_TGAC_v2_LG3	4741167	4741415	-	3
Tp57577_TGAC_v2_gene24375	Tp57577_TGAC_v2_gene24375_novel02	Tp57577_TGAC_v2_LG3	4741167	4741415	-	7
Tp57577_TGAC_v2_gene13630	Tp57577_TGAC_v2_gene13630_novel01	Tp57577_TGAC_v2_scaf_425	169516	170194	-	6
Tp57577_TGAC_v2_gene13630	Tp57577_TGAC_v2_gene13630_novel02	Tp57577_TGAC_v2_scaf_425	169519	170270	-	6
Tp57577_TGAC_v2_gene9627	Tp57577_TGAC_v2_gene9627_novel01	Tp57577_TGAC_v2_LG6	1896533	1897479	-	1
Tp57577_TGAC_v2_gene1638	Tp57577_TGAC_v2_gene1638_novel01	Tp57577_TGAC_v2_LG6	3278428	3278717	-	3
Tp57577_TGAC_v2_gene1638	Tp57577_TGAC_v2_gene1638_novel02	Tp57577_TGAC_v2_LG6	3278433	3279224	-	2
Tp57577_TGAC_v2_gene1638	Tp57577_TGAC_v2_gene1638_novel03	Tp57577_TGAC_v2_LG6	3278461	3278717	-	4
Tp57577_TGAC_v2_gene36015	TP57577_TGAC_V2_MRNA37232-	Tp57577_TGAC_v2_scaf_9940	1	1532	+	1
Tp57577_TGAC_v2_gene36015	Tp57577_TGAC_v2_gene36015_novel01	Tp57577_TGAC_v2_scaf_9940	579	1534	+	1
Tp57577_TGAC_v2_gene3785	TP57577_TGAC_V2_MRNA3902-	Tp57577_TGAC_v2_LG1	20871214	20871870	+	2
Tp57577_TGAC_v2_gene3785	Tp57577_TGAC_v2_gene3785_novel01	Tp57577_TGAC_v2_LG1	20871307	20871870	+	1
Tp57577_TGAC_v2_gene3785	Tp57577_TGAC_v2_gene3785_novel02	Tp57577_TGAC_v2_LG1	20871560	20871960	+	1
Tp57577_TGAC_v2_gene3785	Tp57577_TGAC_v2_gene3785_novel03	Tp57577_TGAC_v2_LG1	20871655	20872212	+	1
Tp57577_TGAC_v2_gene34040	TP57577_TGAC_V2_MRNA35187-	Tp57577_TGAC_v2_LG2	28709467	28710028	-	10
Tp57577_TGAC_v2_gene34040	Tp57577_TGAC_v2_gene34040_novel01	Tp57577_TGAC_v2_LG2	28709535	28710028	-	9
Tp57577_TGAC_v2_gene34040	Tp57577_TGAC_v2_gene34040_novel02	Tp57577_TGAC_v2_LG2	28709538	28710028	-	10
Tp57577_TGAC_v2_gene34040	Tp57577_TGAC_v2_gene34040_novel03	Tp57577_TGAC_v2_LG2	28709579	28710028	-	9
Tp57577_TGAC_v2_gene34040	Tp57577_TGAC_v2_gene34040_novel04	Tp57577_TGAC_v2_LG2	28709789	28710028	-	7
Tp57577_TGAC_v2_gene8847	TP57577_TGAC_V2_MRNA9147-	Tp57577_TGAC_v2_scaf_519	36677	37414	-	1
Tp57577_TGAC_v2_gene8847	Tp57577_TGAC_v2_gene8847_novel01	Tp57577_TGAC_v2_scaf_519	36645	36998	-	1
Tp57577_TGAC_v2_gene22675	TP57577_TGAC_V2_MRNA23450-	Tp57577_TGAC_v2_LG3	15647113	15651340	+	1
Tp57577_TGAC_v2_gene22675	Tp57577_TGAC_v2_gene22675_novel01	Tp57577_TGAC_v2_LG3	15648975	15651237	+	1
Tp57577_TGAC_v2_gene22675	Tp57577_TGAC_v2_gene22675_novel02	Tp57577_TGAC_v2_LG3	15650120	15651319	+	1
Tp57577_TGAC_v2_gene22675	Tp57577_TGAC_v2_gene22675_novel03	Tp57577_TGAC_v2_LG3	15649005	15651328	+	1
Tp57577_TGAC_v2_gene11784	TP57577_TGAC_V2_MRNA12165-	Tp57577_TGAC_v2_LG4	6923269	6923482	-	2
Tp57577_TGAC_v2_gene23216	Tp57577_TGAC_v2_gene23216_novel01	Tp57577_TGAC_v2_LG2	2718530	2719316	-	1
Tp57577_TGAC_v2_gene25463	TP57577_TGAC_V2_MRNA26328-	Tp57577_TGAC_v2_scaf_162	243548	244201	+	13
Tp57577_TGAC_v2_gene25463	Tp57577_TGAC_v2_gene25463_novel01	Tp57577_TGAC_v2_scaf_162	243548	243931	+	12
Tp57577_TGAC_v2_gene25463	Tp57577_TGAC_v2_gene25463_novel02	Tp57577_TGAC_v2_scaf_162	243006	244103	+	12
Tp57577_TGAC_v2_gene25463	Tp57577_TGAC_v2_gene25463_novel03	Tp57577_TGAC_v2_scaf_162	239042	239078	+	3
Tp57577_TGAC_v2_gene25463	Tp57577_TGAC_v2_gene25463_novel04	Tp57577_TGAC_v2_scaf_162	243548	244108	+	12
Tp57577_TGAC_v2_gene25463	Tp57577_TGAC_v2_gene25463_novel05	Tp57577_TGAC_v2_scaf_162	243548	244097	+	8
Tp57577_TGAC_v2_gene25463	Tp57577_TGAC_v2_gene25463_novel06	Tp57577_TGAC_v2_scaf_162	243548	244108	+	6
Tp57577_TGAC_v2_gene25463	Tp57577_TGAC_v2_gene25463_novel07	Tp57577_TGAC_v2_scaf_162	243548	244096	+	4
Tp57577_TGAC_v2_gene25463	Tp57577_TGAC_v2_gene25463_novel08	Tp57577_TGAC_v2_scaf_162	243548	244100	+	3
Tp57577_TGAC_v2_gene12541	TP57577_TGAC_V2_MRNA12949-	Tp57577_TGAC_v2_LG2	24828068	24828752	+	10
Tp57577_TGAC_v2_gene12541	Tp57577_TGAC_v2_gene12541_novel01	Tp57577_TGAC_v2_LG2	24828068	24828388	+	6
Tp57577_TGAC_v2_gene12541	Tp57577_TGAC_v2_gene12541_novel02	Tp57577_TGAC_v2_LG2	24828124	24828682	+	1
Tp57577_TGAC_v2_gene11945	TP57577_TGAC_V2_MRNA12333-	Tp57577_TGAC_v2_LG3	11972617	11972920	+	3
Tp57577_TGAC_v2_gene11945	Tp57577_TGAC_v2_gene11945_novel01	Tp57577_TGAC_v2_LG3	11972617	11972880	+	2
Tp57577_TGAC_v2_gene17409	TP57577_TGAC_V2_MRNA18020-	Tp57577_TGAC_v2_scaf_229	266972	267278	+	22
Tp57577_TGAC_v2_gene17409	Tp57577_TGAC_v2_gene17409_novel01	Tp57577_TGAC_v2_scaf_229	266972	267279	+	20
Tp57577_TGAC_v2_gene17409	Tp57577_TGAC_v2_gene17409_novel02	Tp57577_TGAC_v2_scaf_229	266972	267274	+	16
Tp57577_TGAC_v2_gene17409	Tp57577_TGAC_v2_gene17409_novel03	Tp57577_TGAC_v2_scaf_229	266972	267278	+	13
Tp57577_TGAC_v2_gene12707	TP57577_TGAC_V2_MRNA13123-	Tp57577_TGAC_v2_LG2	24142406	24142750	-	10
Tp57577_TGAC_v2_gene12707	TP57577_TGAC_V2_MRNA13124-	Tp57577_TGAC_v2_LG2	24142810	24143775	-	9
Tp57577_TGAC_v2_gene12707	Tp57577_TGAC_v2_gene12707_novel01	Tp57577_TGAC_v2_LG2	24142394	24142750	-	8
Tp57577_TGAC_v2_gene12707	Tp57577_TGAC_v2_gene12707_novel02	Tp57577_TGAC_v2_LG2	24142416	24142750	-	9
Tp57577_TGAC_v2_gene12707	Tp57577_TGAC_v2_gene12707_novel03	Tp57577_TGAC_v2_LG2	24142877	24143775	-	7
Tp57577_TGAC_v2_gene12707	Tp57577_TGAC_v2_gene12707_novel04	Tp57577_TGAC_v2_LG2	24142845	24143775	-	8
Tp57577_TGAC_v2_gene12707	Tp57577_TGAC_v2_gene12707_novel05	Tp57577_TGAC_v2_LG2	24142977	24143775	-	5
Tp57577_TGAC_v2_gene12707	Tp57577_TGAC_v2_gene12707_novel06	Tp57577_TGAC_v2_LG2	24142980	24143463	-	1
Tp57577_TGAC_v2_gene40427	TP57577_TGAC_V2_MRNA41779-	Tp57577_TGAC_v2_scaf_7838	1459	1921	-	2
Tp57577_TGAC_v2_gene5206	TP57577_TGAC_V2_MRNA5384-	Tp57577_TGAC_v2_LG4	26322147	26322989	+	1
Tp57577_TGAC_v2_gene5206	Tp57577_TGAC_v2_gene5206_novel01	Tp57577_TGAC_v2_LG4	26322435	26322996	+	1
Tp57577_TGAC_v2_gene29485	TP57577_TGAC_V2_MRNA30497-	Tp57577_TGAC_v2_scaf_1176	10295	11064	+	2
Tp57577_TGAC_v2_gene14962	Tp57577_TGAC_v2_gene14962_novel01	Tp57577_TGAC_v2_scaf_591	67938	68852	+	35
Tp57577_TGAC_v2_gene14962	Tp57577_TGAC_v2_gene14962_novel02	Tp57577_TGAC_v2_scaf_591	68136	68824	+	35
Tp57577_TGAC_v2_gene14962	Tp57577_TGAC_v2_gene14962_novel03	Tp57577_TGAC_v2_scaf_591	62347	63469	+	31
Tp57577_TGAC_v2_gene14962	Tp57577_TGAC_v2_gene14962_novel04	Tp57577_TGAC_v2_scaf_591	52477	52741	+	8
Tp57577_TGAC_v2_gene14962	Tp57577_TGAC_v2_gene14962_novel05	Tp57577_TGAC_v2_scaf_591	64783	66279	+	33
Tp57577_TGAC_v2_gene14962	Tp57577_TGAC_v2_gene14962_novel06	Tp57577_TGAC_v2_scaf_591	63836	64418	+	32
Tp57577_TGAC_v2_gene14962	Tp57577_TGAC_v2_gene14962_novel07	Tp57577_TGAC_v2_scaf_591	54243	54382	+	12
Tp57577_TGAC_v2_gene14962	Tp57577_TGAC_v2_gene14962_novel08	Tp57577_TGAC_v2_scaf_591	66899	68825	+	35
Tp57577_TGAC_v2_gene14962	Tp57577_TGAC_v2_gene14962_novel09	Tp57577_TGAC_v2_scaf_591	68136	68880	+	36
Tp57577_TGAC_v2_gene14962	Tp57577_TGAC_v2_gene14962_novel10	Tp57577_TGAC_v2_scaf_591	53422	53551	+	9
Tp57577_TGAC_v2_gene14962	Tp57577_TGAC_v2_gene14962_novel11	Tp57577_TGAC_v2_scaf_591	66899	68761	+	34
Tp57577_TGAC_v2_gene14962	Tp57577_TGAC_v2_gene14962_novel12	Tp57577_TGAC_v2_scaf_591	54243	54315	+	11
Tp57577_TGAC_v2_gene14962	Tp57577_TGAC_v2_gene14962_novel13	Tp57577_TGAC_v2_scaf_591	62347	63191	+	30
Tp57577_TGAC_v2_gene14962	Tp57577_TGAC_v2_gene14962_novel14	Tp57577_TGAC_v2_scaf_591	62347	63191	+	28
Tp57577_TGAC_v2_gene14962	Tp57577_TGAC_v2_gene14962_novel15	Tp57577_TGAC_v2_scaf_591	66899	68794	+	31
Tp57577_TGAC_v2_gene14962	Tp57577_TGAC_v2_gene14962_novel16	Tp57577_TGAC_v2_scaf_591	54243	54316	+	8
Tp57577_TGAC_v2_gene14962	Tp57577_TGAC_v2_gene14962_novel17	Tp57577_TGAC_v2_scaf_591	67827	68666	+	30
Tp57577_TGAC_v2_gene14962	Tp57577_TGAC_v2_gene14962_novel18	Tp57577_TGAC_v2_scaf_591	66899	68795	+	29
Tp57577_TGAC_v2_gene14962	Tp57577_TGAC_v2_gene14962_novel19	Tp57577_TGAC_v2_scaf_591	68062	68704	+	29
Tp57577_TGAC_v2_gene14962	Tp57577_TGAC_v2_gene14962_novel20	Tp57577_TGAC_v2_scaf_591	63836	65943	+	25
Tp57577_TGAC_v2_gene14962	Tp57577_TGAC_v2_gene14962_novel21	Tp57577_TGAC_v2_scaf_591	66899	68807	+	27
Tp57577_TGAC_v2_gene14962	Tp57577_TGAC_v2_gene14962_novel22	Tp57577_TGAC_v2_scaf_591	67827	68711	+	28
Tp57577_TGAC_v2_gene14962	Tp57577_TGAC_v2_gene14962_novel23	Tp57577_TGAC_v2_scaf_591	68136	68797	+	28
Tp57577_TGAC_v2_gene14962	Tp57577_TGAC_v2_gene14962_novel24	Tp57577_TGAC_v2_scaf_591	67753	68820	+	28
Tp57577_TGAC_v2_gene14962	Tp57577_TGAC_v2_gene14962_novel25	Tp57577_TGAC_v2_scaf_591	68304	68813	+	30
Tp57577_TGAC_v2_gene14962	Tp57577_TGAC_v2_gene14962_novel26	Tp57577_TGAC_v2_scaf_591	67938	68816	+	28
Tp57577_TGAC_v2_gene14962	Tp57577_TGAC_v2_gene14962_novel27	Tp57577_TGAC_v2_scaf_591	66899	68824	+	26
Tp57577_TGAC_v2_gene14962	Tp57577_TGAC_v2_gene14962_novel28	Tp57577_TGAC_v2_scaf_591	54243	54263	+	4
Tp57577_TGAC_v2_gene14962	Tp57577_TGAC_v2_gene14962_novel29	Tp57577_TGAC_v2_scaf_591	68136	68796	+	25
Tp57577_TGAC_v2_gene14962	Tp57577_TGAC_v2_gene14962_novel30	Tp57577_TGAC_v2_scaf_591	67938	68808	+	26
Tp57577_TGAC_v2_gene14962	Tp57577_TGAC_v2_gene14962_novel31	Tp57577_TGAC_v2_scaf_591	67827	68808	+	26
Tp57577_TGAC_v2_gene14962	Tp57577_TGAC_v2_gene14962_novel32	Tp57577_TGAC_v2_scaf_591	66899	68707	+	23
Tp57577_TGAC_v2_gene14962	Tp57577_TGAC_v2_gene14962_novel33	Tp57577_TGAC_v2_scaf_591	67665	68809	+	25
Tp57577_TGAC_v2_gene14962	Tp57577_TGAC_v2_gene14962_novel34	Tp57577_TGAC_v2_scaf_591	68136	68795	+	24
Tp57577_TGAC_v2_gene14962	Tp57577_TGAC_v2_gene14962_novel35	Tp57577_TGAC_v2_scaf_591	66899	68796	+	24
Tp57577_TGAC_v2_gene14962	Tp57577_TGAC_v2_gene14962_novel36	Tp57577_TGAC_v2_scaf_591	66899	68758	+	23
Tp57577_TGAC_v2_gene14962	Tp57577_TGAC_v2_gene14962_novel37	Tp57577_TGAC_v2_scaf_591	66899	68807	+	23
Tp57577_TGAC_v2_gene14962	Tp57577_TGAC_v2_gene14962_novel38	Tp57577_TGAC_v2_scaf_591	67938	68808	+	24
Tp57577_TGAC_v2_gene14962	Tp57577_TGAC_v2_gene14962_novel39	Tp57577_TGAC_v2_scaf_591	66899	68716	+	21
Tp57577_TGAC_v2_gene14962	Tp57577_TGAC_v2_gene14962_novel40	Tp57577_TGAC_v2_scaf_591	68136	68818	+	20
Tp57577_TGAC_v2_gene14962	Tp57577_TGAC_v2_gene14962_novel41	Tp57577_TGAC_v2_scaf_591	66899	68822	+	19
Tp57577_TGAC_v2_gene14962	Tp57577_TGAC_v2_gene14962_novel42	Tp57577_TGAC_v2_scaf_591	66899	68798	+	20
Tp57577_TGAC_v2_gene14962	Tp57577_TGAC_v2_gene14962_novel43	Tp57577_TGAC_v2_scaf_591	67518	68838	+	20
Tp57577_TGAC_v2_gene14962	Tp57577_TGAC_v2_gene14962_novel44	Tp57577_TGAC_v2_scaf_591	66899	68821	+	18
Tp57577_TGAC_v2_gene14962	Tp57577_TGAC_v2_gene14962_novel45	Tp57577_TGAC_v2_scaf_591	68136	68797	+	19
Tp57577_TGAC_v2_gene14962	Tp57577_TGAC_v2_gene14962_novel46	Tp57577_TGAC_v2_scaf_591	66899	68723	+	19
Tp57577_TGAC_v2_gene14962	Tp57577_TGAC_v2_gene14962_novel47	Tp57577_TGAC_v2_scaf_591	68136	68785	+	18
Tp57577_TGAC_v2_gene14962	Tp57577_TGAC_v2_gene14962_novel48	Tp57577_TGAC_v2_scaf_591	67827	68782	+	18
Tp57577_TGAC_v2_gene14962	Tp57577_TGAC_v2_gene14962_novel49	Tp57577_TGAC_v2_scaf_591	66899	68796	+	17
Tp57577_TGAC_v2_gene14962	Tp57577_TGAC_v2_gene14962_novel50	Tp57577_TGAC_v2_scaf_591	67665	68798	+	19
Tp57577_TGAC_v2_gene14962	Tp57577_TGAC_v2_gene14962_novel51	Tp57577_TGAC_v2_scaf_591	68136	68805	+	17
Tp57577_TGAC_v2_gene14962	Tp57577_TGAC_v2_gene14962_novel52	Tp57577_TGAC_v2_scaf_591	68136	68794	+	16
Tp57577_TGAC_v2_gene14962	Tp57577_TGAC_v2_gene14962_novel53	Tp57577_TGAC_v2_scaf_591	66899	68808	+	17
Tp57577_TGAC_v2_gene14962	Tp57577_TGAC_v2_gene14962_novel54	Tp57577_TGAC_v2_scaf_591	66899	68760	+	16
Tp57577_TGAC_v2_gene14962	Tp57577_TGAC_v2_gene14962_novel55	Tp57577_TGAC_v2_scaf_591	67400	68757	+	16
Tp57577_TGAC_v2_gene14962	Tp57577_TGAC_v2_gene14962_novel56	Tp57577_TGAC_v2_scaf_591	66899	68760	+	15
Tp57577_TGAC_v2_gene14962	Tp57577_TGAC_v2_gene14962_novel57	Tp57577_TGAC_v2_scaf_591	66899	68814	+	16
Tp57577_TGAC_v2_gene14962	Tp57577_TGAC_v2_gene14962_novel58	Tp57577_TGAC_v2_scaf_591	66899	68806	+	16
Tp57577_TGAC_v2_gene14962	Tp57577_TGAC_v2_gene14962_novel59	Tp57577_TGAC_v2_scaf_591	67938	68827	+	18
Tp57577_TGAC_v2_gene14962	Tp57577_TGAC_v2_gene14962_novel60	Tp57577_TGAC_v2_scaf_591	68136	68838	+	15
Tp57577_TGAC_v2_gene14962	Tp57577_TGAC_v2_gene14962_novel61	Tp57577_TGAC_v2_scaf_591	66899	68838	+	15
Tp57577_TGAC_v2_gene14962	Tp57577_TGAC_v2_gene14962_novel62	Tp57577_TGAC_v2_scaf_591	66899	68821	+	14
Tp57577_TGAC_v2_gene14962	Tp57577_TGAC_v2_gene14962_novel63	Tp57577_TGAC_v2_scaf_591	68306	68783	+	16
Tp57577_TGAC_v2_gene14962	Tp57577_TGAC_v2_gene14962_novel64	Tp57577_TGAC_v2_scaf_591	67827	68804	+	15
Tp57577_TGAC_v2_gene14962	Tp57577_TGAC_v2_gene14962_novel65	Tp57577_TGAC_v2_scaf_591	68136	68759	+	15
Tp57577_TGAC_v2_gene14962	Tp57577_TGAC_v2_gene14962_novel66	Tp57577_TGAC_v2_scaf_591	66899	68823	+	14
Tp57577_TGAC_v2_gene14962	Tp57577_TGAC_v2_gene14962_novel67	Tp57577_TGAC_v2_scaf_591	66899	68759	+	14
Tp57577_TGAC_v2_gene14962	Tp57577_TGAC_v2_gene14962_novel68	Tp57577_TGAC_v2_scaf_591	67938	68805	+	16
Tp57577_TGAC_v2_gene14962	Tp57577_TGAC_v2_gene14962_novel69	Tp57577_TGAC_v2_scaf_591	66899	68795	+	13
Tp57577_TGAC_v2_gene14962	Tp57577_TGAC_v2_gene14962_novel70	Tp57577_TGAC_v2_scaf_591	66899	68827	+	12
Tp57577_TGAC_v2_gene14962	Tp57577_TGAC_v2_gene14962_novel71	Tp57577_TGAC_v2_scaf_591	66899	68792	+	12
Tp57577_TGAC_v2_gene14962	Tp57577_TGAC_v2_gene14962_novel72	Tp57577_TGAC_v2_scaf_591	66899	68824	+	11
Tp57577_TGAC_v2_gene14962	Tp57577_TGAC_v2_gene14962_novel73	Tp57577_TGAC_v2_scaf_591	68247	68799	+	13
Tp57577_TGAC_v2_gene14962	Tp57577_TGAC_v2_gene14962_novel74	Tp57577_TGAC_v2_scaf_591	67974	68804	+	12
Tp57577_TGAC_v2_gene14962	Tp57577_TGAC_v2_gene14962_novel75	Tp57577_TGAC_v2_scaf_591	68136	68825	+	12
Tp57577_TGAC_v2_gene14962	Tp57577_TGAC_v2_gene14962_novel76	Tp57577_TGAC_v2_scaf_591	68136	68861	+	11
Tp57577_TGAC_v2_gene14962	Tp57577_TGAC_v2_gene14962_novel77	Tp57577_TGAC_v2_scaf_591	67827	68799	+	11
Tp57577_TGAC_v2_gene14962	Tp57577_TGAC_v2_gene14962_novel78	Tp57577_TGAC_v2_scaf_591	66899	68822	+	11
Tp57577_TGAC_v2_gene14962	Tp57577_TGAC_v2_gene14962_novel79	Tp57577_TGAC_v2_scaf_591	66899	68803	+	10
Tp57577_TGAC_v2_gene14962	Tp57577_TGAC_v2_gene14962_novel80	Tp57577_TGAC_v2_scaf_591	66899	68918	+	10
Tp57577_TGAC_v2_gene14962	Tp57577_TGAC_v2_gene14962_novel81	Tp57577_TGAC_v2_scaf_591	67827	68708	+	11
Tp57577_TGAC_v2_gene14962	Tp57577_TGAC_v2_gene14962_novel82	Tp57577_TGAC_v2_scaf_591	66899	68760	+	9
Tp57577_TGAC_v2_gene14962	Tp57577_TGAC_v2_gene14962_novel83	Tp57577_TGAC_v2_scaf_591	66899	68761	+	9
Tp57577_TGAC_v2_gene14962	Tp57577_TGAC_v2_gene14962_novel84	Tp57577_TGAC_v2_scaf_591	66899	68838	+	8
Tp57577_TGAC_v2_gene14962	Tp57577_TGAC_v2_gene14962_novel85	Tp57577_TGAC_v2_scaf_591	67665	68835	+	10
Tp57577_TGAC_v2_gene14962	Tp57577_TGAC_v2_gene14962_novel86	Tp57577_TGAC_v2_scaf_591	66899	68824	+	7
Tp57577_TGAC_v2_gene14962	Tp57577_TGAC_v2_gene14962_novel87	Tp57577_TGAC_v2_scaf_591	68136	68807	+	9
Tp57577_TGAC_v2_gene14962	Tp57577_TGAC_v2_gene14962_novel88	Tp57577_TGAC_v2_scaf_591	66899	68837	+	8
Tp57577_TGAC_v2_gene14962	Tp57577_TGAC_v2_gene14962_novel89	Tp57577_TGAC_v2_scaf_591	68136	68825	+	8
Tp57577_TGAC_v2_gene14962	Tp57577_TGAC_v2_gene14962_novel90	Tp57577_TGAC_v2_scaf_591	67974	68824	+	8
Tp57577_TGAC_v2_gene14962	Tp57577_TGAC_v2_gene14962_novel91	Tp57577_TGAC_v2_scaf_591	67827	68825	+	8
Tp57577_TGAC_v2_gene14962	Tp57577_TGAC_v2_gene14962_novel92	Tp57577_TGAC_v2_scaf_591	67827	68695	+	9
Tp57577_TGAC_v2_gene14962	Tp57577_TGAC_v2_gene14962_novel93	Tp57577_TGAC_v2_scaf_591	66899	68798	+	7
Tp57577_TGAC_v2_gene14962	Tp57577_TGAC_v2_gene14962_novel94	Tp57577_TGAC_v2_scaf_591	66899	68812	+	7
Tp57577_TGAC_v2_gene14962	Tp57577_TGAC_v2_gene14962_novel95	Tp57577_TGAC_v2_scaf_591	66899	68854	+	5
Tp57577_TGAC_v2_gene14962	Tp57577_TGAC_v2_gene14962_novel96	Tp57577_TGAC_v2_scaf_591	66899	68819	+	6
Tp57577_TGAC_v2_gene14962	Tp57577_TGAC_v2_gene14962_novel97	Tp57577_TGAC_v2_scaf_591	66899	68825	+	6
Tp57577_TGAC_v2_gene14962	Tp57577_TGAC_v2_gene14962_novel98	Tp57577_TGAC_v2_scaf_591	67827	68838	+	7
Tp57577_TGAC_v2_gene14962	Tp57577_TGAC_v2_gene14962_novel99	Tp57577_TGAC_v2_scaf_591	68136	68825	+	7
Tp57577_TGAC_v2_gene14962	Tp57577_TGAC_v2_gene14962_novel100	Tp57577_TGAC_v2_scaf_591	67938	68797	+	7
Tp57577_TGAC_v2_gene14962	Tp57577_TGAC_v2_gene14962_novel101	Tp57577_TGAC_v2_scaf_591	67911	68805	+	7
Tp57577_TGAC_v2_gene14962	Tp57577_TGAC_v2_gene14962_novel102	Tp57577_TGAC_v2_scaf_591	68136	68813	+	7
Tp57577_TGAC_v2_gene14962	Tp57577_TGAC_v2_gene14962_novel103	Tp57577_TGAC_v2_scaf_591	68136	68821	+	6
Tp57577_TGAC_v2_gene14962	Tp57577_TGAC_v2_gene14962_novel104	Tp57577_TGAC_v2_scaf_591	67827	68820	+	6
Tp57577_TGAC_v2_gene14962	Tp57577_TGAC_v2_gene14962_novel105	Tp57577_TGAC_v2_scaf_591	66899	68777	+	4
Tp57577_TGAC_v2_gene14962	Tp57577_TGAC_v2_gene14962_novel106	Tp57577_TGAC_v2_scaf_591	67665	68822	+	6
Tp57577_TGAC_v2_gene14962	Tp57577_TGAC_v2_gene14962_novel107	Tp57577_TGAC_v2_scaf_591	68136	68873	+	6
Tp57577_TGAC_v2_gene14962	Tp57577_TGAC_v2_gene14962_novel108	Tp57577_TGAC_v2_scaf_591	68136	68797	+	6
Tp57577_TGAC_v2_gene14962	Tp57577_TGAC_v2_gene14962_novel109	Tp57577_TGAC_v2_scaf_591	67827	68825	+	6
Tp57577_TGAC_v2_gene14962	Tp57577_TGAC_v2_gene14962_novel110	Tp57577_TGAC_v2_scaf_591	67974	68723	+	6
Tp57577_TGAC_v2_gene14962	Tp57577_TGAC_v2_gene14962_novel111	Tp57577_TGAC_v2_scaf_591	68136	68722	+	6
Tp57577_TGAC_v2_gene14962	Tp57577_TGAC_v2_gene14962_novel112	Tp57577_TGAC_v2_scaf_591	68136	68872	+	5
Tp57577_TGAC_v2_gene14962	Tp57577_TGAC_v2_gene14962_novel113	Tp57577_TGAC_v2_scaf_591	67827	68825	+	5
Tp57577_TGAC_v2_gene14962	Tp57577_TGAC_v2_gene14962_novel114	Tp57577_TGAC_v2_scaf_591	67974	68823	+	5
Tp57577_TGAC_v2_gene14962	Tp57577_TGAC_v2_gene14962_novel115	Tp57577_TGAC_v2_scaf_591	68136	68798	+	5
Tp57577_TGAC_v2_gene14962	Tp57577_TGAC_v2_gene14962_novel116	Tp57577_TGAC_v2_scaf_591	67827	68824	+	5
Tp57577_TGAC_v2_gene14962	Tp57577_TGAC_v2_gene14962_novel117	Tp57577_TGAC_v2_scaf_591	66899	68710	+	5
Tp57577_TGAC_v2_gene14962	Tp57577_TGAC_v2_gene14962_novel118	Tp57577_TGAC_v2_scaf_591	66899	68805	+	5
Tp57577_TGAC_v2_gene14962	Tp57577_TGAC_v2_gene14962_novel119	Tp57577_TGAC_v2_scaf_591	66899	68802	+	5
Tp57577_TGAC_v2_gene14962	Tp57577_TGAC_v2_gene14962_novel120	Tp57577_TGAC_v2_scaf_591	64783	66287	+	3
Tp57577_TGAC_v2_gene14962	Tp57577_TGAC_v2_gene14962_novel121	Tp57577_TGAC_v2_scaf_591	68292	68804	+	7
Tp57577_TGAC_v2_gene14962	Tp57577_TGAC_v2_gene14962_novel122	Tp57577_TGAC_v2_scaf_591	68136	68812	+	6
Tp57577_TGAC_v2_gene14962	Tp57577_TGAC_v2_gene14962_novel123	Tp57577_TGAC_v2_scaf_591	66899	68789	+	4
Tp57577_TGAC_v2_gene14962	Tp57577_TGAC_v2_gene14962_novel124	Tp57577_TGAC_v2_scaf_591	67974	68836	+	5
Tp57577_TGAC_v2_gene14962	Tp57577_TGAC_v2_gene14962_novel125	Tp57577_TGAC_v2_scaf_591	68136	68876	+	4
Tp57577_TGAC_v2_gene14962	Tp57577_TGAC_v2_gene14962_novel126	Tp57577_TGAC_v2_scaf_591	67974	68796	+	4
Tp57577_TGAC_v2_gene14962	Tp57577_TGAC_v2_gene14962_novel127	Tp57577_TGAC_v2_scaf_591	67827	68825	+	4
Tp57577_TGAC_v2_gene14962	Tp57577_TGAC_v2_gene14962_novel128	Tp57577_TGAC_v2_scaf_591	67938	68438	+	4
Tp57577_TGAC_v2_gene14962	Tp57577_TGAC_v2_gene14962_novel129	Tp57577_TGAC_v2_scaf_591	68216	68818	+	4
Tp57577_TGAC_v2_gene14962	Tp57577_TGAC_v2_gene14962_novel130	Tp57577_TGAC_v2_scaf_591	66899	68827	+	3
Tp57577_TGAC_v2_gene14962	Tp57577_TGAC_v2_gene14962_novel131	Tp57577_TGAC_v2_scaf_591	68306	68825	+	5
Tp57577_TGAC_v2_gene14962	Tp57577_TGAC_v2_gene14962_novel132	Tp57577_TGAC_v2_scaf_591	68136	68807	+	5
Tp57577_TGAC_v2_gene14962	Tp57577_TGAC_v2_gene14962_novel133	Tp57577_TGAC_v2_scaf_591	67688	68760	+	1
Tp57577_TGAC_v2_gene36962	TP57577_TGAC_V2_MRNA38199-	Tp57577_TGAC_v2_LG1	19910969	19911770	+	6
Tp57577_TGAC_v2_gene36962	Tp57577_TGAC_v2_gene36962_novel01	Tp57577_TGAC_v2_LG1	19910969	19911518	+	5
Tp57577_TGAC_v2_gene36962	Tp57577_TGAC_v2_gene36962_novel02	Tp57577_TGAC_v2_LG1	19910526	19911495	+	2
Tp57577_TGAC_v2_gene36962	Tp57577_TGAC_v2_gene36962_novel03	Tp57577_TGAC_v2_LG1	19910969	19911525	+	3
Tp57577_TGAC_v2_gene1323	Tp57577_TGAC_v2_gene1323_novel01	Tp57577_TGAC_v2_LG4	3211796	3214370	-	1
Tp57577_TGAC_v2_gene1323	Tp57577_TGAC_v2_gene1323_novel02	Tp57577_TGAC_v2_LG4	3212704	3213811	-	1
Tp57577_TGAC_v2_gene1323	Tp57577_TGAC_v2_gene1323_novel03	Tp57577_TGAC_v2_LG4	3212766	3213226	-	1
Tp57577_TGAC_v2_gene21595	Tp57577_TGAC_v2_gene21595_novel01	Tp57577_TGAC_v2_LG1	7517180	7517723	+	7
Tp57577_TGAC_v2_gene33516	Tp57577_TGAC_v2_gene33516_novel01	Tp57577_TGAC_v2_LG2	3528008	3528408	+	5
Tp57577_TGAC_v2_gene19419	TP57577_TGAC_V2_MRNA20094-	Tp57577_TGAC_v2_LG7	21420163	21421145	+	3
Tp57577_TGAC_v2_gene19419	Tp57577_TGAC_v2_gene19419_novel01	Tp57577_TGAC_v2_LG7	21420163	21421131	+	2
Tp57577_TGAC_v2_gene13547	Tp57577_TGAC_v2_gene13547_novel01	Tp57577_TGAC_v2_LG5	14282161	14283642	+	5
Tp57577_TGAC_v2_gene19327	TP57577_TGAC_V2_MRNA19997-	Tp57577_TGAC_v2_scaf_333	142282	143352	-	22
Tp57577_TGAC_v2_gene19327	Tp57577_TGAC_v2_gene19327_novel01	Tp57577_TGAC_v2_scaf_333	142282	143352	-	19
Tp57577_TGAC_v2_gene19327	Tp57577_TGAC_v2_gene19327_novel02	Tp57577_TGAC_v2_scaf_333	142332	143352	-	17
Tp57577_TGAC_v2_gene19327	Tp57577_TGAC_v2_gene19327_novel03	Tp57577_TGAC_v2_scaf_333	142350	143352	-	6
Tp57577_TGAC_v2_gene19327	Tp57577_TGAC_v2_gene19327_novel04	Tp57577_TGAC_v2_scaf_333	142350	143352	-	13
Tp57577_TGAC_v2_gene19327	Tp57577_TGAC_v2_gene19327_novel05	Tp57577_TGAC_v2_scaf_333	142351	143352	-	6
Tp57577_TGAC_v2_gene19327	Tp57577_TGAC_v2_gene19327_novel06	Tp57577_TGAC_v2_scaf_333	142354	143352	-	11
Tp57577_TGAC_v2_gene19327	Tp57577_TGAC_v2_gene19327_novel07	Tp57577_TGAC_v2_scaf_333	142354	143352	-	10
Tp57577_TGAC_v2_gene19327	Tp57577_TGAC_v2_gene19327_novel08	Tp57577_TGAC_v2_scaf_333	142354	143352	-	21
Tp57577_TGAC_v2_gene19327	Tp57577_TGAC_v2_gene19327_novel09	Tp57577_TGAC_v2_scaf_333	142355	143352	-	20
Tp57577_TGAC_v2_gene19327	Tp57577_TGAC_v2_gene19327_novel10	Tp57577_TGAC_v2_scaf_333	142356	143352	-	17
Tp57577_TGAC_v2_gene19327	Tp57577_TGAC_v2_gene19327_novel11	Tp57577_TGAC_v2_scaf_333	142407	143352	-	14
Tp57577_TGAC_v2_gene19327	Tp57577_TGAC_v2_gene19327_novel12	Tp57577_TGAC_v2_scaf_333	142409	143352	-	9
Tp57577_TGAC_v2_gene19327	Tp57577_TGAC_v2_gene19327_novel13	Tp57577_TGAC_v2_scaf_333	142408	143352	-	18
Tp57577_TGAC_v2_gene19327	Tp57577_TGAC_v2_gene19327_novel14	Tp57577_TGAC_v2_scaf_333	142408	143352	-	16
Tp57577_TGAC_v2_gene19327	Tp57577_TGAC_v2_gene19327_novel15	Tp57577_TGAC_v2_scaf_333	142425	143352	-	12
Tp57577_TGAC_v2_gene28139	Tp57577_TGAC_v2_gene28139_novel01	Tp57577_TGAC_v2_LG4	2705697	2706213	-	2
Tp57577_TGAC_v2_gene28139	Tp57577_TGAC_v2_gene28139_novel02	Tp57577_TGAC_v2_LG4	2705653	2706213	-	2
Tp57577_TGAC_v2_gene28139	Tp57577_TGAC_v2_gene28139_novel03	Tp57577_TGAC_v2_LG4	2705732	2706198	-	2
Tp57577_TGAC_v2_gene15848	Tp57577_TGAC_v2_gene15848_novel01	Tp57577_TGAC_v2_LG3	8607674	8609618	-	1
Tp57577_TGAC_v2_gene17857	Tp57577_TGAC_v2_gene17857_novel01	Tp57577_TGAC_v2_scaf_366	178659	179239	-	4
Tp57577_TGAC_v2_gene17857	Tp57577_TGAC_v2_gene17857_novel02	Tp57577_TGAC_v2_scaf_366	178669	179122	-	1
Tp57577_TGAC_v2_gene6552	TP57577_TGAC_V2_MRNA6782-	Tp57577_TGAC_v2_LG7	29229565	29230104	+	4
Tp57577_TGAC_v2_gene6552	Tp57577_TGAC_v2_gene6552_novel01	Tp57577_TGAC_v2_LG7	29229565	29230106	+	3
Tp57577_TGAC_v2_gene33932	Tp57577_TGAC_v2_gene33932_novel01	Tp57577_TGAC_v2_scaf_106	47444	47998	-	1
Tp57577_TGAC_v2_gene25592	Tp57577_TGAC_v2_gene25592_novel01	Tp57577_TGAC_v2_LG3	22260390	22260634	-	6
Tp57577_TGAC_v2_gene25592	Tp57577_TGAC_v2_gene25592_novel02	Tp57577_TGAC_v2_LG3	22260406	22260634	-	6
Tp57577_TGAC_v2_gene6127	Tp57577_TGAC_v2_gene6127_novel01	Tp57577_TGAC_v2_LG4	6414522	6415409	-	4
Tp57577_TGAC_v2_gene18907	Tp57577_TGAC_v2_gene18907_novel01	Tp57577_TGAC_v2_LG4	8925705	8926450	-	3
Tp57577_TGAC_v2_gene18907	Tp57577_TGAC_v2_gene18907_novel02	Tp57577_TGAC_v2_LG4	8925746	8926450	-	4
Tp57577_TGAC_v2_gene18907	Tp57577_TGAC_v2_gene18907_novel03	Tp57577_TGAC_v2_LG4	8925747	8927081	-	4
Tp57577_TGAC_v2_gene18907	Tp57577_TGAC_v2_gene18907_novel04	Tp57577_TGAC_v2_LG4	8925853	8926173	-	1
Tp57577_TGAC_v2_gene40282	Tp57577_TGAC_v2_gene40282_novel01	Tp57577_TGAC_v2_scaf_1469	12671	13166	-	4
Tp57577_TGAC_v2_gene12903	TP57577_TGAC_V2_MRNA13325-	Tp57577_TGAC_v2_LG3	2600606	2600921	+	2
Tp57577_TGAC_v2_gene2092	TP57577_TGAC_V2_MRNA2142-	Tp57577_TGAC_v2_LG2	25740109	25740991	-	4
Tp57577_TGAC_v2_gene33522	TP57577_TGAC_V2_MRNA34653-	Tp57577_TGAC_v2_LG2	3672378	3673420	+	1
Tp57577_TGAC_v2_gene33522	Tp57577_TGAC_v2_gene33522_novel01	Tp57577_TGAC_v2_LG2	3673316	3673402	+	2
Tp57577_TGAC_v2_gene33522	Tp57577_TGAC_v2_gene33522_novel02	Tp57577_TGAC_v2_LG2	3673316	3673401	+	3
Tp57577_TGAC_v2_gene33522	Tp57577_TGAC_v2_gene33522_novel03	Tp57577_TGAC_v2_LG2	3672863	3673402	+	1
Tp57577_TGAC_v2_gene38266	Tp57577_TGAC_v2_gene38266_novel01	Tp57577_TGAC_v2_LG2	20195785	20196221	+	1
Tp57577_TGAC_v2_gene27221	TP57577_TGAC_V2_MRNA28156-	Tp57577_TGAC_v2_scaf_3391	1367	2179	-	4
Tp57577_TGAC_v2_gene16066	TP57577_TGAC_V2_MRNA16614-	Tp57577_TGAC_v2_scaf_235	239283	240002	+	2
Tp57577_TGAC_v2_gene9322	TP57577_TGAC_V2_MRNA9631-	Tp57577_TGAC_v2_scaf_6101	1	496	+	1
Tp57577_TGAC_v2_gene2908	TP57577_TGAC_V2_MRNA2991-	Tp57577_TGAC_v2_LG3	6431062	6431448	-	6
Tp57577_TGAC_v2_gene2908	Tp57577_TGAC_v2_gene2908_novel01	Tp57577_TGAC_v2_LG3	6431209	6431448	-	5
Tp57577_TGAC_v2_gene2908	Tp57577_TGAC_v2_gene2908_novel02	Tp57577_TGAC_v2_LG3	6431213	6431448	-	6
Tp57577_TGAC_v2_gene8410	TP57577_TGAC_V2_MRNA8693-	Tp57577_TGAC_v2_scaf_275	146081	146964	+	2
Tp57577_TGAC_v2_gene8410	Tp57577_TGAC_v2_gene8410_novel01	Tp57577_TGAC_v2_scaf_275	144860	146786	+	1
Tp57577_TGAC_v2_gene14502	Tp57577_TGAC_v2_gene14502_novel01	Tp57577_TGAC_v2_LG1	2703072	2703085	+	8
Tp57577_TGAC_v2_gene20134	Tp57577_TGAC_v2_gene20134_novel01	Tp57577_TGAC_v2_LG4	2819560	2820196	+	2
Tp57577_TGAC_v2_gene17415	Tp57577_TGAC_v2_gene17415_novel01	Tp57577_TGAC_v2_scaf_229	223174	223563	+	1
Tp57577_TGAC_v2_gene36856	Tp57577_TGAC_v2_gene36856_novel01	Tp57577_TGAC_v2_LG1	20232505	20233178	-	3
Tp57577_TGAC_v2_gene36856	Tp57577_TGAC_v2_gene36856_novel02	Tp57577_TGAC_v2_LG1	20232649	20233035	-	1
Tp57577_TGAC_v2_gene36856	Tp57577_TGAC_v2_gene36856_novel03	Tp57577_TGAC_v2_LG1	20232657	20233786	-	1
Tp57577_TGAC_v2_gene36861	Tp57577_TGAC_v2_gene36861_novel01	Tp57577_TGAC_v2_LG1	20133111	20133375	-	4
Tp57577_TGAC_v2_gene36861	Tp57577_TGAC_v2_gene36861_novel02	Tp57577_TGAC_v2_LG1	20133328	20133375	-	5
Tp57577_TGAC_v2_gene31059	TP57577_TGAC_V2_MRNA32105-	Tp57577_TGAC_v2_scaf_4306	1551	2095	+	3
Tp57577_TGAC_v2_gene31059	Tp57577_TGAC_v2_gene31059_novel01	Tp57577_TGAC_v2_scaf_4306	1551	2031	+	2
Tp57577_TGAC_v2_gene23854	TP57577_TGAC_V2_MRNA24675-	Tp57577_TGAC_v2_LG4	21988141	21988661	-	1
Tp57577_TGAC_v2_gene4191	Tp57577_TGAC_v2_gene4191_novel01	Tp57577_TGAC_v2_LG7	27682318	27682817	+	14
Tp57577_TGAC_v2_gene4191	Tp57577_TGAC_v2_gene4191_novel02	Tp57577_TGAC_v2_LG7	27682318	27682713	+	14
Tp57577_TGAC_v2_gene4191	Tp57577_TGAC_v2_gene4191_novel03	Tp57577_TGAC_v2_LG7	27677033	27677408	+	1
Tp57577_TGAC_v2_gene8885	TP57577_TGAC_V2_MRNA9187-	Tp57577_TGAC_v2_LG1	11479471	11479955	-	4
Tp57577_TGAC_v2_gene8885	Tp57577_TGAC_v2_gene8885_novel01	Tp57577_TGAC_v2_LG1	11479606	11479955	-	3
Tp57577_TGAC_v2_gene19659	Tp57577_TGAC_v2_gene19659_novel01	Tp57577_TGAC_v2_scaf_323	232381	232686	+	14
Tp57577_TGAC_v2_gene19659	Tp57577_TGAC_v2_gene19659_novel02	Tp57577_TGAC_v2_scaf_323	232381	232629	+	4
Tp57577_TGAC_v2_gene32661	TP57577_TGAC_V2_MRNA33761-	Tp57577_TGAC_v2_LG2	29613193	29613597	+	4
Tp57577_TGAC_v2_gene32661	Tp57577_TGAC_v2_gene32661_novel01	Tp57577_TGAC_v2_LG2	29610785	29611442	+	1
Tp57577_TGAC_v2_gene32661	Tp57577_TGAC_v2_gene32661_novel02	Tp57577_TGAC_v2_LG2	29613193	29613519	+	3
Tp57577_TGAC_v2_gene32661	Tp57577_TGAC_v2_gene32661_novel03	Tp57577_TGAC_v2_LG2	29611830	29613532	+	1
Tp57577_TGAC_v2_gene32661	Tp57577_TGAC_v2_gene32661_novel04	Tp57577_TGAC_v2_LG2	29613273	29613572	+	1
Tp57577_TGAC_v2_gene35603	Tp57577_TGAC_v2_gene35603_novel01	Tp57577_TGAC_v2_LG7	16593841	16597233	-	1
Tp57577_TGAC_v2_gene38492	TP57577_TGAC_V2_MRNA39791-	Tp57577_TGAC_v2_LG7	2473016	2474043	-	4
Tp57577_TGAC_v2_gene38492	Tp57577_TGAC_v2_gene38492_novel01	Tp57577_TGAC_v2_LG7	2473104	2473707	-	1
Tp57577_TGAC_v2_gene5478	TP57577_TGAC_V2_MRNA5668-	Tp57577_TGAC_v2_LG1	1582234	1582557	+	4
Tp57577_TGAC_v2_gene4159	TP57577_TGAC_V2_MRNA4291-	Tp57577_TGAC_v2_LG7	28237285	28237803	+	2
Tp57577_TGAC_v2_gene11188	TP57577_TGAC_V2_MRNA11549-	Tp57577_TGAC_v2_LG4	4389771	4390846	+	4
Tp57577_TGAC_v2_gene11188	Tp57577_TGAC_v2_gene11188_novel01	Tp57577_TGAC_v2_LG4	4388828	4390792	+	2
Tp57577_TGAC_v2_gene11188	Tp57577_TGAC_v2_gene11188_novel02	Tp57577_TGAC_v2_LG4	4389771	4390856	+	3
Tp57577_TGAC_v2_gene11188	Tp57577_TGAC_v2_gene11188_novel03	Tp57577_TGAC_v2_LG4	4389820	4390792	+	1
Tp57577_TGAC_v2_gene11188	Tp57577_TGAC_v2_gene11188_novel04	Tp57577_TGAC_v2_LG4	4390176	4390657	+	1
Tp57577_TGAC_v2_gene12558	Tp57577_TGAC_v2_gene12558_novel01	Tp57577_TGAC_v2_LG2	24530478	24530527	+	15
Tp57577_TGAC_v2_gene12558	Tp57577_TGAC_v2_gene12558_novel02	Tp57577_TGAC_v2_LG2	24533259	24533872	+	24
Tp57577_TGAC_v2_gene12558	Tp57577_TGAC_v2_gene12558_novel03	Tp57577_TGAC_v2_LG2	24533259	24533840	+	23
Tp57577_TGAC_v2_gene12558	Tp57577_TGAC_v2_gene12558_novel04	Tp57577_TGAC_v2_LG2	24530886	24531212	+	15
Tp57577_TGAC_v2_gene12558	Tp57577_TGAC_v2_gene12558_novel05	Tp57577_TGAC_v2_LG2	24533259	24533723	+	16
Tp57577_TGAC_v2_gene12558	Tp57577_TGAC_v2_gene12558_novel06	Tp57577_TGAC_v2_LG2	24533259	24533777	+	16
Tp57577_TGAC_v2_gene12558	Tp57577_TGAC_v2_gene12558_novel07	Tp57577_TGAC_v2_LG2	24533259	24533724	+	14
Tp57577_TGAC_v2_gene12558	Tp57577_TGAC_v2_gene12558_novel08	Tp57577_TGAC_v2_LG2	24533259	24533724	+	13
Tp57577_TGAC_v2_gene12558	Tp57577_TGAC_v2_gene12558_novel09	Tp57577_TGAC_v2_LG2	24533259	24533820	+	10
Tp57577_TGAC_v2_gene12558	Tp57577_TGAC_v2_gene12558_novel10	Tp57577_TGAC_v2_LG2	24533259	24533706	+	7
Tp57577_TGAC_v2_gene12558	Tp57577_TGAC_v2_gene12558_novel11	Tp57577_TGAC_v2_LG2	24533259	24533777	+	3
Tp57577_TGAC_v2_gene12558	Tp57577_TGAC_v2_gene12558_novel12	Tp57577_TGAC_v2_LG2	24533360	24533726	+	1
Tp57577_TGAC_v2_gene27822	Tp57577_TGAC_v2_gene27822_novel01	Tp57577_TGAC_v2_scaf_841	50496	51070	+	7
Tp57577_TGAC_v2_gene27822	Tp57577_TGAC_v2_gene27822_novel02	Tp57577_TGAC_v2_scaf_841	50496	51069	+	6
Tp57577_TGAC_v2_gene27822	Tp57577_TGAC_v2_gene27822_novel03	Tp57577_TGAC_v2_scaf_841	50496	51146	+	4
Tp57577_TGAC_v2_gene27822	Tp57577_TGAC_v2_gene27822_novel04	Tp57577_TGAC_v2_scaf_841	50629	51018	+	1
Tp57577_TGAC_v2_gene2866	TP57577_TGAC_V2_MRNA2947-	Tp57577_TGAC_v2_LG3	13760595	13761374	+	4
Tp57577_TGAC_v2_gene2866	Tp57577_TGAC_v2_gene2866_novel01	Tp57577_TGAC_v2_LG3	13760391	13761305	+	3
Tp57577_TGAC_v2_gene2866	Tp57577_TGAC_v2_gene2866_novel02	Tp57577_TGAC_v2_LG3	13760911	13761299	+	5
Tp57577_TGAC_v2_gene2866	Tp57577_TGAC_v2_gene2866_novel03	Tp57577_TGAC_v2_LG3	13759963	13761301	+	2
Tp57577_TGAC_v2_gene2866	Tp57577_TGAC_v2_gene2866_novel04	Tp57577_TGAC_v2_LG3	13760595	13761140	+	3
Tp57577_TGAC_v2_gene2866	Tp57577_TGAC_v2_gene2866_novel05	Tp57577_TGAC_v2_LG3	13760645	13760978	+	1
Tp57577_TGAC_v2_gene2866	Tp57577_TGAC_v2_gene2866_novel06	Tp57577_TGAC_v2_LG3	13760734	13761300	+	1
Tp57577_TGAC_v2_gene36757	TP57577_TGAC_V2_MRNA37985-	Tp57577_TGAC_v2_LG4	19034980	19035402	-	8
Tp57577_TGAC_v2_gene36757	Tp57577_TGAC_v2_gene36757_novel01	Tp57577_TGAC_v2_LG4	19034986	19035402	-	3
Tp57577_TGAC_v2_gene36757	Tp57577_TGAC_v2_gene36757_novel02	Tp57577_TGAC_v2_LG4	19035084	19035395	-	1
Tp57577_TGAC_v2_gene36757	Tp57577_TGAC_v2_gene36757_novel03	Tp57577_TGAC_v2_LG4	19035085	19035402	-	7
Tp57577_TGAC_v2_gene1511	TP57577_TGAC_V2_MRNA1534-	Tp57577_TGAC_v2_LG5	14760487	14761233	+	1
Tp57577_TGAC_v2_gene18475	Tp57577_TGAC_v2_gene18475_novel01	Tp57577_TGAC_v2_LG2	17713428	17713921	-	4
Tp57577_TGAC_v2_gene12783	TP57577_TGAC_V2_MRNA13201-	Tp57577_TGAC_v2_LG3	2872444	2872926	-	10
Tp57577_TGAC_v2_gene8713	TP57577_TGAC_V2_MRNA9006-	Tp57577_TGAC_v2_scaf_515	47048	47882	-	14
Tp57577_TGAC_v2_gene8713	TP57577_TGAC_V2_MRNA9007-	Tp57577_TGAC_v2_scaf_515	47044	47882	-	13
Tp57577_TGAC_v2_gene8713	Tp57577_TGAC_v2_gene8713_novel01	Tp57577_TGAC_v2_scaf_515	47023	47882	-	2
Tp57577_TGAC_v2_gene8713	Tp57577_TGAC_v2_gene8713_novel02	Tp57577_TGAC_v2_scaf_515	47025	47882	-	12
Tp57577_TGAC_v2_gene8713	Tp57577_TGAC_v2_gene8713_novel03	Tp57577_TGAC_v2_scaf_515	47121	47882	-	3
Tp57577_TGAC_v2_gene8713	Tp57577_TGAC_v2_gene8713_novel04	Tp57577_TGAC_v2_scaf_515	47304	47882	-	6
Tp57577_TGAC_v2_gene34097	TP57577_TGAC_V2_MRNA35244-	Tp57577_TGAC_v2_LG2	28871244	28871475	+	2
Tp57577_TGAC_v2_gene18554	TP57577_TGAC_V2_MRNA19200-	Tp57577_TGAC_v2_LG7	12923537	12924020	+	13
Tp57577_TGAC_v2_gene18554	Tp57577_TGAC_v2_gene18554_novel01	Tp57577_TGAC_v2_LG7	12923537	12923986	+	8
Tp57577_TGAC_v2_gene18554	Tp57577_TGAC_v2_gene18554_novel02	Tp57577_TGAC_v2_LG7	12923537	12924024	+	2
Tp57577_TGAC_v2_gene25946	TP57577_TGAC_V2_MRNA26835-	Tp57577_TGAC_v2_scaf_912	30786	31126	+	11
Tp57577_TGAC_v2_gene25946	Tp57577_TGAC_v2_gene25946_novel01	Tp57577_TGAC_v2_scaf_912	30523	31127	+	10
Tp57577_TGAC_v2_gene25946	Tp57577_TGAC_v2_gene25946_novel02	Tp57577_TGAC_v2_scaf_912	30786	31126	+	9
Tp57577_TGAC_v2_gene25946	Tp57577_TGAC_v2_gene25946_novel03	Tp57577_TGAC_v2_scaf_912	30786	31125	+	8
Tp57577_TGAC_v2_gene25946	Tp57577_TGAC_v2_gene25946_novel04	Tp57577_TGAC_v2_scaf_912	30523	31125	+	5
Tp57577_TGAC_v2_gene25946	Tp57577_TGAC_v2_gene25946_novel05	Tp57577_TGAC_v2_scaf_912	30786	31125	+	2
Tp57577_TGAC_v2_gene12939	TP57577_TGAC_V2_MRNA13369-	Tp57577_TGAC_v2_LG3	2833846	2835083	-	3
Tp57577_TGAC_v2_gene12939	Tp57577_TGAC_v2_gene12939_novel01	Tp57577_TGAC_v2_LG3	2833960	2835083	-	2
Tp57577_TGAC_v2_gene12939	Tp57577_TGAC_v2_gene12939_novel02	Tp57577_TGAC_v2_LG3	2834218	2834528	-	1
Tp57577_TGAC_v2_gene29680	Tp57577_TGAC_v2_gene29680_novel01	Tp57577_TGAC_v2_scaf_766	64002	64448	+	39
Tp57577_TGAC_v2_gene29680	Tp57577_TGAC_v2_gene29680_novel02	Tp57577_TGAC_v2_scaf_766	64002	64256	+	39
Tp57577_TGAC_v2_gene29680	Tp57577_TGAC_v2_gene29680_novel03	Tp57577_TGAC_v2_scaf_766	64002	64491	+	40
Tp57577_TGAC_v2_gene29680	Tp57577_TGAC_v2_gene29680_novel04	Tp57577_TGAC_v2_scaf_766	64002	64256	+	40
Tp57577_TGAC_v2_gene29680	Tp57577_TGAC_v2_gene29680_novel05	Tp57577_TGAC_v2_scaf_766	64002	64454	+	40
Tp57577_TGAC_v2_gene29680	Tp57577_TGAC_v2_gene29680_novel06	Tp57577_TGAC_v2_scaf_766	64002	64484	+	40
Tp57577_TGAC_v2_gene29680	Tp57577_TGAC_v2_gene29680_novel07	Tp57577_TGAC_v2_scaf_766	64002	64433	+	40
Tp57577_TGAC_v2_gene29680	Tp57577_TGAC_v2_gene29680_novel08	Tp57577_TGAC_v2_scaf_766	64002	64454	+	39
Tp57577_TGAC_v2_gene29680	Tp57577_TGAC_v2_gene29680_novel09	Tp57577_TGAC_v2_scaf_766	54828	54942	+	11
Tp57577_TGAC_v2_gene29680	Tp57577_TGAC_v2_gene29680_novel10	Tp57577_TGAC_v2_scaf_766	64002	64402	+	39
Tp57577_TGAC_v2_gene29680	Tp57577_TGAC_v2_gene29680_novel11	Tp57577_TGAC_v2_scaf_766	64002	64485	+	38
Tp57577_TGAC_v2_gene29680	Tp57577_TGAC_v2_gene29680_novel12	Tp57577_TGAC_v2_scaf_766	64002	64484	+	38
Tp57577_TGAC_v2_gene29680	Tp57577_TGAC_v2_gene29680_novel13	Tp57577_TGAC_v2_scaf_766	64002	64480	+	33
Tp57577_TGAC_v2_gene29680	Tp57577_TGAC_v2_gene29680_novel14	Tp57577_TGAC_v2_scaf_766	64002	64465	+	31
Tp57577_TGAC_v2_gene29680	Tp57577_TGAC_v2_gene29680_novel15	Tp57577_TGAC_v2_scaf_766	64002	64469	+	26
Tp57577_TGAC_v2_gene29680	Tp57577_TGAC_v2_gene29680_novel16	Tp57577_TGAC_v2_scaf_766	62118	64430	+	19
Tp57577_TGAC_v2_gene29680	Tp57577_TGAC_v2_gene29680_novel17	Tp57577_TGAC_v2_scaf_766	64002	64483	+	18
Tp57577_TGAC_v2_gene29680	Tp57577_TGAC_v2_gene29680_novel18	Tp57577_TGAC_v2_scaf_766	64002	64431	+	3
Tp57577_TGAC_v2_gene23912	TP57577_TGAC_V2_MRNA24735-	Tp57577_TGAC_v2_scaf_1249	24954	26027	+	2
Tp57577_TGAC_v2_gene2109	TP57577_TGAC_V2_MRNA2159-	Tp57577_TGAC_v2_LG2	25683378	25683809	+	5
Tp57577_TGAC_v2_gene2109	Tp57577_TGAC_v2_gene2109_novel01	Tp57577_TGAC_v2_LG2	25683378	25683794	+	4
Tp57577_TGAC_v2_gene2109	Tp57577_TGAC_v2_gene2109_novel02	Tp57577_TGAC_v2_LG2	25683378	25683787	+	4
Tp57577_TGAC_v2_gene2109	Tp57577_TGAC_v2_gene2109_novel03	Tp57577_TGAC_v2_LG2	25683378	25683740	+	4
Tp57577_TGAC_v2_gene2109	Tp57577_TGAC_v2_gene2109_novel04	Tp57577_TGAC_v2_LG2	25683378	25683960	+	3
Tp57577_TGAC_v2_gene2109	Tp57577_TGAC_v2_gene2109_novel05	Tp57577_TGAC_v2_LG2	25681659	25682519	+	3
Tp57577_TGAC_v2_gene2109	Tp57577_TGAC_v2_gene2109_novel06	Tp57577_TGAC_v2_LG2	25677453	25680072	+	2
Tp57577_TGAC_v2_gene2109	Tp57577_TGAC_v2_gene2109_novel07	Tp57577_TGAC_v2_LG2	25683378	25683792	+	5
Tp57577_TGAC_v2_gene2109	Tp57577_TGAC_v2_gene2109_novel08	Tp57577_TGAC_v2_LG2	25683378	25683791	+	4
Tp57577_TGAC_v2_gene2109	Tp57577_TGAC_v2_gene2109_novel09	Tp57577_TGAC_v2_LG2	25683378	25683770	+	2
Tp57577_TGAC_v2_gene2109	Tp57577_TGAC_v2_gene2109_novel10	Tp57577_TGAC_v2_LG2	25677632	25679394	+	1
Tp57577_TGAC_v2_gene34041	TP57577_TGAC_V2_MRNA35188-	Tp57577_TGAC_v2_LG2	28853102	28853853	+	6
Tp57577_TGAC_v2_gene34041	Tp57577_TGAC_v2_gene34041_novel01	Tp57577_TGAC_v2_LG2	28853102	28853855	+	4
Tp57577_TGAC_v2_gene34041	Tp57577_TGAC_v2_gene34041_novel02	Tp57577_TGAC_v2_LG2	28852436	28853841	+	2
Tp57577_TGAC_v2_gene34041	Tp57577_TGAC_v2_gene34041_novel03	Tp57577_TGAC_v2_LG2	28853212	28853841	+	1
Tp57577_TGAC_v2_gene5746	TP57577_TGAC_V2_MRNA5941-	Tp57577_TGAC_v2_LG6	15531394	15532376	+	1
Tp57577_TGAC_v2_gene17397	Tp57577_TGAC_v2_gene17397_novel01	Tp57577_TGAC_v2_scaf_229	230716	231294	-	4
Tp57577_TGAC_v2_gene23269	TP57577_TGAC_V2_MRNA24064-	Tp57577_TGAC_v2_scaf_130	236204	236924	+	6
Tp57577_TGAC_v2_gene8636	Tp57577_TGAC_v2_gene8636_novel01	Tp57577_TGAC_v2_LG3	14563739	14564220	-	2
Tp57577_TGAC_v2_gene25621	TP57577_TGAC_V2_MRNA26497-	Tp57577_TGAC_v2_scaf_1296	21397	22060	-	5
Tp57577_TGAC_v2_gene25621	Tp57577_TGAC_v2_gene25621_novel01	Tp57577_TGAC_v2_scaf_1296	21428	22060	-	4
Tp57577_TGAC_v2_gene28717	TP57577_TGAC_V2_MRNA29685-	Tp57577_TGAC_v2_LG7	19527977	19529068	+	2
Tp57577_TGAC_v2_gene28717	Tp57577_TGAC_v2_gene28717_novel01	Tp57577_TGAC_v2_LG7	19528026	19529111	+	1
Tp57577_TGAC_v2_gene28717	Tp57577_TGAC_v2_gene28717_novel02	Tp57577_TGAC_v2_LG7	19528458	19528989	+	1
Tp57577_TGAC_v2_gene28717	Tp57577_TGAC_v2_gene28717_novel03	Tp57577_TGAC_v2_LG7	19528034	19529017	+	1
Tp57577_TGAC_v2_gene36047	Tp57577_TGAC_v2_gene36047_novel01	Tp57577_TGAC_v2_scaf_1524	17868	18184	+	4
Tp57577_TGAC_v2_gene29027	Tp57577_TGAC_v2_gene29027_novel01	Tp57577_TGAC_v2_LG3	26123767	26124161	-	10
Tp57577_TGAC_v2_gene34033	TP57577_TGAC_V2_MRNA35180-	Tp57577_TGAC_v2_LG2	28535629	28536107	+	8
Tp57577_TGAC_v2_gene34033	Tp57577_TGAC_v2_gene34033_novel01	Tp57577_TGAC_v2_LG2	28535629	28536082	+	3
Tp57577_TGAC_v2_gene38386	TP57577_TGAC_V2_MRNA39683-	Tp57577_TGAC_v2_LG5	11489958	11490638	+	37
Tp57577_TGAC_v2_gene38386	Tp57577_TGAC_v2_gene38386_novel01	Tp57577_TGAC_v2_LG5	11489958	11490619	+	38
Tp57577_TGAC_v2_gene38386	Tp57577_TGAC_v2_gene38386_novel02	Tp57577_TGAC_v2_LG5	11489958	11490639	+	37
Tp57577_TGAC_v2_gene38386	Tp57577_TGAC_v2_gene38386_novel03	Tp57577_TGAC_v2_LG5	11489958	11490483	+	37
Tp57577_TGAC_v2_gene38386	Tp57577_TGAC_v2_gene38386_novel04	Tp57577_TGAC_v2_LG5	11489958	11490487	+	37
Tp57577_TGAC_v2_gene38386	Tp57577_TGAC_v2_gene38386_novel05	Tp57577_TGAC_v2_LG5	11489958	11490533	+	37
Tp57577_TGAC_v2_gene38386	Tp57577_TGAC_v2_gene38386_novel06	Tp57577_TGAC_v2_LG5	11489958	11490595	+	37
Tp57577_TGAC_v2_gene38386	Tp57577_TGAC_v2_gene38386_novel07	Tp57577_TGAC_v2_LG5	11489958	11490483	+	37
Tp57577_TGAC_v2_gene38386	Tp57577_TGAC_v2_gene38386_novel08	Tp57577_TGAC_v2_LG5	11490446	11490484	+	38
Tp57577_TGAC_v2_gene38386	Tp57577_TGAC_v2_gene38386_novel09	Tp57577_TGAC_v2_LG5	11490446	11490482	+	38
Tp57577_TGAC_v2_gene38386	Tp57577_TGAC_v2_gene38386_novel10	Tp57577_TGAC_v2_LG5	11489958	11490484	+	32
Tp57577_TGAC_v2_gene38386	Tp57577_TGAC_v2_gene38386_novel11	Tp57577_TGAC_v2_LG5	11489958	11490598	+	27
Tp57577_TGAC_v2_gene38386	Tp57577_TGAC_v2_gene38386_novel12	Tp57577_TGAC_v2_LG5	11489958	11490479	+	25
Tp57577_TGAC_v2_gene38386	Tp57577_TGAC_v2_gene38386_novel13	Tp57577_TGAC_v2_LG5	11489958	11490639	+	19
Tp57577_TGAC_v2_gene38386	Tp57577_TGAC_v2_gene38386_novel14	Tp57577_TGAC_v2_LG5	11489958	11490487	+	16
Tp57577_TGAC_v2_gene38386	Tp57577_TGAC_v2_gene38386_novel15	Tp57577_TGAC_v2_LG5	11489958	11490486	+	5
Tp57577_TGAC_v2_gene1707	TP57577_TGAC_V2_MRNA1743-	Tp57577_TGAC_v2_LG3	13255065	13255729	-	2
Tp57577_TGAC_v2_gene1707	Tp57577_TGAC_v2_gene1707_novel01	Tp57577_TGAC_v2_LG3	13255212	13255608	-	1
Tp57577_TGAC_v2_gene14011	TP57577_TGAC_V2_MRNA14474-	Tp57577_TGAC_v2_LG1	11853102	11853485	+	12
Tp57577_TGAC_v2_gene14011	Tp57577_TGAC_v2_gene14011_novel01	Tp57577_TGAC_v2_LG1	11853102	11853481	+	12
Tp57577_TGAC_v2_gene16126	Tp57577_TGAC_v2_gene16126_novel01	Tp57577_TGAC_v2_LG3	21420751	21421276	+	1
Tp57577_TGAC_v2_gene22484	TP57577_TGAC_V2_MRNA23255-	Tp57577_TGAC_v2_scaf_680	98731	99236	+	2
Tp57577_TGAC_v2_gene37877	TP57577_TGAC_V2_MRNA39157-	Tp57577_TGAC_v2_LG2	32206691	32207274	+	1
Tp57577_TGAC_v2_gene37877	Tp57577_TGAC_v2_gene37877_novel01	Tp57577_TGAC_v2_LG2	32206753	32207423	+	1
Tp57577_TGAC_v2_gene27820	TP57577_TGAC_V2_MRNA28763-	Tp57577_TGAC_v2_scaf_841	75088	75630	+	16
Tp57577_TGAC_v2_gene27820	Tp57577_TGAC_v2_gene27820_novel01	Tp57577_TGAC_v2_scaf_841	75088	75468	+	10
Tp57577_TGAC_v2_gene27820	Tp57577_TGAC_v2_gene27820_novel02	Tp57577_TGAC_v2_scaf_841	75088	75621	+	8
Tp57577_TGAC_v2_gene39244	TP57577_TGAC_V2_MRNA40582-	Tp57577_TGAC_v2_LG3	17224918	17225183	-	2
Tp57577_TGAC_v2_gene39244	Tp57577_TGAC_v2_gene39244_novel01	Tp57577_TGAC_v2_LG3	17225244	17227776	-	1
Tp57577_TGAC_v2_gene39244	Tp57577_TGAC_v2_gene39244_novel02	Tp57577_TGAC_v2_LG3	17225246	17226229	-	1
Tp57577_TGAC_v2_gene28748	Tp57577_TGAC_v2_gene28748_novel01	Tp57577_TGAC_v2_scaf_814	91860	92029	+	5
Tp57577_TGAC_v2_gene9259	Tp57577_TGAC_v2_gene9259_novel01	Tp57577_TGAC_v2_scaf_550	21145	21410	-	10
Tp57577_TGAC_v2_gene9259	Tp57577_TGAC_v2_gene9259_novel02	Tp57577_TGAC_v2_scaf_550	21162	21427	-	10
Tp57577_TGAC_v2_gene9259	Tp57577_TGAC_v2_gene9259_novel03	Tp57577_TGAC_v2_scaf_550	21148	21427	-	5
Tp57577_TGAC_v2_gene9259	Tp57577_TGAC_v2_gene9259_novel04	Tp57577_TGAC_v2_scaf_550	21161	21427	-	7
Tp57577_TGAC_v2_gene9259	Tp57577_TGAC_v2_gene9259_novel05	Tp57577_TGAC_v2_scaf_550	21163	21427	-	9
Tp57577_TGAC_v2_gene9259	Tp57577_TGAC_v2_gene9259_novel06	Tp57577_TGAC_v2_scaf_550	21168	21427	-	8
Tp57577_TGAC_v2_gene9259	Tp57577_TGAC_v2_gene9259_novel07	Tp57577_TGAC_v2_scaf_550	21169	21427	-	2
Tp57577_TGAC_v2_gene9259	Tp57577_TGAC_v2_gene9259_novel08	Tp57577_TGAC_v2_scaf_550	21175	21824	-	9
Tp57577_TGAC_v2_gene9259	Tp57577_TGAC_v2_gene9259_novel09	Tp57577_TGAC_v2_scaf_550	21531	21824	-	8
Tp57577_TGAC_v2_gene9259	Tp57577_TGAC_v2_gene9259_novel10	Tp57577_TGAC_v2_scaf_550	21631	21824	-	5
Tp57577_TGAC_v2_gene18797	Tp57577_TGAC_v2_gene18797_novel01	Tp57577_TGAC_v2_LG2	10245857	10246284	+	11
Tp57577_TGAC_v2_gene18797	Tp57577_TGAC_v2_gene18797_novel02	Tp57577_TGAC_v2_LG2	10245857	10246295	+	10
Tp57577_TGAC_v2_gene18797	Tp57577_TGAC_v2_gene18797_novel03	Tp57577_TGAC_v2_LG2	10245857	10246250	+	9
Tp57577_TGAC_v2_gene18797	Tp57577_TGAC_v2_gene18797_novel04	Tp57577_TGAC_v2_LG2	10245857	10246407	+	7
Tp57577_TGAC_v2_gene1384	Tp57577_TGAC_v2_gene1384_novel01	Tp57577_TGAC_v2_LG7	7015377	7015431	+	3
Tp57577_TGAC_v2_gene4139	TP57577_TGAC_V2_MRNA4270-	Tp57577_TGAC_v2_LG6	5072756	5073237	+	6
Tp57577_TGAC_v2_gene4139	Tp57577_TGAC_v2_gene4139_novel01	Tp57577_TGAC_v2_LG6	5072756	5073277	+	5
Tp57577_TGAC_v2_gene4139	Tp57577_TGAC_v2_gene4139_novel02	Tp57577_TGAC_v2_LG6	5072756	5073237	+	4
Tp57577_TGAC_v2_gene32809	TP57577_TGAC_V2_MRNA33913-	Tp57577_TGAC_v2_scaf_186	186937	187207	-	4
Tp57577_TGAC_v2_gene18730	TP57577_TGAC_V2_MRNA19382-	Tp57577_TGAC_v2_LG5	6298043	6298489	-	9
Tp57577_TGAC_v2_gene18730	Tp57577_TGAC_v2_gene18730_novel01	Tp57577_TGAC_v2_LG5	6298198	6298489	-	8
Tp57577_TGAC_v2_gene26487	Tp57577_TGAC_v2_gene26487_novel01	Tp57577_TGAC_v2_LG4	3738784	3739563	-	12
Tp57577_TGAC_v2_gene26487	Tp57577_TGAC_v2_gene26487_novel02	Tp57577_TGAC_v2_LG4	3738858	3739089	-	15
Tp57577_TGAC_v2_gene26487	Tp57577_TGAC_v2_gene26487_novel03	Tp57577_TGAC_v2_LG4	3738985	3739089	-	15
Tp57577_TGAC_v2_gene26487	Tp57577_TGAC_v2_gene26487_novel04	Tp57577_TGAC_v2_LG4	3738903	3739089	-	16
Tp57577_TGAC_v2_gene6410	Tp57577_TGAC_v2_gene6410_novel01	Tp57577_TGAC_v2_LG7	29855998	29856981	+	1
Tp57577_TGAC_v2_gene2483	TP57577_TGAC_V2_MRNA2550-	Tp57577_TGAC_v2_LG1	322333	322757	+	5
Tp57577_TGAC_v2_gene2483	Tp57577_TGAC_v2_gene2483_novel01	Tp57577_TGAC_v2_LG1	322333	322783	+	6
Tp57577_TGAC_v2_gene2483	Tp57577_TGAC_v2_gene2483_novel02	Tp57577_TGAC_v2_LG1	322333	322809	+	2
Tp57577_TGAC_v2_gene9087	Tp57577_TGAC_v2_gene9087_novel01	Tp57577_TGAC_v2_LG2	11383760	11384035	-	5
Tp57577_TGAC_v2_gene6012	Tp57577_TGAC_v2_gene6012_novel01	Tp57577_TGAC_v2_LG2	21900304	21900572	+	2
Tp57577_TGAC_v2_gene12162	Tp57577_TGAC_v2_gene12162_novel01	Tp57577_TGAC_v2_LG3	28998143	28998213	-	46
Tp57577_TGAC_v2_gene12162	Tp57577_TGAC_v2_gene12162_novel02	Tp57577_TGAC_v2_LG3	29000036	29000090	-	43
Tp57577_TGAC_v2_gene12162	Tp57577_TGAC_v2_gene12162_novel03	Tp57577_TGAC_v2_LG3	29000036	29000090	-	43
Tp57577_TGAC_v2_gene12162	Tp57577_TGAC_v2_gene12162_novel04	Tp57577_TGAC_v2_LG3	29000696	29000723	-	42
Tp57577_TGAC_v2_gene12162	Tp57577_TGAC_v2_gene12162_novel05	Tp57577_TGAC_v2_LG3	29017128	29017775	-	1
Tp57577_TGAC_v2_gene16450	Tp57577_TGAC_v2_gene16450_novel01	Tp57577_TGAC_v2_LG6	4523102	4523388	-	1
Tp57577_TGAC_v2_gene30295	Tp57577_TGAC_v2_gene30295_novel01	Tp57577_TGAC_v2_scaf_742	74397	74674	-	5
Tp57577_TGAC_v2_gene5018	Tp57577_TGAC_v2_gene5018_novel01	Tp57577_TGAC_v2_LG4	28600060	28600336	-	1
Tp57577_TGAC_v2_gene11717	TP57577_TGAC_V2_MRNA12097-	Tp57577_TGAC_v2_LG4	6883949	6884426	-	11
Tp57577_TGAC_v2_gene27784	TP57577_TGAC_V2_MRNA28727-	Tp57577_TGAC_v2_scaf_845	68218	68767	-	7
Tp57577_TGAC_v2_gene27784	Tp57577_TGAC_v2_gene27784_novel01	Tp57577_TGAC_v2_scaf_845	68251	68767	-	5
Tp57577_TGAC_v2_gene27784	Tp57577_TGAC_v2_gene27784_novel02	Tp57577_TGAC_v2_scaf_845	68276	68752	-	1
Tp57577_TGAC_v2_gene27784	Tp57577_TGAC_v2_gene27784_novel03	Tp57577_TGAC_v2_scaf_845	68322	68767	-	3
Tp57577_TGAC_v2_gene27784	Tp57577_TGAC_v2_gene27784_novel04	Tp57577_TGAC_v2_scaf_845	68333	68767	-	2
Tp57577_TGAC_v2_gene17551	Tp57577_TGAC_v2_gene17551_novel01	Tp57577_TGAC_v2_scaf_222	781	874	-	5
Tp57577_TGAC_v2_gene39185	Tp57577_TGAC_v2_gene39185_novel01	Tp57577_TGAC_v2_LG3	17437168	17439273	+	1
Tp57577_TGAC_v2_gene39185	Tp57577_TGAC_v2_gene39185_novel02	Tp57577_TGAC_v2_LG3	17437172	17437725	+	1
Tp57577_TGAC_v2_gene39185	Tp57577_TGAC_v2_gene39185_novel03	Tp57577_TGAC_v2_LG3	17437773	17438431	+	1
Tp57577_TGAC_v2_gene39185	Tp57577_TGAC_v2_gene39185_novel04	Tp57577_TGAC_v2_LG3	17438128	17438427	+	1
Tp57577_TGAC_v2_gene39185	Tp57577_TGAC_v2_gene39185_novel05	Tp57577_TGAC_v2_LG3	17437168	17439212	+	1
Tp57577_TGAC_v2_gene39185	Tp57577_TGAC_v2_gene39185_novel06	Tp57577_TGAC_v2_LG3	17438164	17439083	+	2
Tp57577_TGAC_v2_gene4037	TP57577_TGAC_V2_MRNA4165-	Tp57577_TGAC_v2_LG6	5557842	5558197	+	16
Tp57577_TGAC_v2_gene4037	Tp57577_TGAC_v2_gene4037_novel01	Tp57577_TGAC_v2_LG6	5557842	5558051	+	16
Tp57577_TGAC_v2_gene3271	TP57577_TGAC_V2_MRNA3364-	Tp57577_TGAC_v2_scaf_82	141125	142002	-	2
Tp57577_TGAC_v2_gene3271	Tp57577_TGAC_v2_gene3271_novel01	Tp57577_TGAC_v2_scaf_82	141123	141228	-	2
Tp57577_TGAC_v2_gene3271	Tp57577_TGAC_v2_gene3271_novel02	Tp57577_TGAC_v2_scaf_82	141124	141606	-	1
Tp57577_TGAC_v2_gene3271	Tp57577_TGAC_v2_gene3271_novel03	Tp57577_TGAC_v2_scaf_82	141145	141228	-	3
Tp57577_TGAC_v2_gene37200	Tp57577_TGAC_v2_gene37200_novel01	Tp57577_TGAC_v2_LG7	1544950	1545277	-	3
Tp57577_TGAC_v2_gene37200	Tp57577_TGAC_v2_gene37200_novel02	Tp57577_TGAC_v2_LG7	1544892	1545895	-	2
Tp57577_TGAC_v2_gene37200	Tp57577_TGAC_v2_gene37200_novel03	Tp57577_TGAC_v2_LG7	1544914	1545214	-	1
Tp57577_TGAC_v2_gene37200	Tp57577_TGAC_v2_gene37200_novel04	Tp57577_TGAC_v2_LG7	1544986	1545665	-	1
Tp57577_TGAC_v2_gene37200	Tp57577_TGAC_v2_gene37200_novel05	Tp57577_TGAC_v2_LG7	1544971	1545277	-	2
Tp57577_TGAC_v2_gene1064	TP57577_TGAC_V2_MRNA1071-	Tp57577_TGAC_v2_LG2	14012006	14012319	+	3
Tp57577_TGAC_v2_gene1064	TP57577_TGAC_V2_MRNA1072-	Tp57577_TGAC_v2_LG2	14012072	14012324	+	3
Tp57577_TGAC_v2_gene2121	TP57577_TGAC_V2_MRNA2173-	Tp57577_TGAC_v2_LG2	26005279	26005710	-	8
Tp57577_TGAC_v2_gene2121	Tp57577_TGAC_v2_gene2121_novel01	Tp57577_TGAC_v2_LG2	26005336	26005710	-	3
Tp57577_TGAC_v2_gene2121	Tp57577_TGAC_v2_gene2121_novel02	Tp57577_TGAC_v2_LG2	26005344	26005710	-	2
Tp57577_TGAC_v2_gene2121	Tp57577_TGAC_v2_gene2121_novel03	Tp57577_TGAC_v2_LG2	26005346	26005709	-	1
Tp57577_TGAC_v2_gene2121	Tp57577_TGAC_v2_gene2121_novel04	Tp57577_TGAC_v2_LG2	26005900	26006258	-	6
Tp57577_TGAC_v2_gene11542	Tp57577_TGAC_v2_gene11542_novel01	Tp57577_TGAC_v2_LG7	14246847	14247232	+	2
Tp57577_TGAC_v2_gene11542	Tp57577_TGAC_v2_gene11542_novel02	Tp57577_TGAC_v2_LG7	14246892	14247219	+	1
Tp57577_TGAC_v2_gene11194	TP57577_TGAC_V2_MRNA11556-	Tp57577_TGAC_v2_LG4	4439549	4440039	-	4
Tp57577_TGAC_v2_gene29181	TP57577_TGAC_V2_MRNA30180-	Tp57577_TGAC_v2_LG3	16491756	16492057	+	8
Tp57577_TGAC_v2_gene25933	TP57577_TGAC_V2_MRNA26821-	Tp57577_TGAC_v2_LG3	1374006	1374840	-	10
Tp57577_TGAC_v2_gene25933	Tp57577_TGAC_v2_gene25933_novel01	Tp57577_TGAC_v2_LG3	1373967	1374840	-	10
Tp57577_TGAC_v2_gene25933	Tp57577_TGAC_v2_gene25933_novel02	Tp57577_TGAC_v2_LG3	1374022	1374840	-	8
Tp57577_TGAC_v2_gene25933	Tp57577_TGAC_v2_gene25933_novel03	Tp57577_TGAC_v2_LG3	1374159	1374840	-	7
Tp57577_TGAC_v2_gene25933	Tp57577_TGAC_v2_gene25933_novel04	Tp57577_TGAC_v2_LG3	1374219	1374809	-	1
Tp57577_TGAC_v2_gene25933	Tp57577_TGAC_v2_gene25933_novel05	Tp57577_TGAC_v2_LG3	1374226	1374840	-	2
Tp57577_TGAC_v2_gene17494	Tp57577_TGAC_v2_gene17494_novel01	Tp57577_TGAC_v2_scaf_221	156255	156978	+	1
Tp57577_TGAC_v2_gene29182	TP57577_TGAC_V2_MRNA30181-	Tp57577_TGAC_v2_LG3	16416800	16417149	+	13
Tp57577_TGAC_v2_gene29182	Tp57577_TGAC_v2_gene29182_novel01	Tp57577_TGAC_v2_LG3	16417051	16417150	+	14
Tp57577_TGAC_v2_gene29182	Tp57577_TGAC_v2_gene29182_novel02	Tp57577_TGAC_v2_LG3	16416814	16417153	+	11
Tp57577_TGAC_v2_gene26240	TP57577_TGAC_V2_MRNA27137-	Tp57577_TGAC_v2_scaf_156	54796	55232	-	8
Tp57577_TGAC_v2_gene26240	Tp57577_TGAC_v2_gene26240_novel01	Tp57577_TGAC_v2_scaf_156	54752	55108	-	1
Tp57577_TGAC_v2_gene21564	TP57577_TGAC_V2_MRNA22301-	Tp57577_TGAC_v2_LG1	8538146	8538440	-	6
Tp57577_TGAC_v2_gene21564	Tp57577_TGAC_v2_gene21564_novel01	Tp57577_TGAC_v2_LG1	8538146	8538440	-	5
Tp57577_TGAC_v2_gene21564	Tp57577_TGAC_v2_gene21564_novel02	Tp57577_TGAC_v2_LG1	8538145	8538440	-	2
Tp57577_TGAC_v2_gene21564	Tp57577_TGAC_v2_gene21564_novel03	Tp57577_TGAC_v2_LG1	8539200	8539287	-	3
Tp57577_TGAC_v2_gene32005	TP57577_TGAC_V2_MRNA33077-	Tp57577_TGAC_v2_scaf_777	39942	40574	-	8
Tp57577_TGAC_v2_gene18383	TP57577_TGAC_V2_MRNA19025-	Tp57577_TGAC_v2_scaf_1320	6654	7007	+	12
Tp57577_TGAC_v2_gene18383	Tp57577_TGAC_v2_gene18383_novel01	Tp57577_TGAC_v2_scaf_1320	6654	7007	+	10
Tp57577_TGAC_v2_gene18383	Tp57577_TGAC_v2_gene18383_novel02	Tp57577_TGAC_v2_scaf_1320	6653	7007	+	1
Tp57577_TGAC_v2_gene31377	Tp57577_TGAC_v2_gene31377_novel01	Tp57577_TGAC_v2_LG4	9946056	9946384	-	2
Tp57577_TGAC_v2_gene31377	Tp57577_TGAC_v2_gene31377_novel02	Tp57577_TGAC_v2_LG4	9946083	9946384	-	5
Tp57577_TGAC_v2_gene31377	Tp57577_TGAC_v2_gene31377_novel03	Tp57577_TGAC_v2_LG4	9948196	9949652	-	1
Tp57577_TGAC_v2_gene5084	TP57577_TGAC_V2_MRNA5260-	Tp57577_TGAC_v2_LG3	24560424	24560896	+	3
Tp57577_TGAC_v2_gene5084	Tp57577_TGAC_v2_gene5084_novel01	Tp57577_TGAC_v2_LG3	24558632	24559993	+	2
Tp57577_TGAC_v2_gene5084	Tp57577_TGAC_v2_gene5084_novel02	Tp57577_TGAC_v2_LG3	24560424	24560897	+	2
Tp57577_TGAC_v2_gene30672	Tp57577_TGAC_v2_gene30672_novel01	Tp57577_TGAC_v2_LG7	24281618	24281920	+	5
Tp57577_TGAC_v2_gene30672	Tp57577_TGAC_v2_gene30672_novel02	Tp57577_TGAC_v2_LG7	24282428	24282653	+	5
Tp57577_TGAC_v2_gene30672	Tp57577_TGAC_v2_gene30672_novel03	Tp57577_TGAC_v2_LG7	24281618	24281816	+	3
Tp57577_TGAC_v2_gene1149	TP57577_TGAC_V2_MRNA1161-	Tp57577_TGAC_v2_LG4	1089734	1090070	+	2
Tp57577_TGAC_v2_gene34590	Tp57577_TGAC_v2_gene34590_novel01	Tp57577_TGAC_v2_scaf_610	62288	62581	+	1
Tp57577_TGAC_v2_gene3678	Tp57577_TGAC_v2_gene3678_novel01	Tp57577_TGAC_v2_scaf_84	258387	258646	-	21
Tp57577_TGAC_v2_gene3678	Tp57577_TGAC_v2_gene3678_novel02	Tp57577_TGAC_v2_scaf_84	258384	258646	-	28
Tp57577_TGAC_v2_gene9495	Tp57577_TGAC_v2_gene9495_novel01	Tp57577_TGAC_v2_LG2	21017903	21018352	-	10
Tp57577_TGAC_v2_gene9495	Tp57577_TGAC_v2_gene9495_novel02	Tp57577_TGAC_v2_LG2	21019930	21020370	-	7
Tp57577_TGAC_v2_gene9495	Tp57577_TGAC_v2_gene9495_novel03	Tp57577_TGAC_v2_LG2	21019948	21020370	-	9
Tp57577_TGAC_v2_gene9495	Tp57577_TGAC_v2_gene9495_novel04	Tp57577_TGAC_v2_LG2	21019955	21020348	-	1
Tp57577_TGAC_v2_gene10614	Tp57577_TGAC_v2_gene10614_novel01	Tp57577_TGAC_v2_scaf_214	158048	158286	-	4
Tp57577_TGAC_v2_gene31345	Tp57577_TGAC_v2_gene31345_novel01	Tp57577_TGAC_v2_scaf_738	31698	32030	+	5
Tp57577_TGAC_v2_gene3041	TP57577_TGAC_V2_MRNA3131-	Tp57577_TGAC_v2_LG1	21423443	21423665	-	7
Tp57577_TGAC_v2_gene3041	Tp57577_TGAC_v2_gene3041_novel01	Tp57577_TGAC_v2_LG1	21423430	21423665	-	3
Tp57577_TGAC_v2_gene38037	Tp57577_TGAC_v2_gene38037_novel01	Tp57577_TGAC_v2_LG2	31399650	31399979	+	1
Tp57577_TGAC_v2_gene31048	Tp57577_TGAC_v2_gene31048_novel01	Tp57577_TGAC_v2_scaf_1116	45944	47624	-	2
Tp57577_TGAC_v2_gene31048	Tp57577_TGAC_v2_gene31048_novel02	Tp57577_TGAC_v2_scaf_1116	45949	47626	-	1
Tp57577_TGAC_v2_gene31048	Tp57577_TGAC_v2_gene31048_novel03	Tp57577_TGAC_v2_scaf_1116	46627	47091	-	1
Tp57577_TGAC_v2_gene31048	Tp57577_TGAC_v2_gene31048_novel04	Tp57577_TGAC_v2_scaf_1116	46644	47624	-	3
Tp57577_TGAC_v2_gene34682	TP57577_TGAC_V2_MRNA35862-	Tp57577_TGAC_v2_scaf_600	19826	20551	+	3
Tp57577_TGAC_v2_gene34682	Tp57577_TGAC_v2_gene34682_novel01	Tp57577_TGAC_v2_scaf_600	17378	19377	+	1
Tp57577_TGAC_v2_gene34682	Tp57577_TGAC_v2_gene34682_novel02	Tp57577_TGAC_v2_scaf_600	19217	20490	+	2
Tp57577_TGAC_v2_gene34682	Tp57577_TGAC_v2_gene34682_novel03	Tp57577_TGAC_v2_scaf_600	19826	20508	+	2
Tp57577_TGAC_v2_gene34682	Tp57577_TGAC_v2_gene34682_novel04	Tp57577_TGAC_v2_scaf_600	20021	20587	+	1
Tp57577_TGAC_v2_gene29959	Tp57577_TGAC_v2_gene29959_novel01	Tp57577_TGAC_v2_scaf_750	82373	82796	+	2
Tp57577_TGAC_v2_gene7624	TP57577_TGAC_V2_MRNA7886-	Tp57577_TGAC_v2_scaf_547	38202	38881	-	4
Tp57577_TGAC_v2_gene13681	TP57577_TGAC_V2_MRNA14137-	Tp57577_TGAC_v2_LG1	24276712	24277658	-	3
Tp57577_TGAC_v2_gene14817	Tp57577_TGAC_v2_gene14817_novel01	Tp57577_TGAC_v2_LG5	7943575	7943822	-	3
Tp57577_TGAC_v2_gene3397	Tp57577_TGAC_v2_gene3397_novel01	Tp57577_TGAC_v2_LG3	4506194	4506536	+	1
Tp57577_TGAC_v2_gene35981	TP57577_TGAC_V2_MRNA37197-	Tp57577_TGAC_v2_LG7	21653384	21653898	-	8
Tp57577_TGAC_v2_gene35981	Tp57577_TGAC_v2_gene35981_novel01	Tp57577_TGAC_v2_LG7	21653421	21653898	-	5
Tp57577_TGAC_v2_gene35981	Tp57577_TGAC_v2_gene35981_novel02	Tp57577_TGAC_v2_LG7	21653424	21653898	-	2
Tp57577_TGAC_v2_gene24333	Tp57577_TGAC_v2_gene24333_novel01	Tp57577_TGAC_v2_LG6	11413435	11414233	+	1
Tp57577_TGAC_v2_gene23932	Tp57577_TGAC_v2_gene23932_novel01	Tp57577_TGAC_v2_scaf_1241	15996	16275	+	7
Tp57577_TGAC_v2_gene23932	Tp57577_TGAC_v2_gene23932_novel02	Tp57577_TGAC_v2_scaf_1241	12273	12340	+	3
Tp57577_TGAC_v2_gene23932	Tp57577_TGAC_v2_gene23932_novel03	Tp57577_TGAC_v2_scaf_1241	15996	16300	+	5
Tp57577_TGAC_v2_gene31757	TP57577_TGAC_V2_MRNA32823-	Tp57577_TGAC_v2_LG7	10588123	10589559	+	1
Tp57577_TGAC_v2_gene4494	Tp57577_TGAC_v2_gene4494_novel01	Tp57577_TGAC_v2_LG7	3917008	3917356	-	3
Tp57577_TGAC_v2_gene4494	Tp57577_TGAC_v2_gene4494_novel02	Tp57577_TGAC_v2_LG7	3917082	3917356	-	2
Tp57577_TGAC_v2_gene20842	Tp57577_TGAC_v2_gene20842_novel01	Tp57577_TGAC_v2_scaf_16151	655	1234	-	1
Tp57577_TGAC_v2_gene20842	Tp57577_TGAC_v2_gene20842_novel02	Tp57577_TGAC_v2_scaf_16151	832	1239	-	2
Tp57577_TGAC_v2_gene32842	TP57577_TGAC_V2_MRNA33946-	Tp57577_TGAC_v2_scaf_186	295894	296249	+	3
Tp57577_TGAC_v2_gene9487	TP57577_TGAC_V2_MRNA9804-	Tp57577_TGAC_v2_LG2	20988656	20989185	-	1
Tp57577_TGAC_v2_gene9487	Tp57577_TGAC_v2_gene9487_novel01	Tp57577_TGAC_v2_LG2	20988662	20988980	-	1
Tp57577_TGAC_v2_gene13001	TP57577_TGAC_V2_MRNA13431-	Tp57577_TGAC_v2_LG7	18360097	18360575	-	13
Tp57577_TGAC_v2_gene38855	TP57577_TGAC_V2_MRNA40168-	Tp57577_TGAC_v2_LG1	18114916	18116553	+	7
Tp57577_TGAC_v2_gene38855	Tp57577_TGAC_v2_gene38855_novel01	Tp57577_TGAC_v2_LG1	18114916	18116473	+	5
Tp57577_TGAC_v2_gene38855	Tp57577_TGAC_v2_gene38855_novel02	Tp57577_TGAC_v2_LG1	18114916	18116562	+	4
Tp57577_TGAC_v2_gene38855	Tp57577_TGAC_v2_gene38855_novel03	Tp57577_TGAC_v2_LG1	18114916	18116530	+	3
Tp57577_TGAC_v2_gene38855	Tp57577_TGAC_v2_gene38855_novel04	Tp57577_TGAC_v2_LG1	18114916	18116474	+	2
Tp57577_TGAC_v2_gene38855	Tp57577_TGAC_v2_gene38855_novel05	Tp57577_TGAC_v2_LG1	18115175	18116477	+	1
Tp57577_TGAC_v2_gene38855	Tp57577_TGAC_v2_gene38855_novel06	Tp57577_TGAC_v2_LG1	18115636	18116440	+	1
Tp57577_TGAC_v2_gene27047	Tp57577_TGAC_v2_gene27047_novel01	Tp57577_TGAC_v2_LG4	11166509	11166883	+	2
Tp57577_TGAC_v2_gene27547	TP57577_TGAC_V2_MRNA28488-	Tp57577_TGAC_v2_LG3	9787173	9787541	-	4
Tp57577_TGAC_v2_gene27547	Tp57577_TGAC_v2_gene27547_novel01	Tp57577_TGAC_v2_LG3	9787273	9787541	-	3
Tp57577_TGAC_v2_gene4220	Tp57577_TGAC_v2_gene4220_novel01	Tp57577_TGAC_v2_LG7	27954632	27955070	+	6
Tp57577_TGAC_v2_gene4220	Tp57577_TGAC_v2_gene4220_novel02	Tp57577_TGAC_v2_LG7	27954632	27955070	+	5
Tp57577_TGAC_v2_gene4220	Tp57577_TGAC_v2_gene4220_novel03	Tp57577_TGAC_v2_LG7	27954632	27955001	+	5
Tp57577_TGAC_v2_gene9291	Tp57577_TGAC_v2_gene9291_novel01	Tp57577_TGAC_v2_scaf_6103	52	508	+	1
Tp57577_TGAC_v2_gene35427	Tp57577_TGAC_v2_gene35427_novel01	Tp57577_TGAC_v2_LG1	11112675	11113325	-	4
Tp57577_TGAC_v2_gene25562	Tp57577_TGAC_v2_gene25562_novel01	Tp57577_TGAC_v2_LG3	22202671	22203279	+	1
Tp57577_TGAC_v2_gene19065	Tp57577_TGAC_v2_gene19065_novel01	Tp57577_TGAC_v2_LG1	2423893	2425355	-	1
Tp57577_TGAC_v2_gene1129	Tp57577_TGAC_v2_gene1129_novel01	Tp57577_TGAC_v2_LG6	12697440	12697656	+	9
Tp57577_TGAC_v2_gene1129	Tp57577_TGAC_v2_gene1129_novel02	Tp57577_TGAC_v2_LG6	12697440	12697653	+	7
Tp57577_TGAC_v2_gene1129	Tp57577_TGAC_v2_gene1129_novel03	Tp57577_TGAC_v2_LG6	12697440	12697750	+	6
Tp57577_TGAC_v2_gene1129	Tp57577_TGAC_v2_gene1129_novel04	Tp57577_TGAC_v2_LG6	12697440	12697805	+	4
Tp57577_TGAC_v2_gene32051	Tp57577_TGAC_v2_gene32051_novel01	Tp57577_TGAC_v2_scaf_1617	576	1663	+	1
Tp57577_TGAC_v2_gene22482	Tp57577_TGAC_v2_gene22482_novel01	Tp57577_TGAC_v2_scaf_680	52003	52587	+	4
Tp57577_TGAC_v2_gene22482	Tp57577_TGAC_v2_gene22482_novel02	Tp57577_TGAC_v2_scaf_680	52003	52493	+	4
Tp57577_TGAC_v2_gene22482	Tp57577_TGAC_v2_gene22482_novel03	Tp57577_TGAC_v2_scaf_680	51649	52532	+	3
Tp57577_TGAC_v2_gene22482	Tp57577_TGAC_v2_gene22482_novel04	Tp57577_TGAC_v2_scaf_680	52003	52385	+	2
Tp57577_TGAC_v2_gene22482	Tp57577_TGAC_v2_gene22482_novel05	Tp57577_TGAC_v2_scaf_680	52186	52531	+	1
Tp57577_TGAC_v2_gene30106	TP57577_TGAC_V2_MRNA31130-	Tp57577_TGAC_v2_scaf_485	9522	9832	+	16
Tp57577_TGAC_v2_gene30106	Tp57577_TGAC_v2_gene30106_novel01	Tp57577_TGAC_v2_scaf_485	9522	9966	+	16
Tp57577_TGAC_v2_gene30106	Tp57577_TGAC_v2_gene30106_novel02	Tp57577_TGAC_v2_scaf_485	8385	9356	+	14
Tp57577_TGAC_v2_gene30106	Tp57577_TGAC_v2_gene30106_novel03	Tp57577_TGAC_v2_scaf_485	9522	9877	+	15
Tp57577_TGAC_v2_gene30106	Tp57577_TGAC_v2_gene30106_novel04	Tp57577_TGAC_v2_scaf_485	9522	9975	+	14
Tp57577_TGAC_v2_gene30106	Tp57577_TGAC_v2_gene30106_novel05	Tp57577_TGAC_v2_scaf_485	9522	9967	+	13
Tp57577_TGAC_v2_gene30106	Tp57577_TGAC_v2_gene30106_novel06	Tp57577_TGAC_v2_scaf_485	9522	9877	+	12
Tp57577_TGAC_v2_gene30106	Tp57577_TGAC_v2_gene30106_novel07	Tp57577_TGAC_v2_scaf_485	9011	9935	+	7
Tp57577_TGAC_v2_gene30106	Tp57577_TGAC_v2_gene30106_novel08	Tp57577_TGAC_v2_scaf_485	9522	9868	+	7
Tp57577_TGAC_v2_gene30106	Tp57577_TGAC_v2_gene30106_novel09	Tp57577_TGAC_v2_scaf_485	9522	9832	+	5
Tp57577_TGAC_v2_gene30106	Tp57577_TGAC_v2_gene30106_novel10	Tp57577_TGAC_v2_scaf_485	9522	9876	+	3
Tp57577_TGAC_v2_gene19469	TP57577_TGAC_V2_MRNA20144-	Tp57577_TGAC_v2_LG3	19190988	19191801	-	9
Tp57577_TGAC_v2_gene19469	Tp57577_TGAC_v2_gene19469_novel01	Tp57577_TGAC_v2_LG3	19190886	19191801	-	4
Tp57577_TGAC_v2_gene19469	Tp57577_TGAC_v2_gene19469_novel02	Tp57577_TGAC_v2_LG3	19190898	19190938	-	2
Tp57577_TGAC_v2_gene19469	Tp57577_TGAC_v2_gene19469_novel03	Tp57577_TGAC_v2_LG3	19191085	19191801	-	8
Tp57577_TGAC_v2_gene19469	Tp57577_TGAC_v2_gene19469_novel04	Tp57577_TGAC_v2_LG3	19190988	19191801	-	9
Tp57577_TGAC_v2_gene19469	Tp57577_TGAC_v2_gene19469_novel05	Tp57577_TGAC_v2_LG3	19191055	19191801	-	9
Tp57577_TGAC_v2_gene19469	Tp57577_TGAC_v2_gene19469_novel06	Tp57577_TGAC_v2_LG3	19191057	19191801	-	6
Tp57577_TGAC_v2_gene19469	Tp57577_TGAC_v2_gene19469_novel07	Tp57577_TGAC_v2_LG3	19196443	19196916	-	1
Tp57577_TGAC_v2_gene9041	Tp57577_TGAC_v2_gene9041_novel01	Tp57577_TGAC_v2_LG3	30531241	30533444	-	2
Tp57577_TGAC_v2_gene27950	Tp57577_TGAC_v2_gene27950_novel01	Tp57577_TGAC_v2_scaf_872	53693	54131	-	3
Tp57577_TGAC_v2_gene2642	TP57577_TGAC_V2_MRNA2714-	Tp57577_TGAC_v2_LG1	7227005	7228534	-	1
Tp57577_TGAC_v2_gene4411	TP57577_TGAC_V2_MRNA4556-	Tp57577_TGAC_v2_LG6	14300556	14301042	+	2
Tp57577_TGAC_v2_gene4411	Tp57577_TGAC_v2_gene4411_novel01	Tp57577_TGAC_v2_LG6	14300719	14301043	+	1
Tp57577_TGAC_v2_gene19037	Tp57577_TGAC_v2_gene19037_novel01	Tp57577_TGAC_v2_LG4	16140295	16140921	-	3
Tp57577_TGAC_v2_gene7472	TP57577_TGAC_V2_MRNA7725-	Tp57577_TGAC_v2_scaf_3780	1736	2905	+	1
Tp57577_TGAC_v2_gene33783	TP57577_TGAC_V2_MRNA34921-	Tp57577_TGAC_v2_LG3	27559585	27560289	+	4
Tp57577_TGAC_v2_gene33783	Tp57577_TGAC_v2_gene33783_novel01	Tp57577_TGAC_v2_LG3	27559585	27560269	+	2
Tp57577_TGAC_v2_gene24517	Tp57577_TGAC_v2_gene24517_novel01	Tp57577_TGAC_v2_LG1	9334178	9334446	+	9
Tp57577_TGAC_v2_gene24517	Tp57577_TGAC_v2_gene24517_novel02	Tp57577_TGAC_v2_LG1	9334178	9334409	+	9
Tp57577_TGAC_v2_gene24517	Tp57577_TGAC_v2_gene24517_novel03	Tp57577_TGAC_v2_LG1	9334178	9334452	+	3
Tp57577_TGAC_v2_gene32907	Tp57577_TGAC_v2_gene32907_novel01	Tp57577_TGAC_v2_scaf_184	227261	228034	-	2
Tp57577_TGAC_v2_gene32907	Tp57577_TGAC_v2_gene32907_novel02	Tp57577_TGAC_v2_scaf_184	227279	228034	-	3
Tp57577_TGAC_v2_gene32907	Tp57577_TGAC_v2_gene32907_novel03	Tp57577_TGAC_v2_scaf_184	227296	228034	-	4
Tp57577_TGAC_v2_gene32907	Tp57577_TGAC_v2_gene32907_novel04	Tp57577_TGAC_v2_scaf_184	227296	227813	-	1
Tp57577_TGAC_v2_gene32907	Tp57577_TGAC_v2_gene32907_novel05	Tp57577_TGAC_v2_scaf_184	227310	228034	-	5
Tp57577_TGAC_v2_gene34947	TP57577_TGAC_V2_MRNA36140-	Tp57577_TGAC_v2_scaf_7467	1	994	+	1
Tp57577_TGAC_v2_gene8088	TP57577_TGAC_V2_MRNA8362-	Tp57577_TGAC_v2_LG2	16082163	16082733	-	3
Tp57577_TGAC_v2_gene8088	Tp57577_TGAC_v2_gene8088_novel01	Tp57577_TGAC_v2_LG2	16082283	16082733	-	2
Tp57577_TGAC_v2_gene8088	Tp57577_TGAC_v2_gene8088_novel02	Tp57577_TGAC_v2_LG2	16082272	16084221	-	2
Tp57577_TGAC_v2_gene33199	TP57577_TGAC_V2_MRNA34317-	Tp57577_TGAC_v2_LG6	6438952	6440472	-	1
Tp57577_TGAC_v2_gene33199	Tp57577_TGAC_v2_gene33199_novel01	Tp57577_TGAC_v2_LG6	6438994	6439756	-	1
Tp57577_TGAC_v2_gene11617	TP57577_TGAC_V2_MRNA11993-	Tp57577_TGAC_v2_LG7	14908627	14910355	+	1
Tp57577_TGAC_v2_gene39481	TP57577_TGAC_V2_MRNA40823-	Tp57577_TGAC_v2_scaf_1596	10466	10843	-	4
Tp57577_TGAC_v2_gene23605	Tp57577_TGAC_v2_gene23605_novel01	Tp57577_TGAC_v2_LG3	23632992	23633480	+	1
Tp57577_TGAC_v2_gene28053	Tp57577_TGAC_v2_gene28053_novel01	Tp57577_TGAC_v2_scaf_862	43898	44143	-	8
Tp57577_TGAC_v2_gene28053	Tp57577_TGAC_v2_gene28053_novel02	Tp57577_TGAC_v2_scaf_862	43913	44143	-	9
Tp57577_TGAC_v2_gene28053	Tp57577_TGAC_v2_gene28053_novel03	Tp57577_TGAC_v2_scaf_862	43934	44143	-	10
Tp57577_TGAC_v2_gene28053	Tp57577_TGAC_v2_gene28053_novel04	Tp57577_TGAC_v2_scaf_862	43963	44143	-	4
Tp57577_TGAC_v2_gene28053	Tp57577_TGAC_v2_gene28053_novel05	Tp57577_TGAC_v2_scaf_862	43968	44143	-	3
Tp57577_TGAC_v2_gene30259	TP57577_TGAC_V2_MRNA31285-	Tp57577_TGAC_v2_scaf_745	15686	16266	-	2
Tp57577_TGAC_v2_gene6156	Tp57577_TGAC_v2_gene6156_novel01	Tp57577_TGAC_v2_LG4	6298200	6298528	+	11
Tp57577_TGAC_v2_gene32825	Tp57577_TGAC_v2_gene32825_novel01	Tp57577_TGAC_v2_scaf_186	116724	117226	+	4
Tp57577_TGAC_v2_gene32825	Tp57577_TGAC_v2_gene32825_novel02	Tp57577_TGAC_v2_scaf_186	116802	117143	+	1
Tp57577_TGAC_v2_gene32825	Tp57577_TGAC_v2_gene32825_novel03	Tp57577_TGAC_v2_scaf_186	120389	120671	+	1
Tp57577_TGAC_v2_gene5619	Tp57577_TGAC_v2_gene5619_novel01	Tp57577_TGAC_v2_LG4	28020553	28021746	+	1
Tp57577_TGAC_v2_gene19980	TP57577_TGAC_V2_MRNA20672-	Tp57577_TGAC_v2_LG7	27477576	27477891	-	12
Tp57577_TGAC_v2_gene19980	Tp57577_TGAC_v2_gene19980_novel01	Tp57577_TGAC_v2_LG7	27477574	27477891	-	1
Tp57577_TGAC_v2_gene10287	Tp57577_TGAC_v2_gene10287_novel01	Tp57577_TGAC_v2_scaf_566	103038	103498	-	2
Tp57577_TGAC_v2_gene23830	Tp57577_TGAC_v2_gene23830_novel01	Tp57577_TGAC_v2_LG7	28569276	28569582	+	2
Tp57577_TGAC_v2_gene23830	Tp57577_TGAC_v2_gene23830_novel02	Tp57577_TGAC_v2_LG7	28569276	28569583	+	3
Tp57577_TGAC_v2_gene17400	Tp57577_TGAC_v2_gene17400_novel01	Tp57577_TGAC_v2_scaf_229	289396	289870	-	1
Tp57577_TGAC_v2_gene30830	TP57577_TGAC_V2_MRNA31872-	Tp57577_TGAC_v2_LG4	14155297	14156288	-	7
Tp57577_TGAC_v2_gene30830	Tp57577_TGAC_v2_gene30830_novel01	Tp57577_TGAC_v2_LG4	14155355	14156288	-	3
Tp57577_TGAC_v2_gene16290	Tp57577_TGAC_v2_gene16290_novel01	Tp57577_TGAC_v2_LG7	19378800	19379123	-	3
Tp57577_TGAC_v2_gene31619	TP57577_TGAC_V2_MRNA32680-	Tp57577_TGAC_v2_scaf_710	107677	108042	+	3
Tp57577_TGAC_v2_gene24465	TP57577_TGAC_V2_MRNA25306-	Tp57577_TGAC_v2_LG2	18440364	18442240	+	2
Tp57577_TGAC_v2_gene24465	Tp57577_TGAC_v2_gene24465_novel01	Tp57577_TGAC_v2_LG2	18440362	18442092	+	1
Tp57577_TGAC_v2_gene24465	Tp57577_TGAC_v2_gene24465_novel02	Tp57577_TGAC_v2_LG2	18441593	18442113	+	1
Tp57577_TGAC_v2_gene13915	TP57577_TGAC_V2_MRNA14374-	Tp57577_TGAC_v2_LG3	10910376	10910716	-	3
Tp57577_TGAC_v2_gene13915	Tp57577_TGAC_v2_gene13915_novel01	Tp57577_TGAC_v2_LG3	10911306	10911687	-	1
Tp57577_TGAC_v2_gene29760	TP57577_TGAC_V2_MRNA30777-	Tp57577_TGAC_v2_scaf_767	49864	50048	-	14
Tp57577_TGAC_v2_gene29760	Tp57577_TGAC_v2_gene29760_novel01	Tp57577_TGAC_v2_scaf_767	49857	50048	-	9
Tp57577_TGAC_v2_gene29760	Tp57577_TGAC_v2_gene29760_novel02	Tp57577_TGAC_v2_scaf_767	49860	50048	-	4
Tp57577_TGAC_v2_gene29760	Tp57577_TGAC_v2_gene29760_novel03	Tp57577_TGAC_v2_scaf_767	49864	50048	-	13
Tp57577_TGAC_v2_gene29760	Tp57577_TGAC_v2_gene29760_novel04	Tp57577_TGAC_v2_scaf_767	49864	50048	-	8
Tp57577_TGAC_v2_gene29760	Tp57577_TGAC_v2_gene29760_novel05	Tp57577_TGAC_v2_scaf_767	49875	50048	-	12
Tp57577_TGAC_v2_gene15095	Tp57577_TGAC_v2_gene15095_novel01	Tp57577_TGAC_v2_LG7	665178	665615	-	1
Tp57577_TGAC_v2_gene345	Tp57577_TGAC_v2_gene345_novel01	Tp57577_TGAC_v2_scaf_2210	3162	3462	+	2
Tp57577_TGAC_v2_gene3341	Tp57577_TGAC_v2_gene3341_novel01	Tp57577_TGAC_v2_LG4	22380330	22382266	+	3
Tp57577_TGAC_v2_gene3341	Tp57577_TGAC_v2_gene3341_novel02	Tp57577_TGAC_v2_LG4	22380330	22381453	+	2
Tp57577_TGAC_v2_gene3341	Tp57577_TGAC_v2_gene3341_novel03	Tp57577_TGAC_v2_LG4	22380388	22381463	+	1
Tp57577_TGAC_v2_gene3341	Tp57577_TGAC_v2_gene3341_novel04	Tp57577_TGAC_v2_LG4	22380621	22381389	+	1
Tp57577_TGAC_v2_gene21194	Tp57577_TGAC_v2_gene21194_novel01	Tp57577_TGAC_v2_scaf_380	102104	102840	+	3
Tp57577_TGAC_v2_gene37065	Tp57577_TGAC_v2_gene37065_novel01	Tp57577_TGAC_v2_LG2	26918370	26918740	+	9
Tp57577_TGAC_v2_gene37065	Tp57577_TGAC_v2_gene37065_novel02	Tp57577_TGAC_v2_LG2	26918370	26918716	+	8
Tp57577_TGAC_v2_gene37065	Tp57577_TGAC_v2_gene37065_novel03	Tp57577_TGAC_v2_LG2	26918370	26918594	+	3
Tp57577_TGAC_v2_gene32804	Tp57577_TGAC_v2_gene32804_novel01	Tp57577_TGAC_v2_scaf_186	124864	125751	-	1
Tp57577_TGAC_v2_gene30680	TP57577_TGAC_V2_MRNA31718-	Tp57577_TGAC_v2_LG7	24367948	24368337	-	9
Tp57577_TGAC_v2_gene30680	Tp57577_TGAC_v2_gene30680_novel01	Tp57577_TGAC_v2_LG7	24367916	24368673	-	2
Tp57577_TGAC_v2_gene18089	Tp57577_TGAC_v2_gene18089_novel01	Tp57577_TGAC_v2_LG2	10683645	10683772	-	4
Tp57577_TGAC_v2_gene14917	TP57577_TGAC_V2_MRNA15414-	Tp57577_TGAC_v2_LG7	17035540	17036111	-	7
Tp57577_TGAC_v2_gene2236	TP57577_TGAC_V2_MRNA2293-	Tp57577_TGAC_v2_LG3	3443928	3444485	+	1
Tp57577_TGAC_v2_gene12710	Tp57577_TGAC_v2_gene12710_novel01	Tp57577_TGAC_v2_LG2	25108715	25109615	+	2
Tp57577_TGAC_v2_gene12710	Tp57577_TGAC_v2_gene12710_novel02	Tp57577_TGAC_v2_LG2	25109252	25109579	+	1
Tp57577_TGAC_v2_gene18593	TP57577_TGAC_V2_MRNA19240-	Tp57577_TGAC_v2_LG1	13466828	13467732	+	3
Tp57577_TGAC_v2_gene18593	Tp57577_TGAC_v2_gene18593_novel01	Tp57577_TGAC_v2_LG1	13466828	13467580	+	2
Tp57577_TGAC_v2_gene23494	TP57577_TGAC_V2_MRNA24302-	Tp57577_TGAC_v2_LG3	1155010	1155621	+	7
Tp57577_TGAC_v2_gene23494	Tp57577_TGAC_v2_gene23494_novel01	Tp57577_TGAC_v2_LG3	1155010	1155623	+	3
Tp57577_TGAC_v2_gene23494	Tp57577_TGAC_v2_gene23494_novel02	Tp57577_TGAC_v2_LG3	1155251	1155565	+	1
Tp57577_TGAC_v2_gene24468	TP57577_TGAC_V2_MRNA25309-	Tp57577_TGAC_v2_LG2	18231407	18231710	+	4
Tp57577_TGAC_v2_gene24468	Tp57577_TGAC_v2_gene24468_novel01	Tp57577_TGAC_v2_LG2	18231407	18231702	+	4
Tp57577_TGAC_v2_gene24468	Tp57577_TGAC_v2_gene24468_novel02	Tp57577_TGAC_v2_LG2	18231407	18231576	+	4
Tp57577_TGAC_v2_gene24468	Tp57577_TGAC_v2_gene24468_novel03	Tp57577_TGAC_v2_LG2	18231407	18231639	+	3
Tp57577_TGAC_v2_gene24468	Tp57577_TGAC_v2_gene24468_novel04	Tp57577_TGAC_v2_LG2	18225358	18225765	+	1
Tp57577_TGAC_v2_gene24468	Tp57577_TGAC_v2_gene24468_novel05	Tp57577_TGAC_v2_LG2	18226820	18228264	+	2
Tp57577_TGAC_v2_gene24468	Tp57577_TGAC_v2_gene24468_novel06	Tp57577_TGAC_v2_LG2	18227554	18228041	+	1
Tp57577_TGAC_v2_gene37544	TP57577_TGAC_V2_MRNA38801-	Tp57577_TGAC_v2_LG5	7791254	7791696	-	9
Tp57577_TGAC_v2_gene37544	Tp57577_TGAC_v2_gene37544_novel01	Tp57577_TGAC_v2_LG5	7791411	7791696	-	7
Tp57577_TGAC_v2_gene8778	TP57577_TGAC_V2_MRNA9075-	Tp57577_TGAC_v2_scaf_512	22621	23265	-	1
Tp57577_TGAC_v2_gene25425	TP57577_TGAC_V2_MRNA26289-	Tp57577_TGAC_v2_LG4	15625845	15626243	+	19
Tp57577_TGAC_v2_gene25425	Tp57577_TGAC_v2_gene25425_novel01	Tp57577_TGAC_v2_LG4	15626019	15626213	+	21
Tp57577_TGAC_v2_gene25425	Tp57577_TGAC_v2_gene25425_novel02	Tp57577_TGAC_v2_LG4	15626019	15626266	+	20
Tp57577_TGAC_v2_gene25425	Tp57577_TGAC_v2_gene25425_novel03	Tp57577_TGAC_v2_LG4	15625845	15626255	+	17
Tp57577_TGAC_v2_gene25425	Tp57577_TGAC_v2_gene25425_novel04	Tp57577_TGAC_v2_LG4	15625845	15626244	+	15
Tp57577_TGAC_v2_gene25425	Tp57577_TGAC_v2_gene25425_novel05	Tp57577_TGAC_v2_LG4	15625845	15626256	+	9
Tp57577_TGAC_v2_gene20176	Tp57577_TGAC_v2_gene20176_novel01	Tp57577_TGAC_v2_scaf_312	95498	96553	+	3
Tp57577_TGAC_v2_gene20176	Tp57577_TGAC_v2_gene20176_novel02	Tp57577_TGAC_v2_scaf_312	95914	96552	+	1
Tp57577_TGAC_v2_gene20176	Tp57577_TGAC_v2_gene20176_novel03	Tp57577_TGAC_v2_scaf_312	96181	96774	+	1
Tp57577_TGAC_v2_gene18639	TP57577_TGAC_V2_MRNA19288-	Tp57577_TGAC_v2_LG4	76992	77416	+	2
Tp57577_TGAC_v2_gene18639	Tp57577_TGAC_v2_gene18639_novel01	Tp57577_TGAC_v2_LG4	74094	75505	+	1
Tp57577_TGAC_v2_gene38551	Tp57577_TGAC_v2_gene38551_novel01	Tp57577_TGAC_v2_LG7	2451584	2452073	+	1
Tp57577_TGAC_v2_gene27430	Tp57577_TGAC_v2_gene27430_novel01	Tp57577_TGAC_v2_scaf_1079	28086	29470	+	1
Tp57577_TGAC_v2_gene27430	Tp57577_TGAC_v2_gene27430_novel02	Tp57577_TGAC_v2_scaf_1079	28086	28421	+	1
Tp57577_TGAC_v2_gene34951	Tp57577_TGAC_v2_gene34951_novel01	Tp57577_TGAC_v2_scaf_21439	530	583	+	3
Tp57577_TGAC_v2_gene32810	Tp57577_TGAC_v2_gene32810_novel01	Tp57577_TGAC_v2_scaf_186	157756	158039	-	5
Tp57577_TGAC_v2_gene13463	Tp57577_TGAC_v2_gene13463_novel01	Tp57577_TGAC_v2_LG2	7984147	7985007	-	2
Tp57577_TGAC_v2_gene13463	Tp57577_TGAC_v2_gene13463_novel02	Tp57577_TGAC_v2_LG2	7984737	7985007	-	7
Tp57577_TGAC_v2_gene13463	Tp57577_TGAC_v2_gene13463_novel03	Tp57577_TGAC_v2_LG2	7984768	7985007	-	3
Tp57577_TGAC_v2_gene33222	Tp57577_TGAC_v2_gene33222_novel01	Tp57577_TGAC_v2_LG6	6279452	6281446	+	5
Tp57577_TGAC_v2_gene33222	Tp57577_TGAC_v2_gene33222_novel02	Tp57577_TGAC_v2_LG6	6279452	6281413	+	4
Tp57577_TGAC_v2_gene33222	Tp57577_TGAC_v2_gene33222_novel03	Tp57577_TGAC_v2_LG6	6280968	6281447	+	1
Tp57577_TGAC_v2_gene11355	TP57577_TGAC_V2_MRNA11727-	Tp57577_TGAC_v2_scaf_459	78829	79742	+	9
Tp57577_TGAC_v2_gene11355	Tp57577_TGAC_v2_gene11355_novel01	Tp57577_TGAC_v2_scaf_459	78829	79561	+	8
Tp57577_TGAC_v2_gene11355	Tp57577_TGAC_v2_gene11355_novel02	Tp57577_TGAC_v2_scaf_459	79206	79696	+	1
Tp57577_TGAC_v2_gene11355	Tp57577_TGAC_v2_gene11355_novel03	Tp57577_TGAC_v2_scaf_459	79537	79883	+	1
Tp57577_TGAC_v2_gene26244	Tp57577_TGAC_v2_gene26244_novel01	Tp57577_TGAC_v2_scaf_156	119404	119689	-	4
Tp57577_TGAC_v2_gene26244	Tp57577_TGAC_v2_gene26244_novel02	Tp57577_TGAC_v2_scaf_156	120048	120974	-	2
Tp57577_TGAC_v2_gene26244	Tp57577_TGAC_v2_gene26244_novel03	Tp57577_TGAC_v2_scaf_156	120052	120136	-	5
Tp57577_TGAC_v2_gene22422	Tp57577_TGAC_v2_gene22422_novel01	Tp57577_TGAC_v2_scaf_682	70126	70203	-	4
Tp57577_TGAC_v2_gene14103	Tp57577_TGAC_v2_gene14103_novel01	Tp57577_TGAC_v2_LG6	13012163	13012527	+	1
Tp57577_TGAC_v2_gene29265	Tp57577_TGAC_v2_gene29265_novel01	Tp57577_TGAC_v2_scaf_2725	3060	3999	+	3
Tp57577_TGAC_v2_gene6125	TP57577_TGAC_V2_MRNA6340-	Tp57577_TGAC_v2_LG4	6316043	6316377	-	5
Tp57577_TGAC_v2_gene6125	Tp57577_TGAC_v2_gene6125_novel01	Tp57577_TGAC_v2_LG4	6316093	6316377	-	4
Tp57577_TGAC_v2_gene18900	TP57577_TGAC_V2_MRNA19556-	Tp57577_TGAC_v2_LG4	8975216	8975804	+	2
Tp57577_TGAC_v2_gene18900	Tp57577_TGAC_v2_gene18900_novel01	Tp57577_TGAC_v2_LG4	8975216	8975772	+	3
Tp57577_TGAC_v2_gene18900	Tp57577_TGAC_v2_gene18900_novel02	Tp57577_TGAC_v2_LG4	8975296	8975802	+	1
Tp57577_TGAC_v2_gene2342	TP57577_TGAC_V2_MRNA2404-	Tp57577_TGAC_v2_LG2	12736326	12737090	+	3
Tp57577_TGAC_v2_gene22658	TP57577_TGAC_V2_MRNA23433-	Tp57577_TGAC_v2_LG1	23569406	23569964	+	3
Tp57577_TGAC_v2_gene22658	Tp57577_TGAC_v2_gene22658_novel01	Tp57577_TGAC_v2_LG1	23569406	23569964	+	2
Tp57577_TGAC_v2_gene2865	TP57577_TGAC_V2_MRNA2946-	Tp57577_TGAC_v2_LG3	13347432	13347762	+	4
Tp57577_TGAC_v2_gene27972	Tp57577_TGAC_v2_gene27972_novel01	Tp57577_TGAC_v2_LG6	13917421	13917941	-	2
Tp57577_TGAC_v2_gene33593	TP57577_TGAC_V2_MRNA34726-	Tp57577_TGAC_v2_LG6	20827431	20827944	+	4
Tp57577_TGAC_v2_gene33593	Tp57577_TGAC_v2_gene33593_novel01	Tp57577_TGAC_v2_LG6	20826926	20827942	+	1
Tp57577_TGAC_v2_gene33593	Tp57577_TGAC_v2_gene33593_novel02	Tp57577_TGAC_v2_LG6	20827503	20827947	+	1
Tp57577_TGAC_v2_gene3211	TP57577_TGAC_V2_MRNA3303-	Tp57577_TGAC_v2_LG1	24444824	24445357	-	7
Tp57577_TGAC_v2_gene33452	Tp57577_TGAC_v2_gene33452_novel01	Tp57577_TGAC_v2_LG6	19616169	19616851	+	1
Tp57577_TGAC_v2_gene37457	TP57577_TGAC_V2_MRNA38714-	Tp57577_TGAC_v2_LG5	7588556	7588816	-	8
Tp57577_TGAC_v2_gene19495	Tp57577_TGAC_v2_gene19495_novel01	Tp57577_TGAC_v2_LG4	19883184	19883509	-	10
Tp57577_TGAC_v2_gene19495	Tp57577_TGAC_v2_gene19495_novel02	Tp57577_TGAC_v2_LG4	19883186	19883509	-	6
Tp57577_TGAC_v2_gene19495	Tp57577_TGAC_v2_gene19495_novel03	Tp57577_TGAC_v2_LG4	19883204	19883509	-	5
Tp57577_TGAC_v2_gene19495	Tp57577_TGAC_v2_gene19495_novel04	Tp57577_TGAC_v2_LG4	19891702	19892166	-	1
Tp57577_TGAC_v2_gene11802	TP57577_TGAC_V2_MRNA12184-	Tp57577_TGAC_v2_LG3	11805671	11806553	-	3
Tp57577_TGAC_v2_gene1437	Tp57577_TGAC_v2_gene1437_novel01	Tp57577_TGAC_v2_LG4	23519516	23520018	+	5
Tp57577_TGAC_v2_gene36680	Tp57577_TGAC_v2_gene36680_novel01	Tp57577_TGAC_v2_LG2	899795	900259	-	12
Tp57577_TGAC_v2_gene36680	Tp57577_TGAC_v2_gene36680_novel02	Tp57577_TGAC_v2_LG2	899796	900259	-	7
Tp57577_TGAC_v2_gene36680	Tp57577_TGAC_v2_gene36680_novel03	Tp57577_TGAC_v2_LG2	899817	900246	-	1
Tp57577_TGAC_v2_gene36680	Tp57577_TGAC_v2_gene36680_novel04	Tp57577_TGAC_v2_LG2	899831	900259	-	9
Tp57577_TGAC_v2_gene34266	Tp57577_TGAC_v2_gene34266_novel01	Tp57577_TGAC_v2_LG7	412955	414418	+	6
Tp57577_TGAC_v2_gene34266	Tp57577_TGAC_v2_gene34266_novel02	Tp57577_TGAC_v2_LG7	412955	414435	+	6
Tp57577_TGAC_v2_gene34266	Tp57577_TGAC_v2_gene34266_novel03	Tp57577_TGAC_v2_LG7	412955	414458	+	5
Tp57577_TGAC_v2_gene34266	Tp57577_TGAC_v2_gene34266_novel04	Tp57577_TGAC_v2_LG7	412955	414411	+	5
Tp57577_TGAC_v2_gene34266	Tp57577_TGAC_v2_gene34266_novel05	Tp57577_TGAC_v2_LG7	414260	414417	+	5
Tp57577_TGAC_v2_gene16299	TP57577_TGAC_V2_MRNA16859-	Tp57577_TGAC_v2_LG7	19356070	19356396	-	10
Tp57577_TGAC_v2_gene16299	Tp57577_TGAC_v2_gene16299_novel01	Tp57577_TGAC_v2_LG7	19356102	19356396	-	4
Tp57577_TGAC_v2_gene32572	TP57577_TGAC_V2_MRNA33671-	Tp57577_TGAC_v2_scaf_181	189008	189400	-	15
Tp57577_TGAC_v2_gene32572	Tp57577_TGAC_v2_gene32572_novel01	Tp57577_TGAC_v2_scaf_181	189032	189400	-	5
Tp57577_TGAC_v2_gene15596	Tp57577_TGAC_v2_gene15596_novel01	Tp57577_TGAC_v2_scaf_251	303841	304227	-	1
Tp57577_TGAC_v2_gene15596	Tp57577_TGAC_v2_gene15596_novel02	Tp57577_TGAC_v2_scaf_251	303846	304753	-	4
Tp57577_TGAC_v2_gene15596	Tp57577_TGAC_v2_gene15596_novel03	Tp57577_TGAC_v2_scaf_251	307801	308189	-	1
Tp57577_TGAC_v2_gene16641	TP57577_TGAC_V2_MRNA17220-	Tp57577_TGAC_v2_scaf_260	182556	183015	-	4
Tp57577_TGAC_v2_gene11263	Tp57577_TGAC_v2_gene11263_novel01	Tp57577_TGAC_v2_scaf_456	188307	188593	+	2
Tp57577_TGAC_v2_gene25247	Tp57577_TGAC_v2_gene25247_novel01	Tp57577_TGAC_v2_LG2	404888	405184	+	5
Tp57577_TGAC_v2_gene25247	Tp57577_TGAC_v2_gene25247_novel02	Tp57577_TGAC_v2_LG2	404759	405006	+	4
Tp57577_TGAC_v2_gene25247	Tp57577_TGAC_v2_gene25247_novel03	Tp57577_TGAC_v2_LG2	404759	405070	+	3
Tp57577_TGAC_v2_gene12953	Tp57577_TGAC_v2_gene12953_novel01	Tp57577_TGAC_v2_LG3	3223432	3223781	+	11
Tp57577_TGAC_v2_gene12953	Tp57577_TGAC_v2_gene12953_novel02	Tp57577_TGAC_v2_LG3	3223432	3223715	+	6
Tp57577_TGAC_v2_gene6002	Tp57577_TGAC_v2_gene6002_novel01	Tp57577_TGAC_v2_LG2	22123466	22124137	+	9
Tp57577_TGAC_v2_gene6002	Tp57577_TGAC_v2_gene6002_novel02	Tp57577_TGAC_v2_LG2	22123466	22124034	+	6
Tp57577_TGAC_v2_gene6002	Tp57577_TGAC_v2_gene6002_novel03	Tp57577_TGAC_v2_LG2	22123466	22124168	+	5
Tp57577_TGAC_v2_gene6002	Tp57577_TGAC_v2_gene6002_novel04	Tp57577_TGAC_v2_LG2	22123466	22124080	+	4
Tp57577_TGAC_v2_gene6002	Tp57577_TGAC_v2_gene6002_novel05	Tp57577_TGAC_v2_LG2	22123466	22123921	+	3
Tp57577_TGAC_v2_gene22770	TP57577_TGAC_V2_MRNA23552-	Tp57577_TGAC_v2_scaf_962	26281	26651	+	17
Tp57577_TGAC_v2_gene17281	Tp57577_TGAC_v2_gene17281_novel01	Tp57577_TGAC_v2_scaf_2630	964	1255	-	6
Tp57577_TGAC_v2_gene9915	Tp57577_TGAC_v2_gene9915_novel01	Tp57577_TGAC_v2_LG6	10713978	10716262	+	3
Tp57577_TGAC_v2_gene9915	Tp57577_TGAC_v2_gene9915_novel02	Tp57577_TGAC_v2_LG6	10714160	10716269	+	4
Tp57577_TGAC_v2_gene9915	Tp57577_TGAC_v2_gene9915_novel03	Tp57577_TGAC_v2_LG6	10714025	10714494	+	1
Tp57577_TGAC_v2_gene9915	Tp57577_TGAC_v2_gene9915_novel04	Tp57577_TGAC_v2_LG6	10714990	10715881	+	1
Tp57577_TGAC_v2_gene3455	TP57577_TGAC_V2_MRNA3553-	Tp57577_TGAC_v2_LG3	4164329	4165026	+	3
Tp57577_TGAC_v2_gene3455	Tp57577_TGAC_v2_gene3455_novel01	Tp57577_TGAC_v2_LG3	4164329	4165025	+	2
Tp57577_TGAC_v2_gene3455	Tp57577_TGAC_v2_gene3455_novel02	Tp57577_TGAC_v2_LG3	4164424	4165023	+	1
Tp57577_TGAC_v2_gene25117	TP57577_TGAC_V2_MRNA25976-	Tp57577_TGAC_v2_LG2	12801091	12801444	-	5
Tp57577_TGAC_v2_gene8501	TP57577_TGAC_V2_MRNA8785-	Tp57577_TGAC_v2_scaf_298	136161	136511	-	4
Tp57577_TGAC_v2_gene8501	Tp57577_TGAC_v2_gene8501_novel01	Tp57577_TGAC_v2_scaf_298	136104	136511	-	3
Tp57577_TGAC_v2_gene8501	Tp57577_TGAC_v2_gene8501_novel02	Tp57577_TGAC_v2_scaf_298	136161	136517	-	1
Tp57577_TGAC_v2_gene14901	TP57577_TGAC_V2_MRNA15398-	Tp57577_TGAC_v2_scaf_23445	363	919	-	1
Tp57577_TGAC_v2_gene14901	Tp57577_TGAC_v2_gene14901_novel01	Tp57577_TGAC_v2_scaf_23445	460	795	-	1
Tp57577_TGAC_v2_gene2285	Tp57577_TGAC_v2_gene2285_novel01	Tp57577_TGAC_v2_LG2	8549097	8549355	+	2
Tp57577_TGAC_v2_gene40100	TP57577_TGAC_V2_MRNA41449-	Tp57577_TGAC_v2_scaf_1484	12776	13055	-	10
Tp57577_TGAC_v2_gene40100	Tp57577_TGAC_v2_gene40100_novel01	Tp57577_TGAC_v2_scaf_1484	12843	13055	-	4
Tp57577_TGAC_v2_gene40100	Tp57577_TGAC_v2_gene40100_novel02	Tp57577_TGAC_v2_scaf_1484	12867	13055	-	9
Tp57577_TGAC_v2_gene5812	Tp57577_TGAC_v2_gene5812_novel01	Tp57577_TGAC_v2_LG4	14723375	14724082	-	1
Tp57577_TGAC_v2_gene5812	Tp57577_TGAC_v2_gene5812_novel02	Tp57577_TGAC_v2_LG4	14723686	14724111	-	1
Tp57577_TGAC_v2_gene23516	Tp57577_TGAC_v2_gene23516_novel01	Tp57577_TGAC_v2_LG4	17857627	17859549	-	5
Tp57577_TGAC_v2_gene21421	Tp57577_TGAC_v2_gene21421_novel01	Tp57577_TGAC_v2_LG5	11071746	11072349	-	2
Tp57577_TGAC_v2_gene21421	Tp57577_TGAC_v2_gene21421_novel02	Tp57577_TGAC_v2_LG5	11071802	11073835	-	1
Tp57577_TGAC_v2_gene25575	Tp57577_TGAC_v2_gene25575_novel01	Tp57577_TGAC_v2_LG3	22066005	22066425	-	1
Tp57577_TGAC_v2_gene31542	TP57577_TGAC_V2_MRNA32602-	Tp57577_TGAC_v2_LG5	12283985	12284351	+	5
Tp57577_TGAC_v2_gene1368	TP57577_TGAC_V2_MRNA1385-	Tp57577_TGAC_v2_LG7	6895442	6896372	-	2
Tp57577_TGAC_v2_gene13956	TP57577_TGAC_V2_MRNA14419-	Tp57577_TGAC_v2_scaf_417	48522	49213	-	6
Tp57577_TGAC_v2_gene13956	Tp57577_TGAC_v2_gene13956_novel01	Tp57577_TGAC_v2_scaf_417	48590	49213	-	5
Tp57577_TGAC_v2_gene33179	Tp57577_TGAC_v2_gene33179_novel01	Tp57577_TGAC_v2_LG6	6084042	6084360	-	3
Tp57577_TGAC_v2_gene15808	TP57577_TGAC_V2_MRNA16345-	Tp57577_TGAC_v2_LG4	1783027	1783642	+	10
Tp57577_TGAC_v2_gene15808	Tp57577_TGAC_v2_gene15808_novel01	Tp57577_TGAC_v2_LG4	1783027	1783569	+	9
Tp57577_TGAC_v2_gene15808	Tp57577_TGAC_v2_gene15808_novel02	Tp57577_TGAC_v2_LG4	1783027	1783640	+	6
Tp57577_TGAC_v2_gene15808	Tp57577_TGAC_v2_gene15808_novel03	Tp57577_TGAC_v2_LG4	1783121	1783701	+	1
Tp57577_TGAC_v2_gene21281	TP57577_TGAC_V2_MRNA22011-	Tp57577_TGAC_v2_LG5	15145073	15145441	+	2
Tp57577_TGAC_v2_gene21281	Tp57577_TGAC_v2_gene21281_novel01	Tp57577_TGAC_v2_LG5	15142786	15143171	+	1
Tp57577_TGAC_v2_gene24670	TP57577_TGAC_V2_MRNA25519-	Tp57577_TGAC_v2_scaf_1276	13607	13830	-	3
Tp57577_TGAC_v2_gene24670	Tp57577_TGAC_v2_gene24670_novel01	Tp57577_TGAC_v2_scaf_1276	14435	14457	-	2
Tp57577_TGAC_v2_gene4485	Tp57577_TGAC_v2_gene4485_novel01	Tp57577_TGAC_v2_LG7	3628783	3629441	-	2
Tp57577_TGAC_v2_gene17082	TP57577_TGAC_V2_MRNA17674-	Tp57577_TGAC_v2_LG3	8884323	8885180	-	4
Tp57577_TGAC_v2_gene8561	Tp57577_TGAC_v2_gene8561_novel01	Tp57577_TGAC_v2_scaf_296	14264	14709	-	7
Tp57577_TGAC_v2_gene37053	TP57577_TGAC_V2_MRNA38291-	Tp57577_TGAC_v2_LG2	26602583	26603414	+	6
Tp57577_TGAC_v2_gene2965	TP57577_TGAC_V2_MRNA3051-	Tp57577_TGAC_v2_LG4	27214928	27216087	+	2
Tp57577_TGAC_v2_gene21248	TP57577_TGAC_V2_MRNA21978-	Tp57577_TGAC_v2_scaf_378	149360	149551	-	2
Tp57577_TGAC_v2_gene21248	Tp57577_TGAC_v2_gene21248_novel01	Tp57577_TGAC_v2_scaf_378	149095	149534	-	1
Tp57577_TGAC_v2_gene21248	Tp57577_TGAC_v2_gene21248_novel02	Tp57577_TGAC_v2_scaf_378	149413	149824	-	1
Tp57577_TGAC_v2_gene13359	TP57577_TGAC_V2_MRNA13806-	Tp57577_TGAC_v2_scaf_402	130031	131113	-	1
Tp57577_TGAC_v2_gene13359	Tp57577_TGAC_v2_gene13359_novel01	Tp57577_TGAC_v2_scaf_402	130048	130681	-	1
Tp57577_TGAC_v2_gene18217	TP57577_TGAC_V2_MRNA18851-	Tp57577_TGAC_v2_LG6	16056620	16058920	-	5
Tp57577_TGAC_v2_gene18217	Tp57577_TGAC_v2_gene18217_novel01	Tp57577_TGAC_v2_LG6	16057620	16058033	-	1
Tp57577_TGAC_v2_gene18217	Tp57577_TGAC_v2_gene18217_novel02	Tp57577_TGAC_v2_LG6	16058172	16058594	-	1
Tp57577_TGAC_v2_gene18217	Tp57577_TGAC_v2_gene18217_novel03	Tp57577_TGAC_v2_LG6	16058234	16058920	-	6
Tp57577_TGAC_v2_gene18217	Tp57577_TGAC_v2_gene18217_novel04	Tp57577_TGAC_v2_LG6	16060146	16060245	-	2
Tp57577_TGAC_v2_gene9091	TP57577_TGAC_V2_MRNA9397-	Tp57577_TGAC_v2_LG2	11457652	11458055	-	5
Tp57577_TGAC_v2_gene9091	Tp57577_TGAC_v2_gene9091_novel01	Tp57577_TGAC_v2_LG2	11457578	11458055	-	5
Tp57577_TGAC_v2_gene9091	Tp57577_TGAC_v2_gene9091_novel02	Tp57577_TGAC_v2_LG2	11457580	11457915	-	6
Tp57577_TGAC_v2_gene9091	Tp57577_TGAC_v2_gene9091_novel03	Tp57577_TGAC_v2_LG2	11457581	11457961	-	1
Tp57577_TGAC_v2_gene9091	Tp57577_TGAC_v2_gene9091_novel04	Tp57577_TGAC_v2_LG2	11457581	11458055	-	3
Tp57577_TGAC_v2_gene36512	TP57577_TGAC_V2_MRNA37736-	Tp57577_TGAC_v2_scaf_4977	373	1472	-	3
Tp57577_TGAC_v2_gene36512	Tp57577_TGAC_v2_gene36512_novel01	Tp57577_TGAC_v2_scaf_4977	77	1590	-	3
Tp57577_TGAC_v2_gene23173	Tp57577_TGAC_v2_gene23173_novel01	Tp57577_TGAC_v2_scaf_988	28380	29549	+	3
Tp57577_TGAC_v2_gene4937	Tp57577_TGAC_v2_gene4937_novel01	Tp57577_TGAC_v2_LG1	5978149	5978567	+	1
Tp57577_TGAC_v2_gene9059	TP57577_TGAC_V2_MRNA9364-	Tp57577_TGAC_v2_scaf_521	71899	72152	-	2
Tp57577_TGAC_v2_gene30440	Tp57577_TGAC_v2_gene30440_novel01	Tp57577_TGAC_v2_LG3	26250311	26251101	-	2
Tp57577_TGAC_v2_gene13013	Tp57577_TGAC_v2_gene13013_novel01	Tp57577_TGAC_v2_LG1	17038923	17040266	+	7
Tp57577_TGAC_v2_gene13013	Tp57577_TGAC_v2_gene13013_novel02	Tp57577_TGAC_v2_LG1	17038923	17039982	+	7
Tp57577_TGAC_v2_gene13013	Tp57577_TGAC_v2_gene13013_novel03	Tp57577_TGAC_v2_LG1	17038923	17040432	+	7
Tp57577_TGAC_v2_gene13013	Tp57577_TGAC_v2_gene13013_novel04	Tp57577_TGAC_v2_LG1	17038923	17039985	+	6
Tp57577_TGAC_v2_gene13013	Tp57577_TGAC_v2_gene13013_novel05	Tp57577_TGAC_v2_LG1	17038923	17040363	+	6
Tp57577_TGAC_v2_gene13013	Tp57577_TGAC_v2_gene13013_novel06	Tp57577_TGAC_v2_LG1	17038923	17040050	+	8
Tp57577_TGAC_v2_gene13013	Tp57577_TGAC_v2_gene13013_novel07	Tp57577_TGAC_v2_LG1	17035886	17035922	+	5
Tp57577_TGAC_v2_gene13013	Tp57577_TGAC_v2_gene13013_novel08	Tp57577_TGAC_v2_LG1	17038923	17039984	+	8
Tp57577_TGAC_v2_gene13013	Tp57577_TGAC_v2_gene13013_novel09	Tp57577_TGAC_v2_LG1	17038923	17039911	+	5
Tp57577_TGAC_v2_gene13013	Tp57577_TGAC_v2_gene13013_novel10	Tp57577_TGAC_v2_LG1	17038923	17039965	+	5
[truncated: 37,789 more rows]
