# Supplementary material for: Analysis of transcripts and splice isoforms in red clover (Trifolium pratense L.) by single-molecule long-read sequencing
Source: BMC Plant Biol. 2018 Nov 26;18:300. doi: 10.1186/s12870-018-1534-8 (PMC6258457; doi:10.1186/s12870-018-1534-8)
Supplement: Supplementary file 4 — Table S3. AS analysis of genes and isoforms by SMRT. (XLSX 382 kb) [file 12870_2018_1534_MOESM4_ESM.xlsx]

## Sheet: sandai_diff_AS_total
Table S3. AS analysis of genes and isoforms by SMRT
Chr_id	Gene_id	Strand	AS_type	AS_site	Alt_trans	Total_trans
Tp57577_TGAC_v2_LG4	Tp57577_TGAC_v2_gene18907	-	A3	8927081-8926450	Tp57577_TGAC_v2_gene18907_novel01	Tp57577_TGAC_v2_gene18907_novel03,Tp57577_TGAC_v2_gene18907_novel01,Tp57577_TGAC_v2_gene18907_novel02
Tp57577_TGAC_v2_LG4	Tp57577_TGAC_v2_gene1431	-	A3	23371468-23371440	TP57577_TGAC_V2_MRNA1451-	Tp57577_TGAC_v2_gene1431_novel01,TP57577_TGAC_V2_MRNA1451-,Tp57577_TGAC_v2_gene1431_novel03
Tp57577_TGAC_v2_LG4	Tp57577_TGAC_v2_gene23858	-	A3	22177818-22177715	Tp57577_TGAC_v2_gene23858_novel01	TP57577_TGAC_V2_MRNA24679-,Tp57577_TGAC_v2_gene23858_novel06,Tp57577_TGAC_v2_gene23858_novel01
Tp57577_TGAC_v2_LG4	Tp57577_TGAC_v2_gene15790	-	A3	1830172-1829800	Tp57577_TGAC_v2_gene15790_novel06	Tp57577_TGAC_v2_gene15790_novel02,Tp57577_TGAC_v2_gene15790_novel05,Tp57577_TGAC_v2_gene15790_novel06
Tp57577_TGAC_v2_LG4	Tp57577_TGAC_v2_gene15790	-	A3	1830172-1829130	Tp57577_TGAC_v2_gene15790_novel04	Tp57577_TGAC_v2_gene15790_novel05,TP57577_TGAC_V2_MRNA16327-,Tp57577_TGAC_v2_gene15790_novel04
Tp57577_TGAC_v2_LG4	Tp57577_TGAC_v2_gene15790	-	A3	1829800-1829130	Tp57577_TGAC_v2_gene15790_novel04	Tp57577_TGAC_v2_gene15790_novel06,TP57577_TGAC_V2_MRNA16327-,Tp57577_TGAC_v2_gene15790_novel04
Tp57577_TGAC_v2_LG4	Tp57577_TGAC_v2_gene11723	-	A3	7937075-7936968	Tp57577_TGAC_v2_gene11723_novel07	Tp57577_TGAC_v2_gene11723_novel03,Tp57577_TGAC_v2_gene11723_novel07,Tp57577_TGAC_v2_gene11723_novel05
Tp57577_TGAC_v2_LG4	Tp57577_TGAC_v2_gene21763	-	A3	14991706-14991704	Tp57577_TGAC_v2_gene21763_novel09,Tp57577_TGAC_v2_gene21763_novel08,Tp57577_TGAC_v2_gene21763_novel07	Tp57577_TGAC_v2_gene21763_novel11,Tp57577_TGAC_v2_gene21763_novel15,Tp57577_TGAC_v2_gene21763_novel07,Tp57577_TGAC_v2_gene21763_novel06,Tp57577_TGAC_v2_gene21763_novel08,Tp57577_TGAC_v2_gene21763_novel09
Tp57577_TGAC_v2_LG4	Tp57577_TGAC_v2_gene18631	-	A3	59532-59318	Tp57577_TGAC_v2_gene18631_novel09	TP57577_TGAC_V2_MRNA19279-,Tp57577_TGAC_v2_gene18631_novel02,Tp57577_TGAC_v2_gene18631_novel03,Tp57577_TGAC_v2_gene18631_novel05,Tp57577_TGAC_v2_gene18631_novel06,Tp57577_TGAC_v2_gene18631_novel07,Tp57577_TGAC_v2_gene18631_novel11,Tp57577_TGAC_v2_gene18631_novel12,Tp57577_TGAC_v2_gene18631_novel13,Tp57577_TGAC_v2_gene18631_novel09
Tp57577_TGAC_v2_LG4	Tp57577_TGAC_v2_gene18631	-	A3	68577-68567	TP57577_TGAC_V2_MRNA19279-,Tp57577_TGAC_v2_gene18631_novel01,Tp57577_TGAC_v2_gene18631_novel13,Tp57577_TGAC_v2_gene18631_novel11,Tp57577_TGAC_v2_gene18631_novel06,Tp57577_TGAC_v2_gene18631_novel09	Tp57577_TGAC_v2_gene18631_novel07,TP57577_TGAC_V2_MRNA19279-,Tp57577_TGAC_v2_gene18631_novel01,Tp57577_TGAC_v2_gene18631_novel06,Tp57577_TGAC_v2_gene18631_novel08,Tp57577_TGAC_v2_gene18631_novel11,Tp57577_TGAC_v2_gene18631_novel13,Tp57577_TGAC_v2_gene18631_novel09
Tp57577_TGAC_v2_LG4	Tp57577_TGAC_v2_gene15540	-	A3	18301918-18301905	Tp57577_TGAC_v2_gene15540_novel01	TP57577_TGAC_V2_MRNA16060-,Tp57577_TGAC_v2_gene15540_novel01
Tp57577_TGAC_v2_LG4	Tp57577_TGAC_v2_gene21124	-	A3	10199863-10199854	Tp57577_TGAC_v2_gene21124_novel01	TP57577_TGAC_V2_MRNA21847-,Tp57577_TGAC_v2_gene21124_novel05,Tp57577_TGAC_v2_gene21124_novel04,Tp57577_TGAC_v2_gene21124_novel06,Tp57577_TGAC_v2_gene21124_novel07,Tp57577_TGAC_v2_gene21124_novel01,Tp57577_TGAC_v2_gene21124_novel08
Tp57577_TGAC_v2_LG4	Tp57577_TGAC_v2_gene21124	-	A3	10202138-10202135	TP57577_TGAC_V2_MRNA21847-	Tp57577_TGAC_v2_gene21124_novel01,Tp57577_TGAC_v2_gene21124_novel04,Tp57577_TGAC_v2_gene21124_novel06,TP57577_TGAC_V2_MRNA21847-,Tp57577_TGAC_v2_gene21124_novel05
Tp57577_TGAC_v2_LG4	Tp57577_TGAC_v2_gene38716	-	A3	25801278-25801191	Tp57577_TGAC_v2_gene38716_novel02	TP57577_TGAC_V2_MRNA40027-,Tp57577_TGAC_v2_gene38716_novel01,Tp57577_TGAC_v2_gene38716_novel04,Tp57577_TGAC_v2_gene38716_novel03,Tp57577_TGAC_v2_gene38716_novel05,Tp57577_TGAC_v2_gene38716_novel07,Tp57577_TGAC_v2_gene38716_novel06,Tp57577_TGAC_v2_gene38716_novel02
Tp57577_TGAC_v2_LG4	Tp57577_TGAC_v2_gene24113	-	A3	9537736-9537690	Tp57577_TGAC_v2_gene24113_novel04	TP57577_TGAC_V2_MRNA24943-,Tp57577_TGAC_v2_gene24113_novel02,Tp57577_TGAC_v2_gene24113_novel04
Tp57577_TGAC_v2_LG4	Tp57577_TGAC_v2_gene23524	-	A3	17875496-17875492	Tp57577_TGAC_v2_gene23524_novel06	Tp57577_TGAC_v2_gene23524_novel07,Tp57577_TGAC_v2_gene23524_novel19,Tp57577_TGAC_v2_gene23524_novel06
Tp57577_TGAC_v2_LG4	Tp57577_TGAC_v2_gene23524	-	A3	17880019-17880009	Tp57577_TGAC_v2_gene23524_novel01	Tp57577_TGAC_v2_gene23524_novel07,Tp57577_TGAC_v2_gene23524_novel02,Tp57577_TGAC_v2_gene23524_novel10,Tp57577_TGAC_v2_gene23524_novel03,Tp57577_TGAC_v2_gene23524_novel04,Tp57577_TGAC_v2_gene23524_novel16,Tp57577_TGAC_v2_gene23524_novel05,Tp57577_TGAC_v2_gene23524_novel09,Tp57577_TGAC_v2_gene23524_novel01,Tp57577_TGAC_v2_gene23524_novel11
Tp57577_TGAC_v2_LG4	Tp57577_TGAC_v2_gene13728	-	A3	9245305-9245293	Tp57577_TGAC_v2_gene13728_novel01	Tp57577_TGAC_v2_gene13728_novel06,Tp57577_TGAC_v2_gene13728_novel02,Tp57577_TGAC_v2_gene13728_novel03,Tp57577_TGAC_v2_gene13728_novel09,Tp57577_TGAC_v2_gene13728_novel05,Tp57577_TGAC_v2_gene13728_novel11,Tp57577_TGAC_v2_gene13728_novel01
Tp57577_TGAC_v2_LG4	Tp57577_TGAC_v2_gene13728	-	A3	9241887-9241566	Tp57577_TGAC_v2_gene13728_novel03,Tp57577_TGAC_v2_gene13728_novel02,Tp57577_TGAC_v2_gene13728_novel01,Tp57577_TGAC_v2_gene13728_novel07,Tp57577_TGAC_v2_gene13728_novel06,Tp57577_TGAC_v2_gene13728_novel04,Tp57577_TGAC_v2_gene13728_novel09,Tp57577_TGAC_v2_gene13728_novel08	Tp57577_TGAC_v2_gene13728_novel05,Tp57577_TGAC_v2_gene13728_novel01,Tp57577_TGAC_v2_gene13728_novel06,Tp57577_TGAC_v2_gene13728_novel02,Tp57577_TGAC_v2_gene13728_novel07,Tp57577_TGAC_v2_gene13728_novel08,Tp57577_TGAC_v2_gene13728_novel03,Tp57577_TGAC_v2_gene13728_novel09,Tp57577_TGAC_v2_gene13728_novel04,Tp57577_TGAC_v2_gene13728_novel11
Tp57577_TGAC_v2_LG4	Tp57577_TGAC_v2_gene20124	-	A3	2907140-2906814	TP57577_TGAC_V2_MRNA20821-	Tp57577_TGAC_v2_gene20124_novel01,TP57577_TGAC_V2_MRNA20821-
Tp57577_TGAC_v2_LG4	Tp57577_TGAC_v2_gene20124	-	A3	2907140-2906843	Tp57577_TGAC_v2_gene20124_novel05	Tp57577_TGAC_v2_gene20124_novel01,Tp57577_TGAC_v2_gene20124_novel05
Tp57577_TGAC_v2_LG4	Tp57577_TGAC_v2_gene20124	-	A3	2906843-2906814	TP57577_TGAC_V2_MRNA20821-	Tp57577_TGAC_v2_gene20124_novel05,TP57577_TGAC_V2_MRNA20821-
Tp57577_TGAC_v2_LG4	Tp57577_TGAC_v2_gene5568	-	A3	28066628-28065812	Tp57577_TGAC_v2_gene5568_novel02	Tp57577_TGAC_v2_gene5568_novel03,Tp57577_TGAC_v2_gene5568_novel02
Tp57577_TGAC_v2_LG4	Tp57577_TGAC_v2_gene4627	-	A3	16421078-16420979	Tp57577_TGAC_v2_gene4627_novel04	Tp57577_TGAC_v2_gene4627_novel02,TP57577_TGAC_V2_MRNA4776-,Tp57577_TGAC_v2_gene4627_novel05,Tp57577_TGAC_v2_gene4627_novel04
Tp57577_TGAC_v2_LG4	Tp57577_TGAC_v2_gene19040	-	A3	16040188-16040185	Tp57577_TGAC_v2_gene19040_novel05	Tp57577_TGAC_v2_gene19040_novel01,Tp57577_TGAC_v2_gene19040_novel02,Tp57577_TGAC_v2_gene19040_novel03,Tp57577_TGAC_v2_gene19040_novel04,Tp57577_TGAC_v2_gene19040_novel06,Tp57577_TGAC_v2_gene19040_novel05
Tp57577_TGAC_v2_LG4	Tp57577_TGAC_v2_gene1199	-	A3	1038127-1038122	Tp57577_TGAC_v2_gene1199_novel04	Tp57577_TGAC_v2_gene1199_novel02,Tp57577_TGAC_v2_gene1199_novel04
Tp57577_TGAC_v2_LG4	Tp57577_TGAC_v2_gene1465	-	A3	23397063-23397053	Tp57577_TGAC_v2_gene1465_novel04	Tp57577_TGAC_v2_gene1465_novel01,Tp57577_TGAC_v2_gene1465_novel02,Tp57577_TGAC_v2_gene1465_novel03,Tp57577_TGAC_v2_gene1465_novel04
Tp57577_TGAC_v2_LG4	Tp57577_TGAC_v2_gene5020	-	A3	28214976-28214966	Tp57577_TGAC_v2_gene5020_novel01	Tp57577_TGAC_v2_gene5020_novel02,Tp57577_TGAC_v2_gene5020_novel01,TP57577_TGAC_V2_MRNA5192-
Tp57577_TGAC_v2_LG4	Tp57577_TGAC_v2_gene21110	-	A3	10187317-10187254	Tp57577_TGAC_v2_gene21110_novel01	Tp57577_TGAC_v2_gene21110_novel02,Tp57577_TGAC_v2_gene21110_novel04,TP57577_TGAC_V2_MRNA21833-,Tp57577_TGAC_v2_gene21110_novel05,Tp57577_TGAC_v2_gene21110_novel03,Tp57577_TGAC_v2_gene21110_novel01
Tp57577_TGAC_v2_LG4	Tp57577_TGAC_v2_gene1418	-	A3	23461113-23461070	Tp57577_TGAC_v2_gene1418_novel07	TP57577_TGAC_V2_MRNA1437-,Tp57577_TGAC_v2_gene1418_novel01,Tp57577_TGAC_v2_gene1418_novel02,Tp57577_TGAC_v2_gene1418_novel03,Tp57577_TGAC_v2_gene1418_novel04,Tp57577_TGAC_v2_gene1418_novel06,Tp57577_TGAC_v2_gene1418_novel07
Tp57577_TGAC_v2_LG4	Tp57577_TGAC_v2_gene15773	-	A3	1642299-1642260	Tp57577_TGAC_v2_gene15773_novel03,Tp57577_TGAC_v2_gene15773_novel07	Tp57577_TGAC_v2_gene15773_novel01,Tp57577_TGAC_v2_gene15773_novel08,Tp57577_TGAC_v2_gene15773_novel09,Tp57577_TGAC_v2_gene15773_novel12,Tp57577_TGAC_v2_gene15773_novel02,Tp57577_TGAC_v2_gene15773_novel14,Tp57577_TGAC_v2_gene15773_novel16,Tp57577_TGAC_v2_gene15773_novel10,Tp57577_TGAC_v2_gene15773_novel17,Tp57577_TGAC_v2_gene15773_novel04,Tp57577_TGAC_v2_gene15773_novel19,Tp57577_TGAC_v2_gene15773…
Tp57577_TGAC_v2_LG4	Tp57577_TGAC_v2_gene15773	-	A3	1642936-1642902	Tp57577_TGAC_v2_gene15773_novel06	Tp57577_TGAC_v2_gene15773_novel01,Tp57577_TGAC_v2_gene15773_novel08,Tp57577_TGAC_v2_gene15773_novel09,Tp57577_TGAC_v2_gene15773_novel02,Tp57577_TGAC_v2_gene15773_novel03,Tp57577_TGAC_v2_gene15773_novel14,Tp57577_TGAC_v2_gene15773_novel16,Tp57577_TGAC_v2_gene15773_novel10,Tp57577_TGAC_v2_gene15773_novel17,Tp57577_TGAC_v2_gene15773_novel04,Tp57577_TGAC_v2_gene15773_novel18,Tp57577_TGAC_v2_gene15773…
Tp57577_TGAC_v2_LG4	Tp57577_TGAC_v2_gene15773	-	A3	1644612-1644204	Tp57577_TGAC_v2_gene15773_novel14	Tp57577_TGAC_v2_gene15773_novel23,Tp57577_TGAC_v2_gene15773_novel14
Tp57577_TGAC_v2_LG4	Tp57577_TGAC_v2_gene16270	-	A3	13694678-13694663	Tp57577_TGAC_v2_gene16270_novel06	Tp57577_TGAC_v2_gene16270_novel07,Tp57577_TGAC_v2_gene16270_novel06
Tp57577_TGAC_v2_LG4	Tp57577_TGAC_v2_gene3371	-	A3	22768977-22768969	Tp57577_TGAC_v2_gene3371_novel04	Tp57577_TGAC_v2_gene3371_novel03,Tp57577_TGAC_v2_gene3371_novel04
Tp57577_TGAC_v2_LG4	Tp57577_TGAC_v2_gene34169	-	A3	17196041-17195881	Tp57577_TGAC_v2_gene34169_novel06	Tp57577_TGAC_v2_gene34169_novel01,Tp57577_TGAC_v2_gene34169_novel05,Tp57577_TGAC_v2_gene34169_novel07,Tp57577_TGAC_v2_gene34169_novel08,Tp57577_TGAC_v2_gene34169_novel10,Tp57577_TGAC_v2_gene34169_novel06,Tp57577_TGAC_v2_gene34169_novel09
Tp57577_TGAC_v2_LG4	Tp57577_TGAC_v2_gene11306	-	A3	15192196-15191963	Tp57577_TGAC_v2_gene11306_novel09,Tp57577_TGAC_v2_gene11306_novel01,Tp57577_TGAC_v2_gene11306_novel02,Tp57577_TGAC_v2_gene11306_novel05,Tp57577_TGAC_v2_gene11306_novel04,Tp57577_TGAC_v2_gene11306_novel07	Tp57577_TGAC_v2_gene11306_novel03,Tp57577_TGAC_v2_gene11306_novel01,Tp57577_TGAC_v2_gene11306_novel04,Tp57577_TGAC_v2_gene11306_novel07,Tp57577_TGAC_v2_gene11306_novel09,Tp57577_TGAC_v2_gene11306_novel05,Tp57577_TGAC_v2_gene11306_novel10,Tp57577_TGAC_v2_gene11306_novel02
Tp57577_TGAC_v2_LG4	Tp57577_TGAC_v2_gene1223	-	A3	889419-889385	Tp57577_TGAC_v2_gene1223_novel01	Tp57577_TGAC_v2_gene1223_novel03,Tp57577_TGAC_v2_gene1223_novel01
Tp57577_TGAC_v2_LG4	Tp57577_TGAC_v2_gene20253	-	A3	20329593-20329545	Tp57577_TGAC_v2_gene20253_novel01	TP57577_TGAC_V2_MRNA20953-,Tp57577_TGAC_v2_gene20253_novel01
Tp57577_TGAC_v2_LG4	Tp57577_TGAC_v2_gene31560	-	A3	5555974-5555884	Tp57577_TGAC_v2_gene31560_novel06	Tp57577_TGAC_v2_gene31560_novel02,Tp57577_TGAC_v2_gene31560_novel01,Tp57577_TGAC_v2_gene31560_novel03,Tp57577_TGAC_v2_gene31560_novel04,Tp57577_TGAC_v2_gene31560_novel05,Tp57577_TGAC_v2_gene31560_novel07,Tp57577_TGAC_v2_gene31560_novel08,Tp57577_TGAC_v2_gene31560_novel06
Tp57577_TGAC_v2_LG4	Tp57577_TGAC_v2_gene25656	-	A3	12224867-12224863	Tp57577_TGAC_v2_gene25656_novel03	Tp57577_TGAC_v2_gene25656_novel02,TP57577_TGAC_V2_MRNA26533-,Tp57577_TGAC_v2_gene25656_novel04,Tp57577_TGAC_v2_gene25656_novel01,Tp57577_TGAC_v2_gene25656_novel03
Tp57577_TGAC_v2_LG4	Tp57577_TGAC_v2_gene25656	-	A3	12228419-12228396	TP57577_TGAC_V2_MRNA26533-	Tp57577_TGAC_v2_gene25656_novel01,TP57577_TGAC_V2_MRNA26533-
Tp57577_TGAC_v2_LG4	Tp57577_TGAC_v2_gene19046	-	A3	16184906-16184891	Tp57577_TGAC_v2_gene19046_novel09	Tp57577_TGAC_v2_gene19046_novel04,Tp57577_TGAC_v2_gene19046_novel05,Tp57577_TGAC_v2_gene19046_novel14,Tp57577_TGAC_v2_gene19046_novel06,Tp57577_TGAC_v2_gene19046_novel07,Tp57577_TGAC_v2_gene19046_novel15,Tp57577_TGAC_v2_gene19046_novel18,Tp57577_TGAC_v2_gene19046_novel08,Tp57577_TGAC_v2_gene19046_novel22,Tp57577_TGAC_v2_gene19046_novel23,Tp57577_TGAC_v2_gene19046_novel24,Tp57577_TGAC_v2_gene19046…
Tp57577_TGAC_v2_LG4	Tp57577_TGAC_v2_gene18647	-	A3	191316-191191	Tp57577_TGAC_v2_gene18647_novel01	Tp57577_TGAC_v2_gene18647_novel02,Tp57577_TGAC_v2_gene18647_novel01
Tp57577_TGAC_v2_LG4	Novelgene1610	-	A3	1813869-1813811	Novelgene1610_novel01	Novelgene1610_novel02,Novelgene1610_novel01
Tp57577_TGAC_v2_LG4	Tp57577_TGAC_v2_gene15541	+	A3	18283903-18283904	Tp57577_TGAC_v2_gene15541_novel01	Tp57577_TGAC_v2_gene15541_novel02,Tp57577_TGAC_v2_gene15541_novel01
Tp57577_TGAC_v2_LG4	Tp57577_TGAC_v2_gene23895	+	A3	21893872-21893943	Tp57577_TGAC_v2_gene23895_novel01	TP57577_TGAC_V2_MRNA24716-,Tp57577_TGAC_v2_gene23895_novel02,Tp57577_TGAC_v2_gene23895_novel03,Tp57577_TGAC_v2_gene23895_novel01
Tp57577_TGAC_v2_LG4	Tp57577_TGAC_v2_gene18894	+	A3	8844736-8844761	Tp57577_TGAC_v2_gene18894_novel02	TP57577_TGAC_V2_MRNA19550-,Tp57577_TGAC_v2_gene18894_novel02
Tp57577_TGAC_v2_LG4	Tp57577_TGAC_v2_gene2964	+	A3	27149211-27149766	Tp57577_TGAC_v2_gene2964_novel08,Tp57577_TGAC_v2_gene2964_novel02,Tp57577_TGAC_v2_gene2964_novel03,Tp57577_TGAC_v2_gene2964_novel01,Tp57577_TGAC_v2_gene2964_novel06	Tp57577_TGAC_v2_gene2964_novel07,Tp57577_TGAC_v2_gene2964_novel01,Tp57577_TGAC_v2_gene2964_novel04,Tp57577_TGAC_v2_gene2964_novel02,Tp57577_TGAC_v2_gene2964_novel06,Tp57577_TGAC_v2_gene2964_novel08,Tp57577_TGAC_v2_gene2964_novel03
Tp57577_TGAC_v2_LG4	Tp57577_TGAC_v2_gene3490	+	A3	11436113-11436135	Tp57577_TGAC_v2_gene3490_novel03	Tp57577_TGAC_v2_gene3490_novel01,Tp57577_TGAC_v2_gene3490_novel02,Tp57577_TGAC_v2_gene3490_novel05,Tp57577_TGAC_v2_gene3490_novel06,Tp57577_TGAC_v2_gene3490_novel08,Tp57577_TGAC_v2_gene3490_novel03
Tp57577_TGAC_v2_LG4	Tp57577_TGAC_v2_gene3490	+	A3	11435901-11435912	Tp57577_TGAC_v2_gene3490_novel05,Tp57577_TGAC_v2_gene3490_novel04,Tp57577_TGAC_v2_gene3490_novel07,Tp57577_TGAC_v2_gene3490_novel06,Tp57577_TGAC_v2_gene3490_novel01	Tp57577_TGAC_v2_gene3490_novel02,Tp57577_TGAC_v2_gene3490_novel01,Tp57577_TGAC_v2_gene3490_novel04,Tp57577_TGAC_v2_gene3490_novel03,Tp57577_TGAC_v2_gene3490_novel05,Tp57577_TGAC_v2_gene3490_novel06,Tp57577_TGAC_v2_gene3490_novel07
Tp57577_TGAC_v2_LG4	Tp57577_TGAC_v2_gene5820	+	A3	14838134-14838179	Tp57577_TGAC_v2_gene5820_novel02	Tp57577_TGAC_v2_gene5820_novel01,Tp57577_TGAC_v2_gene5820_novel08,Tp57577_TGAC_v2_gene5820_novel09,Tp57577_TGAC_v2_gene5820_novel10,Tp57577_TGAC_v2_gene5820_novel07,Tp57577_TGAC_v2_gene5820_novel04,Tp57577_TGAC_v2_gene5820_novel05,Tp57577_TGAC_v2_gene5820_novel03,Tp57577_TGAC_v2_gene5820_novel02
Tp57577_TGAC_v2_LG4	Tp57577_TGAC_v2_gene24802	+	A3	4898404-4898424	Tp57577_TGAC_v2_gene24802_novel03	Tp57577_TGAC_v2_gene24802_novel02,Tp57577_TGAC_v2_gene24802_novel03
Tp57577_TGAC_v2_LG4	Tp57577_TGAC_v2_gene6137	+	A3	6157474-6157535	Tp57577_TGAC_v2_gene6137_novel02	TP57577_TGAC_V2_MRNA6352-,Tp57577_TGAC_v2_gene6137_novel01,Tp57577_TGAC_v2_gene6137_novel03,Tp57577_TGAC_v2_gene6137_novel04,Tp57577_TGAC_v2_gene6137_novel05,Tp57577_TGAC_v2_gene6137_novel06,Tp57577_TGAC_v2_gene6137_novel02
Tp57577_TGAC_v2_LG4	Tp57577_TGAC_v2_gene26494	+	A3	3814362-3814394	TP57577_TGAC_V2_MRNA27401-	Tp57577_TGAC_v2_gene26494_novel01,TP57577_TGAC_V2_MRNA27401-
Tp57577_TGAC_v2_LG4	Tp57577_TGAC_v2_gene34178	+	A3	17450984-17451014	Tp57577_TGAC_v2_gene34178_novel08,Tp57577_TGAC_v2_gene34178_novel05,Tp57577_TGAC_v2_gene34178_novel04,TP57577_TGAC_V2_MRNA35329-,Tp57577_TGAC_v2_gene34178_novel06,Tp57577_TGAC_v2_gene34178_novel01,Tp57577_TGAC_v2_gene34178_novel03	Tp57577_TGAC_v2_gene34178_novel02,Tp57577_TGAC_v2_gene34178_novel01,TP57577_TGAC_V2_MRNA35329-,Tp57577_TGAC_v2_gene34178_novel03,Tp57577_TGAC_v2_gene34178_novel04,Tp57577_TGAC_v2_gene34178_novel06,Tp57577_TGAC_v2_gene34178_novel05,Tp57577_TGAC_v2_gene34178_novel07,Tp57577_TGAC_v2_gene34178_novel08
Tp57577_TGAC_v2_LG4	Tp57577_TGAC_v2_gene17201	+	A3	20689672-20689723	Tp57577_TGAC_v2_gene17201_novel01	TP57577_TGAC_V2_MRNA17800-,Tp57577_TGAC_v2_gene17201_novel01
Tp57577_TGAC_v2_LG4	Tp57577_TGAC_v2_gene34177	+	A3	17487114-17487625	Tp57577_TGAC_v2_gene34177_novel13	Tp57577_TGAC_v2_gene34177_novel01,Tp57577_TGAC_v2_gene34177_novel02,Tp57577_TGAC_v2_gene34177_novel08,Tp57577_TGAC_v2_gene34177_novel16,Tp57577_TGAC_v2_gene34177_novel09,Tp57577_TGAC_v2_gene34177_novel04,Tp57577_TGAC_v2_gene34177_novel19,Tp57577_TGAC_v2_gene34177_novel03,Tp57577_TGAC_v2_gene34177_novel10,Tp57577_TGAC_v2_gene34177_novel17,Tp57577_TGAC_v2_gene34177_novel20,Tp57577_TGAC_v2_gene34177…
Tp57577_TGAC_v2_LG4	Tp57577_TGAC_v2_gene34177	+	A3	17488057-17488127	Tp57577_TGAC_v2_gene34177_novel10,Tp57577_TGAC_v2_gene34177_novel14	Tp57577_TGAC_v2_gene34177_novel01,Tp57577_TGAC_v2_gene34177_novel02,Tp57577_TGAC_v2_gene34177_novel08,Tp57577_TGAC_v2_gene34177_novel16,Tp57577_TGAC_v2_gene34177_novel09,Tp57577_TGAC_v2_gene34177_novel04,Tp57577_TGAC_v2_gene34177_novel19,Tp57577_TGAC_v2_gene34177_novel03,Tp57577_TGAC_v2_gene34177_novel17,Tp57577_TGAC_v2_gene34177_novel20,Tp57577_TGAC_v2_gene34177_novel11,Tp57577_TGAC_v2_gene34177…
Tp57577_TGAC_v2_LG4	Tp57577_TGAC_v2_gene34177	+	A3	17489392-17489445	Tp57577_TGAC_v2_gene34177_novel08	Tp57577_TGAC_v2_gene34177_novel01,Tp57577_TGAC_v2_gene34177_novel16,Tp57577_TGAC_v2_gene34177_novel09,Tp57577_TGAC_v2_gene34177_novel10,Tp57577_TGAC_v2_gene34177_novel20,Tp57577_TGAC_v2_gene34177_novel05,Tp57577_TGAC_v2_gene34177_novel22,Tp57577_TGAC_v2_gene34177_novel06,Tp57577_TGAC_v2_gene34177_novel13,Tp57577_TGAC_v2_gene34177_novel29,Tp57577_TGAC_v2_gene34177_novel15,Tp57577_TGAC_v2_gene34177…
Tp57577_TGAC_v2_LG4	Tp57577_TGAC_v2_gene34177	+	A3	17489392-17489431	Tp57577_TGAC_v2_gene34177_novel11	Tp57577_TGAC_v2_gene34177_novel01,Tp57577_TGAC_v2_gene34177_novel16,Tp57577_TGAC_v2_gene34177_novel09,Tp57577_TGAC_v2_gene34177_novel10,Tp57577_TGAC_v2_gene34177_novel20,Tp57577_TGAC_v2_gene34177_novel05,Tp57577_TGAC_v2_gene34177_novel22,Tp57577_TGAC_v2_gene34177_novel06,Tp57577_TGAC_v2_gene34177_novel13,Tp57577_TGAC_v2_gene34177_novel29,Tp57577_TGAC_v2_gene34177_novel15,Tp57577_TGAC_v2_gene34177…
Tp57577_TGAC_v2_LG4	Tp57577_TGAC_v2_gene34177	+	A3	17489392-17489422	Tp57577_TGAC_v2_gene34177_novel12	Tp57577_TGAC_v2_gene34177_novel01,Tp57577_TGAC_v2_gene34177_novel16,Tp57577_TGAC_v2_gene34177_novel09,Tp57577_TGAC_v2_gene34177_novel10,Tp57577_TGAC_v2_gene34177_novel20,Tp57577_TGAC_v2_gene34177_novel05,Tp57577_TGAC_v2_gene34177_novel22,Tp57577_TGAC_v2_gene34177_novel06,Tp57577_TGAC_v2_gene34177_novel13,Tp57577_TGAC_v2_gene34177_novel29,Tp57577_TGAC_v2_gene34177_novel15,Tp57577_TGAC_v2_gene34177…
Tp57577_TGAC_v2_LG4	Tp57577_TGAC_v2_gene34177	+	A3	17489392-17489600	Tp57577_TGAC_v2_gene34177_novel47,Tp57577_TGAC_v2_gene34177_novel23,Tp57577_TGAC_v2_gene34177_novel42	Tp57577_TGAC_v2_gene34177_novel16,Tp57577_TGAC_v2_gene34177_novel22,Tp57577_TGAC_v2_gene34177_novel31,Tp57577_TGAC_v2_gene34177_novel34,Tp57577_TGAC_v2_gene34177_novel48,Tp57577_TGAC_v2_gene34177_novel17,Tp57577_TGAC_v2_gene34177_novel23,Tp57577_TGAC_v2_gene34177_novel42,Tp57577_TGAC_v2_gene34177_novel47
Tp57577_TGAC_v2_LG4	Tp57577_TGAC_v2_gene34177	+	A3	17489392-17489512	Tp57577_TGAC_v2_gene34177_novel25,Tp57577_TGAC_v2_gene34177_novel26	Tp57577_TGAC_v2_gene34177_novel16,Tp57577_TGAC_v2_gene34177_novel22,Tp57577_TGAC_v2_gene34177_novel31,Tp57577_TGAC_v2_gene34177_novel34,Tp57577_TGAC_v2_gene34177_novel48,Tp57577_TGAC_v2_gene34177_novel26,Tp57577_TGAC_v2_gene34177_novel18,Tp57577_TGAC_v2_gene34177_novel25
Tp57577_TGAC_v2_LG4	Tp57577_TGAC_v2_gene34177	+	A3	17489171-17489392	Tp57577_TGAC_v2_gene34177_novel44,Tp57577_TGAC_v2_gene34177_novel45,Tp57577_TGAC_v2_gene34177_novel19,Tp57577_TGAC_v2_gene34177_novel38,Tp57577_TGAC_v2_gene34177_novel02	Tp57577_TGAC_v2_gene34177_novel03,Tp57577_TGAC_v2_gene34177_novel21,Tp57577_TGAC_v2_gene34177_novel40,Tp57577_TGAC_v2_gene34177_novel02,Tp57577_TGAC_v2_gene34177_novel04,Tp57577_TGAC_v2_gene34177_novel19,Tp57577_TGAC_v2_gene34177_novel38,Tp57577_TGAC_v2_gene34177_novel44,Tp57577_TGAC_v2_gene34177_novel45
Tp57577_TGAC_v2_LG4	Tp57577_TGAC_v2_gene34177	+	A3	17489431-17489445	Tp57577_TGAC_v2_gene34177_novel08	Tp57577_TGAC_v2_gene34177_novel11,Tp57577_TGAC_v2_gene34177_novel08
Tp57577_TGAC_v2_LG4	Tp57577_TGAC_v2_gene34177	+	A3	17489512-17489600	Tp57577_TGAC_v2_gene34177_novel47,Tp57577_TGAC_v2_gene34177_novel23,Tp57577_TGAC_v2_gene34177_novel42	Tp57577_TGAC_v2_gene34177_novel26,Tp57577_TGAC_v2_gene34177_novel18,Tp57577_TGAC_v2_gene34177_novel25,Tp57577_TGAC_v2_gene34177_novel17,Tp57577_TGAC_v2_gene34177_novel23,Tp57577_TGAC_v2_gene34177_novel42,Tp57577_TGAC_v2_gene34177_novel47
Tp57577_TGAC_v2_LG4	Tp57577_TGAC_v2_gene34177	+	A3	17489422-17489445	Tp57577_TGAC_v2_gene34177_novel08	Tp57577_TGAC_v2_gene34177_novel12,Tp57577_TGAC_v2_gene34177_novel08
Tp57577_TGAC_v2_LG4	Tp57577_TGAC_v2_gene34177	+	A3	17489422-17489431	Tp57577_TGAC_v2_gene34177_novel11	Tp57577_TGAC_v2_gene34177_novel12,Tp57577_TGAC_v2_gene34177_novel11
Tp57577_TGAC_v2_LG4	Tp57577_TGAC_v2_gene13325	+	A3	26601954-26602495	Tp57577_TGAC_v2_gene13325_novel06,Tp57577_TGAC_v2_gene13325_novel05	Tp57577_TGAC_v2_gene13325_novel02,Tp57577_TGAC_v2_gene13325_novel01,Tp57577_TGAC_v2_gene13325_novel05,Tp57577_TGAC_v2_gene13325_novel06
Tp57577_TGAC_v2_LG4	Tp57577_TGAC_v2_gene17887	+	A3	12455319-12455644	Tp57577_TGAC_v2_gene17887_novel05	Tp57577_TGAC_v2_gene17887_novel19,Tp57577_TGAC_v2_gene17887_novel06,Tp57577_TGAC_v2_gene17887_novel05
Tp57577_TGAC_v2_LG4	Tp57577_TGAC_v2_gene7551	+	A3	12970060-12970084	TP57577_TGAC_V2_MRNA7805-	Tp57577_TGAC_v2_gene7551_novel01,TP57577_TGAC_V2_MRNA7805-,Tp57577_TGAC_v2_gene7551_novel02
Tp57577_TGAC_v2_LG4	Tp57577_TGAC_v2_gene24201	+	A3	21615321-21615407	Tp57577_TGAC_v2_gene24201_novel02	TP57577_TGAC_V2_MRNA25035-,Tp57577_TGAC_v2_gene24201_novel01,Tp57577_TGAC_v2_gene24201_novel02
Tp57577_TGAC_v2_LG4	Tp57577_TGAC_v2_gene1164	+	A3	1157403-1157410	Tp57577_TGAC_v2_gene1164_novel06	TP57577_TGAC_V2_MRNA1176-,Tp57577_TGAC_v2_gene1164_novel06
Tp57577_TGAC_v2_LG4	Tp57577_TGAC_v2_gene1164	+	A3	1157060-1157096	Tp57577_TGAC_v2_gene1164_novel07	Tp57577_TGAC_v2_gene1164_novel02,Tp57577_TGAC_v2_gene1164_novel04,Tp57577_TGAC_v2_gene1164_novel07
Tp57577_TGAC_v2_LG4	Tp57577_TGAC_v2_gene1164	+	A3	1157003-1157060	Tp57577_TGAC_v2_gene1164_novel04,Tp57577_TGAC_v2_gene1164_novel03	Tp57577_TGAC_v2_gene1164_novel05,Tp57577_TGAC_v2_gene1164_novel08,Tp57577_TGAC_v2_gene1164_novel02,Tp57577_TGAC_v2_gene1164_novel03,Tp57577_TGAC_v2_gene1164_novel04
Tp57577_TGAC_v2_LG4	Tp57577_TGAC_v2_gene1164	+	A3	1157096-1157403	TP57577_TGAC_V2_MRNA1176-	Tp57577_TGAC_v2_gene1164_novel07,TP57577_TGAC_V2_MRNA1176-
Tp57577_TGAC_v2_LG4	Tp57577_TGAC_v2_gene1164	+	A3	1157096-1157410	Tp57577_TGAC_v2_gene1164_novel06	Tp57577_TGAC_v2_gene1164_novel07,Tp57577_TGAC_v2_gene1164_novel06
Tp57577_TGAC_v2_LG4	Tp57577_TGAC_v2_gene8005	+	A3	1537282-1537323	Tp57577_TGAC_v2_gene8005_novel02	TP57577_TGAC_V2_MRNA8278-,Tp57577_TGAC_v2_gene8005_novel01,Tp57577_TGAC_v2_gene8005_novel03,Tp57577_TGAC_v2_gene8005_novel02
Tp57577_TGAC_v2_LG4	Tp57577_TGAC_v2_gene23549	+	A3	17837919-17837944	Tp57577_TGAC_v2_gene23549_novel03	TP57577_TGAC_V2_MRNA24358-,Tp57577_TGAC_v2_gene23549_novel01,Tp57577_TGAC_v2_gene23549_novel02,Tp57577_TGAC_v2_gene23549_novel03
Tp57577_TGAC_v2_LG4	Tp57577_TGAC_v2_gene27924	+	A3	5985121-5985137	Tp57577_TGAC_v2_gene27924_novel01	TP57577_TGAC_V2_MRNA28870-,Tp57577_TGAC_v2_gene27924_novel01
Tp57577_TGAC_v2_LG4	Tp57577_TGAC_v2_gene19508	+	A3	19797281-19797295	Tp57577_TGAC_v2_gene19508_novel02	Tp57577_TGAC_v2_gene19508_novel01,Tp57577_TGAC_v2_gene19508_novel02
Tp57577_TGAC_v2_LG4	Tp57577_TGAC_v2_gene34142	+	A3	17190230-17190269	Tp57577_TGAC_v2_gene34142_novel02	TP57577_TGAC_V2_MRNA35290-,Tp57577_TGAC_v2_gene34142_novel02
Tp57577_TGAC_v2_LG4	Tp57577_TGAC_v2_gene38736	+	A3	25597161-25597217	Tp57577_TGAC_v2_gene38736_novel01	Tp57577_TGAC_v2_gene38736_novel02,Tp57577_TGAC_v2_gene38736_novel03,TP57577_TGAC_V2_MRNA40047-,Tp57577_TGAC_v2_gene38736_novel06,Tp57577_TGAC_v2_gene38736_novel01
Tp57577_TGAC_v2_LG4	Tp57577_TGAC_v2_gene1178	+	A3	750461-750564	Tp57577_TGAC_v2_gene1178_novel10	Tp57577_TGAC_v2_gene1178_novel01,Tp57577_TGAC_v2_gene1178_novel02,Tp57577_TGAC_v2_gene1178_novel03,Tp57577_TGAC_v2_gene1178_novel04,Tp57577_TGAC_v2_gene1178_novel05,Tp57577_TGAC_v2_gene1178_novel06,Tp57577_TGAC_v2_gene1178_novel07,Tp57577_TGAC_v2_gene1178_novel08,Tp57577_TGAC_v2_gene1178_novel09,Tp57577_TGAC_v2_gene1178_novel11,Tp57577_TGAC_v2_gene1178_novel10
Tp57577_TGAC_v2_LG4	Tp57577_TGAC_v2_gene11249	+	A3	5387677-5387718	Tp57577_TGAC_v2_gene11249_novel01	Tp57577_TGAC_v2_gene11249_novel02,Tp57577_TGAC_v2_gene11249_novel03,Tp57577_TGAC_v2_gene11249_novel01
Tp57577_TGAC_v2_LG4	Tp57577_TGAC_v2_gene31380	+	A3	9932314-9932447	Tp57577_TGAC_v2_gene31380_novel02	Tp57577_TGAC_v2_gene31380_novel01,Tp57577_TGAC_v2_gene31380_novel03,Tp57577_TGAC_v2_gene31380_novel04,TP57577_TGAC_V2_MRNA32438-,Tp57577_TGAC_v2_gene31380_novel02
Tp57577_TGAC_v2_LG4	Tp57577_TGAC_v2_gene6118	+	A3	6383757-6383778	Tp57577_TGAC_v2_gene6118_novel01	TP57577_TGAC_V2_MRNA6330-,Tp57577_TGAC_v2_gene6118_novel01
Tp57577_TGAC_v2_LG4	Tp57577_TGAC_v2_gene31376	+	A3	9937358-9937365	Tp57577_TGAC_v2_gene31376_novel06,Tp57577_TGAC_v2_gene31376_novel04,Tp57577_TGAC_v2_gene31376_novel05,Tp57577_TGAC_v2_gene31376_novel02	Tp57577_TGAC_v2_gene31376_novel01,Tp57577_TGAC_v2_gene31376_novel03,Tp57577_TGAC_v2_gene31376_novel02,Tp57577_TGAC_v2_gene31376_novel04,Tp57577_TGAC_v2_gene31376_novel05,Tp57577_TGAC_v2_gene31376_novel06
Tp57577_TGAC_v2_LG4	Tp57577_TGAC_v2_gene11655	+	A3	7803060-7803104	Tp57577_TGAC_v2_gene11655_novel02	TP57577_TGAC_V2_MRNA12031-,Tp57577_TGAC_v2_gene11655_novel05,Tp57577_TGAC_v2_gene11655_novel07,Tp57577_TGAC_v2_gene11655_novel03,Tp57577_TGAC_v2_gene11655_novel06,Tp57577_TGAC_v2_gene11655_novel10,Tp57577_TGAC_v2_gene11655_novel04,Tp57577_TGAC_v2_gene11655_novel08,Tp57577_TGAC_v2_gene11655_novel11,Tp57577_TGAC_v2_gene11655_novel12,Tp57577_TGAC_v2_gene11655_novel13,Tp57577_TGAC_v2_gene11655_novel1…
Tp57577_TGAC_v2_LG4	Tp57577_TGAC_v2_gene11655	+	A3	7804370-7804379	Tp57577_TGAC_v2_gene11655_novel18	Tp57577_TGAC_v2_gene11655_novel04,Tp57577_TGAC_v2_gene11655_novel18
Tp57577_TGAC_v2_LG4	Tp57577_TGAC_v2_gene1402	+	A3	23327870-23327890	Tp57577_TGAC_v2_gene1402_novel01	TP57577_TGAC_V2_MRNA1420-,Tp57577_TGAC_v2_gene1402_novel02,Tp57577_TGAC_v2_gene1402_novel01
Tp57577_TGAC_v2_LG4	Tp57577_TGAC_v2_gene15782	+	A3	1742903-1742906	Tp57577_TGAC_v2_gene15782_novel03	TP57577_TGAC_V2_MRNA16319-,Tp57577_TGAC_v2_gene15782_novel03
Tp57577_TGAC_v2_LG4	Tp57577_TGAC_v2_gene38735	+	A3	25081388-25081447	Tp57577_TGAC_v2_gene38735_novel02	TP57577_TGAC_V2_MRNA40046-,Tp57577_TGAC_v2_gene38735_novel02
Tp57577_TGAC_v2_LG4	Tp57577_TGAC_v2_gene6119	+	A3	6086590-6086603	Tp57577_TGAC_v2_gene6119_novel01	TP57577_TGAC_V2_MRNA6331-,Tp57577_TGAC_v2_gene6119_novel01
Tp57577_TGAC_v2_LG4	Tp57577_TGAC_v2_gene1225	+	A3	1054428-1054434	Tp57577_TGAC_v2_gene1225_novel01	Tp57577_TGAC_v2_gene1225_novel02,TP57577_TGAC_V2_MRNA1237-,Tp57577_TGAC_v2_gene1225_novel01,Tp57577_TGAC_v2_gene1225_novel03
Tp57577_TGAC_v2_LG4	Tp57577_TGAC_v2_gene1225	+	A3	1056037-1056047	TP57577_TGAC_V2_MRNA1237-	Tp57577_TGAC_v2_gene1225_novel02,Tp57577_TGAC_v2_gene1225_novel01,Tp57577_TGAC_v2_gene1225_novel03,Tp57577_TGAC_v2_gene1225_novel04,TP57577_TGAC_V2_MRNA1237-
Tp57577_TGAC_v2_LG4	Novelgene0738	+	A3	18432559-18432592	Novelgene0738_novel06	Novelgene0738_novel05,Novelgene0738_novel07,Novelgene0738_novel06
Tp57577_TGAC_v2_LG3	Tp57577_TGAC_v2_gene33756	+	A3	27623712-27623715	Tp57577_TGAC_v2_gene33756_novel05	Tp57577_TGAC_v2_gene33756_novel01,Tp57577_TGAC_v2_gene33756_novel05
Tp57577_TGAC_v2_LG3	Tp57577_TGAC_v2_gene5105	+	A3	24585593-24585621	TP57577_TGAC_V2_MRNA5282-	Tp57577_TGAC_v2_gene5105_novel01,TP57577_TGAC_V2_MRNA5282-
Tp57577_TGAC_v2_LG3	Tp57577_TGAC_v2_gene5105	+	A3	24585571-24585593	Tp57577_TGAC_v2_gene5105_novel01	Tp57577_TGAC_v2_gene5105_novel02,Tp57577_TGAC_v2_gene5105_novel01
Tp57577_TGAC_v2_LG3	Tp57577_TGAC_v2_gene5105	+	A3	24585571-24585621	TP57577_TGAC_V2_MRNA5282-	Tp57577_TGAC_v2_gene5105_novel02,TP57577_TGAC_V2_MRNA5282-
Tp57577_TGAC_v2_LG3	Tp57577_TGAC_v2_gene17079	+	A3	9009828-9009902	Tp57577_TGAC_v2_gene17079_novel02	TP57577_TGAC_V2_MRNA17671-,Tp57577_TGAC_v2_gene17079_novel05,Tp57577_TGAC_v2_gene17079_novel06,Tp57577_TGAC_v2_gene17079_novel07,Tp57577_TGAC_v2_gene17079_novel08,Tp57577_TGAC_v2_gene17079_novel09,Tp57577_TGAC_v2_gene17079_novel02
Tp57577_TGAC_v2_LG3	Tp57577_TGAC_v2_gene5129	+	A3	24390362-24391545	Tp57577_TGAC_v2_gene5129_novel05,Tp57577_TGAC_v2_gene5129_novel03	Tp57577_TGAC_v2_gene5129_novel06,Tp57577_TGAC_v2_gene5129_novel04,Tp57577_TGAC_v2_gene5129_novel05,Tp57577_TGAC_v2_gene5129_novel08,Tp57577_TGAC_v2_gene5129_novel03
Tp57577_TGAC_v2_LG3	Tp57577_TGAC_v2_gene5129	+	A3	24394951-24394954	Tp57577_TGAC_v2_gene5129_novel07,Tp57577_TGAC_v2_gene5129_novel04,Tp57577_TGAC_v2_gene5129_novel02,Tp57577_TGAC_v2_gene5129_novel03,Tp57577_TGAC_v2_gene5129_novel01,Tp57577_TGAC_v2_gene5129_novel10,Tp57577_TGAC_v2_gene5129_novel13	Tp57577_TGAC_v2_gene5129_novel08,Tp57577_TGAC_v2_gene5129_novel09,Tp57577_TGAC_v2_gene5129_novel01,Tp57577_TGAC_v2_gene5129_novel02,Tp57577_TGAC_v2_gene5129_novel07,Tp57577_TGAC_v2_gene5129_novel04,Tp57577_TGAC_v2_gene5129_novel03,Tp57577_TGAC_v2_gene5129_novel10,Tp57577_TGAC_v2_gene5129_novel12,Tp57577_TGAC_v2_gene5129_novel13
Tp57577_TGAC_v2_LG3	Tp57577_TGAC_v2_gene32679	+	A3	624071-624289	Tp57577_TGAC_v2_gene32679_novel06	Tp57577_TGAC_v2_gene32679_novel04,TP57577_TGAC_V2_MRNA33779-,Tp57577_TGAC_v2_gene32679_novel06
Tp57577_TGAC_v2_LG3	Tp57577_TGAC_v2_gene32679	+	A3	624071-624088	Tp57577_TGAC_v2_gene32679_novel05	Tp57577_TGAC_v2_gene32679_novel04,Tp57577_TGAC_v2_gene32679_novel05
Tp57577_TGAC_v2_LG3	Tp57577_TGAC_v2_gene32679	+	A3	624088-624289	TP57577_TGAC_V2_MRNA33779-	Tp57577_TGAC_v2_gene32679_novel05,TP57577_TGAC_V2_MRNA33779-,Tp57577_TGAC_v2_gene32679_novel06
Tp57577_TGAC_v2_LG3	Tp57577_TGAC_v2_gene32679	+	A3	635841-635929	Tp57577_TGAC_v2_gene32679_novel03,TP57577_TGAC_V2_MRNA33779-,Tp57577_TGAC_v2_gene32679_novel02,Tp57577_TGAC_v2_gene32679_novel05,Tp57577_TGAC_v2_gene32679_novel04,Tp57577_TGAC_v2_gene32679_novel07,Tp57577_TGAC_v2_gene32679_novel01,Tp57577_TGAC_v2_gene32679_novel10,Tp57577_TGAC_v2_gene32679_novel11,Tp57577_TGAC_v2_gene32679_novel09	Tp57577_TGAC_v2_gene32679_novel06,Tp57577_TGAC_v2_gene32679_novel01,TP57577_TGAC_V2_MRNA33779-,Tp57577_TGAC_v2_gene32679_novel03,Tp57577_TGAC_v2_gene32679_novel04,Tp57577_TGAC_v2_gene32679_novel05,Tp57577_TGAC_v2_gene32679_novel02,Tp57577_TGAC_v2_gene32679_novel07,Tp57577_TGAC_v2_gene32679_novel08,Tp57577_TGAC_v2_gene32679_novel09,Tp57577_TGAC_v2_gene32679_novel10,Tp57577_TGAC_v2_gene32679_novel11
Tp57577_TGAC_v2_LG3	Tp57577_TGAC_v2_gene12144	+	A3	28935354-28935375	Tp57577_TGAC_v2_gene12144_novel04	Tp57577_TGAC_v2_gene12144_novel01,Tp57577_TGAC_v2_gene12144_novel06,Tp57577_TGAC_v2_gene12144_novel05,Tp57577_TGAC_v2_gene12144_novel09,Tp57577_TGAC_v2_gene12144_novel07,Tp57577_TGAC_v2_gene12144_novel10,Tp57577_TGAC_v2_gene12144_novel04
Tp57577_TGAC_v2_LG3	Tp57577_TGAC_v2_gene11812	+	A3	11784681-11784702	Tp57577_TGAC_v2_gene11812_novel02	Tp57577_TGAC_v2_gene11812_novel01,Tp57577_TGAC_v2_gene11812_novel02
Tp57577_TGAC_v2_LG3	Tp57577_TGAC_v2_gene11812	+	A3	11786292-11786306	Tp57577_TGAC_v2_gene11812_novel02	Tp57577_TGAC_v2_gene11812_novel01,Tp57577_TGAC_v2_gene11812_novel02
Tp57577_TGAC_v2_LG3	Tp57577_TGAC_v2_gene12142	+	A3	28638869-28639102	Tp57577_TGAC_v2_gene12142_novel02	Tp57577_TGAC_v2_gene12142_novel03,Tp57577_TGAC_v2_gene12142_novel02
Tp57577_TGAC_v2_LG3	Tp57577_TGAC_v2_gene3414	+	A3	4384260-4385768	TP57577_TGAC_V2_MRNA3511-	Tp57577_TGAC_v2_gene3414_novel02,TP57577_TGAC_V2_MRNA3511-,Tp57577_TGAC_v2_gene3414_novel03
Tp57577_TGAC_v2_LG3	Tp57577_TGAC_v2_gene34225	+	A3	15013418-15013446	Tp57577_TGAC_v2_gene34225_novel02	Tp57577_TGAC_v2_gene34225_novel01,Tp57577_TGAC_v2_gene34225_novel03,Tp57577_TGAC_v2_gene34225_novel02
Tp57577_TGAC_v2_LG3	Tp57577_TGAC_v2_gene13934	+	A3	10949312-10949360	Tp57577_TGAC_v2_gene13934_novel03	TP57577_TGAC_V2_MRNA14393-,Tp57577_TGAC_v2_gene13934_novel02,Tp57577_TGAC_v2_gene13934_novel04,Tp57577_TGAC_v2_gene13934_novel01,Tp57577_TGAC_v2_gene13934_novel03
Tp57577_TGAC_v2_LG3	Tp57577_TGAC_v2_gene35663	+	A3	22821652-22821672	Tp57577_TGAC_v2_gene35663_novel02	Tp57577_TGAC_v2_gene35663_novel01,Tp57577_TGAC_v2_gene35663_novel02
Tp57577_TGAC_v2_LG3	Tp57577_TGAC_v2_gene37383	+	A3	7068385-7068399	Tp57577_TGAC_v2_gene37383_novel04,TP57577_TGAC_V2_MRNA38639-,Tp57577_TGAC_v2_gene37383_novel02	Tp57577_TGAC_v2_gene37383_novel01,Tp57577_TGAC_v2_gene37383_novel02,TP57577_TGAC_V2_MRNA38639-,Tp57577_TGAC_v2_gene37383_novel03,Tp57577_TGAC_v2_gene37383_novel04
Tp57577_TGAC_v2_LG3	Tp57577_TGAC_v2_gene12054	+	A3	10141327-10141349	Tp57577_TGAC_v2_gene12054_novel02	TP57577_TGAC_V2_MRNA12448-,Tp57577_TGAC_v2_gene12054_novel01,Tp57577_TGAC_v2_gene12054_novel03,Tp57577_TGAC_v2_gene12054_novel04,Tp57577_TGAC_v2_gene12054_novel05,Tp57577_TGAC_v2_gene12054_novel02
Tp57577_TGAC_v2_LG3	Tp57577_TGAC_v2_gene16104	+	A3	21481282-21481335	Tp57577_TGAC_v2_gene16104_novel01	TP57577_TGAC_V2_MRNA16653-,Tp57577_TGAC_v2_gene16104_novel01
Tp57577_TGAC_v2_LG3	Tp57577_TGAC_v2_gene37385	+	A3	7038939-7038943	TP57577_TGAC_V2_MRNA38641-	Tp57577_TGAC_v2_gene37385_novel02,TP57577_TGAC_V2_MRNA38641-,Tp57577_TGAC_v2_gene37385_novel01
Tp57577_TGAC_v2_LG3	Tp57577_TGAC_v2_gene17953	+	A3	15503695-15503780	Tp57577_TGAC_v2_gene17953_novel03	Tp57577_TGAC_v2_gene17953_novel02,TP57577_TGAC_V2_MRNA18580-,Tp57577_TGAC_v2_gene17953_novel01,Tp57577_TGAC_v2_gene17953_novel03
Tp57577_TGAC_v2_LG3	Tp57577_TGAC_v2_gene25505	+	A3	30332475-30332478	TP57577_TGAC_V2_MRNA26375-	Tp57577_TGAC_v2_gene25505_novel01,Tp57577_TGAC_v2_gene25505_novel02,TP57577_TGAC_V2_MRNA26375-
Tp57577_TGAC_v2_LG3	Tp57577_TGAC_v2_gene25824	+	A3	16763100-16764241	Tp57577_TGAC_v2_gene25824_novel01	Tp57577_TGAC_v2_gene25824_novel02,Tp57577_TGAC_v2_gene25824_novel01
Tp57577_TGAC_v2_LG3	Tp57577_TGAC_v2_gene30383	+	A3	10417491-10417517	Tp57577_TGAC_v2_gene30383_novel03	Tp57577_TGAC_v2_gene30383_novel01,Tp57577_TGAC_v2_gene30383_novel02,Tp57577_TGAC_v2_gene30383_novel03
Tp57577_TGAC_v2_LG3	Tp57577_TGAC_v2_gene12739	+	A3	2169800-2169858	Tp57577_TGAC_v2_gene12739_novel01	TP57577_TGAC_V2_MRNA13156-,Tp57577_TGAC_v2_gene12739_novel02,Tp57577_TGAC_v2_gene12739_novel03,Tp57577_TGAC_v2_gene12739_novel01
Tp57577_TGAC_v2_LG3	Tp57577_TGAC_v2_gene25535	+	A3	30382406-30382585	Tp57577_TGAC_v2_gene25535_novel03	Tp57577_TGAC_v2_gene25535_novel02,Tp57577_TGAC_v2_gene25535_novel05,Tp57577_TGAC_v2_gene25535_novel03
Tp57577_TGAC_v2_LG3	Tp57577_TGAC_v2_gene14216	+	A3	10801526-10801627	Tp57577_TGAC_v2_gene14216_novel02	TP57577_TGAC_V2_MRNA14693-,Tp57577_TGAC_v2_gene14216_novel01,Tp57577_TGAC_v2_gene14216_novel03,Tp57577_TGAC_v2_gene14216_novel02
Tp57577_TGAC_v2_LG3	Tp57577_TGAC_v2_gene12959	+	A3	1830108-1830203	Tp57577_TGAC_v2_gene12959_novel01	TP57577_TGAC_V2_MRNA13389-,Tp57577_TGAC_v2_gene12959_novel01
Tp57577_TGAC_v2_LG3	Tp57577_TGAC_v2_gene12067	+	A3	10242025-10242417	TP57577_TGAC_V2_MRNA12462-	Tp57577_TGAC_v2_gene12067_novel02,Tp57577_TGAC_v2_gene12067_novel03,TP57577_TGAC_V2_MRNA12462-
Tp57577_TGAC_v2_LG3	Tp57577_TGAC_v2_gene12769	+	A3	2827364-2827401	Tp57577_TGAC_v2_gene12769_novel01	TP57577_TGAC_V2_MRNA13187-,Tp57577_TGAC_v2_gene12769_novel01
Tp57577_TGAC_v2_LG3	Tp57577_TGAC_v2_gene12233	+	A3	29813326-29813345	Tp57577_TGAC_v2_gene12233_novel02	Tp57577_TGAC_v2_gene12233_novel01,TP57577_TGAC_V2_MRNA12631-,Tp57577_TGAC_v2_gene12233_novel03,Tp57577_TGAC_v2_gene12233_novel04,Tp57577_TGAC_v2_gene12233_novel02
Tp57577_TGAC_v2_LG3	Tp57577_TGAC_v2_gene12233	+	A3	29816024-29816053	Tp57577_TGAC_v2_gene12233_novel04	Tp57577_TGAC_v2_gene12233_novel01,TP57577_TGAC_V2_MRNA12631-,Tp57577_TGAC_v2_gene12233_novel03,Tp57577_TGAC_v2_gene12233_novel02,Tp57577_TGAC_v2_gene12233_novel05,Tp57577_TGAC_v2_gene12233_novel04
Tp57577_TGAC_v2_LG3	Tp57577_TGAC_v2_gene14564	+	A3	31043572-31043586	TP57577_TGAC_V2_MRNA15049-	Tp57577_TGAC_v2_gene14564_novel01,Tp57577_TGAC_v2_gene14564_novel02,TP57577_TGAC_V2_MRNA15049-
Tp57577_TGAC_v2_LG3	Tp57577_TGAC_v2_gene32257	+	A3	26789507-26789537	Tp57577_TGAC_v2_gene32257_novel03,Tp57577_TGAC_v2_gene32257_novel02,Tp57577_TGAC_v2_gene32257_novel05,Tp57577_TGAC_v2_gene32257_novel04,Tp57577_TGAC_v2_gene32257_novel07	Tp57577_TGAC_v2_gene32257_novel01,Tp57577_TGAC_v2_gene32257_novel02,Tp57577_TGAC_v2_gene32257_novel04,Tp57577_TGAC_v2_gene32257_novel03,Tp57577_TGAC_v2_gene32257_novel05,Tp57577_TGAC_v2_gene32257_novel06,Tp57577_TGAC_v2_gene32257_novel07
Tp57577_TGAC_v2_LG3	Tp57577_TGAC_v2_gene33774	+	A3	27453218-27453305	Tp57577_TGAC_v2_gene33774_novel01	Tp57577_TGAC_v2_gene33774_novel02,Tp57577_TGAC_v2_gene33774_novel03,Tp57577_TGAC_v2_gene33774_novel01
Tp57577_TGAC_v2_LG3	Tp57577_TGAC_v2_gene12976	+	A3	3106330-3106351	Tp57577_TGAC_v2_gene12976_novel03	Tp57577_TGAC_v2_gene12976_novel02,Tp57577_TGAC_v2_gene12976_novel03
Tp57577_TGAC_v2_LG3	Tp57577_TGAC_v2_gene9578	+	A3	9657802-9657810	Tp57577_TGAC_v2_gene9578_novel02	TP57577_TGAC_V2_MRNA9899-,Tp57577_TGAC_v2_gene9578_novel03,Tp57577_TGAC_v2_gene9578_novel04,Tp57577_TGAC_v2_gene9578_novel02,Tp57577_TGAC_v2_gene9578_novel05
Tp57577_TGAC_v2_LG3	Tp57577_TGAC_v2_gene12867	+	A3	1860903-1861601	Tp57577_TGAC_v2_gene12867_novel12	Tp57577_TGAC_v2_gene12867_novel11,Tp57577_TGAC_v2_gene12867_novel32,Tp57577_TGAC_v2_gene12867_novel12
Tp57577_TGAC_v2_LG3	Tp57577_TGAC_v2_gene12867	+	A3	1860898-1860903	Tp57577_TGAC_v2_gene12867_novel11	Tp57577_TGAC_v2_gene12867_novel09,Tp57577_TGAC_v2_gene12867_novel11,Tp57577_TGAC_v2_gene12867_novel32
Tp57577_TGAC_v2_LG3	Tp57577_TGAC_v2_gene12867	+	A3	1860898-1861601	Tp57577_TGAC_v2_gene12867_novel12	Tp57577_TGAC_v2_gene12867_novel09,Tp57577_TGAC_v2_gene12867_novel12
Tp57577_TGAC_v2_LG3	Tp57577_TGAC_v2_gene12867	+	A3	1860898-1860900	Tp57577_TGAC_v2_gene12867_novel14	Tp57577_TGAC_v2_gene12867_novel09,Tp57577_TGAC_v2_gene12867_novel14
Tp57577_TGAC_v2_LG3	Tp57577_TGAC_v2_gene12867	+	A3	1860900-1860903	Tp57577_TGAC_v2_gene12867_novel11	Tp57577_TGAC_v2_gene12867_novel14,Tp57577_TGAC_v2_gene12867_novel11,Tp57577_TGAC_v2_gene12867_novel32
Tp57577_TGAC_v2_LG3	Tp57577_TGAC_v2_gene12867	+	A3	1860900-1861601	Tp57577_TGAC_v2_gene12867_novel12	Tp57577_TGAC_v2_gene12867_novel14,Tp57577_TGAC_v2_gene12867_novel12
Tp57577_TGAC_v2_LG3	Tp57577_TGAC_v2_gene2769	+	A3	30659448-30659499	Tp57577_TGAC_v2_gene2769_novel11	TP57577_TGAC_V2_MRNA2847-,Tp57577_TGAC_v2_gene2769_novel04,Tp57577_TGAC_v2_gene2769_novel03,Tp57577_TGAC_v2_gene2769_novel07,Tp57577_TGAC_v2_gene2769_novel09,Tp57577_TGAC_v2_gene2769_novel08,Tp57577_TGAC_v2_gene2769_novel05,Tp57577_TGAC_v2_gene2769_novel10,Tp57577_TGAC_v2_gene2769_novel11
Tp57577_TGAC_v2_LG3	Tp57577_TGAC_v2_gene5069	+	A3	24106412-24106417	Tp57577_TGAC_v2_gene5069_novel02	Tp57577_TGAC_v2_gene5069_novel01,Tp57577_TGAC_v2_gene5069_novel02
Tp57577_TGAC_v2_LG3	Novelgene0380	+	A3	22020904-22021087	Novelgene0380_novel02	Novelgene0380_novel03,Novelgene0380_novel02
Tp57577_TGAC_v2_LG3	Tp57577_TGAC_v2_gene21590	-	A3	18010167-18010133	Tp57577_TGAC_v2_gene21590_novel03	Tp57577_TGAC_v2_gene21590_novel02,Tp57577_TGAC_v2_gene21590_novel03
Tp57577_TGAC_v2_LG3	Tp57577_TGAC_v2_gene25933	-	A3	1381281-1381252	Tp57577_TGAC_v2_gene25933_novel01	TP57577_TGAC_V2_MRNA26821-,Tp57577_TGAC_v2_gene25933_novel01
Tp57577_TGAC_v2_LG3	Tp57577_TGAC_v2_gene19469	-	A3	19197014-19196818	Tp57577_TGAC_v2_gene19469_novel04	TP57577_TGAC_V2_MRNA20144-,Tp57577_TGAC_v2_gene19469_novel04
Tp57577_TGAC_v2_LG3	Tp57577_TGAC_v2_gene25831	-	A3	16712926-16712919	Tp57577_TGAC_v2_gene25831_novel04	Tp57577_TGAC_v2_gene25831_novel03,Tp57577_TGAC_v2_gene25831_novel05,Tp57577_TGAC_v2_gene25831_novel04
Tp57577_TGAC_v2_LG3	Tp57577_TGAC_v2_gene25831	-	A3	16709771-16709309	Tp57577_TGAC_v2_gene25831_novel06,Tp57577_TGAC_v2_gene25831_novel05,Tp57577_TGAC_v2_gene25831_novel04,Tp57577_TGAC_v2_gene25831_novel03	Tp57577_TGAC_v2_gene25831_novel02,Tp57577_TGAC_v2_gene25831_novel01,Tp57577_TGAC_v2_gene25831_novel03,Tp57577_TGAC_v2_gene25831_novel04,Tp57577_TGAC_v2_gene25831_novel05,Tp57577_TGAC_v2_gene25831_novel06
Tp57577_TGAC_v2_LG3	Tp57577_TGAC_v2_gene6733	-	A3	7747911-7747895	Tp57577_TGAC_v2_gene6733_novel05	TP57577_TGAC_V2_MRNA6972-,Tp57577_TGAC_v2_gene6733_novel02,Tp57577_TGAC_v2_gene6733_novel05
Tp57577_TGAC_v2_LG3	Tp57577_TGAC_v2_gene10523	-	A3	22659319-22659241	Tp57577_TGAC_v2_gene10523_novel05,TP57577_TGAC_V2_MRNA10875-	Tp57577_TGAC_v2_gene10523_novel01,Tp57577_TGAC_v2_gene10523_novel02,Tp57577_TGAC_v2_gene10523_novel04,TP57577_TGAC_V2_MRNA10875-,Tp57577_TGAC_v2_gene10523_novel05,Tp57577_TGAC_v2_gene10523_novel11
Tp57577_TGAC_v2_LG3	Tp57577_TGAC_v2_gene8644	-	A3	14465611-14465595	Tp57577_TGAC_v2_gene8644_novel01	TP57577_TGAC_V2_MRNA8934-,Tp57577_TGAC_v2_gene8644_novel01
Tp57577_TGAC_v2_LG3	Tp57577_TGAC_v2_gene25492	-	A3	30417017-30417006	TP57577_TGAC_V2_MRNA26361-	Tp57577_TGAC_v2_gene25492_novel02,TP57577_TGAC_V2_MRNA26361-
Tp57577_TGAC_v2_LG3	Tp57577_TGAC_v2_gene23607	-	A3	23308569-23308518	Tp57577_TGAC_v2_gene23607_novel17,Tp57577_TGAC_v2_gene23607_novel13,Tp57577_TGAC_v2_gene23607_novel12,Tp57577_TGAC_v2_gene23607_novel10,Tp57577_TGAC_v2_gene23607_novel02,Tp57577_TGAC_v2_gene23607_novel06	Tp57577_TGAC_v2_gene23607_novel01,Tp57577_TGAC_v2_gene23607_novel05,Tp57577_TGAC_v2_gene23607_novel09,Tp57577_TGAC_v2_gene23607_novel07,Tp57577_TGAC_v2_gene23607_novel15,Tp57577_TGAC_v2_gene23607_novel02,Tp57577_TGAC_v2_gene23607_novel06,Tp57577_TGAC_v2_gene23607_novel12,Tp57577_TGAC_v2_gene23607_novel13,Tp57577_TGAC_v2_gene23607_novel08,Tp57577_TGAC_v2_gene23607_novel10,Tp57577_TGAC_v2_gene23607…
Tp57577_TGAC_v2_LG3	Tp57577_TGAC_v2_gene15829	-	A3	8628182-8628170	Tp57577_TGAC_v2_gene15829_novel09	Tp57577_TGAC_v2_gene15829_novel10,Tp57577_TGAC_v2_gene15829_novel09
Tp57577_TGAC_v2_LG3	Tp57577_TGAC_v2_gene15829	-	A3	8627283-8627268	Tp57577_TGAC_v2_gene15829_novel02,Tp57577_TGAC_v2_gene15829_novel01,Tp57577_TGAC_v2_gene15829_novel07,Tp57577_TGAC_v2_gene15829_novel06,Tp57577_TGAC_v2_gene15829_novel05,Tp57577_TGAC_v2_gene15829_novel04,Tp57577_TGAC_v2_gene15829_novel10,Tp57577_TGAC_v2_gene15829_novel09,Tp57577_TGAC_v2_gene15829_novel08	Tp57577_TGAC_v2_gene15829_novel11,TP57577_TGAC_V2_MRNA16367-,Tp57577_TGAC_v2_gene15829_novel04,Tp57577_TGAC_v2_gene15829_novel01,Tp57577_TGAC_v2_gene15829_novel06,Tp57577_TGAC_v2_gene15829_novel07,Tp57577_TGAC_v2_gene15829_novel08,Tp57577_TGAC_v2_gene15829_novel09,Tp57577_TGAC_v2_gene15829_novel05,Tp57577_TGAC_v2_gene15829_novel10,Tp57577_TGAC_v2_gene15829_novel02
Tp57577_TGAC_v2_LG3	Tp57577_TGAC_v2_gene12876	-	A3	3028218-3028215	Tp57577_TGAC_v2_gene12876_novel01	Tp57577_TGAC_v2_gene12876_novel02,Tp57577_TGAC_v2_gene12876_novel01
Tp57577_TGAC_v2_LG3	Tp57577_TGAC_v2_gene39263	-	A3	17035300-17035297	Tp57577_TGAC_v2_gene39263_novel05,Tp57577_TGAC_v2_gene39263_novel07	Tp57577_TGAC_v2_gene39263_novel03,Tp57577_TGAC_v2_gene39263_novel04,TP57577_TGAC_V2_MRNA40603-,Tp57577_TGAC_v2_gene39263_novel05,Tp57577_TGAC_v2_gene39263_novel07
Tp57577_TGAC_v2_LG3	Tp57577_TGAC_v2_gene12157	-	A3	29805330-29805319	Tp57577_TGAC_v2_gene12157_novel02	Tp57577_TGAC_v2_gene12157_novel01,Tp57577_TGAC_v2_gene12157_novel02
Tp57577_TGAC_v2_LG3	Tp57577_TGAC_v2_gene12173	-	A3	29732705-29732670	Tp57577_TGAC_v2_gene12173_novel03	Tp57577_TGAC_v2_gene12173_novel02,Tp57577_TGAC_v2_gene12173_novel03
Tp57577_TGAC_v2_LG3	Tp57577_TGAC_v2_gene5061	-	A3	24712602-24712592	Tp57577_TGAC_v2_gene5061_novel03	Tp57577_TGAC_v2_gene5061_novel01,Tp57577_TGAC_v2_gene5061_novel02,Tp57577_TGAC_v2_gene5061_novel03,Tp57577_TGAC_v2_gene5061_novel04
Tp57577_TGAC_v2_LG3	Tp57577_TGAC_v2_gene5061	-	A3	24715599-24715558	Tp57577_TGAC_v2_gene5061_novel02	Tp57577_TGAC_v2_gene5061_novel01,Tp57577_TGAC_v2_gene5061_novel02
Tp57577_TGAC_v2_LG3	Tp57577_TGAC_v2_gene15946	-	A3	21215773-21215755	Tp57577_TGAC_v2_gene15946_novel02	Tp57577_TGAC_v2_gene15946_novel01,Tp57577_TGAC_v2_gene15946_novel02
Tp57577_TGAC_v2_LG3	Tp57577_TGAC_v2_gene21182	-	A3	25953872-25953836	Tp57577_TGAC_v2_gene21182_novel03	Tp57577_TGAC_v2_gene21182_novel01,Tp57577_TGAC_v2_gene21182_novel05,Tp57577_TGAC_v2_gene21182_novel07,Tp57577_TGAC_v2_gene21182_novel08,Tp57577_TGAC_v2_gene21182_novel09,Tp57577_TGAC_v2_gene21182_novel10,Tp57577_TGAC_v2_gene21182_novel03
Tp57577_TGAC_v2_LG3	Tp57577_TGAC_v2_gene14470	-	A3	23030330-23030320	Tp57577_TGAC_v2_gene14470_novel02	Tp57577_TGAC_v2_gene14470_novel01,TP57577_TGAC_V2_MRNA14952-,Tp57577_TGAC_v2_gene14470_novel02
Tp57577_TGAC_v2_LG3	Tp57577_TGAC_v2_gene14470	-	A3	23032400-23032394	Tp57577_TGAC_v2_gene14470_novel02	Tp57577_TGAC_v2_gene14470_novel01,TP57577_TGAC_V2_MRNA14952-,Tp57577_TGAC_v2_gene14470_novel02
Tp57577_TGAC_v2_LG3	Tp57577_TGAC_v2_gene2937	-	A3	6411391-6409925	Tp57577_TGAC_v2_gene2937_novel02	Tp57577_TGAC_v2_gene2937_novel04,Tp57577_TGAC_v2_gene2937_novel07,Tp57577_TGAC_v2_gene2937_novel01,Tp57577_TGAC_v2_gene2937_novel09,Tp57577_TGAC_v2_gene2937_novel10,Tp57577_TGAC_v2_gene2937_novel11,Tp57577_TGAC_v2_gene2937_novel03,Tp57577_TGAC_v2_gene2937_novel08,Tp57577_TGAC_v2_gene2937_novel13,Tp57577_TGAC_v2_gene2937_novel06,Tp57577_TGAC_v2_gene2937_novel05,Tp57577_TGAC_v2_gene2937_novel14,Tp5…
Tp57577_TGAC_v2_LG3	Tp57577_TGAC_v2_gene2937	-	A3	6422193-6422130	Tp57577_TGAC_v2_gene2937_novel15,Tp57577_TGAC_v2_gene2937_novel06,Tp57577_TGAC_v2_gene2937_novel05	Tp57577_TGAC_v2_gene2937_novel04,Tp57577_TGAC_v2_gene2937_novel13,Tp57577_TGAC_v2_gene2937_novel17,Tp57577_TGAC_v2_gene2937_novel16,Tp57577_TGAC_v2_gene2937_novel20,Tp57577_TGAC_v2_gene2937_novel15,Tp57577_TGAC_v2_gene2937_novel06,Tp57577_TGAC_v2_gene2937_novel05,Tp57577_TGAC_v2_gene2937_novel19
Tp57577_TGAC_v2_LG3	Tp57577_TGAC_v2_gene34251	-	A3	15250533-15250394	TP57577_TGAC_V2_MRNA35411-	Tp57577_TGAC_v2_gene34251_novel02,TP57577_TGAC_V2_MRNA35411-
Tp57577_TGAC_v2_LG3	Tp57577_TGAC_v2_gene10453	-	A3	11115659-11115656	Tp57577_TGAC_v2_gene10453_novel03,Tp57577_TGAC_v2_gene10453_novel02,Tp57577_TGAC_v2_gene10453_novel01,Tp57577_TGAC_v2_gene10453_novel06,Tp57577_TGAC_v2_gene10453_novel05,Tp57577_TGAC_v2_gene10453_novel04,TP57577_TGAC_V2_MRNA10803-,Tp57577_TGAC_v2_gene10453_novel09,Tp57577_TGAC_v2_gene10453_novel07	Tp57577_TGAC_v2_gene10453_novel10,Tp57577_TGAC_v2_gene10453_novel01,Tp57577_TGAC_v2_gene10453_novel02,TP57577_TGAC_V2_MRNA10803-,Tp57577_TGAC_v2_gene10453_novel03,Tp57577_TGAC_v2_gene10453_novel04,Tp57577_TGAC_v2_gene10453_novel05,Tp57577_TGAC_v2_gene10453_novel06,Tp57577_TGAC_v2_gene10453_novel07,Tp57577_TGAC_v2_gene10453_novel09,Tp57577_TGAC_v2_gene10453_novel11
Tp57577_TGAC_v2_LG3	Tp57577_TGAC_v2_gene12790	-	A3	2601802-2601758	Tp57577_TGAC_v2_gene12790_novel02	Tp57577_TGAC_v2_gene12790_novel01,Tp57577_TGAC_v2_gene12790_novel02
Tp57577_TGAC_v2_LG3	Tp57577_TGAC_v2_gene23618	-	A3	23353784-23353720	TP57577_TGAC_V2_MRNA24429-	Tp57577_TGAC_v2_gene23618_novel05,TP57577_TGAC_V2_MRNA24429-
Tp57577_TGAC_v2_LG3	Tp57577_TGAC_v2_gene25600	-	A3	22277494-22277415	Tp57577_TGAC_v2_gene25600_novel05	Tp57577_TGAC_v2_gene25600_novel03,TP57577_TGAC_V2_MRNA26476-,Tp57577_TGAC_v2_gene25600_novel05
Tp57577_TGAC_v2_LG3	Tp57577_TGAC_v2_gene12216	-	A3	28669042-28668978	Tp57577_TGAC_v2_gene12216_novel03	Tp57577_TGAC_v2_gene12216_novel01,Tp57577_TGAC_v2_gene12216_novel02,Tp57577_TGAC_v2_gene12216_novel03
Tp57577_TGAC_v2_LG3	Tp57577_TGAC_v2_gene34255	-	A3	15127327-15127286	Tp57577_TGAC_v2_gene34255_novel02	TP57577_TGAC_V2_MRNA35416-,Tp57577_TGAC_v2_gene34255_novel01,Tp57577_TGAC_v2_gene34255_novel04,Tp57577_TGAC_v2_gene34255_novel05,Tp57577_TGAC_v2_gene34255_novel06,Tp57577_TGAC_v2_gene34255_novel02
Tp57577_TGAC_v2_LG3	Tp57577_TGAC_v2_gene2221	-	A3	3879751-3879695	Tp57577_TGAC_v2_gene2221_novel02	TP57577_TGAC_V2_MRNA2277-,Tp57577_TGAC_v2_gene2221_novel02
Tp57577_TGAC_v2_LG3	Tp57577_TGAC_v2_gene6744	-	A3	8250331-8250324	Tp57577_TGAC_v2_gene6744_novel02,Tp57577_TGAC_v2_gene6744_novel03,Tp57577_TGAC_v2_gene6744_novel01	Tp57577_TGAC_v2_gene6744_novel04,Tp57577_TGAC_v2_gene6744_novel01,TP57577_TGAC_V2_MRNA6984-,Tp57577_TGAC_v2_gene6744_novel02,Tp57577_TGAC_v2_gene6744_novel03
Tp57577_TGAC_v2_LG3	Tp57577_TGAC_v2_gene1724	-	A3	12763289-12763273	Tp57577_TGAC_v2_gene1724_novel09	Tp57577_TGAC_v2_gene1724_novel01,Tp57577_TGAC_v2_gene1724_novel04,Tp57577_TGAC_v2_gene1724_novel06,Tp57577_TGAC_v2_gene1724_novel08,Tp57577_TGAC_v2_gene1724_novel05,Tp57577_TGAC_v2_gene1724_novel07,Tp57577_TGAC_v2_gene1724_novel10,Tp57577_TGAC_v2_gene1724_novel09
Tp57577_TGAC_v2_LG3	Tp57577_TGAC_v2_gene5137	-	A3	24418294-24418180	Tp57577_TGAC_v2_gene5137_novel32	Tp57577_TGAC_v2_gene5137_novel01,Tp57577_TGAC_v2_gene5137_novel27,Tp57577_TGAC_v2_gene5137_novel02,Tp57577_TGAC_v2_gene5137_novel19,Tp57577_TGAC_v2_gene5137_novel22,Tp57577_TGAC_v2_gene5137_novel15,Tp57577_TGAC_v2_gene5137_novel05,Tp57577_TGAC_v2_gene5137_novel21,TP57577_TGAC_V2_MRNA5315-,Tp57577_TGAC_v2_gene5137_novel20,Tp57577_TGAC_v2_gene5137_novel40,Tp57577_TGAC_v2_gene5137_novel03,Tp57577_TG…
Tp57577_TGAC_v2_LG3	Tp57577_TGAC_v2_gene5137	-	A3	24418294-24418179	Tp57577_TGAC_v2_gene5137_novel04	Tp57577_TGAC_v2_gene5137_novel01,Tp57577_TGAC_v2_gene5137_novel27,Tp57577_TGAC_v2_gene5137_novel02,Tp57577_TGAC_v2_gene5137_novel19,Tp57577_TGAC_v2_gene5137_novel22,Tp57577_TGAC_v2_gene5137_novel15,Tp57577_TGAC_v2_gene5137_novel05,Tp57577_TGAC_v2_gene5137_novel21,TP57577_TGAC_V2_MRNA5315-,Tp57577_TGAC_v2_gene5137_novel20,Tp57577_TGAC_v2_gene5137_novel40,Tp57577_TGAC_v2_gene5137_novel03,Tp57577_TG…
Tp57577_TGAC_v2_LG3	Tp57577_TGAC_v2_gene5137	-	A3	24418052-24417771	Tp57577_TGAC_v2_gene5137_novel13	Tp57577_TGAC_v2_gene5137_novel27,Tp57577_TGAC_v2_gene5137_novel02,Tp57577_TGAC_v2_gene5137_novel22,Tp57577_TGAC_v2_gene5137_novel15,Tp57577_TGAC_v2_gene5137_novel05,TP57577_TGAC_V2_MRNA5315-,Tp57577_TGAC_v2_gene5137_novel20,Tp57577_TGAC_v2_gene5137_novel40,Tp57577_TGAC_v2_gene5137_novel03,Tp57577_TGAC_v2_gene5137_novel33,Tp57577_TGAC_v2_gene5137_novel32,Tp57577_TGAC_v2_gene5137_novel08,Tp57577_TG…
Tp57577_TGAC_v2_LG3	Tp57577_TGAC_v2_gene5137	-	A3	24418180-24418179	Tp57577_TGAC_v2_gene5137_novel04	Tp57577_TGAC_v2_gene5137_novel32,Tp57577_TGAC_v2_gene5137_novel26,Tp57577_TGAC_v2_gene5137_novel04
Tp57577_TGAC_v2_LG3	Tp57577_TGAC_v2_gene12891	-	A3	1692707-1692516	Tp57577_TGAC_v2_gene12891_novel03	Tp57577_TGAC_v2_gene12891_novel01,TP57577_TGAC_V2_MRNA13313-,Tp57577_TGAC_v2_gene12891_novel03
Tp57577_TGAC_v2_LG3	Tp57577_TGAC_v2_gene31958	-	A3	14312943-14312908	Tp57577_TGAC_v2_gene31958_novel04	Tp57577_TGAC_v2_gene31958_novel01,Tp57577_TGAC_v2_gene31958_novel03,Tp57577_TGAC_v2_gene31958_novel02,Tp57577_TGAC_v2_gene31958_novel05,Tp57577_TGAC_v2_gene31958_novel06,Tp57577_TGAC_v2_gene31958_novel07,Tp57577_TGAC_v2_gene31958_novel04
Tp57577_TGAC_v2_LG3	Tp57577_TGAC_v2_gene31958	-	A3	14309224-14308978	Tp57577_TGAC_v2_gene31958_novel01	Tp57577_TGAC_v2_gene31958_novel02,Tp57577_TGAC_v2_gene31958_novel01
Tp57577_TGAC_v2_LG3	Tp57577_TGAC_v2_gene23444	-	A3	1174642-1174608	Tp57577_TGAC_v2_gene23444_novel04	TP57577_TGAC_V2_MRNA24251-,Tp57577_TGAC_v2_gene23444_novel04
Tp57577_TGAC_v2_LG3	Tp57577_TGAC_v2_gene5149	-	A3	24317639-24317612	Tp57577_TGAC_v2_gene5149_novel04	TP57577_TGAC_V2_MRNA5327-,Tp57577_TGAC_v2_gene5149_novel01,Tp57577_TGAC_v2_gene5149_novel05,Tp57577_TGAC_v2_gene5149_novel04
Tp57577_TGAC_v2_LG3	Novelgene1238	-	A3	16532294-16532281	Novelgene1238_novel06	Novelgene1238_novel01,Novelgene1238_novel06
Tp57577_TGAC_v2_LG3	Novelgene1238	-	A3	16537233-16537211	Novelgene1238_novel01	Novelgene1238_novel02,Novelgene1238_novel04,Novelgene1238_novel05,Novelgene1238_novel01
Tp57577_TGAC_v2_LG3	Novelgene1246	-	A3	17934937-17934895	Novelgene1246_novel01	Novelgene1246_novel02,Novelgene1246_novel01,Novelgene1246_novel03
Tp57577_TGAC_v2_LG1	Tp57577_TGAC_v2_gene4839	-	A3	6691680-6691675	Tp57577_TGAC_v2_gene4839_novel09,Tp57577_TGAC_v2_gene4839_novel04	Tp57577_TGAC_v2_gene4839_novel01,Tp57577_TGAC_v2_gene4839_novel03,Tp57577_TGAC_v2_gene4839_novel05,Tp57577_TGAC_v2_gene4839_novel07,Tp57577_TGAC_v2_gene4839_novel08,Tp57577_TGAC_v2_gene4839_novel02,Tp57577_TGAC_v2_gene4839_novel04,Tp57577_TGAC_v2_gene4839_novel09
Tp57577_TGAC_v2_LG1	Tp57577_TGAC_v2_gene27512	-	A3	26850334-26850298	Tp57577_TGAC_v2_gene27512_novel02	Tp57577_TGAC_v2_gene27512_novel01,Tp57577_TGAC_v2_gene27512_novel02
Tp57577_TGAC_v2_LG1	Tp57577_TGAC_v2_gene21607	-	A3	7321025-7321022	Tp57577_TGAC_v2_gene21607_novel03	Tp57577_TGAC_v2_gene21607_novel02,Tp57577_TGAC_v2_gene21607_novel04,Tp57577_TGAC_v2_gene21607_novel05,Tp57577_TGAC_v2_gene21607_novel01,Tp57577_TGAC_v2_gene21607_novel03
Tp57577_TGAC_v2_LG1	Tp57577_TGAC_v2_gene2641	-	A3	7224611-7224498	Tp57577_TGAC_v2_gene2641_novel02	Tp57577_TGAC_v2_gene2641_novel01,Tp57577_TGAC_v2_gene2641_novel02
Tp57577_TGAC_v2_LG1	Tp57577_TGAC_v2_gene21618	-	A3	7461793-7461703	Tp57577_TGAC_v2_gene21618_novel15	Tp57577_TGAC_v2_gene21618_novel02,Tp57577_TGAC_v2_gene21618_novel03,Tp57577_TGAC_v2_gene21618_novel04,TP57577_TGAC_V2_MRNA22358-,Tp57577_TGAC_v2_gene21618_novel06,Tp57577_TGAC_v2_gene21618_novel08,Tp57577_TGAC_v2_gene21618_novel10,Tp57577_TGAC_v2_gene21618_novel12,Tp57577_TGAC_v2_gene21618_novel11,Tp57577_TGAC_v2_gene21618_novel14,Tp57577_TGAC_v2_gene21618_novel13,Tp57577_TGAC_v2_gene21618_novel1…
Tp57577_TGAC_v2_LG1	Tp57577_TGAC_v2_gene2588	-	A3	7243075-7243036	Tp57577_TGAC_v2_gene2588_novel01	Tp57577_TGAC_v2_gene2588_novel03,Tp57577_TGAC_v2_gene2588_novel01,Tp57577_TGAC_v2_gene2588_novel02
Tp57577_TGAC_v2_LG1	Tp57577_TGAC_v2_gene38900	-	A3	18336425-18336354	Tp57577_TGAC_v2_gene38900_novel02	Tp57577_TGAC_v2_gene38900_novel01,Tp57577_TGAC_v2_gene38900_novel02
Tp57577_TGAC_v2_LG1	Tp57577_TGAC_v2_gene34811	-	A3	24955308-24955301	Tp57577_TGAC_v2_gene34811_novel03	Tp57577_TGAC_v2_gene34811_novel04,TP57577_TGAC_V2_MRNA35997-,Tp57577_TGAC_v2_gene34811_novel03
Tp57577_TGAC_v2_LG1	Tp57577_TGAC_v2_gene8894	-	A3	11483631-11483167	Tp57577_TGAC_v2_gene8894_novel03	Tp57577_TGAC_v2_gene8894_novel02,Tp57577_TGAC_v2_gene8894_novel03
Tp57577_TGAC_v2_LG1	Tp57577_TGAC_v2_gene2449	-	A3	448035-447693	Tp57577_TGAC_v2_gene2449_novel05,Tp57577_TGAC_v2_gene2449_novel06,Tp57577_TGAC_v2_gene2449_novel02	Tp57577_TGAC_v2_gene2449_novel01,Tp57577_TGAC_v2_gene2449_novel03,Tp57577_TGAC_v2_gene2449_novel02,Tp57577_TGAC_v2_gene2449_novel05,Tp57577_TGAC_v2_gene2449_novel06
Tp57577_TGAC_v2_LG1	Tp57577_TGAC_v2_gene30551	-	A3	3814870-3814266	Tp57577_TGAC_v2_gene30551_novel04,Tp57577_TGAC_v2_gene30551_novel10	Tp57577_TGAC_v2_gene30551_novel07,Tp57577_TGAC_v2_gene30551_novel09,Tp57577_TGAC_v2_gene30551_novel01,Tp57577_TGAC_v2_gene30551_novel04,Tp57577_TGAC_v2_gene30551_novel10
Tp57577_TGAC_v2_LG1	Tp57577_TGAC_v2_gene6104	-	A3	5481082-5481037	Tp57577_TGAC_v2_gene6104_novel04	Tp57577_TGAC_v2_gene6104_novel01,Tp57577_TGAC_v2_gene6104_novel02,Tp57577_TGAC_v2_gene6104_novel03,Tp57577_TGAC_v2_gene6104_novel08,Tp57577_TGAC_v2_gene6104_novel09,Tp57577_TGAC_v2_gene6104_novel10,Tp57577_TGAC_v2_gene6104_novel11,Tp57577_TGAC_v2_gene6104_novel13,Tp57577_TGAC_v2_gene6104_novel04
Tp57577_TGAC_v2_LG1	Tp57577_TGAC_v2_gene6104	-	A3	5484214-5484127	Tp57577_TGAC_v2_gene6104_novel03	Tp57577_TGAC_v2_gene6104_novel02,Tp57577_TGAC_v2_gene6104_novel09,Tp57577_TGAC_v2_gene6104_novel04,Tp57577_TGAC_v2_gene6104_novel14,Tp57577_TGAC_v2_gene6104_novel03
Tp57577_TGAC_v2_LG1	Tp57577_TGAC_v2_gene1756	-	A3	15552454-15552406	Tp57577_TGAC_v2_gene1756_novel01	TP57577_TGAC_V2_MRNA1796-,Tp57577_TGAC_v2_gene1756_novel03,Tp57577_TGAC_v2_gene1756_novel02,Tp57577_TGAC_v2_gene1756_novel01
Tp57577_TGAC_v2_LG1	Tp57577_TGAC_v2_gene12075	-	A3	22311891-22311887	Tp57577_TGAC_v2_gene12075_novel04	Tp57577_TGAC_v2_gene12075_novel02,Tp57577_TGAC_v2_gene12075_novel04
Tp57577_TGAC_v2_LG1	Tp57577_TGAC_v2_gene33994	-	A3	10776570-10776538	Tp57577_TGAC_v2_gene33994_novel01	TP57577_TGAC_V2_MRNA35141-,Tp57577_TGAC_v2_gene33994_novel02,Tp57577_TGAC_v2_gene33994_novel04,Tp57577_TGAC_v2_gene33994_novel05,Tp57577_TGAC_v2_gene33994_novel01
Tp57577_TGAC_v2_LG1	Tp57577_TGAC_v2_gene2596	-	A3	6835520-6835478	Tp57577_TGAC_v2_gene2596_novel05	Tp57577_TGAC_v2_gene2596_novel04,Tp57577_TGAC_v2_gene2596_novel05
Tp57577_TGAC_v2_LG1	Tp57577_TGAC_v2_gene15684	-	A3	23263856-23263819	Tp57577_TGAC_v2_gene15684_novel04	Tp57577_TGAC_v2_gene15684_novel01,Tp57577_TGAC_v2_gene15684_novel05,Tp57577_TGAC_v2_gene15684_novel06,Tp57577_TGAC_v2_gene15684_novel07,Tp57577_TGAC_v2_gene15684_novel09,Tp57577_TGAC_v2_gene15684_novel10,Tp57577_TGAC_v2_gene15684_novel12,Tp57577_TGAC_v2_gene15684_novel13,Tp57577_TGAC_v2_gene15684_novel15,Tp57577_TGAC_v2_gene15684_novel16,Tp57577_TGAC_v2_gene15684_novel17,Tp57577_TGAC_v2_gene15684…
Tp57577_TGAC_v2_LG1	Tp57577_TGAC_v2_gene13016	-	A3	17009289-17009280	Tp57577_TGAC_v2_gene13016_novel03	Tp57577_TGAC_v2_gene13016_novel02,TP57577_TGAC_V2_MRNA13447-,Tp57577_TGAC_v2_gene13016_novel03
Tp57577_TGAC_v2_LG1	Tp57577_TGAC_v2_gene33969	-	A3	10818443-10818434	Tp57577_TGAC_v2_gene33969_novel02	Tp57577_TGAC_v2_gene33969_novel01,Tp57577_TGAC_v2_gene33969_novel02
Tp57577_TGAC_v2_LG1	Tp57577_TGAC_v2_gene2602	-	A3	6762888-6762700	Tp57577_TGAC_v2_gene2602_novel09	Tp57577_TGAC_v2_gene2602_novel01,TP57577_TGAC_V2_MRNA2674-,Tp57577_TGAC_v2_gene2602_novel09
Tp57577_TGAC_v2_LG1	Tp57577_TGAC_v2_gene21226	-	A3	27104183-27104167	Tp57577_TGAC_v2_gene21226_novel02	Tp57577_TGAC_v2_gene21226_novel03,Tp57577_TGAC_v2_gene21226_novel02,Tp57577_TGAC_v2_gene21226_novel05
Tp57577_TGAC_v2_LG1	Tp57577_TGAC_v2_gene5674	-	A3	15166041-15165967	Tp57577_TGAC_v2_gene5674_novel03	Tp57577_TGAC_v2_gene5674_novel04,Tp57577_TGAC_v2_gene5674_novel01,Tp57577_TGAC_v2_gene5674_novel03
Tp57577_TGAC_v2_LG1	Tp57577_TGAC_v2_gene21233	-	A3	27056339-27056020	Tp57577_TGAC_v2_gene21233_novel04,TP57577_TGAC_V2_MRNA21962-	Tp57577_TGAC_v2_gene21233_novel05,Tp57577_TGAC_v2_gene21233_novel04,TP57577_TGAC_V2_MRNA21962-,Tp57577_TGAC_v2_gene21233_novel12
Tp57577_TGAC_v2_LG1	Tp57577_TGAC_v2_gene27138	-	A3	2340345-2340344	Tp57577_TGAC_v2_gene27138_novel02	Tp57577_TGAC_v2_gene27138_novel03,Tp57577_TGAC_v2_gene27138_novel02
Tp57577_TGAC_v2_LG1	Tp57577_TGAC_v2_gene8899	-	A3	11496759-11496756	Tp57577_TGAC_v2_gene8899_novel02	Tp57577_TGAC_v2_gene8899_novel01,Tp57577_TGAC_v2_gene8899_novel06,Tp57577_TGAC_v2_gene8899_novel02
Tp57577_TGAC_v2_LG1	Tp57577_TGAC_v2_gene3204	-	A3	24557736-24557715	Tp57577_TGAC_v2_gene3204_novel05	TP57577_TGAC_V2_MRNA3296-,Tp57577_TGAC_v2_gene3204_novel02,Tp57577_TGAC_v2_gene3204_novel04,Tp57577_TGAC_v2_gene3204_novel07,Tp57577_TGAC_v2_gene3204_novel06,Tp57577_TGAC_v2_gene3204_novel05
Tp57577_TGAC_v2_LG1	Tp57577_TGAC_v2_gene24539	-	A3	9374099-9374095	Tp57577_TGAC_v2_gene24539_novel02	Tp57577_TGAC_v2_gene24539_novel01,Tp57577_TGAC_v2_gene24539_novel02
Tp57577_TGAC_v2_LG1	Tp57577_TGAC_v2_gene10411	-	A3	4143283-4143111	Tp57577_TGAC_v2_gene10411_novel04	Tp57577_TGAC_v2_gene10411_novel02,TP57577_TGAC_V2_MRNA10757-,Tp57577_TGAC_v2_gene10411_novel04
Tp57577_TGAC_v2_LG1	Tp57577_TGAC_v2_gene34371	-	A3	25763455-25763443	Tp57577_TGAC_v2_gene34371_novel03,Tp57577_TGAC_v2_gene34371_novel07	Tp57577_TGAC_v2_gene34371_novel02,Tp57577_TGAC_v2_gene34371_novel06,Tp57577_TGAC_v2_gene34371_novel03,Tp57577_TGAC_v2_gene34371_novel05,Tp57577_TGAC_v2_gene34371_novel07
Tp57577_TGAC_v2_LG1	Tp57577_TGAC_v2_gene36913	-	A3	20644026-20643816	Tp57577_TGAC_v2_gene36913_novel02	Tp57577_TGAC_v2_gene36913_novel03,Tp57577_TGAC_v2_gene36913_novel02
Tp57577_TGAC_v2_LG1	Tp57577_TGAC_v2_gene3223	-	A3	24392013-24390991	Tp57577_TGAC_v2_gene3223_novel01	Tp57577_TGAC_v2_gene3223_novel03,Tp57577_TGAC_v2_gene3223_novel01
Tp57577_TGAC_v2_LG1	Tp57577_TGAC_v2_gene15677	-	A3	23431753-23431614	TP57577_TGAC_V2_MRNA16206-	Tp57577_TGAC_v2_gene15677_novel01,Tp57577_TGAC_v2_gene15677_novel02,Tp57577_TGAC_v2_gene15677_novel03,TP57577_TGAC_V2_MRNA16206-
Tp57577_TGAC_v2_LG1	Tp57577_TGAC_v2_gene23961	-	A3	12156046-12156007	Tp57577_TGAC_v2_gene23961_novel03	TP57577_TGAC_V2_MRNA24787-,Tp57577_TGAC_v2_gene23961_novel02,Tp57577_TGAC_v2_gene23961_novel03
Tp57577_TGAC_v2_LG1	Tp57577_TGAC_v2_gene24008	-	A3	12024720-12024700	Tp57577_TGAC_v2_gene24008_novel01	Tp57577_TGAC_v2_gene24008_novel04,Tp57577_TGAC_v2_gene24008_novel01,Tp57577_TGAC_v2_gene24008_novel03
Tp57577_TGAC_v2_LG1	Tp57577_TGAC_v2_gene21229	-	A3	27090485-27090433	Tp57577_TGAC_v2_gene21229_novel06	Tp57577_TGAC_v2_gene21229_novel03,Tp57577_TGAC_v2_gene21229_novel04,TP57577_TGAC_V2_MRNA21958-,Tp57577_TGAC_v2_gene21229_novel10,Tp57577_TGAC_v2_gene21229_novel05,Tp57577_TGAC_v2_gene21229_novel07,Tp57577_TGAC_v2_gene21229_novel08,Tp57577_TGAC_v2_gene21229_novel11,Tp57577_TGAC_v2_gene21229_novel02,Tp57577_TGAC_v2_gene21229_novel06
Tp57577_TGAC_v2_LG1	Tp57577_TGAC_v2_gene21229	-	A3	27094767-27094711	Tp57577_TGAC_v2_gene21229_novel06,Tp57577_TGAC_v2_gene21229_novel04,Tp57577_TGAC_v2_gene21229_novel02,Tp57577_TGAC_v2_gene21229_novel11,TP57577_TGAC_V2_MRNA21958-	Tp57577_TGAC_v2_gene21229_novel05,Tp57577_TGAC_v2_gene21229_novel08,Tp57577_TGAC_v2_gene21229_novel02,Tp57577_TGAC_v2_gene21229_novel09,Tp57577_TGAC_v2_gene21229_novel04,TP57577_TGAC_V2_MRNA21958-,Tp57577_TGAC_v2_gene21229_novel06,Tp57577_TGAC_v2_gene21229_novel11
Tp57577_TGAC_v2_LG1	Tp57577_TGAC_v2_gene21229	-	A3	27095631-27094711	Tp57577_TGAC_v2_gene21229_novel06,Tp57577_TGAC_v2_gene21229_novel04,Tp57577_TGAC_v2_gene21229_novel02,Tp57577_TGAC_v2_gene21229_novel11,TP57577_TGAC_V2_MRNA21958-	Tp57577_TGAC_v2_gene21229_novel07,Tp57577_TGAC_v2_gene21229_novel02,Tp57577_TGAC_v2_gene21229_novel09,Tp57577_TGAC_v2_gene21229_novel04,TP57577_TGAC_V2_MRNA21958-,Tp57577_TGAC_v2_gene21229_novel06,Tp57577_TGAC_v2_gene21229_novel11
Tp57577_TGAC_v2_LG1	Tp57577_TGAC_v2_gene21229	-	A3	27095631-27094767	Tp57577_TGAC_v2_gene21229_novel05	Tp57577_TGAC_v2_gene21229_novel07,Tp57577_TGAC_v2_gene21229_novel05,Tp57577_TGAC_v2_gene21229_novel08
Tp57577_TGAC_v2_LG1	Tp57577_TGAC_v2_gene35225	-	A3	26368527-26368483	TP57577_TGAC_V2_MRNA36421-,Tp57577_TGAC_v2_gene35225_novel03,Tp57577_TGAC_v2_gene35225_novel06,Tp57577_TGAC_v2_gene35225_novel05	Tp57577_TGAC_v2_gene35225_novel07,TP57577_TGAC_V2_MRNA36421-,Tp57577_TGAC_v2_gene35225_novel03,Tp57577_TGAC_v2_gene35225_novel05,Tp57577_TGAC_v2_gene35225_novel02,Tp57577_TGAC_v2_gene35225_novel06
Tp57577_TGAC_v2_LG1	Tp57577_TGAC_v2_gene26450	-	A3	25295571-25295374	Tp57577_TGAC_v2_gene26450_novel01	TP57577_TGAC_V2_MRNA27357-,Tp57577_TGAC_v2_gene26450_novel02,Tp57577_TGAC_v2_gene26450_novel04,Tp57577_TGAC_v2_gene26450_novel06,Tp57577_TGAC_v2_gene26450_novel01
Tp57577_TGAC_v2_LG1	Tp57577_TGAC_v2_gene36974	-	A3	20276891-20276888	Tp57577_TGAC_v2_gene36974_novel02	Tp57577_TGAC_v2_gene36974_novel01,Tp57577_TGAC_v2_gene36974_novel03,Tp57577_TGAC_v2_gene36974_novel02,TP57577_TGAC_V2_MRNA38211-
Tp57577_TGAC_v2_LG1	Tp57577_TGAC_v2_gene27089	-	A3	2259146-2259130	Tp57577_TGAC_v2_gene27089_novel02	TP57577_TGAC_V2_MRNA28021-,Tp57577_TGAC_v2_gene27089_novel03,Tp57577_TGAC_v2_gene27089_novel02
Tp57577_TGAC_v2_LG1	Tp57577_TGAC_v2_gene38847	-	A3	18041703-18041638	Tp57577_TGAC_v2_gene38847_novel02	Tp57577_TGAC_v2_gene38847_novel03,Tp57577_TGAC_v2_gene38847_novel04,Tp57577_TGAC_v2_gene38847_novel05,Tp57577_TGAC_v2_gene38847_novel02
Tp57577_TGAC_v2_LG1	Tp57577_TGAC_v2_gene38859	-	A3	18401904-18401836	Tp57577_TGAC_v2_gene38859_novel36	Tp57577_TGAC_v2_gene38859_novel02,Tp57577_TGAC_v2_gene38859_novel09,Tp57577_TGAC_v2_gene38859_novel15,Tp57577_TGAC_v2_gene38859_novel10,Tp57577_TGAC_v2_gene38859_novel17,Tp57577_TGAC_v2_gene38859_novel16,Tp57577_TGAC_v2_gene38859_novel07,Tp57577_TGAC_v2_gene38859_novel18,Tp57577_TGAC_v2_gene38859_novel23,Tp57577_TGAC_v2_gene38859_novel22,Tp57577_TGAC_v2_gene38859_novel28,Tp57577_TGAC_v2_gene38859…
Tp57577_TGAC_v2_LG1	Tp57577_TGAC_v2_gene38859	-	A3	18405026-18404959	Tp57577_TGAC_v2_gene38859_novel13	Tp57577_TGAC_v2_gene38859_novel09,Tp57577_TGAC_v2_gene38859_novel15,Tp57577_TGAC_v2_gene38859_novel10,Tp57577_TGAC_v2_gene38859_novel16,Tp57577_TGAC_v2_gene38859_novel07,Tp57577_TGAC_v2_gene38859_novel18,Tp57577_TGAC_v2_gene38859_novel23,Tp57577_TGAC_v2_gene38859_novel24,Tp57577_TGAC_v2_gene38859_novel11,Tp57577_TGAC_v2_gene38859_novel12,Tp57577_TGAC_v2_gene38859_novel30,Tp57577_TGAC_v2_gene38859…
Tp57577_TGAC_v2_LG1	Tp57577_TGAC_v2_gene38859	-	A3	18405026-18404922	Tp57577_TGAC_v2_gene38859_novel14	Tp57577_TGAC_v2_gene38859_novel09,Tp57577_TGAC_v2_gene38859_novel15,Tp57577_TGAC_v2_gene38859_novel10,Tp57577_TGAC_v2_gene38859_novel16,Tp57577_TGAC_v2_gene38859_novel07,Tp57577_TGAC_v2_gene38859_novel18,Tp57577_TGAC_v2_gene38859_novel23,Tp57577_TGAC_v2_gene38859_novel24,Tp57577_TGAC_v2_gene38859_novel11,Tp57577_TGAC_v2_gene38859_novel12,Tp57577_TGAC_v2_gene38859_novel30,Tp57577_TGAC_v2_gene38859…
Tp57577_TGAC_v2_LG1	Tp57577_TGAC_v2_gene38859	-	A3	18405254-18405249	Tp57577_TGAC_v2_gene38859_novel09	Tp57577_TGAC_v2_gene38859_novel15,Tp57577_TGAC_v2_gene38859_novel10,Tp57577_TGAC_v2_gene38859_novel16,Tp57577_TGAC_v2_gene38859_novel07,Tp57577_TGAC_v2_gene38859_novel18,Tp57577_TGAC_v2_gene38859_novel19,Tp57577_TGAC_v2_gene38859_novel11,Tp57577_TGAC_v2_gene38859_novel12,Tp57577_TGAC_v2_gene38859_novel30,Tp57577_TGAC_v2_gene38859_novel31,Tp57577_TGAC_v2_gene38859_novel33,Tp57577_TGAC_v2_gene38859…
Tp57577_TGAC_v2_LG1	Tp57577_TGAC_v2_gene38859	-	A3	18400767-18400765	Tp57577_TGAC_v2_gene38859_novel34	Tp57577_TGAC_v2_gene38859_novel18,Tp57577_TGAC_v2_gene38859_novel28,Tp57577_TGAC_v2_gene38859_novel35,Tp57577_TGAC_v2_gene38859_novel34,Tp57577_TGAC_v2_gene38859_novel40
Tp57577_TGAC_v2_LG1	Tp57577_TGAC_v2_gene38859	-	A3	18395539-18395511	Tp57577_TGAC_v2_gene38859_novel27	Tp57577_TGAC_v2_gene38859_novel37,Tp57577_TGAC_v2_gene38859_novel27
Tp57577_TGAC_v2_LG1	Tp57577_TGAC_v2_gene38859	-	A3	18404486-18404449	Tp57577_TGAC_v2_gene38859_novel32,Tp57577_TGAC_v2_gene38859_novel23,Tp57577_TGAC_v2_gene38859_novel15,Tp57577_TGAC_v2_gene38859_novel18,Tp57577_TGAC_v2_gene38859_novel07,Tp57577_TGAC_v2_gene38859_novel06	Tp57577_TGAC_v2_gene38859_novel35,Tp57577_TGAC_v2_gene38859_novel15,Tp57577_TGAC_v2_gene38859_novel07,Tp57577_TGAC_v2_gene38859_novel18,Tp57577_TGAC_v2_gene38859_novel23,Tp57577_TGAC_v2_gene38859_novel32,Tp57577_TGAC_v2_gene38859_novel06,Tp57577_TGAC_v2_gene38859_novel13
Tp57577_TGAC_v2_LG1	Tp57577_TGAC_v2_gene38859	-	A3	18404959-18404922	Tp57577_TGAC_v2_gene38859_novel14	Tp57577_TGAC_v2_gene38859_novel13,Tp57577_TGAC_v2_gene38859_novel14
Tp57577_TGAC_v2_LG1	Tp57577_TGAC_v2_gene38859	-	A3	18404467-18404449	Tp57577_TGAC_v2_gene38859_novel09	Tp57577_TGAC_v2_gene38859_novel14,Tp57577_TGAC_v2_gene38859_novel09
Tp57577_TGAC_v2_LG1	Tp57577_TGAC_v2_gene37727	-	A3	19491349-19491306	TP57577_TGAC_V2_MRNA39000-	Tp57577_TGAC_v2_gene37727_novel05,TP57577_TGAC_V2_MRNA39000-
Tp57577_TGAC_v2_LG1	Novelgene1374	-	A3	4377531-4376458	Novelgene1374_novel01	Novelgene1374_novel05,Novelgene1374_novel01
Tp57577_TGAC_v2_LG1	Novelgene1374	-	A3	4377531-4375990	Novelgene1374_novel06	Novelgene1374_novel05,Novelgene1374_novel06
Tp57577_TGAC_v2_LG1	Novelgene1416	-	A3	15453796-15453030	Novelgene1416_novel04	Novelgene1416_novel01,Novelgene1416_novel03,Novelgene1416_novel02,Novelgene1416_novel04
Tp57577_TGAC_v2_LG1	Tp57577_TGAC_v2_gene10417	+	A3	4306505-4306539	Tp57577_TGAC_v2_gene10417_novel04	Tp57577_TGAC_v2_gene10417_novel01,Tp57577_TGAC_v2_gene10417_novel03,TP57577_TGAC_V2_MRNA10764-,Tp57577_TGAC_v2_gene10417_novel05,Tp57577_TGAC_v2_gene10417_novel06,Tp57577_TGAC_v2_gene10417_novel10,TP57577_TGAC_V2_MRNA10765-,Tp57577_TGAC_v2_gene10417_novel11,Tp57577_TGAC_v2_gene10417_novel04
Tp57577_TGAC_v2_LG1	Tp57577_TGAC_v2_gene14011	+	A3	11851518-11851545	TP57577_TGAC_V2_MRNA14474-	Tp57577_TGAC_v2_gene14011_novel01,TP57577_TGAC_V2_MRNA14474-
Tp57577_TGAC_v2_LG1	Tp57577_TGAC_v2_gene34336	+	A3	25662830-25662912	Tp57577_TGAC_v2_gene34336_novel03	Tp57577_TGAC_v2_gene34336_novel01,Tp57577_TGAC_v2_gene34336_novel04,Tp57577_TGAC_v2_gene34336_novel06,Tp57577_TGAC_v2_gene34336_novel03,Tp57577_TGAC_v2_gene34336_novel05
Tp57577_TGAC_v2_LG1	Tp57577_TGAC_v2_gene30489	+	A3	27396708-27397718	TP57577_TGAC_V2_MRNA31521-	Tp57577_TGAC_v2_gene30489_novel02,TP57577_TGAC_V2_MRNA31521-
Tp57577_TGAC_v2_LG1	Tp57577_TGAC_v2_gene30489	+	A3	27396708-27397848	Tp57577_TGAC_v2_gene30489_novel01	Tp57577_TGAC_v2_gene30489_novel02,Tp57577_TGAC_v2_gene30489_novel01
Tp57577_TGAC_v2_LG1	Tp57577_TGAC_v2_gene26384	+	A3	23096637-23096716	Tp57577_TGAC_v2_gene26384_novel01,TP57577_TGAC_V2_MRNA27289-	Tp57577_TGAC_v2_gene26384_novel02,TP57577_TGAC_V2_MRNA27289-,Tp57577_TGAC_v2_gene26384_novel01,Tp57577_TGAC_v2_gene26384_novel03
Tp57577_TGAC_v2_LG1	Tp57577_TGAC_v2_gene3181	+	A3	24482896-24483040	Tp57577_TGAC_v2_gene3181_novel04	Tp57577_TGAC_v2_gene3181_novel03,Tp57577_TGAC_v2_gene3181_novel01,Tp57577_TGAC_v2_gene3181_novel05,Tp57577_TGAC_v2_gene3181_novel06,Tp57577_TGAC_v2_gene3181_novel07,Tp57577_TGAC_v2_gene3181_novel08,Tp57577_TGAC_v2_gene3181_novel09,Tp57577_TGAC_v2_gene3181_novel04
Tp57577_TGAC_v2_LG1	Tp57577_TGAC_v2_gene10403	+	A3	4196533-4196555	Tp57577_TGAC_v2_gene10403_novel02	Tp57577_TGAC_v2_gene10403_novel01,TP57577_TGAC_V2_MRNA10749-,Tp57577_TGAC_v2_gene10403_novel02
Tp57577_TGAC_v2_LG1	Tp57577_TGAC_v2_gene5670	+	A3	15119137-15119232	Tp57577_TGAC_v2_gene5670_novel02	TP57577_TGAC_V2_MRNA5864-,Tp57577_TGAC_v2_gene5670_novel02,Tp57577_TGAC_v2_gene5670_novel01
Tp57577_TGAC_v2_LG1	Tp57577_TGAC_v2_gene2812	+	A3	9758591-9758669	Tp57577_TGAC_v2_gene2812_novel15	Tp57577_TGAC_v2_gene2812_novel01,Tp57577_TGAC_v2_gene2812_novel02,Tp57577_TGAC_v2_gene2812_novel03,Tp57577_TGAC_v2_gene2812_novel04,Tp57577_TGAC_v2_gene2812_novel06,Tp57577_TGAC_v2_gene2812_novel05,Tp57577_TGAC_v2_gene2812_novel07,Tp57577_TGAC_v2_gene2812_novel08,Tp57577_TGAC_v2_gene2812_novel09,Tp57577_TGAC_v2_gene2812_novel10,Tp57577_TGAC_v2_gene2812_novel11,Tp57577_TGAC_v2_gene2812_novel12,Tp5…
Tp57577_TGAC_v2_LG1	Tp57577_TGAC_v2_gene21002	+	A3	10084764-10085507	TP57577_TGAC_V2_MRNA21719-	Tp57577_TGAC_v2_gene21002_novel01,TP57577_TGAC_V2_MRNA21719-,Tp57577_TGAC_v2_gene21002_novel03
Tp57577_TGAC_v2_LG1	Tp57577_TGAC_v2_gene26787	+	A3	27957687-27957693	TP57577_TGAC_V2_MRNA27703-	Tp57577_TGAC_v2_gene26787_novel01,TP57577_TGAC_V2_MRNA27703-
Tp57577_TGAC_v2_LG1	Tp57577_TGAC_v2_gene32766	+	A3	7593426-7593927	Tp57577_TGAC_v2_gene32766_novel06,Tp57577_TGAC_v2_gene32766_novel01	Tp57577_TGAC_v2_gene32766_novel02,Tp57577_TGAC_v2_gene32766_novel01,Tp57577_TGAC_v2_gene32766_novel03,Tp57577_TGAC_v2_gene32766_novel06
Tp57577_TGAC_v2_LG1	Tp57577_TGAC_v2_gene37858	+	A3	19403814-19403848	Tp57577_TGAC_v2_gene37858_novel06	Tp57577_TGAC_v2_gene37858_novel01,TP57577_TGAC_V2_MRNA39137-,Tp57577_TGAC_v2_gene37858_novel02,Tp57577_TGAC_v2_gene37858_novel03,Tp57577_TGAC_v2_gene37858_novel07,Tp57577_TGAC_v2_gene37858_novel06
Tp57577_TGAC_v2_LG1	Tp57577_TGAC_v2_gene37858	+	A3	19403409-19403570	TP57577_TGAC_V2_MRNA39137-,Tp57577_TGAC_v2_gene37858_novel07,Tp57577_TGAC_v2_gene37858_novel06,Tp57577_TGAC_v2_gene37858_novel05,Tp57577_TGAC_v2_gene37858_novel04	Tp57577_TGAC_v2_gene37858_novel02,Tp57577_TGAC_v2_gene37858_novel01,TP57577_TGAC_V2_MRNA39137-,Tp57577_TGAC_v2_gene37858_novel04,Tp57577_TGAC_v2_gene37858_novel05,Tp57577_TGAC_v2_gene37858_novel06,Tp57577_TGAC_v2_gene37858_novel07
Tp57577_TGAC_v2_LG1	Tp57577_TGAC_v2_gene22328	+	A3	4733590-4734245	Tp57577_TGAC_v2_gene22328_novel01	Tp57577_TGAC_v2_gene22328_novel02,Tp57577_TGAC_v2_gene22328_novel01
Tp57577_TGAC_v2_LG1	Tp57577_TGAC_v2_gene1939	+	A3	13831077-13831116	Tp57577_TGAC_v2_gene1939_novel01	TP57577_TGAC_V2_MRNA1983-,Tp57577_TGAC_v2_gene1939_novel01,Tp57577_TGAC_v2_gene1939_novel02
Tp57577_TGAC_v2_LG1	Tp57577_TGAC_v2_gene38856	+	A3	17694007-17694013	Tp57577_TGAC_v2_gene38856_novel03	Tp57577_TGAC_v2_gene38856_novel01,Tp57577_TGAC_v2_gene38856_novel03
Tp57577_TGAC_v2_LG1	Tp57577_TGAC_v2_gene13042	+	A3	17151981-17152210	TP57577_TGAC_V2_MRNA13474-	Tp57577_TGAC_v2_gene13042_novel01,TP57577_TGAC_V2_MRNA13474-
Tp57577_TGAC_v2_LG1	Tp57577_TGAC_v2_gene1943	+	A3	14227245-14227331	Tp57577_TGAC_v2_gene1943_novel02	Tp57577_TGAC_v2_gene1943_novel01,Tp57577_TGAC_v2_gene1943_novel03,Tp57577_TGAC_v2_gene1943_novel02,TP57577_TGAC_V2_MRNA1987-
Tp57577_TGAC_v2_LG1	Tp57577_TGAC_v2_gene24506	+	A3	8998659-8998682	Tp57577_TGAC_v2_gene24506_novel01	Tp57577_TGAC_v2_gene24506_novel02,Tp57577_TGAC_v2_gene24506_novel01
Tp57577_TGAC_v2_LG1	Tp57577_TGAC_v2_gene15669	+	A3	23365890-23365896	Tp57577_TGAC_v2_gene15669_novel05	Tp57577_TGAC_v2_gene15669_novel02,Tp57577_TGAC_v2_gene15669_novel15,Tp57577_TGAC_v2_gene15669_novel05,Tp57577_TGAC_v2_gene15669_novel08
Tp57577_TGAC_v2_LG1	Tp57577_TGAC_v2_gene15669	+	A3	23365878-23365890	Tp57577_TGAC_v2_gene15669_novel15	Tp57577_TGAC_v2_gene15669_novel06,Tp57577_TGAC_v2_gene15669_novel07,Tp57577_TGAC_v2_gene15669_novel11,Tp57577_TGAC_v2_gene15669_novel02,Tp57577_TGAC_v2_gene15669_novel15
Tp57577_TGAC_v2_LG1	Tp57577_TGAC_v2_gene15669	+	A3	23365878-23365896	Tp57577_TGAC_v2_gene15669_novel05	Tp57577_TGAC_v2_gene15669_novel06,Tp57577_TGAC_v2_gene15669_novel07,Tp57577_TGAC_v2_gene15669_novel11,Tp57577_TGAC_v2_gene15669_novel05,Tp57577_TGAC_v2_gene15669_novel08
Tp57577_TGAC_v2_LG1	Tp57577_TGAC_v2_gene24709	+	A3	5706420-5707354	Tp57577_TGAC_v2_gene24709_novel02	Tp57577_TGAC_v2_gene24709_novel01,Tp57577_TGAC_v2_gene24709_novel02
Tp57577_TGAC_v2_LG1	Tp57577_TGAC_v2_gene33321	+	A3	16402567-16402583	Tp57577_TGAC_v2_gene33321_novel09	Tp57577_TGAC_v2_gene33321_novel01,Tp57577_TGAC_v2_gene33321_novel06,Tp57577_TGAC_v2_gene33321_novel05,Tp57577_TGAC_v2_gene33321_novel07,Tp57577_TGAC_v2_gene33321_novel08,Tp57577_TGAC_v2_gene33321_novel03,Tp57577_TGAC_v2_gene33321_novel02,Tp57577_TGAC_v2_gene33321_novel10,Tp57577_TGAC_v2_gene33321_novel11,Tp57577_TGAC_v2_gene33321_novel04,Tp57577_TGAC_v2_gene33321_novel09
Tp57577_TGAC_v2_LG1	Tp57577_TGAC_v2_gene23991	+	A3	12089924-12089956	Tp57577_TGAC_v2_gene23991_novel01	TP57577_TGAC_V2_MRNA24818-,Tp57577_TGAC_v2_gene23991_novel01
Tp57577_TGAC_v2_LG1	Tp57577_TGAC_v2_gene23991	+	A3	12086664-12086713	TP57577_TGAC_V2_MRNA24818-	Tp57577_TGAC_v2_gene23991_novel01,TP57577_TGAC_V2_MRNA24818-
Tp57577_TGAC_v2_LG1	Tp57577_TGAC_v2_gene33308	+	A3	16380520-16380558	Tp57577_TGAC_v2_gene33308_novel03	Tp57577_TGAC_v2_gene33308_novel02,Tp57577_TGAC_v2_gene33308_novel01,Tp57577_TGAC_v2_gene33308_novel04,Tp57577_TGAC_v2_gene33308_novel05,Tp57577_TGAC_v2_gene33308_novel03
Tp57577_TGAC_v2_LG1	Tp57577_TGAC_v2_gene33308	+	A3	16381207-16385144	Tp57577_TGAC_v2_gene33308_novel01	Tp57577_TGAC_v2_gene33308_novel02,Tp57577_TGAC_v2_gene33308_novel03,Tp57577_TGAC_v2_gene33308_novel01
Tp57577_TGAC_v2_LG1	Tp57577_TGAC_v2_gene12020	+	A3	22789302-22789313	TP57577_TGAC_V2_MRNA12414-,Tp57577_TGAC_v2_gene12020_novel05	Tp57577_TGAC_v2_gene12020_novel01,Tp57577_TGAC_v2_gene12020_novel02,Tp57577_TGAC_v2_gene12020_novel03,TP57577_TGAC_V2_MRNA12414-,Tp57577_TGAC_v2_gene12020_novel04,Tp57577_TGAC_v2_gene12020_novel05
Tp57577_TGAC_v2_LG1	Tp57577_TGAC_v2_gene4844	+	A3	6052165-6052199	Tp57577_TGAC_v2_gene4844_novel02	TP57577_TGAC_V2_MRNA5008-,Tp57577_TGAC_v2_gene4844_novel03,Tp57577_TGAC_v2_gene4844_novel02
Tp57577_TGAC_v2_LG1	Tp57577_TGAC_v2_gene10386	+	A3	4119831-4119836	TP57577_TGAC_V2_MRNA10732-,Tp57577_TGAC_v2_gene10386_novel04	Tp57577_TGAC_v2_gene10386_novel02,Tp57577_TGAC_v2_gene10386_novel03,Tp57577_TGAC_v2_gene10386_novel01,TP57577_TGAC_V2_MRNA10732-,Tp57577_TGAC_v2_gene10386_novel04
Tp57577_TGAC_v2_LG1	Tp57577_TGAC_v2_gene28852	+	A3	8872592-8872668	Tp57577_TGAC_v2_gene28852_novel03	TP57577_TGAC_V2_MRNA29826-,Tp57577_TGAC_v2_gene28852_novel01,Tp57577_TGAC_v2_gene28852_novel02,Tp57577_TGAC_v2_gene28852_novel03
Tp57577_TGAC_v2_LG1	Tp57577_TGAC_v2_gene6090	+	A3	4883559-4883562	Tp57577_TGAC_v2_gene6090_novel01	TP57577_TGAC_V2_MRNA6298-,Tp57577_TGAC_v2_gene6090_novel01
Tp57577_TGAC_v2_LG1	Tp57577_TGAC_v2_gene14317	+	A3	13175687-13175777	Tp57577_TGAC_v2_gene14317_novel02	Tp57577_TGAC_v2_gene14317_novel03,Tp57577_TGAC_v2_gene14317_novel01,Tp57577_TGAC_v2_gene14317_novel04,Tp57577_TGAC_v2_gene14317_novel02
Tp57577_TGAC_v2_LG1	Tp57577_TGAC_v2_gene38869	+	A3	17776146-17776487	TP57577_TGAC_V2_MRNA40184-,Tp57577_TGAC_v2_gene38869_novel06,Tp57577_TGAC_v2_gene38869_novel08,Tp57577_TGAC_v2_gene38869_novel09,Tp57577_TGAC_v2_gene38869_novel15,Tp57577_TGAC_v2_gene38869_novel11,Tp57577_TGAC_v2_gene38869_novel10	Tp57577_TGAC_v2_gene38869_novel03,Tp57577_TGAC_v2_gene38869_novel02,Tp57577_TGAC_v2_gene38869_novel07,Tp57577_TGAC_v2_gene38869_novel14,Tp57577_TGAC_v2_gene38869_novel16,Tp57577_TGAC_v2_gene38869_novel01,TP57577_TGAC_V2_MRNA40184-,Tp57577_TGAC_v2_gene38869_novel06,Tp57577_TGAC_v2_gene38869_novel08,Tp57577_TGAC_v2_gene38869_novel09,Tp57577_TGAC_v2_gene38869_novel10,Tp57577_TGAC_v2_gene38869_novel1…
Tp57577_TGAC_v2_LG1	Tp57577_TGAC_v2_gene38869	+	A3	17778372-17778373	Tp57577_TGAC_v2_gene38869_novel17	Tp57577_TGAC_v2_gene38869_novel10,Tp57577_TGAC_v2_gene38869_novel17
Tp57577_TGAC_v2_LG1	Tp57577_TGAC_v2_gene19077	+	A3	2541814-2542516	Tp57577_TGAC_v2_gene19077_novel02,Tp57577_TGAC_v2_gene19077_novel01	Tp57577_TGAC_v2_gene19077_novel03,Tp57577_TGAC_v2_gene19077_novel01,TP57577_TGAC_V2_MRNA19735-,Tp57577_TGAC_v2_gene19077_novel02
Tp57577_TGAC_v2_LG1	Novelgene0491	+	A3	9615736-9615765	Novelgene0491_novel01	Novelgene0491_novel03,Novelgene0491_novel01,Novelgene0491_novel02
Tp57577_TGAC_v2_LG1	Novelgene0505	+	A3	17089546-17089653	Novelgene0505_novel02	Novelgene0505_novel01,Novelgene0505_novel02
Tp57577_TGAC_v2_scaf_873	Tp57577_TGAC_v2_gene27910	+	A3	37292-37337	Tp57577_TGAC_v2_gene27910_novel01	Tp57577_TGAC_v2_gene27910_novel02,Tp57577_TGAC_v2_gene27910_novel01
Tp57577_TGAC_v2_LG6	Tp57577_TGAC_v2_gene9732	+	A3	22533875-22533946	Tp57577_TGAC_v2_gene9732_novel13	Tp57577_TGAC_v2_gene9732_novel02,Tp57577_TGAC_v2_gene9732_novel01,Tp57577_TGAC_v2_gene9732_novel03,Tp57577_TGAC_v2_gene9732_novel04,Tp57577_TGAC_v2_gene9732_novel05,Tp57577_TGAC_v2_gene9732_novel06,Tp57577_TGAC_v2_gene9732_novel07,Tp57577_TGAC_v2_gene9732_novel09,Tp57577_TGAC_v2_gene9732_novel08,Tp57577_TGAC_v2_gene9732_novel10,Tp57577_TGAC_v2_gene9732_novel11,Tp57577_TGAC_v2_gene9732_novel12,Tp5…
Tp57577_TGAC_v2_LG6	Tp57577_TGAC_v2_gene9732	+	A3	22535011-22535030	Tp57577_TGAC_v2_gene9732_novel20	Tp57577_TGAC_v2_gene9732_novel02,Tp57577_TGAC_v2_gene9732_novel01,Tp57577_TGAC_v2_gene9732_novel03,Tp57577_TGAC_v2_gene9732_novel04,Tp57577_TGAC_v2_gene9732_novel05,Tp57577_TGAC_v2_gene9732_novel06,Tp57577_TGAC_v2_gene9732_novel07,Tp57577_TGAC_v2_gene9732_novel09,Tp57577_TGAC_v2_gene9732_novel08,Tp57577_TGAC_v2_gene9732_novel10,Tp57577_TGAC_v2_gene9732_novel11,Tp57577_TGAC_v2_gene9732_novel12,Tp5…
Tp57577_TGAC_v2_LG6	Tp57577_TGAC_v2_gene9732	+	A3	22525323-22525334	Tp57577_TGAC_v2_gene9732_novel09	Tp57577_TGAC_v2_gene9732_novel01,Tp57577_TGAC_v2_gene9732_novel03,Tp57577_TGAC_v2_gene9732_novel04,Tp57577_TGAC_v2_gene9732_novel05,Tp57577_TGAC_v2_gene9732_novel06,Tp57577_TGAC_v2_gene9732_novel07,Tp57577_TGAC_v2_gene9732_novel08,Tp57577_TGAC_v2_gene9732_novel10,Tp57577_TGAC_v2_gene9732_novel02,Tp57577_TGAC_v2_gene9732_novel09
Tp57577_TGAC_v2_LG6	Tp57577_TGAC_v2_gene9732	+	A3	22538623-22538626	Tp57577_TGAC_v2_gene9732_novel21,Tp57577_TGAC_v2_gene9732_novel26,Tp57577_TGAC_v2_gene9732_novel27,Tp57577_TGAC_v2_gene9732_novel17,Tp57577_TGAC_v2_gene9732_novel08,Tp57577_TGAC_v2_gene9732_novel19,Tp57577_TGAC_v2_gene9732_novel18,Tp57577_TGAC_v2_gene9732_novel04,Tp57577_TGAC_v2_gene9732_novel05,Tp57577_TGAC_v2_gene9732_novel13,Tp57577_TGAC_v2_gene9732_novel01,Tp57577_TGAC_v2_gene9732_novel02,Tp5…	Tp57577_TGAC_v2_gene9732_novel03,Tp57577_TGAC_v2_gene9732_novel06,Tp57577_TGAC_v2_gene9732_novel07,Tp57577_TGAC_v2_gene9732_novel09,Tp57577_TGAC_v2_gene9732_novel15,Tp57577_TGAC_v2_gene9732_novel20,Tp57577_TGAC_v2_gene9732_novel23,Tp57577_TGAC_v2_gene9732_novel24,Tp57577_TGAC_v2_gene9732_novel25,Tp57577_TGAC_v2_gene9732_novel28,Tp57577_TGAC_v2_gene9732_novel29,Tp57577_TGAC_v2_gene9732_novel02,Tp5…
Tp57577_TGAC_v2_LG6	Tp57577_TGAC_v2_gene3701	+	A3	15150587-15150615	Tp57577_TGAC_v2_gene3701_novel04	Tp57577_TGAC_v2_gene3701_novel02,Tp57577_TGAC_v2_gene3701_novel01,Tp57577_TGAC_v2_gene3701_novel08,Tp57577_TGAC_v2_gene3701_novel09,Tp57577_TGAC_v2_gene3701_novel03,TP57577_TGAC_V2_MRNA3811-,Tp57577_TGAC_v2_gene3701_novel14,Tp57577_TGAC_v2_gene3701_novel10,Tp57577_TGAC_v2_gene3701_novel15,Tp57577_TGAC_v2_gene3701_novel05,Tp57577_TGAC_v2_gene3701_novel13,Tp57577_TGAC_v2_gene3701_novel16,Tp57577_TG…
Tp57577_TGAC_v2_LG6	Tp57577_TGAC_v2_gene3701	+	A3	15157798-15157820	Tp57577_TGAC_v2_gene3701_novel02	Tp57577_TGAC_v2_gene3701_novel01,Tp57577_TGAC_v2_gene3701_novel08,Tp57577_TGAC_v2_gene3701_novel09,Tp57577_TGAC_v2_gene3701_novel03,Tp57577_TGAC_v2_gene3701_novel12,Tp57577_TGAC_v2_gene3701_novel04,TP57577_TGAC_V2_MRNA3811-,Tp57577_TGAC_v2_gene3701_novel14,Tp57577_TGAC_v2_gene3701_novel10,Tp57577_TGAC_v2_gene3701_novel15,Tp57577_TGAC_v2_gene3701_novel05,Tp57577_TGAC_v2_gene3701_novel13,Tp57577_TG…
Tp57577_TGAC_v2_LG6	Tp57577_TGAC_v2_gene9638	+	A3	1906858-1907502	Tp57577_TGAC_v2_gene9638_novel02	Tp57577_TGAC_v2_gene9638_novel03,Tp57577_TGAC_v2_gene9638_novel02
Tp57577_TGAC_v2_LG6	Tp57577_TGAC_v2_gene31502	+	A3	3392428-3392450	Tp57577_TGAC_v2_gene31502_novel03	Tp57577_TGAC_v2_gene31502_novel01,Tp57577_TGAC_v2_gene31502_novel02,Tp57577_TGAC_v2_gene31502_novel04,Tp57577_TGAC_v2_gene31502_novel03
Tp57577_TGAC_v2_LG6	Tp57577_TGAC_v2_gene3719	+	A3	15000571-15000574	Tp57577_TGAC_v2_gene3719_novel01	TP57577_TGAC_V2_MRNA3829-,Tp57577_TGAC_v2_gene3719_novel01
Tp57577_TGAC_v2_LG6	Tp57577_TGAC_v2_gene21471	+	A3	10216018-10216035	Tp57577_TGAC_v2_gene21471_novel18	Tp57577_TGAC_v2_gene21471_novel01,Tp57577_TGAC_v2_gene21471_novel02,Tp57577_TGAC_v2_gene21471_novel03,Tp57577_TGAC_v2_gene21471_novel17,Tp57577_TGAC_v2_gene21471_novel04,Tp57577_TGAC_v2_gene21471_novel05,Tp57577_TGAC_v2_gene21471_novel08,Tp57577_TGAC_v2_gene21471_novel19,Tp57577_TGAC_v2_gene21471_novel13,Tp57577_TGAC_v2_gene21471_novel11,TP57577_TGAC_V2_MRNA22205-,Tp57577_TGAC_v2_gene21471_novel0…
Tp57577_TGAC_v2_LG6	Tp57577_TGAC_v2_gene21471	+	A3	10216018-10216064	Tp57577_TGAC_v2_gene21471_novel06	Tp57577_TGAC_v2_gene21471_novel01,Tp57577_TGAC_v2_gene21471_novel02,Tp57577_TGAC_v2_gene21471_novel03,Tp57577_TGAC_v2_gene21471_novel17,Tp57577_TGAC_v2_gene21471_novel04,Tp57577_TGAC_v2_gene21471_novel05,Tp57577_TGAC_v2_gene21471_novel08,Tp57577_TGAC_v2_gene21471_novel19,Tp57577_TGAC_v2_gene21471_novel13,Tp57577_TGAC_v2_gene21471_novel11,TP57577_TGAC_V2_MRNA22205-,Tp57577_TGAC_v2_gene21471_novel0…
Tp57577_TGAC_v2_LG6	Tp57577_TGAC_v2_gene21471	+	A3	10216018-10216067	Tp57577_TGAC_v2_gene21471_novel09	Tp57577_TGAC_v2_gene21471_novel01,Tp57577_TGAC_v2_gene21471_novel02,Tp57577_TGAC_v2_gene21471_novel03,Tp57577_TGAC_v2_gene21471_novel17,Tp57577_TGAC_v2_gene21471_novel04,Tp57577_TGAC_v2_gene21471_novel05,Tp57577_TGAC_v2_gene21471_novel08,Tp57577_TGAC_v2_gene21471_novel19,Tp57577_TGAC_v2_gene21471_novel13,Tp57577_TGAC_v2_gene21471_novel11,TP57577_TGAC_V2_MRNA22205-,Tp57577_TGAC_v2_gene21471_novel0…
Tp57577_TGAC_v2_LG6	Tp57577_TGAC_v2_gene21471	+	A3	10233072-10233102	Tp57577_TGAC_v2_gene21471_novel11	Tp57577_TGAC_v2_gene21471_novel01,Tp57577_TGAC_v2_gene21471_novel02,Tp57577_TGAC_v2_gene21471_novel03,Tp57577_TGAC_v2_gene21471_novel17,Tp57577_TGAC_v2_gene21471_novel18,Tp57577_TGAC_v2_gene21471_novel04,Tp57577_TGAC_v2_gene21471_novel05,Tp57577_TGAC_v2_gene21471_novel08,Tp57577_TGAC_v2_gene21471_novel19,Tp57577_TGAC_v2_gene21471_novel10,Tp57577_TGAC_v2_gene21471_novel13,TP57577_TGAC_V2_MRNA22205…
Tp57577_TGAC_v2_LG6	Tp57577_TGAC_v2_gene21471	+	A3	10218027-10218066	Tp57577_TGAC_v2_gene21471_novel02	Tp57577_TGAC_v2_gene21471_novel17,Tp57577_TGAC_v2_gene21471_novel02
Tp57577_TGAC_v2_LG6	Tp57577_TGAC_v2_gene21471	+	A3	10218027-10218039	Tp57577_TGAC_v2_gene21471_novel18	Tp57577_TGAC_v2_gene21471_novel17,Tp57577_TGAC_v2_gene21471_novel18
Tp57577_TGAC_v2_LG6	Tp57577_TGAC_v2_gene21471	+	A3	10216035-10216064	Tp57577_TGAC_v2_gene21471_novel06	Tp57577_TGAC_v2_gene21471_novel18,Tp57577_TGAC_v2_gene21471_novel10,Tp57577_TGAC_v2_gene21471_novel06
Tp57577_TGAC_v2_LG6	Tp57577_TGAC_v2_gene21471	+	A3	10216035-10216067	Tp57577_TGAC_v2_gene21471_novel09	Tp57577_TGAC_v2_gene21471_novel18,Tp57577_TGAC_v2_gene21471_novel10,Tp57577_TGAC_v2_gene21471_novel09
Tp57577_TGAC_v2_LG6	Tp57577_TGAC_v2_gene21471	+	A3	10218039-10218066	Tp57577_TGAC_v2_gene21471_novel02	Tp57577_TGAC_v2_gene21471_novel18,Tp57577_TGAC_v2_gene21471_novel02
Tp57577_TGAC_v2_LG6	Tp57577_TGAC_v2_gene21471	+	A3	10216064-10216067	Tp57577_TGAC_v2_gene21471_novel09	Tp57577_TGAC_v2_gene21471_novel06,Tp57577_TGAC_v2_gene21471_novel09
Tp57577_TGAC_v2_LG6	Tp57577_TGAC_v2_gene21471	+	A3	10218038-10218063	Tp57577_TGAC_v2_gene21471_novel06,Tp57577_TGAC_v2_gene21471_novel27,Tp57577_TGAC_v2_gene21471_novel26,Tp57577_TGAC_v2_gene21471_novel22,Tp57577_TGAC_v2_gene21471_novel15,Tp57577_TGAC_v2_gene21471_novel01,Tp57577_TGAC_v2_gene21471_novel10,Tp57577_TGAC_v2_gene21471_novel28	Tp57577_TGAC_v2_gene21471_novel08,Tp57577_TGAC_v2_gene21471_novel01,Tp57577_TGAC_v2_gene21471_novel04,Tp57577_TGAC_v2_gene21471_novel06,Tp57577_TGAC_v2_gene21471_novel10,Tp57577_TGAC_v2_gene21471_novel15,Tp57577_TGAC_v2_gene21471_novel22,Tp57577_TGAC_v2_gene21471_novel26,Tp57577_TGAC_v2_gene21471_novel27,Tp57577_TGAC_v2_gene21471_novel28
Tp57577_TGAC_v2_LG6	Tp57577_TGAC_v2_gene21471	+	A3	10218038-10218060	Tp57577_TGAC_v2_gene21471_novel25,Tp57577_TGAC_v2_gene21471_novel23	Tp57577_TGAC_v2_gene21471_novel08,Tp57577_TGAC_v2_gene21471_novel13,Tp57577_TGAC_v2_gene21471_novel23,Tp57577_TGAC_v2_gene21471_novel25
Tp57577_TGAC_v2_LG6	Tp57577_TGAC_v2_gene21471	+	A3	10218060-10218063	Tp57577_TGAC_v2_gene21471_novel06,Tp57577_TGAC_v2_gene21471_novel27,Tp57577_TGAC_v2_gene21471_novel26,Tp57577_TGAC_v2_gene21471_novel22,Tp57577_TGAC_v2_gene21471_novel15,Tp57577_TGAC_v2_gene21471_novel01,Tp57577_TGAC_v2_gene21471_novel04,Tp57577_TGAC_v2_gene21471_novel10	Tp57577_TGAC_v2_gene21471_novel13,Tp57577_TGAC_v2_gene21471_novel23,Tp57577_TGAC_v2_gene21471_novel25,Tp57577_TGAC_v2_gene21471_novel01,Tp57577_TGAC_v2_gene21471_novel04,Tp57577_TGAC_v2_gene21471_novel06,Tp57577_TGAC_v2_gene21471_novel10,Tp57577_TGAC_v2_gene21471_novel15,Tp57577_TGAC_v2_gene21471_novel22,Tp57577_TGAC_v2_gene21471_novel26,Tp57577_TGAC_v2_gene21471_novel27,Tp57577_TGAC_v2_gene21471…
Tp57577_TGAC_v2_LG6	Tp57577_TGAC_v2_gene21471	+	A3	10218008-10218020	Tp57577_TGAC_v2_gene21471_novel19	Tp57577_TGAC_v2_gene21471_novel11,TP57577_TGAC_V2_MRNA22205-,Tp57577_TGAC_v2_gene21471_novel16,Tp57577_TGAC_v2_gene21471_novel19
Tp57577_TGAC_v2_LG6	Tp57577_TGAC_v2_gene21471	+	A3	10233307-10233316	Tp57577_TGAC_v2_gene21471_novel08,Tp57577_TGAC_v2_gene21471_novel07,Tp57577_TGAC_v2_gene21471_novel20,Tp57577_TGAC_v2_gene21471_novel09,Tp57577_TGAC_v2_gene21471_novel36,Tp57577_TGAC_v2_gene21471_novel37,Tp57577_TGAC_v2_gene21471_novel34,Tp57577_TGAC_v2_gene21471_novel35,Tp57577_TGAC_v2_gene21471_novel33,Tp57577_TGAC_v2_gene21471_novel30,TP57577_TGAC_V2_MRNA22205-,Tp57577_TGAC_v2_gene21471_novel1…	Tp57577_TGAC_v2_gene21471_novel32,Tp57577_TGAC_v2_gene21471_novel01,Tp57577_TGAC_v2_gene21471_novel02,Tp57577_TGAC_v2_gene21471_novel03,Tp57577_TGAC_v2_gene21471_novel17,Tp57577_TGAC_v2_gene21471_novel18,Tp57577_TGAC_v2_gene21471_novel04,Tp57577_TGAC_v2_gene21471_novel06,Tp57577_TGAC_v2_gene21471_novel05,Tp57577_TGAC_v2_gene21471_novel08,Tp57577_TGAC_v2_gene21471_novel19,Tp57577_TGAC_v2_gene21471…
Tp57577_TGAC_v2_LG6	Tp57577_TGAC_v2_gene23405	+	A3	22161709-22161789	Tp57577_TGAC_v2_gene23405_novel14	Tp57577_TGAC_v2_gene23405_novel06,Tp57577_TGAC_v2_gene23405_novel08,Tp57577_TGAC_v2_gene23405_novel09,Tp57577_TGAC_v2_gene23405_novel11,Tp57577_TGAC_v2_gene23405_novel13,Tp57577_TGAC_v2_gene23405_novel16,Tp57577_TGAC_v2_gene23405_novel15,Tp57577_TGAC_v2_gene23405_novel17,Tp57577_TGAC_v2_gene23405_novel18,Tp57577_TGAC_v2_gene23405_novel19,Tp57577_TGAC_v2_gene23405_novel20,Tp57577_TGAC_v2_gene23405…
Tp57577_TGAC_v2_LG6	Tp57577_TGAC_v2_gene9626	+	A3	1963482-1963588	TP57577_TGAC_V2_MRNA9948-	Tp57577_TGAC_v2_gene9626_novel01,TP57577_TGAC_V2_MRNA9948-
Tp57577_TGAC_v2_LG6	Tp57577_TGAC_v2_gene9626	+	A3	1964436-1964446	TP57577_TGAC_V2_MRNA9948-	Tp57577_TGAC_v2_gene9626_novel01,TP57577_TGAC_V2_MRNA9948-
Tp57577_TGAC_v2_LG6	Tp57577_TGAC_v2_gene20054	+	A3	10270177-10270546	Tp57577_TGAC_v2_gene20054_novel08,TP57577_TGAC_V2_MRNA20747-,Tp57577_TGAC_v2_gene20054_novel07	Tp57577_TGAC_v2_gene20054_novel01,Tp57577_TGAC_v2_gene20054_novel03,Tp57577_TGAC_v2_gene20054_novel02,TP57577_TGAC_V2_MRNA20747-,Tp57577_TGAC_v2_gene20054_novel06,Tp57577_TGAC_v2_gene20054_novel07,Tp57577_TGAC_v2_gene20054_novel08
Tp57577_TGAC_v2_LG6	Tp57577_TGAC_v2_gene4795	+	A3	172603-172631	Tp57577_TGAC_v2_gene4795_novel10	TP57577_TGAC_V2_MRNA4956-,Tp57577_TGAC_v2_gene4795_novel02,Tp57577_TGAC_v2_gene4795_novel01,Tp57577_TGAC_v2_gene4795_novel03,Tp57577_TGAC_v2_gene4795_novel12,Tp57577_TGAC_v2_gene4795_novel08,Tp57577_TGAC_v2_gene4795_novel14,Tp57577_TGAC_v2_gene4795_novel09,Tp57577_TGAC_v2_gene4795_novel15,Tp57577_TGAC_v2_gene4795_novel16,Tp57577_TGAC_v2_gene4795_novel17,Tp57577_TGAC_v2_gene4795_novel18,Tp57577_TG…
Tp57577_TGAC_v2_LG6	Tp57577_TGAC_v2_gene4795	+	A3	173068-173101	Tp57577_TGAC_v2_gene4795_novel09	TP57577_TGAC_V2_MRNA4956-,Tp57577_TGAC_v2_gene4795_novel02,Tp57577_TGAC_v2_gene4795_novel01,Tp57577_TGAC_v2_gene4795_novel03,Tp57577_TGAC_v2_gene4795_novel04,Tp57577_TGAC_v2_gene4795_novel05,Tp57577_TGAC_v2_gene4795_novel06,Tp57577_TGAC_v2_gene4795_novel12,Tp57577_TGAC_v2_gene4795_novel07,Tp57577_TGAC_v2_gene4795_novel13,Tp57577_TGAC_v2_gene4795_novel08,Tp57577_TGAC_v2_gene4795_novel14,Tp57577_TG…
Tp57577_TGAC_v2_LG6	Tp57577_TGAC_v2_gene4795	+	A3	174543-174640	Tp57577_TGAC_v2_gene4795_novel08	TP57577_TGAC_V2_MRNA4956-,Tp57577_TGAC_v2_gene4795_novel02,Tp57577_TGAC_v2_gene4795_novel01,Tp57577_TGAC_v2_gene4795_novel04,Tp57577_TGAC_v2_gene4795_novel05,Tp57577_TGAC_v2_gene4795_novel06,Tp57577_TGAC_v2_gene4795_novel12,Tp57577_TGAC_v2_gene4795_novel07,Tp57577_TGAC_v2_gene4795_novel13,Tp57577_TGAC_v2_gene4795_novel14,Tp57577_TGAC_v2_gene4795_novel09,Tp57577_TGAC_v2_gene4795_novel10,Tp57577_TG…
Tp57577_TGAC_v2_LG6	Tp57577_TGAC_v2_gene4795	+	A3	172415-172603	Tp57577_TGAC_v2_gene4795_novel08,Tp57577_TGAC_v2_gene4795_novel09,Tp57577_TGAC_v2_gene4795_novel18,Tp57577_TGAC_v2_gene4795_novel22,TP57577_TGAC_V2_MRNA4956-,Tp57577_TGAC_v2_gene4795_novel02,Tp57577_TGAC_v2_gene4795_novel03,Tp57577_TGAC_v2_gene4795_novel17,Tp57577_TGAC_v2_gene4795_novel16,Tp57577_TGAC_v2_gene4795_novel01,Tp57577_TGAC_v2_gene4795_novel15,Tp57577_TGAC_v2_gene4795_novel14,Tp57577_TG…	Tp57577_TGAC_v2_gene4795_novel05,TP57577_TGAC_V2_MRNA4956-,Tp57577_TGAC_v2_gene4795_novel02,Tp57577_TGAC_v2_gene4795_novel01,Tp57577_TGAC_v2_gene4795_novel03,Tp57577_TGAC_v2_gene4795_novel12,Tp57577_TGAC_v2_gene4795_novel08,Tp57577_TGAC_v2_gene4795_novel14,Tp57577_TGAC_v2_gene4795_novel09,Tp57577_TGAC_v2_gene4795_novel15,Tp57577_TGAC_v2_gene4795_novel16,Tp57577_TGAC_v2_gene4795_novel17,Tp57577_TG…
Tp57577_TGAC_v2_LG6	Tp57577_TGAC_v2_gene4795	+	A3	172415-172631	Tp57577_TGAC_v2_gene4795_novel10	Tp57577_TGAC_v2_gene4795_novel05,Tp57577_TGAC_v2_gene4795_novel10
Tp57577_TGAC_v2_LG6	Tp57577_TGAC_v2_gene4795	+	A3	172407-172603	Tp57577_TGAC_v2_gene4795_novel08,Tp57577_TGAC_v2_gene4795_novel09,Tp57577_TGAC_v2_gene4795_novel18,Tp57577_TGAC_v2_gene4795_novel22,TP57577_TGAC_V2_MRNA4956-,Tp57577_TGAC_v2_gene4795_novel02,Tp57577_TGAC_v2_gene4795_novel03,Tp57577_TGAC_v2_gene4795_novel17,Tp57577_TGAC_v2_gene4795_novel16,Tp57577_TGAC_v2_gene4795_novel01,Tp57577_TGAC_v2_gene4795_novel15,Tp57577_TGAC_v2_gene4795_novel14,Tp57577_TG…	Tp57577_TGAC_v2_gene4795_novel07,TP57577_TGAC_V2_MRNA4956-,Tp57577_TGAC_v2_gene4795_novel02,Tp57577_TGAC_v2_gene4795_novel01,Tp57577_TGAC_v2_gene4795_novel03,Tp57577_TGAC_v2_gene4795_novel12,Tp57577_TGAC_v2_gene4795_novel08,Tp57577_TGAC_v2_gene4795_novel14,Tp57577_TGAC_v2_gene4795_novel09,Tp57577_TGAC_v2_gene4795_novel15,Tp57577_TGAC_v2_gene4795_novel16,Tp57577_TGAC_v2_gene4795_novel17,Tp57577_TG…
Tp57577_TGAC_v2_LG6	Tp57577_TGAC_v2_gene4795	+	A3	172407-172415	Tp57577_TGAC_v2_gene4795_novel05	Tp57577_TGAC_v2_gene4795_novel07,Tp57577_TGAC_v2_gene4795_novel05
Tp57577_TGAC_v2_LG6	Tp57577_TGAC_v2_gene4795	+	A3	172407-172631	Tp57577_TGAC_v2_gene4795_novel10	Tp57577_TGAC_v2_gene4795_novel07,Tp57577_TGAC_v2_gene4795_novel10
Tp57577_TGAC_v2_LG6	Tp57577_TGAC_v2_gene4710	+	A3	846960-846999	Tp57577_TGAC_v2_gene4710_novel03	Tp57577_TGAC_v2_gene4710_novel02,Tp57577_TGAC_v2_gene4710_novel04,Tp57577_TGAC_v2_gene4710_novel05,Tp57577_TGAC_v2_gene4710_novel01,Tp57577_TGAC_v2_gene4710_novel06,Tp57577_TGAC_v2_gene4710_novel07,Tp57577_TGAC_v2_gene4710_novel08,Tp57577_TGAC_v2_gene4710_novel10,Tp57577_TGAC_v2_gene4710_novel09,Tp57577_TGAC_v2_gene4710_novel11,Tp57577_TGAC_v2_gene4710_novel12,Tp57577_TGAC_v2_gene4710_novel13,Tp5…
Tp57577_TGAC_v2_LG6	Tp57577_TGAC_v2_gene4710	+	A3	836442-836472	Tp57577_TGAC_v2_gene4710_novel02	Tp57577_TGAC_v2_gene4710_novel04,Tp57577_TGAC_v2_gene4710_novel05,Tp57577_TGAC_v2_gene4710_novel01,Tp57577_TGAC_v2_gene4710_novel03,Tp57577_TGAC_v2_gene4710_novel07,Tp57577_TGAC_v2_gene4710_novel08,Tp57577_TGAC_v2_gene4710_novel10,Tp57577_TGAC_v2_gene4710_novel09,Tp57577_TGAC_v2_gene4710_novel11,Tp57577_TGAC_v2_gene4710_novel12,Tp57577_TGAC_v2_gene4710_novel13,Tp57577_TGAC_v2_gene4710_novel14,Tp5…
Tp57577_TGAC_v2_LG6	Tp57577_TGAC_v2_gene15623	+	A3	21309302-21309338	Tp57577_TGAC_v2_gene15623_novel03	Tp57577_TGAC_v2_gene15623_novel02,Tp57577_TGAC_v2_gene15623_novel03
Tp57577_TGAC_v2_LG6	Tp57577_TGAC_v2_gene7556	+	A3	9917925-9917968	Tp57577_TGAC_v2_gene7556_novel02	TP57577_TGAC_V2_MRNA7812-,Tp57577_TGAC_v2_gene7556_novel01,Tp57577_TGAC_v2_gene7556_novel03,Tp57577_TGAC_v2_gene7556_novel04,Tp57577_TGAC_v2_gene7556_novel05,Tp57577_TGAC_v2_gene7556_novel06,Tp57577_TGAC_v2_gene7556_novel02
Tp57577_TGAC_v2_LG6	Tp57577_TGAC_v2_gene15488	+	A3	21571582-21571602	Tp57577_TGAC_v2_gene15488_novel01	TP57577_TGAC_V2_MRNA16007-,Tp57577_TGAC_v2_gene15488_novel01
Tp57577_TGAC_v2_LG6	Tp57577_TGAC_v2_gene4136	+	A3	5108449-5108521	Tp57577_TGAC_v2_gene4136_novel02	Tp57577_TGAC_v2_gene4136_novel01,Tp57577_TGAC_v2_gene4136_novel03,TP57577_TGAC_V2_MRNA4267-,Tp57577_TGAC_v2_gene4136_novel04,Tp57577_TGAC_v2_gene4136_novel05,Tp57577_TGAC_v2_gene4136_novel06,Tp57577_TGAC_v2_gene4136_novel07,Tp57577_TGAC_v2_gene4136_novel08,Tp57577_TGAC_v2_gene4136_novel02
Tp57577_TGAC_v2_LG6	Tp57577_TGAC_v2_gene4687	+	A3	746981-746984	Tp57577_TGAC_v2_gene4687_novel01	TP57577_TGAC_V2_MRNA4839-,Tp57577_TGAC_v2_gene4687_novel01
Tp57577_TGAC_v2_LG6	Tp57577_TGAC_v2_gene6993	+	A3	3966272-3966281	Tp57577_TGAC_v2_gene6993_novel01	Tp57577_TGAC_v2_gene6993_novel02,TP57577_TGAC_V2_MRNA7240-,Tp57577_TGAC_v2_gene6993_novel01,Tp57577_TGAC_v2_gene6993_novel03
Tp57577_TGAC_v2_LG6	Tp57577_TGAC_v2_gene6980	+	A3	3887485-3887494	Tp57577_TGAC_v2_gene6980_novel01	Tp57577_TGAC_v2_gene6980_novel03,Tp57577_TGAC_v2_gene6980_novel02,Tp57577_TGAC_v2_gene6980_novel05,Tp57577_TGAC_v2_gene6980_novel01
Tp57577_TGAC_v2_LG6	Tp57577_TGAC_v2_gene33481	+	A3	19598272-19598277	Tp57577_TGAC_v2_gene33481_novel02	Tp57577_TGAC_v2_gene33481_novel03,Tp57577_TGAC_v2_gene33481_novel02
Tp57577_TGAC_v2_LG6	Tp57577_TGAC_v2_gene33481	+	A3	19598272-19598275	Tp57577_TGAC_v2_gene33481_novel04	Tp57577_TGAC_v2_gene33481_novel03,Tp57577_TGAC_v2_gene33481_novel04
Tp57577_TGAC_v2_LG6	Tp57577_TGAC_v2_gene33481	+	A3	19598275-19598277	Tp57577_TGAC_v2_gene33481_novel02	Tp57577_TGAC_v2_gene33481_novel04,Tp57577_TGAC_v2_gene33481_novel02
Tp57577_TGAC_v2_LG6	Tp57577_TGAC_v2_gene3712	+	A3	14660277-14660307	Tp57577_TGAC_v2_gene3712_novel01	Tp57577_TGAC_v2_gene3712_novel02,Tp57577_TGAC_v2_gene3712_novel03,Tp57577_TGAC_v2_gene3712_novel01
Tp57577_TGAC_v2_LG6	Tp57577_TGAC_v2_gene23326	+	A3	2669041-2669405	TP57577_TGAC_V2_MRNA24125-	Tp57577_TGAC_v2_gene23326_novel01,TP57577_TGAC_V2_MRNA24125-
Tp57577_TGAC_v2_LG6	Tp57577_TGAC_v2_gene23326	+	A3	2669031-2669405	TP57577_TGAC_V2_MRNA24125-	Tp57577_TGAC_v2_gene23326_novel02,TP57577_TGAC_V2_MRNA24125-
Tp57577_TGAC_v2_LG6	Tp57577_TGAC_v2_gene23326	+	A3	2669031-2669041	Tp57577_TGAC_v2_gene23326_novel01	Tp57577_TGAC_v2_gene23326_novel02,Tp57577_TGAC_v2_gene23326_novel01
Tp57577_TGAC_v2_LG6	Tp57577_TGAC_v2_gene3846	+	A3	17539108-17539130	Tp57577_TGAC_v2_gene3846_novel08	Tp57577_TGAC_v2_gene3846_novel04,Tp57577_TGAC_v2_gene3846_novel07,Tp57577_TGAC_v2_gene3846_novel06,Tp57577_TGAC_v2_gene3846_novel08
Tp57577_TGAC_v2_LG6	Tp57577_TGAC_v2_gene15609	+	A3	21194181-21194204	Tp57577_TGAC_v2_gene15609_novel07	Tp57577_TGAC_v2_gene15609_novel01,Tp57577_TGAC_v2_gene15609_novel02,Tp57577_TGAC_v2_gene15609_novel08,Tp57577_TGAC_v2_gene15609_novel03,Tp57577_TGAC_v2_gene15609_novel04,Tp57577_TGAC_v2_gene15609_novel05,Tp57577_TGAC_v2_gene15609_novel06,Tp57577_TGAC_v2_gene15609_novel09,TP57577_TGAC_V2_MRNA16132-,Tp57577_TGAC_v2_gene15609_novel10,Tp57577_TGAC_v2_gene15609_novel13,Tp57577_TGAC_v2_gene15609_novel1…
Tp57577_TGAC_v2_LG6	Tp57577_TGAC_v2_gene15609	+	A3	21201248-21201269	Tp57577_TGAC_v2_gene15609_novel23	Tp57577_TGAC_v2_gene15609_novel02,Tp57577_TGAC_v2_gene15609_novel03,Tp57577_TGAC_v2_gene15609_novel05,Tp57577_TGAC_v2_gene15609_novel06,Tp57577_TGAC_v2_gene15609_novel09,Tp57577_TGAC_v2_gene15609_novel07,TP57577_TGAC_V2_MRNA16132-,Tp57577_TGAC_v2_gene15609_novel10,Tp57577_TGAC_v2_gene15609_novel13,Tp57577_TGAC_v2_gene15609_novel12,Tp57577_TGAC_v2_gene15609_novel11,Tp57577_TGAC_v2_gene15609_novel1…
Tp57577_TGAC_v2_LG6	Tp57577_TGAC_v2_gene15609	+	A3	21201248-21201260	Tp57577_TGAC_v2_gene15609_novel24	Tp57577_TGAC_v2_gene15609_novel02,Tp57577_TGAC_v2_gene15609_novel03,Tp57577_TGAC_v2_gene15609_novel05,Tp57577_TGAC_v2_gene15609_novel06,Tp57577_TGAC_v2_gene15609_novel09,Tp57577_TGAC_v2_gene15609_novel07,TP57577_TGAC_V2_MRNA16132-,Tp57577_TGAC_v2_gene15609_novel10,Tp57577_TGAC_v2_gene15609_novel13,Tp57577_TGAC_v2_gene15609_novel12,Tp57577_TGAC_v2_gene15609_novel11,Tp57577_TGAC_v2_gene15609_novel1…
Tp57577_TGAC_v2_LG6	Tp57577_TGAC_v2_gene15609	+	A3	21201260-21201269	Tp57577_TGAC_v2_gene15609_novel16	Tp57577_TGAC_v2_gene15609_novel24,Tp57577_TGAC_v2_gene15609_novel16,Tp57577_TGAC_v2_gene15609_novel23
Tp57577_TGAC_v2_LG6	Tp57577_TGAC_v2_gene23355	+	A3	2298558-2298641	Tp57577_TGAC_v2_gene23355_novel02	Tp57577_TGAC_v2_gene23355_novel01,Tp57577_TGAC_v2_gene23355_novel03,Tp57577_TGAC_v2_gene23355_novel02
Tp57577_TGAC_v2_LG6	Tp57577_TGAC_v2_gene9641	+	A3	1856854-1856863	Tp57577_TGAC_v2_gene9641_novel02	TP57577_TGAC_V2_MRNA9966-,Tp57577_TGAC_v2_gene9641_novel01,Tp57577_TGAC_v2_gene9641_novel02
Tp57577_TGAC_v2_LG6	Tp57577_TGAC_v2_gene24309	+	A3	11559325-11559345	Tp57577_TGAC_v2_gene24309_novel02	Tp57577_TGAC_v2_gene24309_novel01,Tp57577_TGAC_v2_gene24309_novel02
Tp57577_TGAC_v2_LG6	Tp57577_TGAC_v2_gene15506	+	A3	21533156-21533217	Tp57577_TGAC_v2_gene15506_novel07	Tp57577_TGAC_v2_gene15506_novel01,Tp57577_TGAC_v2_gene15506_novel12,Tp57577_TGAC_v2_gene15506_novel11,Tp57577_TGAC_v2_gene15506_novel08,Tp57577_TGAC_v2_gene15506_novel05,Tp57577_TGAC_v2_gene15506_novel06,Tp57577_TGAC_v2_gene15506_novel13,Tp57577_TGAC_v2_gene15506_novel17,Tp57577_TGAC_v2_gene15506_novel18,Tp57577_TGAC_v2_gene15506_novel02,Tp57577_TGAC_v2_gene15506_novel07
Tp57577_TGAC_v2_LG6	Tp57577_TGAC_v2_gene6958	+	A3	3986676-3986685	Tp57577_TGAC_v2_gene6958_novel07,Tp57577_TGAC_v2_gene6958_novel06,Tp57577_TGAC_v2_gene6958_novel05,Tp57577_TGAC_v2_gene6958_novel04,Tp57577_TGAC_v2_gene6958_novel03,Tp57577_TGAC_v2_gene6958_novel01,Tp57577_TGAC_v2_gene6958_novel09,TP57577_TGAC_V2_MRNA7203-	Tp57577_TGAC_v2_gene6958_novel02,Tp57577_TGAC_v2_gene6958_novel01,TP57577_TGAC_V2_MRNA7203-,Tp57577_TGAC_v2_gene6958_novel03,Tp57577_TGAC_v2_gene6958_novel04,Tp57577_TGAC_v2_gene6958_novel05,Tp57577_TGAC_v2_gene6958_novel06,Tp57577_TGAC_v2_gene6958_novel07,Tp57577_TGAC_v2_gene6958_novel08,Tp57577_TGAC_v2_gene6958_novel09
Tp57577_TGAC_v2_LG6	Tp57577_TGAC_v2_gene4787	+	A3	550302-550337	Tp57577_TGAC_v2_gene4787_novel02	Tp57577_TGAC_v2_gene4787_novel01,Tp57577_TGAC_v2_gene4787_novel03,Tp57577_TGAC_v2_gene4787_novel04,Tp57577_TGAC_v2_gene4787_novel02
Tp57577_TGAC_v2_LG6	Tp57577_TGAC_v2_gene5864	+	A3	13112825-13112884	Tp57577_TGAC_v2_gene5864_novel02,Tp57577_TGAC_v2_gene5864_novel03,Tp57577_TGAC_v2_gene5864_novel04	Tp57577_TGAC_v2_gene5864_novel01,TP57577_TGAC_V2_MRNA6064-,Tp57577_TGAC_v2_gene5864_novel02,Tp57577_TGAC_v2_gene5864_novel03,Tp57577_TGAC_v2_gene5864_novel04
Tp57577_TGAC_v2_LG6	Tp57577_TGAC_v2_gene7554	+	A3	9828348-9828396	Tp57577_TGAC_v2_gene7554_novel02	Tp57577_TGAC_v2_gene7554_novel01,Tp57577_TGAC_v2_gene7554_novel03,Tp57577_TGAC_v2_gene7554_novel02
Tp57577_TGAC_v2_LG6	Tp57577_TGAC_v2_gene33213	+	A3	6518590-6518604	Tp57577_TGAC_v2_gene33213_novel03	Tp57577_TGAC_v2_gene33213_novel01,Tp57577_TGAC_v2_gene33213_novel02,Tp57577_TGAC_v2_gene33213_novel05,Tp57577_TGAC_v2_gene33213_novel08,Tp57577_TGAC_v2_gene33213_novel10,Tp57577_TGAC_v2_gene33213_novel09,Tp57577_TGAC_v2_gene33213_novel07,Tp57577_TGAC_v2_gene33213_novel12,Tp57577_TGAC_v2_gene33213_novel04,Tp57577_TGAC_v2_gene33213_novel14,Tp57577_TGAC_v2_gene33213_novel03
Tp57577_TGAC_v2_LG6	Tp57577_TGAC_v2_gene33213	+	A3	6520740-6520744	Tp57577_TGAC_v2_gene33213_novel06,Tp57577_TGAC_v2_gene33213_novel14,Tp57577_TGAC_v2_gene33213_novel02,Tp57577_TGAC_v2_gene33213_novel03	Tp57577_TGAC_v2_gene33213_novel01,Tp57577_TGAC_v2_gene33213_novel02,Tp57577_TGAC_v2_gene33213_novel03,Tp57577_TGAC_v2_gene33213_novel06,Tp57577_TGAC_v2_gene33213_novel13,Tp57577_TGAC_v2_gene33213_novel14
Tp57577_TGAC_v2_LG6	Tp57577_TGAC_v2_gene33213	+	A3	6530352-6530396	Tp57577_TGAC_v2_gene33213_novel20	Tp57577_TGAC_v2_gene33213_novel17,Tp57577_TGAC_v2_gene33213_novel20
Tp57577_TGAC_v2_LG6	Tp57577_TGAC_v2_gene4679	-	A3	882982-882806	Tp57577_TGAC_v2_gene4679_novel01	Tp57577_TGAC_v2_gene4679_novel05,Tp57577_TGAC_v2_gene4679_novel01
Tp57577_TGAC_v2_LG6	Tp57577_TGAC_v2_gene19537	-	A3	5806418-5806338	Tp57577_TGAC_v2_gene19537_novel09	Tp57577_TGAC_v2_gene19537_novel01,Tp57577_TGAC_v2_gene19537_novel05,Tp57577_TGAC_v2_gene19537_novel11,Tp57577_TGAC_v2_gene19537_novel13,Tp57577_TGAC_v2_gene19537_novel03,Tp57577_TGAC_v2_gene19537_novel14,Tp57577_TGAC_v2_gene19537_novel12,Tp57577_TGAC_v2_gene19537_novel15,Tp57577_TGAC_v2_gene19537_novel16,Tp57577_TGAC_v2_gene19537_novel20,Tp57577_TGAC_v2_gene19537_novel21,Tp57577_TGAC_v2_gene19537…
Tp57577_TGAC_v2_LG6	Tp57577_TGAC_v2_gene19537	-	A3	5819831-5819823	Tp57577_TGAC_v2_gene19537_novel18	Tp57577_TGAC_v2_gene19537_novel05,Tp57577_TGAC_v2_gene19537_novel16,Tp57577_TGAC_v2_gene19537_novel17,Tp57577_TGAC_v2_gene19537_novel31,Tp57577_TGAC_v2_gene19537_novel33,Tp57577_TGAC_v2_gene19537_novel06,Tp57577_TGAC_v2_gene19537_novel18
Tp57577_TGAC_v2_LG6	Tp57577_TGAC_v2_gene19537	-	A3	5819093-5819087	Tp57577_TGAC_v2_gene19537_novel17,Tp57577_TGAC_v2_gene19537_novel33,Tp57577_TGAC_v2_gene19537_novel05	Tp57577_TGAC_v2_gene19537_novel06,Tp57577_TGAC_v2_gene19537_novel18,Tp57577_TGAC_v2_gene19537_novel05,Tp57577_TGAC_v2_gene19537_novel17,Tp57577_TGAC_v2_gene19537_novel31,Tp57577_TGAC_v2_gene19537_novel33
Tp57577_TGAC_v2_LG6	Tp57577_TGAC_v2_gene9596	-	A3	1992368-1992315	Tp57577_TGAC_v2_gene9596_novel01	Tp57577_TGAC_v2_gene9596_novel02,Tp57577_TGAC_v2_gene9596_novel01
Tp57577_TGAC_v2_LG6	Tp57577_TGAC_v2_gene9916	-	A3	10692974-10692856	Tp57577_TGAC_v2_gene9916_novel01	Tp57577_TGAC_v2_gene9916_novel03,Tp57577_TGAC_v2_gene9916_novel06,Tp57577_TGAC_v2_gene9916_novel01
Tp57577_TGAC_v2_LG6	Tp57577_TGAC_v2_gene9916	-	A3	10692974-10692883	Tp57577_TGAC_v2_gene9916_novel04	Tp57577_TGAC_v2_gene9916_novel03,Tp57577_TGAC_v2_gene9916_novel06,Tp57577_TGAC_v2_gene9916_novel04
Tp57577_TGAC_v2_LG6	Tp57577_TGAC_v2_gene9916	-	A3	10692883-10692856	Tp57577_TGAC_v2_gene9916_novel01	Tp57577_TGAC_v2_gene9916_novel04,Tp57577_TGAC_v2_gene9916_novel01
Tp57577_TGAC_v2_LG6	Tp57577_TGAC_v2_gene28865	-	A3	1006927-1006877	Tp57577_TGAC_v2_gene28865_novel06	Tp57577_TGAC_v2_gene28865_novel01,Tp57577_TGAC_v2_gene28865_novel06
Tp57577_TGAC_v2_LG6	Tp57577_TGAC_v2_gene37852	-	A3	9323959-9323885	Tp57577_TGAC_v2_gene37852_novel01,Tp57577_TGAC_v2_gene37852_novel03	Tp57577_TGAC_v2_gene37852_novel02,Tp57577_TGAC_v2_gene37852_novel01,Tp57577_TGAC_v2_gene37852_novel03,Tp57577_TGAC_v2_gene37852_novel04
Tp57577_TGAC_v2_LG6	Tp57577_TGAC_v2_gene37852	-	A3	9325247-9325235	Tp57577_TGAC_v2_gene37852_novel01	Tp57577_TGAC_v2_gene37852_novel04,Tp57577_TGAC_v2_gene37852_novel01,Tp57577_TGAC_v2_gene37852_novel02
Tp57577_TGAC_v2_LG6	Tp57577_TGAC_v2_gene32294	-	A3	7340032-7339676	Tp57577_TGAC_v2_gene32294_novel06,TP57577_TGAC_V2_MRNA33375-	Tp57577_TGAC_v2_gene32294_novel05,TP57577_TGAC_V2_MRNA33375-,Tp57577_TGAC_v2_gene32294_novel04,Tp57577_TGAC_v2_gene32294_novel06
Tp57577_TGAC_v2_LG6	Tp57577_TGAC_v2_gene24287	-	A3	11661996-11661971	TP57577_TGAC_V2_MRNA25121-	Tp57577_TGAC_v2_gene24287_novel01,TP57577_TGAC_V2_MRNA25121-
Tp57577_TGAC_v2_LG6	Tp57577_TGAC_v2_gene39128	-	A3	18362201-18362191	Tp57577_TGAC_v2_gene39128_novel01,TP57577_TGAC_V2_MRNA40459-	Tp57577_TGAC_v2_gene39128_novel03,Tp57577_TGAC_v2_gene39128_novel02,TP57577_TGAC_V2_MRNA40459-,Tp57577_TGAC_v2_gene39128_novel01,Tp57577_TGAC_v2_gene39128_novel05
Tp57577_TGAC_v2_LG6	Tp57577_TGAC_v2_gene4106	-	A3	5236178-5236163	TP57577_TGAC_V2_MRNA4236-	Tp57577_TGAC_v2_gene4106_novel05,TP57577_TGAC_V2_MRNA4236-
Tp57577_TGAC_v2_LG6	Tp57577_TGAC_v2_gene23323	-	A3	2254297-2254198	Tp57577_TGAC_v2_gene23323_novel05	Tp57577_TGAC_v2_gene23323_novel01,Tp57577_TGAC_v2_gene23323_novel05
Tp57577_TGAC_v2_LG6	Tp57577_TGAC_v2_gene23323	-	A3	2255219-2255204	Tp57577_TGAC_v2_gene23323_novel03	Tp57577_TGAC_v2_gene23323_novel02,Tp57577_TGAC_v2_gene23323_novel03
Tp57577_TGAC_v2_LG6	Tp57577_TGAC_v2_gene1639	-	A3	2902783-2902709	Tp57577_TGAC_v2_gene1639_novel08	Tp57577_TGAC_v2_gene1639_novel01,Tp57577_TGAC_v2_gene1639_novel03,Tp57577_TGAC_v2_gene1639_novel06,Tp57577_TGAC_v2_gene1639_novel05,Tp57577_TGAC_v2_gene1639_novel07,Tp57577_TGAC_v2_gene1639_novel09,Tp57577_TGAC_v2_gene1639_novel08
Tp57577_TGAC_v2_LG6	Tp57577_TGAC_v2_gene23418	-	A3	22221381-22221372	TP57577_TGAC_V2_MRNA24224-	Tp57577_TGAC_v2_gene23418_novel01,TP57577_TGAC_V2_MRNA24224-
Tp57577_TGAC_v2_LG6	Tp57577_TGAC_v2_gene4777	-	A3	222349-222291	Tp57577_TGAC_v2_gene4777_novel02	Tp57577_TGAC_v2_gene4777_novel01,Tp57577_TGAC_v2_gene4777_novel02
Tp57577_TGAC_v2_LG6	Tp57577_TGAC_v2_gene6911	-	A3	4053256-4053231	Tp57577_TGAC_v2_gene6911_novel09	Tp57577_TGAC_v2_gene6911_novel01,Tp57577_TGAC_v2_gene6911_novel03,Tp57577_TGAC_v2_gene6911_novel02,TP57577_TGAC_V2_MRNA7154-,Tp57577_TGAC_v2_gene6911_novel04,Tp57577_TGAC_v2_gene6911_novel05,Tp57577_TGAC_v2_gene6911_novel11,Tp57577_TGAC_v2_gene6911_novel12,Tp57577_TGAC_v2_gene6911_novel10,Tp57577_TGAC_v2_gene6911_novel09
Tp57577_TGAC_v2_LG6	Tp57577_TGAC_v2_gene25807	-	A3	7738520-7738453	TP57577_TGAC_V2_MRNA26689-	Tp57577_TGAC_v2_gene25807_novel02,TP57577_TGAC_V2_MRNA26689-
Tp57577_TGAC_v2_LG6	Tp57577_TGAC_v2_gene9618	-	A3	1974200-1974196	Tp57577_TGAC_v2_gene9618_novel01	Tp57577_TGAC_v2_gene9618_novel02,TP57577_TGAC_V2_MRNA9940-,Tp57577_TGAC_v2_gene9618_novel03,Tp57577_TGAC_v2_gene9618_novel05,Tp57577_TGAC_v2_gene9618_novel01
Tp57577_TGAC_v2_LG6	Tp57577_TGAC_v2_gene37786	-	A3	9207740-9207730	Tp57577_TGAC_v2_gene37786_novel01,Tp57577_TGAC_v2_gene37786_novel03,Tp57577_TGAC_v2_gene37786_novel05	TP57577_TGAC_V2_MRNA39062-,Tp57577_TGAC_v2_gene37786_novel02,Tp57577_TGAC_v2_gene37786_novel07,Tp57577_TGAC_v2_gene37786_novel01,Tp57577_TGAC_v2_gene37786_novel03,Tp57577_TGAC_v2_gene37786_novel04,Tp57577_TGAC_v2_gene37786_novel05
Tp57577_TGAC_v2_LG6	Tp57577_TGAC_v2_gene6955	-	A3	3511557-3511508	Tp57577_TGAC_v2_gene6955_novel02	TP57577_TGAC_V2_MRNA7200-,Tp57577_TGAC_v2_gene6955_novel01,Tp57577_TGAC_v2_gene6955_novel02
Tp57577_TGAC_v2_LG6	Tp57577_TGAC_v2_gene32115	-	A3	11977076-11977027	Tp57577_TGAC_v2_gene32115_novel04	Tp57577_TGAC_v2_gene32115_novel01,Tp57577_TGAC_v2_gene32115_novel02,Tp57577_TGAC_v2_gene32115_novel03,Tp57577_TGAC_v2_gene32115_novel07,Tp57577_TGAC_v2_gene32115_novel10,Tp57577_TGAC_v2_gene32115_novel04
Tp57577_TGAC_v2_LG6	Tp57577_TGAC_v2_gene32115	-	A3	11977076-11977033	Tp57577_TGAC_v2_gene32115_novel08	Tp57577_TGAC_v2_gene32115_novel01,Tp57577_TGAC_v2_gene32115_novel02,Tp57577_TGAC_v2_gene32115_novel03,Tp57577_TGAC_v2_gene32115_novel07,Tp57577_TGAC_v2_gene32115_novel10,Tp57577_TGAC_v2_gene32115_novel08
Tp57577_TGAC_v2_LG6	Tp57577_TGAC_v2_gene32115	-	A3	11977033-11977027	Tp57577_TGAC_v2_gene32115_novel04	Tp57577_TGAC_v2_gene32115_novel08,Tp57577_TGAC_v2_gene32115_novel04
Tp57577_TGAC_v2_LG6	Tp57577_TGAC_v2_gene32115	-	A3	11978331-11978321	Tp57577_TGAC_v2_gene32115_novel10,Tp57577_TGAC_v2_gene32115_novel02,Tp57577_TGAC_v2_gene32115_novel03,Tp57577_TGAC_v2_gene32115_novel04	Tp57577_TGAC_v2_gene32115_novel08,Tp57577_TGAC_v2_gene32115_novel02,Tp57577_TGAC_v2_gene32115_novel03,Tp57577_TGAC_v2_gene32115_novel04,Tp57577_TGAC_v2_gene32115_novel07,Tp57577_TGAC_v2_gene32115_novel10
Tp57577_TGAC_v2_LG6	Tp57577_TGAC_v2_gene20663	-	A3	10918702-10918078	Tp57577_TGAC_v2_gene20663_novel03,Tp57577_TGAC_v2_gene20663_novel01	Tp57577_TGAC_v2_gene20663_novel02,Tp57577_TGAC_v2_gene20663_novel04,Tp57577_TGAC_v2_gene20663_novel01,TP57577_TGAC_V2_MRNA21372-,Tp57577_TGAC_v2_gene20663_novel03
Tp57577_TGAC_v2_LG6	Tp57577_TGAC_v2_gene37767	-	A3	9331188-9331181	Tp57577_TGAC_v2_gene37767_novel02	Tp57577_TGAC_v2_gene37767_novel01,TP57577_TGAC_V2_MRNA39042-,Tp57577_TGAC_v2_gene37767_novel02
Tp57577_TGAC_v2_LG6	Tp57577_TGAC_v2_gene1630	-	A3	3182337-3182332	Tp57577_TGAC_v2_gene1630_novel02	Tp57577_TGAC_v2_gene1630_novel03,Tp57577_TGAC_v2_gene1630_novel01,Tp57577_TGAC_v2_gene1630_novel02
Tp57577_TGAC_v2_LG6	Tp57577_TGAC_v2_gene1630	-	A3	3180506-3180358	Tp57577_TGAC_v2_gene1630_novel02	Tp57577_TGAC_v2_gene1630_novel01,Tp57577_TGAC_v2_gene1630_novel02
Tp57577_TGAC_v2_LG6	Tp57577_TGAC_v2_gene16081	-	A3	20131827-20131805	Tp57577_TGAC_v2_gene16081_novel01	TP57577_TGAC_V2_MRNA16629-,Tp57577_TGAC_v2_gene16081_novel02,Tp57577_TGAC_v2_gene16081_novel01
Tp57577_TGAC_v2_LG6	Tp57577_TGAC_v2_gene30356	-	A3	15235247-15235194	Tp57577_TGAC_v2_gene30356_novel03	Tp57577_TGAC_v2_gene30356_novel01,Tp57577_TGAC_v2_gene30356_novel04,Tp57577_TGAC_v2_gene30356_novel03
Tp57577_TGAC_v2_LG6	Tp57577_TGAC_v2_gene30356	-	A3	15235287-15235247	Tp57577_TGAC_v2_gene30356_novel04	Tp57577_TGAC_v2_gene30356_novel02,Tp57577_TGAC_v2_gene30356_novel01,Tp57577_TGAC_v2_gene30356_novel04
Tp57577_TGAC_v2_LG6	Tp57577_TGAC_v2_gene30356	-	A3	15235287-15235194	Tp57577_TGAC_v2_gene30356_novel03	Tp57577_TGAC_v2_gene30356_novel02,Tp57577_TGAC_v2_gene30356_novel03
Tp57577_TGAC_v2_LG6	Novelgene1547	-	A3	13045814-13045727	Novelgene1547_novel01	Novelgene1547_novel02,Novelgene1547_novel01
Tp57577_TGAC_v2_scaf_247	Tp57577_TGAC_v2_gene15693	+	A3	9550-9555	Tp57577_TGAC_v2_gene15693_novel02	Tp57577_TGAC_v2_gene15693_novel01,TP57577_TGAC_V2_MRNA16226-,Tp57577_TGAC_v2_gene15693_novel02
Tp57577_TGAC_v2_scaf_247	Tp57577_TGAC_v2_gene15722	+	A3	123510-123837	Tp57577_TGAC_v2_gene15722_novel03	Tp57577_TGAC_v2_gene15722_novel02,Tp57577_TGAC_v2_gene15722_novel01,Tp57577_TGAC_v2_gene15722_novel03
Tp57577_TGAC_v2_LG5	Tp57577_TGAC_v2_gene21288	+	A3	15256378-15256451	Tp57577_TGAC_v2_gene21288_novel03	Tp57577_TGAC_v2_gene21288_novel01,Tp57577_TGAC_v2_gene21288_novel02,Tp57577_TGAC_v2_gene21288_novel03
Tp57577_TGAC_v2_LG5	Tp57577_TGAC_v2_gene21288	+	A3	15256378-15256380	Tp57577_TGAC_v2_gene21288_novel04	Tp57577_TGAC_v2_gene21288_novel01,Tp57577_TGAC_v2_gene21288_novel02,Tp57577_TGAC_v2_gene21288_novel04
Tp57577_TGAC_v2_LG5	Tp57577_TGAC_v2_gene21288	+	A3	15258088-15258241	Tp57577_TGAC_v2_gene21288_novel01	Tp57577_TGAC_v2_gene21288_novel03,Tp57577_TGAC_v2_gene21288_novel04,Tp57577_TGAC_v2_gene21288_novel02,Tp57577_TGAC_v2_gene21288_novel01
Tp57577_TGAC_v2_LG5	Tp57577_TGAC_v2_gene21288	+	A3	15256380-15256451	Tp57577_TGAC_v2_gene21288_novel03	Tp57577_TGAC_v2_gene21288_novel04,Tp57577_TGAC_v2_gene21288_novel03
Tp57577_TGAC_v2_LG5	Tp57577_TGAC_v2_gene17382	+	A3	13448819-13448833	Tp57577_TGAC_v2_gene17382_novel01	Tp57577_TGAC_v2_gene17382_novel02,Tp57577_TGAC_v2_gene17382_novel01
Tp57577_TGAC_v2_LG5	Tp57577_TGAC_v2_gene14459	+	A3	2203493-2203530	Tp57577_TGAC_v2_gene14459_novel04	Tp57577_TGAC_v2_gene14459_novel02,Tp57577_TGAC_v2_gene14459_novel03,Tp57577_TGAC_v2_gene14459_novel04
Tp57577_TGAC_v2_LG5	Tp57577_TGAC_v2_gene14459	+	A3	2207018-2207068	Tp57577_TGAC_v2_gene14459_novel02,Tp57577_TGAC_v2_gene14459_novel05	Tp57577_TGAC_v2_gene14459_novel03,Tp57577_TGAC_v2_gene14459_novel02,Tp57577_TGAC_v2_gene14459_novel04,Tp57577_TGAC_v2_gene14459_novel05
Tp57577_TGAC_v2_LG5	Tp57577_TGAC_v2_gene38461	+	A3	11782536-11782539	Tp57577_TGAC_v2_gene38461_novel01	TP57577_TGAC_V2_MRNA39760-,Tp57577_TGAC_v2_gene38461_novel02,Tp57577_TGAC_v2_gene38461_novel01
Tp57577_TGAC_v2_LG5	Tp57577_TGAC_v2_gene24212	+	A3	10554971-10554988	Tp57577_TGAC_v2_gene24212_novel02,Tp57577_TGAC_v2_gene24212_novel01	Tp57577_TGAC_v2_gene24212_novel03,TP57577_TGAC_V2_MRNA25046-,Tp57577_TGAC_v2_gene24212_novel01,Tp57577_TGAC_v2_gene24212_novel02
Tp57577_TGAC_v2_LG5	Tp57577_TGAC_v2_gene2049	+	A3	4193946-4194042	Tp57577_TGAC_v2_gene2049_novel01,Tp57577_TGAC_v2_gene2049_novel06,Tp57577_TGAC_v2_gene2049_novel07	TP57577_TGAC_V2_MRNA2098-,Tp57577_TGAC_v2_gene2049_novel04,Tp57577_TGAC_v2_gene2049_novel05,Tp57577_TGAC_v2_gene2049_novel10,Tp57577_TGAC_v2_gene2049_novel11,Tp57577_TGAC_v2_gene2049_novel01,Tp57577_TGAC_v2_gene2049_novel06,Tp57577_TGAC_v2_gene2049_novel07,Tp57577_TGAC_v2_gene2049_novel09
Tp57577_TGAC_v2_LG5	Tp57577_TGAC_v2_gene22241	+	A3	10717344-10717378	Tp57577_TGAC_v2_gene22241_novel01	TP57577_TGAC_V2_MRNA23003-,Tp57577_TGAC_v2_gene22241_novel01,Tp57577_TGAC_v2_gene22241_novel03
Tp57577_TGAC_v2_LG5	Tp57577_TGAC_v2_gene37589	+	A3	8195244-8195267	Tp57577_TGAC_v2_gene37589_novel01	Tp57577_TGAC_v2_gene37589_novel02,Tp57577_TGAC_v2_gene37589_novel04,Tp57577_TGAC_v2_gene37589_novel03,Tp57577_TGAC_v2_gene37589_novel01
Tp57577_TGAC_v2_LG5	Tp57577_TGAC_v2_gene35498	+	A3	2501099-2501134	Tp57577_TGAC_v2_gene35498_novel01	Tp57577_TGAC_v2_gene35498_novel02,Tp57577_TGAC_v2_gene35498_novel01,Tp57577_TGAC_v2_gene35498_novel04
Tp57577_TGAC_v2_LG5	Tp57577_TGAC_v2_gene7934	+	A3	1320207-1320236	Tp57577_TGAC_v2_gene7934_novel01	TP57577_TGAC_V2_MRNA8206-,Tp57577_TGAC_v2_gene7934_novel01
Tp57577_TGAC_v2_LG5	Tp57577_TGAC_v2_gene19826	+	A3	4840864-4840886	Tp57577_TGAC_v2_gene19826_novel17,Tp57577_TGAC_v2_gene19826_novel16,Tp57577_TGAC_v2_gene19826_novel13,Tp57577_TGAC_v2_gene19826_novel10	Tp57577_TGAC_v2_gene19826_novel01,Tp57577_TGAC_v2_gene19826_novel04,Tp57577_TGAC_v2_gene19826_novel07,TP57577_TGAC_V2_MRNA20509-,Tp57577_TGAC_v2_gene19826_novel08,Tp57577_TGAC_v2_gene19826_novel18,Tp57577_TGAC_v2_gene19826_novel09,Tp57577_TGAC_v2_gene19826_novel22,Tp57577_TGAC_v2_gene19826_novel02,Tp57577_TGAC_v2_gene19826_novel29,Tp57577_TGAC_v2_gene19826_novel11,Tp57577_TGAC_v2_gene19826_novel2…
Tp57577_TGAC_v2_LG5	Tp57577_TGAC_v2_gene19826	+	A3	4842969-4842984	Tp57577_TGAC_v2_gene19826_novel16,Tp57577_TGAC_v2_gene19826_novel12,Tp57577_TGAC_v2_gene19826_novel22,Tp57577_TGAC_v2_gene19826_novel21,Tp57577_TGAC_v2_gene19826_novel26,Tp57577_TGAC_v2_gene19826_novel02,Tp57577_TGAC_v2_gene19826_novel04	Tp57577_TGAC_v2_gene19826_novel01,TP57577_TGAC_V2_MRNA20509-,Tp57577_TGAC_v2_gene19826_novel08,Tp57577_TGAC_v2_gene19826_novel17,Tp57577_TGAC_v2_gene19826_novel18,Tp57577_TGAC_v2_gene19826_novel09,Tp57577_TGAC_v2_gene19826_novel29,Tp57577_TGAC_v2_gene19826_novel10,Tp57577_TGAC_v2_gene19826_novel23,Tp57577_TGAC_v2_gene19826_novel11,Tp57577_TGAC_v2_gene19826_novel24,Tp57577_TGAC_v2_gene19826_novel0…
Tp57577_TGAC_v2_LG5	Tp57577_TGAC_v2_gene19826	+	A3	4843282-4843367	Tp57577_TGAC_v2_gene19826_novel15	Tp57577_TGAC_v2_gene19826_novel01,Tp57577_TGAC_v2_gene19826_novel04,Tp57577_TGAC_v2_gene19826_novel07,TP57577_TGAC_V2_MRNA20509-,Tp57577_TGAC_v2_gene19826_novel08,Tp57577_TGAC_v2_gene19826_novel17,Tp57577_TGAC_v2_gene19826_novel18,Tp57577_TGAC_v2_gene19826_novel09,Tp57577_TGAC_v2_gene19826_novel22,Tp57577_TGAC_v2_gene19826_novel02,Tp57577_TGAC_v2_gene19826_novel29,Tp57577_TGAC_v2_gene19826_novel1…
Tp57577_TGAC_v2_LG5	Tp57577_TGAC_v2_gene19826	+	A3	4845649-4845687	Tp57577_TGAC_v2_gene19826_novel14	Tp57577_TGAC_v2_gene19826_novel01,Tp57577_TGAC_v2_gene19826_novel04,Tp57577_TGAC_v2_gene19826_novel07,TP57577_TGAC_V2_MRNA20509-,Tp57577_TGAC_v2_gene19826_novel08,Tp57577_TGAC_v2_gene19826_novel17,Tp57577_TGAC_v2_gene19826_novel18,Tp57577_TGAC_v2_gene19826_novel09,Tp57577_TGAC_v2_gene19826_novel22,Tp57577_TGAC_v2_gene19826_novel02,Tp57577_TGAC_v2_gene19826_novel29,Tp57577_TGAC_v2_gene19826_novel1…
Tp57577_TGAC_v2_LG5	Tp57577_TGAC_v2_gene19826	+	A3	4845796-4845836	Tp57577_TGAC_v2_gene19826_novel11	Tp57577_TGAC_v2_gene19826_novel01,Tp57577_TGAC_v2_gene19826_novel04,Tp57577_TGAC_v2_gene19826_novel07,TP57577_TGAC_V2_MRNA20509-,Tp57577_TGAC_v2_gene19826_novel08,Tp57577_TGAC_v2_gene19826_novel17,Tp57577_TGAC_v2_gene19826_novel18,Tp57577_TGAC_v2_gene19826_novel09,Tp57577_TGAC_v2_gene19826_novel22,Tp57577_TGAC_v2_gene19826_novel02,Tp57577_TGAC_v2_gene19826_novel29,Tp57577_TGAC_v2_gene19826_novel1…
Tp57577_TGAC_v2_LG5	Tp57577_TGAC_v2_gene5761	+	A3	659920-659925	Tp57577_TGAC_v2_gene5761_novel08	Tp57577_TGAC_v2_gene5761_novel04,Tp57577_TGAC_v2_gene5761_novel03,Tp57577_TGAC_v2_gene5761_novel02,Tp57577_TGAC_v2_gene5761_novel05,Tp57577_TGAC_v2_gene5761_novel01,Tp57577_TGAC_v2_gene5761_novel06,Tp57577_TGAC_v2_gene5761_novel07,Tp57577_TGAC_v2_gene5761_novel10,Tp57577_TGAC_v2_gene5761_novel11,Tp57577_TGAC_v2_gene5761_novel08,Tp57577_TGAC_v2_gene5761_novel09
Tp57577_TGAC_v2_LG5	Tp57577_TGAC_v2_gene5761	+	A3	662757-662800	Tp57577_TGAC_v2_gene5761_novel02	Tp57577_TGAC_v2_gene5761_novel04,Tp57577_TGAC_v2_gene5761_novel03,Tp57577_TGAC_v2_gene5761_novel05,Tp57577_TGAC_v2_gene5761_novel01,Tp57577_TGAC_v2_gene5761_novel06,Tp57577_TGAC_v2_gene5761_novel07,Tp57577_TGAC_v2_gene5761_novel08,Tp57577_TGAC_v2_gene5761_novel09,Tp57577_TGAC_v2_gene5761_novel10,Tp57577_TGAC_v2_gene5761_novel11,Tp57577_TGAC_v2_gene5761_novel12,Tp57577_TGAC_v2_gene5761_novel13,Tp5…
Tp57577_TGAC_v2_LG5	Tp57577_TGAC_v2_gene5761	+	A3	656881-656898	Tp57577_TGAC_v2_gene5761_novel04	Tp57577_TGAC_v2_gene5761_novel03,Tp57577_TGAC_v2_gene5761_novel02,Tp57577_TGAC_v2_gene5761_novel05,Tp57577_TGAC_v2_gene5761_novel01,Tp57577_TGAC_v2_gene5761_novel07,Tp57577_TGAC_v2_gene5761_novel08,Tp57577_TGAC_v2_gene5761_novel09,Tp57577_TGAC_v2_gene5761_novel04,Tp57577_TGAC_v2_gene5761_novel06
Tp57577_TGAC_v2_LG5	Tp57577_TGAC_v2_gene17341	+	A3	13507484-13507512	TP57577_TGAC_V2_MRNA17947-	Tp57577_TGAC_v2_gene17341_novel01,TP57577_TGAC_V2_MRNA17947-
Tp57577_TGAC_v2_LG5	Tp57577_TGAC_v2_gene17367	+	A3	13575482-13575543	Tp57577_TGAC_v2_gene17367_novel05	Tp57577_TGAC_v2_gene17367_novel01,Tp57577_TGAC_v2_gene17367_novel03,Tp57577_TGAC_v2_gene17367_novel02,Tp57577_TGAC_v2_gene17367_novel04,TP57577_TGAC_V2_MRNA17973-,Tp57577_TGAC_v2_gene17367_novel06,Tp57577_TGAC_v2_gene17367_novel07,Tp57577_TGAC_v2_gene17367_novel08,Tp57577_TGAC_v2_gene17367_novel09,Tp57577_TGAC_v2_gene17367_novel05
Tp57577_TGAC_v2_LG5	Tp57577_TGAC_v2_gene18714	-	A3	6310368-6310222	TP57577_TGAC_V2_MRNA19366-	Tp57577_TGAC_v2_gene18714_novel03,TP57577_TGAC_V2_MRNA19366-
Tp57577_TGAC_v2_LG5	Tp57577_TGAC_v2_gene16660	-	A3	12469309-12469305	Tp57577_TGAC_v2_gene16660_novel07	TP57577_TGAC_V2_MRNA17240-,Tp57577_TGAC_v2_gene16660_novel01,Tp57577_TGAC_v2_gene16660_novel03,Tp57577_TGAC_v2_gene16660_novel07
Tp57577_TGAC_v2_LG5	Tp57577_TGAC_v2_gene38443	-	A3	11881312-11881279	Tp57577_TGAC_v2_gene38443_novel06	Tp57577_TGAC_v2_gene38443_novel07,Tp57577_TGAC_v2_gene38443_novel04,Tp57577_TGAC_v2_gene38443_novel05,TP57577_TGAC_V2_MRNA39741-,Tp57577_TGAC_v2_gene38443_novel09,Tp57577_TGAC_v2_gene38443_novel06
Tp57577_TGAC_v2_LG5	Tp57577_TGAC_v2_gene18147	-	A3	10055555-10055494	Tp57577_TGAC_v2_gene18147_novel02	Tp57577_TGAC_v2_gene18147_novel01,Tp57577_TGAC_v2_gene18147_novel08,Tp57577_TGAC_v2_gene18147_novel02
Tp57577_TGAC_v2_LG5	Tp57577_TGAC_v2_gene2010	-	A3	4160891-4160582	Tp57577_TGAC_v2_gene2010_novel01	Tp57577_TGAC_v2_gene2010_novel02,Tp57577_TGAC_v2_gene2010_novel01
Tp57577_TGAC_v2_LG5	Tp57577_TGAC_v2_gene28734	-	A3	9319618-9319581	Tp57577_TGAC_v2_gene28734_novel14	Tp57577_TGAC_v2_gene28734_novel01,Tp57577_TGAC_v2_gene28734_novel03,TP57577_TGAC_V2_MRNA29703-,Tp57577_TGAC_v2_gene28734_novel04,Tp57577_TGAC_v2_gene28734_novel05,Tp57577_TGAC_v2_gene28734_novel07,Tp57577_TGAC_v2_gene28734_novel08,Tp57577_TGAC_v2_gene28734_novel09,Tp57577_TGAC_v2_gene28734_novel06,Tp57577_TGAC_v2_gene28734_novel10,Tp57577_TGAC_v2_gene28734_novel12,Tp57577_TGAC_v2_gene28734_novel1…
Tp57577_TGAC_v2_LG5	Tp57577_TGAC_v2_gene28734	-	A3	9319833-9319812	Tp57577_TGAC_v2_gene28734_novel18	Tp57577_TGAC_v2_gene28734_novel01,Tp57577_TGAC_v2_gene28734_novel03,TP57577_TGAC_V2_MRNA29703-,Tp57577_TGAC_v2_gene28734_novel04,Tp57577_TGAC_v2_gene28734_novel05,Tp57577_TGAC_v2_gene28734_novel07,Tp57577_TGAC_v2_gene28734_novel08,Tp57577_TGAC_v2_gene28734_novel09,Tp57577_TGAC_v2_gene28734_novel06,Tp57577_TGAC_v2_gene28734_novel10,Tp57577_TGAC_v2_gene28734_novel12,Tp57577_TGAC_v2_gene28734_novel1…
Tp57577_TGAC_v2_LG5	Tp57577_TGAC_v2_gene28734	-	A3	9320118-9320088	Tp57577_TGAC_v2_gene28734_novel15	Tp57577_TGAC_v2_gene28734_novel03,TP57577_TGAC_V2_MRNA29703-,Tp57577_TGAC_v2_gene28734_novel04,Tp57577_TGAC_v2_gene28734_novel05,Tp57577_TGAC_v2_gene28734_novel07,Tp57577_TGAC_v2_gene28734_novel08,Tp57577_TGAC_v2_gene28734_novel09,Tp57577_TGAC_v2_gene28734_novel06,Tp57577_TGAC_v2_gene28734_novel10,Tp57577_TGAC_v2_gene28734_novel12,Tp57577_TGAC_v2_gene28734_novel13,Tp57577_TGAC_v2_gene28734_novel1…
Tp57577_TGAC_v2_LG5	Tp57577_TGAC_v2_gene21286	-	A3	15166388-15166286	Tp57577_TGAC_v2_gene21286_novel03	TP57577_TGAC_V2_MRNA22016-,Tp57577_TGAC_v2_gene21286_novel01,Tp57577_TGAC_v2_gene21286_novel03
Tp57577_TGAC_v2_LG5	Tp57577_TGAC_v2_gene13852	-	A3	1964112-1964054	Tp57577_TGAC_v2_gene13852_novel02	Tp57577_TGAC_v2_gene13852_novel01,TP57577_TGAC_V2_MRNA14310-,Tp57577_TGAC_v2_gene13852_novel02
Tp57577_TGAC_v2_LG5	Tp57577_TGAC_v2_gene13852	-	A3	1968625-1968614	TP57577_TGAC_V2_MRNA14310-	Tp57577_TGAC_v2_gene13852_novel02,Tp57577_TGAC_v2_gene13852_novel04,Tp57577_TGAC_v2_gene13852_novel03,TP57577_TGAC_V2_MRNA14310-
Tp57577_TGAC_v2_LG5	Tp57577_TGAC_v2_gene5759	-	A3	684563-684517	Tp57577_TGAC_v2_gene5759_novel06	TP57577_TGAC_V2_MRNA5955-,Tp57577_TGAC_v2_gene5759_novel01,Tp57577_TGAC_v2_gene5759_novel02,Tp57577_TGAC_v2_gene5759_novel03,Tp57577_TGAC_v2_gene5759_novel08,Tp57577_TGAC_v2_gene5759_novel07,Tp57577_TGAC_v2_gene5759_novel09,Tp57577_TGAC_v2_gene5759_novel06
Tp57577_TGAC_v2_LG5	Tp57577_TGAC_v2_gene37461	-	A3	7720292-7720281	TP57577_TGAC_V2_MRNA38718-,Tp57577_TGAC_v2_gene37461_novel01,Tp57577_TGAC_v2_gene37461_novel06,Tp57577_TGAC_v2_gene37461_novel05	Tp57577_TGAC_v2_gene37461_novel03,Tp57577_TGAC_v2_gene37461_novel01,TP57577_TGAC_V2_MRNA38718-,Tp57577_TGAC_v2_gene37461_novel05,Tp57577_TGAC_v2_gene37461_novel04,Tp57577_TGAC_v2_gene37461_novel06
Tp57577_TGAC_v2_LG5	Tp57577_TGAC_v2_gene2023	-	A3	4205717-4205682	Tp57577_TGAC_v2_gene2023_novel02	TP57577_TGAC_V2_MRNA2069-,Tp57577_TGAC_v2_gene2023_novel02
Tp57577_TGAC_v2_LG5	Tp57577_TGAC_v2_gene38449	-	A3	11443802-11443786	Tp57577_TGAC_v2_gene38449_novel13	TP57577_TGAC_V2_MRNA39747-,Tp57577_TGAC_v2_gene38449_novel01,Tp57577_TGAC_v2_gene38449_novel02,Tp57577_TGAC_v2_gene38449_novel06,Tp57577_TGAC_v2_gene38449_novel10,Tp57577_TGAC_v2_gene38449_novel15,Tp57577_TGAC_v2_gene38449_novel19,Tp57577_TGAC_v2_gene38449_novel16,Tp57577_TGAC_v2_gene38449_novel21,Tp57577_TGAC_v2_gene38449_novel22,Tp57577_TGAC_v2_gene38449_novel23,Tp57577_TGAC_v2_gene38449_novel2…
Tp57577_TGAC_v2_LG5	Tp57577_TGAC_v2_gene26158	-	A3	5457356-5457346	Tp57577_TGAC_v2_gene26158_novel03	Tp57577_TGAC_v2_gene26158_novel01,Tp57577_TGAC_v2_gene26158_novel05,Tp57577_TGAC_v2_gene26158_novel03
Tp57577_TGAC_v2_LG5	Tp57577_TGAC_v2_gene28726	-	A3	9284420-9284172	TP57577_TGAC_V2_MRNA29694-	Tp57577_TGAC_v2_gene28726_novel01,Tp57577_TGAC_v2_gene28726_novel02,TP57577_TGAC_V2_MRNA29694-
Tp57577_TGAC_v2_LG5	Tp57577_TGAC_v2_gene37553	-	A3	7650378-7649650	Tp57577_TGAC_v2_gene37553_novel05	Tp57577_TGAC_v2_gene37553_novel01,Tp57577_TGAC_v2_gene37553_novel05
Tp57577_TGAC_v2_LG2	Tp57577_TGAC_v2_gene2115	-	A3	25632844-25632826	Tp57577_TGAC_v2_gene2115_novel02	Tp57577_TGAC_v2_gene2115_novel01,Tp57577_TGAC_v2_gene2115_novel03,Tp57577_TGAC_v2_gene2115_novel02
Tp57577_TGAC_v2_LG2	Tp57577_TGAC_v2_gene12707	-	A3	24145420-24145417	Tp57577_TGAC_v2_gene12707_novel05	Tp57577_TGAC_v2_gene12707_novel01,TP57577_TGAC_V2_MRNA13123-,Tp57577_TGAC_v2_gene12707_novel02,TP57577_TGAC_V2_MRNA13124-,Tp57577_TGAC_v2_gene12707_novel04,Tp57577_TGAC_v2_gene12707_novel03,Tp57577_TGAC_v2_gene12707_novel05
Tp57577_TGAC_v2_LG2	Tp57577_TGAC_v2_gene25875	-	A3	29085595-29085500	Tp57577_TGAC_v2_gene25875_novel02	TP57577_TGAC_V2_MRNA26758-,Tp57577_TGAC_v2_gene25875_novel01,Tp57577_TGAC_v2_gene25875_novel03,Tp57577_TGAC_v2_gene25875_novel02
Tp57577_TGAC_v2_LG2	Tp57577_TGAC_v2_gene38040	-	A3	31522574-31522554	TP57577_TGAC_V2_MRNA39325-	Tp57577_TGAC_v2_gene38040_novel01,Tp57577_TGAC_v2_gene38040_novel02,TP57577_TGAC_V2_MRNA39325-
Tp57577_TGAC_v2_LG2	Tp57577_TGAC_v2_gene21795	-	A3	2981324-2981221	Tp57577_TGAC_v2_gene21795_novel03,Tp57577_TGAC_v2_gene21795_novel01,Tp57577_TGAC_v2_gene21795_novel06,Tp57577_TGAC_v2_gene21795_novel07,Tp57577_TGAC_v2_gene21795_novel04	Tp57577_TGAC_v2_gene21795_novel02,Tp57577_TGAC_v2_gene21795_novel08,Tp57577_TGAC_v2_gene21795_novel01,Tp57577_TGAC_v2_gene21795_novel03,Tp57577_TGAC_v2_gene21795_novel05,Tp57577_TGAC_v2_gene21795_novel04,Tp57577_TGAC_v2_gene21795_novel06,Tp57577_TGAC_v2_gene21795_novel07
Tp57577_TGAC_v2_LG2	Tp57577_TGAC_v2_gene21795	-	A3	2979248-2978534	Tp57577_TGAC_v2_gene21795_novel03	Tp57577_TGAC_v2_gene21795_novel04,Tp57577_TGAC_v2_gene21795_novel03
Tp57577_TGAC_v2_LG2	Tp57577_TGAC_v2_gene12702	-	A3	24753491-24753470	Tp57577_TGAC_v2_gene12702_novel01	Tp57577_TGAC_v2_gene12702_novel02,Tp57577_TGAC_v2_gene12702_novel01
Tp57577_TGAC_v2_LG2	Tp57577_TGAC_v2_gene33883	-	A3	15889799-15889761	Tp57577_TGAC_v2_gene33883_novel02	Tp57577_TGAC_v2_gene33883_novel05,Tp57577_TGAC_v2_gene33883_novel03,Tp57577_TGAC_v2_gene33883_novel07,Tp57577_TGAC_v2_gene33883_novel08,Tp57577_TGAC_v2_gene33883_novel10,Tp57577_TGAC_v2_gene33883_novel01,Tp57577_TGAC_v2_gene33883_novel13,Tp57577_TGAC_v2_gene33883_novel15,Tp57577_TGAC_v2_gene33883_novel02
Tp57577_TGAC_v2_LG2	Tp57577_TGAC_v2_gene26177	-	A3	2037869-2037822	Tp57577_TGAC_v2_gene26177_novel03	Tp57577_TGAC_v2_gene26177_novel01,Tp57577_TGAC_v2_gene26177_novel02,Tp57577_TGAC_v2_gene26177_novel04,Tp57577_TGAC_v2_gene26177_novel03
Tp57577_TGAC_v2_LG2	Tp57577_TGAC_v2_gene2085	-	A3	25752926-25752869	Tp57577_TGAC_v2_gene2085_novel02	Tp57577_TGAC_v2_gene2085_novel01,Tp57577_TGAC_v2_gene2085_novel09,Tp57577_TGAC_v2_gene2085_novel10,Tp57577_TGAC_v2_gene2085_novel12,Tp57577_TGAC_v2_gene2085_novel11,Tp57577_TGAC_v2_gene2085_novel03,Tp57577_TGAC_v2_gene2085_novel14,Tp57577_TGAC_v2_gene2085_novel04,Tp57577_TGAC_v2_gene2085_novel16,Tp57577_TGAC_v2_gene2085_novel18,Tp57577_TGAC_v2_gene2085_novel13,Tp57577_TGAC_v2_gene2085_novel05,Tp5…
Tp57577_TGAC_v2_LG2	Tp57577_TGAC_v2_gene2085	-	A3	25752926-25752903	Tp57577_TGAC_v2_gene2085_novel06	Tp57577_TGAC_v2_gene2085_novel01,Tp57577_TGAC_v2_gene2085_novel09,Tp57577_TGAC_v2_gene2085_novel10,Tp57577_TGAC_v2_gene2085_novel12,Tp57577_TGAC_v2_gene2085_novel11,Tp57577_TGAC_v2_gene2085_novel03,Tp57577_TGAC_v2_gene2085_novel14,Tp57577_TGAC_v2_gene2085_novel04,Tp57577_TGAC_v2_gene2085_novel16,Tp57577_TGAC_v2_gene2085_novel18,Tp57577_TGAC_v2_gene2085_novel13,Tp57577_TGAC_v2_gene2085_novel05,Tp5…
Tp57577_TGAC_v2_LG2	Tp57577_TGAC_v2_gene2085	-	A3	25758910-25758844	Tp57577_TGAC_v2_gene2085_novel04	Tp57577_TGAC_v2_gene2085_novel01,Tp57577_TGAC_v2_gene2085_novel02,Tp57577_TGAC_v2_gene2085_novel11,Tp57577_TGAC_v2_gene2085_novel03,Tp57577_TGAC_v2_gene2085_novel18,Tp57577_TGAC_v2_gene2085_novel06,Tp57577_TGAC_v2_gene2085_novel05,Tp57577_TGAC_v2_gene2085_novel24,Tp57577_TGAC_v2_gene2085_novel07,Tp57577_TGAC_v2_gene2085_novel19,Tp57577_TGAC_v2_gene2085_novel20,Tp57577_TGAC_v2_gene2085_novel08,Tp5…
Tp57577_TGAC_v2_LG2	Tp57577_TGAC_v2_gene2085	-	A3	25759896-25759879	Tp57577_TGAC_v2_gene2085_novel03	Tp57577_TGAC_v2_gene2085_novel01,Tp57577_TGAC_v2_gene2085_novel02,Tp57577_TGAC_v2_gene2085_novel11,Tp57577_TGAC_v2_gene2085_novel04,Tp57577_TGAC_v2_gene2085_novel18,Tp57577_TGAC_v2_gene2085_novel06,Tp57577_TGAC_v2_gene2085_novel05,Tp57577_TGAC_v2_gene2085_novel24,Tp57577_TGAC_v2_gene2085_novel07,Tp57577_TGAC_v2_gene2085_novel19,Tp57577_TGAC_v2_gene2085_novel08,Tp57577_TGAC_v2_gene2085_novel28,Tp5…
Tp57577_TGAC_v2_LG2	Tp57577_TGAC_v2_gene2085	-	A3	25752903-25752869	Tp57577_TGAC_v2_gene2085_novel02	Tp57577_TGAC_v2_gene2085_novel06,Tp57577_TGAC_v2_gene2085_novel02
Tp57577_TGAC_v2_LG2	Tp57577_TGAC_v2_gene38304	-	A3	19785441-19785413	Tp57577_TGAC_v2_gene38304_novel05	TP57577_TGAC_V2_MRNA39599-,Tp57577_TGAC_v2_gene38304_novel03,Tp57577_TGAC_v2_gene38304_novel05
Tp57577_TGAC_v2_LG2	Tp57577_TGAC_v2_gene12583	-	A3	24983680-24983654	Tp57577_TGAC_v2_gene12583_novel06	Tp57577_TGAC_v2_gene12583_novel02,TP57577_TGAC_V2_MRNA12991-,Tp57577_TGAC_v2_gene12583_novel04,Tp57577_TGAC_v2_gene12583_novel08,Tp57577_TGAC_v2_gene12583_novel09,Tp57577_TGAC_v2_gene12583_novel10,Tp57577_TGAC_v2_gene12583_novel05,Tp57577_TGAC_v2_gene12583_novel03,Tp57577_TGAC_v2_gene12583_novel07,Tp57577_TGAC_v2_gene12583_novel06
Tp57577_TGAC_v2_LG2	Tp57577_TGAC_v2_gene9455	-	A3	28226472-28226466	Tp57577_TGAC_v2_gene9455_novel03	Tp57577_TGAC_v2_gene9455_novel02,TP57577_TGAC_V2_MRNA9772-,Tp57577_TGAC_v2_gene9455_novel03
Tp57577_TGAC_v2_LG2	Tp57577_TGAC_v2_gene5387	-	A3	27758652-27758618	Tp57577_TGAC_v2_gene5387_novel09	Tp57577_TGAC_v2_gene5387_novel01,Tp57577_TGAC_v2_gene5387_novel02,Tp57577_TGAC_v2_gene5387_novel04,Tp57577_TGAC_v2_gene5387_novel05,Tp57577_TGAC_v2_gene5387_novel06,Tp57577_TGAC_v2_gene5387_novel08,Tp57577_TGAC_v2_gene5387_novel10,Tp57577_TGAC_v2_gene5387_novel11,Tp57577_TGAC_v2_gene5387_novel12,Tp57577_TGAC_v2_gene5387_novel03,Tp57577_TGAC_v2_gene5387_novel09
Tp57577_TGAC_v2_LG2	Tp57577_TGAC_v2_gene37015	-	A3	26900441-26900109	Tp57577_TGAC_v2_gene37015_novel02	Tp57577_TGAC_v2_gene37015_novel01,Tp57577_TGAC_v2_gene37015_novel03,Tp57577_TGAC_v2_gene37015_novel02
Tp57577_TGAC_v2_LG2	Tp57577_TGAC_v2_gene8315	-	A3	29938366-29936574	Tp57577_TGAC_v2_gene8315_novel03	Tp57577_TGAC_v2_gene8315_novel02,Tp57577_TGAC_v2_gene8315_novel05,Tp57577_TGAC_v2_gene8315_novel03
Tp57577_TGAC_v2_LG2	Tp57577_TGAC_v2_gene21359	-	A3	21315-21258	Tp57577_TGAC_v2_gene21359_novel28	Tp57577_TGAC_v2_gene21359_novel01,Tp57577_TGAC_v2_gene21359_novel06,Tp57577_TGAC_v2_gene21359_novel10,Tp57577_TGAC_v2_gene21359_novel12,Tp57577_TGAC_v2_gene21359_novel14,Tp57577_TGAC_v2_gene21359_novel16,Tp57577_TGAC_v2_gene21359_novel17,Tp57577_TGAC_v2_gene21359_novel21,Tp57577_TGAC_v2_gene21359_novel26,Tp57577_TGAC_v2_gene21359_novel25,Tp57577_TGAC_v2_gene21359_novel36,Tp57577_TGAC_v2_gene21359…
Tp57577_TGAC_v2_LG2	Tp57577_TGAC_v2_gene21359	-	A3	21315-21304	Tp57577_TGAC_v2_gene21359_novel29	Tp57577_TGAC_v2_gene21359_novel01,Tp57577_TGAC_v2_gene21359_novel06,Tp57577_TGAC_v2_gene21359_novel10,Tp57577_TGAC_v2_gene21359_novel12,Tp57577_TGAC_v2_gene21359_novel14,Tp57577_TGAC_v2_gene21359_novel16,Tp57577_TGAC_v2_gene21359_novel17,Tp57577_TGAC_v2_gene21359_novel21,Tp57577_TGAC_v2_gene21359_novel26,Tp57577_TGAC_v2_gene21359_novel25,Tp57577_TGAC_v2_gene21359_novel36,Tp57577_TGAC_v2_gene21359…
Tp57577_TGAC_v2_LG2	Tp57577_TGAC_v2_gene21359	-	A3	21304-21300	TP57577_TGAC_V2_MRNA22090-	Tp57577_TGAC_v2_gene21359_novel02,Tp57577_TGAC_v2_gene21359_novel23,Tp57577_TGAC_v2_gene21359_novel22,Tp57577_TGAC_v2_gene21359_novel35,Tp57577_TGAC_v2_gene21359_novel30,Tp57577_TGAC_v2_gene21359_novel37,TP57577_TGAC_V2_MRNA22090-
Tp57577_TGAC_v2_LG2	Tp57577_TGAC_v2_gene21359	-	A3	21304-21258	Tp57577_TGAC_v2_gene21359_novel28	Tp57577_TGAC_v2_gene21359_novel29,Tp57577_TGAC_v2_gene21359_novel28
Tp57577_TGAC_v2_LG2	Tp57577_TGAC_v2_gene21359	-	A3	21315-21304	Tp57577_TGAC_v2_gene21359_novel30,Tp57577_TGAC_v2_gene21359_novel37,Tp57577_TGAC_v2_gene21359_novel35,Tp57577_TGAC_v2_gene21359_novel22,Tp57577_TGAC_v2_gene21359_novel23	Tp57577_TGAC_v2_gene21359_novel40,Tp57577_TGAC_v2_gene21359_novel02,Tp57577_TGAC_v2_gene21359_novel23,Tp57577_TGAC_v2_gene21359_novel22,Tp57577_TGAC_v2_gene21359_novel35,Tp57577_TGAC_v2_gene21359_novel30,Tp57577_TGAC_v2_gene21359_novel37
Tp57577_TGAC_v2_LG2	Tp57577_TGAC_v2_gene21359	-	A3	21315-21300	TP57577_TGAC_V2_MRNA22090-	Tp57577_TGAC_v2_gene21359_novel40,TP57577_TGAC_V2_MRNA22090-
Tp57577_TGAC_v2_LG2	Tp57577_TGAC_v2_gene25136	-	A3	12832544-12832502	Tp57577_TGAC_v2_gene25136_novel05,Tp57577_TGAC_v2_gene25136_novel04,Tp57577_TGAC_v2_gene25136_novel01	Tp57577_TGAC_v2_gene25136_novel02,Tp57577_TGAC_v2_gene25136_novel03,Tp57577_TGAC_v2_gene25136_novel01,Tp57577_TGAC_v2_gene25136_novel04,Tp57577_TGAC_v2_gene25136_novel05
Tp57577_TGAC_v2_LG2	Tp57577_TGAC_v2_gene1037	-	A3	14134644-14134545	Tp57577_TGAC_v2_gene1037_novel01	TP57577_TGAC_V2_MRNA1044-,Tp57577_TGAC_v2_gene1037_novel05,Tp57577_TGAC_v2_gene1037_novel01
Tp57577_TGAC_v2_LG2	Tp57577_TGAC_v2_gene10652	-	A3	5348296-5348258	Tp57577_TGAC_v2_gene10652_novel02	Tp57577_TGAC_v2_gene10652_novel01,Tp57577_TGAC_v2_gene10652_novel03,Tp57577_TGAC_v2_gene10652_novel04,Tp57577_TGAC_v2_gene10652_novel05,Tp57577_TGAC_v2_gene10652_novel06,Tp57577_TGAC_v2_gene10652_novel02
Tp57577_TGAC_v2_LG2	Tp57577_TGAC_v2_gene35413	-	A3	25428385-25428234	Tp57577_TGAC_v2_gene35413_novel02	Tp57577_TGAC_v2_gene35413_novel01,Tp57577_TGAC_v2_gene35413_novel03,TP57577_TGAC_V2_MRNA36615-,Tp57577_TGAC_v2_gene35413_novel04,Tp57577_TGAC_v2_gene35413_novel07,Tp57577_TGAC_v2_gene35413_novel10,Tp57577_TGAC_v2_gene35413_novel14,Tp57577_TGAC_v2_gene35413_novel11,Tp57577_TGAC_v2_gene35413_novel15,Tp57577_TGAC_v2_gene35413_novel12,Tp57577_TGAC_v2_gene35413_novel18,Tp57577_TGAC_v2_gene35413_novel1…
Tp57577_TGAC_v2_LG2	Tp57577_TGAC_v2_gene16016	-	A3	18970532-18970510	Tp57577_TGAC_v2_gene16016_novel02	TP57577_TGAC_V2_MRNA16563-,Tp57577_TGAC_v2_gene16016_novel02
Tp57577_TGAC_v2_LG2	Tp57577_TGAC_v2_gene8164	-	A3	21534182-21534149	Tp57577_TGAC_v2_gene8164_novel13,Tp57577_TGAC_v2_gene8164_novel12,Tp57577_TGAC_v2_gene8164_novel11,Tp57577_TGAC_v2_gene8164_novel17,Tp57577_TGAC_v2_gene8164_novel16,Tp57577_TGAC_v2_gene8164_novel09,Tp57577_TGAC_v2_gene8164_novel02,Tp57577_TGAC_v2_gene8164_novel28,Tp57577_TGAC_v2_gene8164_novel27,Tp57577_TGAC_v2_gene8164_novel25,Tp57577_TGAC_v2_gene8164_novel04,Tp57577_TGAC_v2_gene8164_novel21,Tp5…	Tp57577_TGAC_v2_gene8164_novel01,Tp57577_TGAC_v2_gene8164_novel03,Tp57577_TGAC_v2_gene8164_novel06,Tp57577_TGAC_v2_gene8164_novel05,Tp57577_TGAC_v2_gene8164_novel08,Tp57577_TGAC_v2_gene8164_novel10,Tp57577_TGAC_v2_gene8164_novel19,Tp57577_TGAC_v2_gene8164_novel15,Tp57577_TGAC_v2_gene8164_novel22,Tp57577_TGAC_v2_gene8164_novel24,Tp57577_TGAC_v2_gene8164_novel26,Tp57577_TGAC_v2_gene8164_novel18,Tp5…
Tp57577_TGAC_v2_LG2	Tp57577_TGAC_v2_gene8155	-	A3	21695279-21694697	Tp57577_TGAC_v2_gene8155_novel05	Tp57577_TGAC_v2_gene8155_novel02,Tp57577_TGAC_v2_gene8155_novel06,Tp57577_TGAC_v2_gene8155_novel07,Tp57577_TGAC_v2_gene8155_novel08,Tp57577_TGAC_v2_gene8155_novel09,Tp57577_TGAC_v2_gene8155_novel04,Tp57577_TGAC_v2_gene8155_novel01,Tp57577_TGAC_v2_gene8155_novel11,Tp57577_TGAC_v2_gene8155_novel13,Tp57577_TGAC_v2_gene8155_novel14,Tp57577_TGAC_v2_gene8155_novel05
Tp57577_TGAC_v2_LG2	Tp57577_TGAC_v2_gene37925	-	A3	31714889-31714885	TP57577_TGAC_V2_MRNA39207-	Tp57577_TGAC_v2_gene37925_novel03,Tp57577_TGAC_v2_gene37925_novel01,TP57577_TGAC_V2_MRNA39207-
Tp57577_TGAC_v2_LG2	Tp57577_TGAC_v2_gene2322	-	A3	8419734-8419701	Tp57577_TGAC_v2_gene2322_novel02,Tp57577_TGAC_v2_gene2322_novel01	Tp57577_TGAC_v2_gene2322_novel04,Tp57577_TGAC_v2_gene2322_novel03,Tp57577_TGAC_v2_gene2322_novel06,Tp57577_TGAC_v2_gene2322_novel01,Tp57577_TGAC_v2_gene2322_novel02,Tp57577_TGAC_v2_gene2322_novel05
Tp57577_TGAC_v2_LG2	Tp57577_TGAC_v2_gene36732	-	A3	23327084-23327057	Tp57577_TGAC_v2_gene36732_novel03	TP57577_TGAC_V2_MRNA37960-,Tp57577_TGAC_v2_gene36732_novel03,Tp57577_TGAC_v2_gene36732_novel04
Tp57577_TGAC_v2_LG2	Tp57577_TGAC_v2_gene5949	-	A3	22296023-22296001	Tp57577_TGAC_v2_gene5949_novel01	Tp57577_TGAC_v2_gene5949_novel02,Tp57577_TGAC_v2_gene5949_novel01,Tp57577_TGAC_v2_gene5949_novel03
Tp57577_TGAC_v2_LG2	Tp57577_TGAC_v2_gene2134	-	A3	25527751-25527558	Tp57577_TGAC_v2_gene2134_novel02	Tp57577_TGAC_v2_gene2134_novel01,TP57577_TGAC_V2_MRNA2186-,Tp57577_TGAC_v2_gene2134_novel02
Tp57577_TGAC_v2_LG2	Tp57577_TGAC_v2_gene25212	-	A3	429770-429296	Tp57577_TGAC_v2_gene25212_novel04,Tp57577_TGAC_v2_gene25212_novel05,Tp57577_TGAC_v2_gene25212_novel06,Tp57577_TGAC_v2_gene25212_novel01,Tp57577_TGAC_v2_gene25212_novel03	Tp57577_TGAC_v2_gene25212_novel07,Tp57577_TGAC_v2_gene25212_novel01,Tp57577_TGAC_v2_gene25212_novel04,Tp57577_TGAC_v2_gene25212_novel03,Tp57577_TGAC_v2_gene25212_novel05,Tp57577_TGAC_v2_gene25212_novel06,Tp57577_TGAC_v2_gene25212_novel08
Tp57577_TGAC_v2_LG2	Tp57577_TGAC_v2_gene25212	-	A3	429770-429558	Tp57577_TGAC_v2_gene25212_novel09	Tp57577_TGAC_v2_gene25212_novel07,Tp57577_TGAC_v2_gene25212_novel09
Tp57577_TGAC_v2_LG2	Tp57577_TGAC_v2_gene37008	-	A3	26818778-26817593	Tp57577_TGAC_v2_gene37008_novel04	Tp57577_TGAC_v2_gene37008_novel03,TP57577_TGAC_V2_MRNA38246-,Tp57577_TGAC_v2_gene37008_novel04
Tp57577_TGAC_v2_LG2	Tp57577_TGAC_v2_gene25229	-	A3	568832-568789	TP57577_TGAC_V2_MRNA26089-	Tp57577_TGAC_v2_gene25229_novel02,TP57577_TGAC_V2_MRNA26089-
Tp57577_TGAC_v2_LG2	Tp57577_TGAC_v2_gene19389	-	A3	9614701-9614673	Tp57577_TGAC_v2_gene19389_novel01	TP57577_TGAC_V2_MRNA20061-,Tp57577_TGAC_v2_gene19389_novel01
Tp57577_TGAC_v2_LG2	Tp57577_TGAC_v2_gene34023	-	A3	28749567-28749562	Tp57577_TGAC_v2_gene34023_novel03,Tp57577_TGAC_v2_gene34023_novel05	Tp57577_TGAC_v2_gene34023_novel04,Tp57577_TGAC_v2_gene34023_novel03,Tp57577_TGAC_v2_gene34023_novel05,Tp57577_TGAC_v2_gene34023_novel06
Tp57577_TGAC_v2_LG2	Tp57577_TGAC_v2_gene34045	-	A3	28639728-28639665	Tp57577_TGAC_v2_gene34045_novel01	TP57577_TGAC_V2_MRNA35192-,Tp57577_TGAC_v2_gene34045_novel01
Tp57577_TGAC_v2_LG2	Tp57577_TGAC_v2_gene18144	-	A3	16956599-16956563	Tp57577_TGAC_v2_gene18144_novel02	Tp57577_TGAC_v2_gene18144_novel03,TP57577_TGAC_V2_MRNA18775-,Tp57577_TGAC_v2_gene18144_novel02,Tp57577_TGAC_v2_gene18144_novel05
Tp57577_TGAC_v2_LG2	Tp57577_TGAC_v2_gene5367	-	A3	27333663-27333655	Tp57577_TGAC_v2_gene5367_novel04	Tp57577_TGAC_v2_gene5367_novel01,Tp57577_TGAC_v2_gene5367_novel03,Tp57577_TGAC_v2_gene5367_novel05,Tp57577_TGAC_v2_gene5367_novel04
Tp57577_TGAC_v2_LG2	Tp57577_TGAC_v2_gene13765	-	A3	16697144-16697133	Tp57577_TGAC_v2_gene13765_novel02	Tp57577_TGAC_v2_gene13765_novel03,Tp57577_TGAC_v2_gene13765_novel01,Tp57577_TGAC_v2_gene13765_novel02
Tp57577_TGAC_v2_LG2	Tp57577_TGAC_v2_gene25107	-	A3	12991927-12991850	TP57577_TGAC_V2_MRNA25965-	Tp57577_TGAC_v2_gene25107_novel01,TP57577_TGAC_V2_MRNA25965-
Tp57577_TGAC_v2_LG2	Tp57577_TGAC_v2_gene17289	-	A3	9358908-9358759	Tp57577_TGAC_v2_gene17289_novel01	TP57577_TGAC_V2_MRNA17894-,Tp57577_TGAC_v2_gene17289_novel03,Tp57577_TGAC_v2_gene17289_novel01
Tp57577_TGAC_v2_LG2	Novelgene1304	-	A3	8344947-8344886	Novelgene1304_novel01	Novelgene1304_novel02,Novelgene1304_novel01
Tp57577_TGAC_v2_LG2	Novelgene1312	-	A3	12102672-12102235	Novelgene1312_novel03	Novelgene1312_novel04,Novelgene1312_novel03
Tp57577_TGAC_v2_LG2	Tp57577_TGAC_v2_gene31460	+	A3	696942-696965	TP57577_TGAC_V2_MRNA32519-	Tp57577_TGAC_v2_gene31460_novel01,TP57577_TGAC_V2_MRNA32519-
Tp57577_TGAC_v2_LG2	Tp57577_TGAC_v2_gene25248	+	A3	528499-528518	Tp57577_TGAC_v2_gene25248_novel02	Tp57577_TGAC_v2_gene25248_novel01,TP57577_TGAC_V2_MRNA26108-,Tp57577_TGAC_v2_gene25248_novel02
Tp57577_TGAC_v2_LG2	Tp57577_TGAC_v2_gene25248	+	A3	527099-527112	Tp57577_TGAC_v2_gene25248_novel02	TP57577_TGAC_V2_MRNA26108-,Tp57577_TGAC_v2_gene25248_novel02
Tp57577_TGAC_v2_LG2	Tp57577_TGAC_v2_gene24468	+	A3	18229744-18230018	TP57577_TGAC_V2_MRNA25309-	Tp57577_TGAC_v2_gene24468_novel01,TP57577_TGAC_V2_MRNA25309-
Tp57577_TGAC_v2_LG2	Tp57577_TGAC_v2_gene12596	+	A3	24971389-24971547	Tp57577_TGAC_v2_gene12596_novel03	Tp57577_TGAC_v2_gene12596_novel01,Tp57577_TGAC_v2_gene12596_novel03,Tp57577_TGAC_v2_gene12596_novel02
Tp57577_TGAC_v2_LG2	Tp57577_TGAC_v2_gene5961	+	A3	21967153-21967171	TP57577_TGAC_V2_MRNA6165-	Tp57577_TGAC_v2_gene5961_novel01,TP57577_TGAC_V2_MRNA6165-
Tp57577_TGAC_v2_LG2	Tp57577_TGAC_v2_gene20982	+	A3	30109749-30109811	Tp57577_TGAC_v2_gene20982_novel06	TP57577_TGAC_V2_MRNA21698-,Tp57577_TGAC_v2_gene20982_novel05,Tp57577_TGAC_v2_gene20982_novel03,Tp57577_TGAC_v2_gene20982_novel01,Tp57577_TGAC_v2_gene20982_novel06
Tp57577_TGAC_v2_LG2	Tp57577_TGAC_v2_gene20982	+	A3	30109749-30109759	Tp57577_TGAC_v2_gene20982_novel07	TP57577_TGAC_V2_MRNA21698-,Tp57577_TGAC_v2_gene20982_novel05,Tp57577_TGAC_v2_gene20982_novel03,Tp57577_TGAC_v2_gene20982_novel01,Tp57577_TGAC_v2_gene20982_novel07
Tp57577_TGAC_v2_LG2	Tp57577_TGAC_v2_gene20982	+	A3	30109759-30109811	Tp57577_TGAC_v2_gene20982_novel06	Tp57577_TGAC_v2_gene20982_novel07,Tp57577_TGAC_v2_gene20982_novel06
Tp57577_TGAC_v2_LG2	Tp57577_TGAC_v2_gene16530	+	A3	16311487-16311491	Tp57577_TGAC_v2_gene16530_novel07	Tp57577_TGAC_v2_gene16530_novel01,Tp57577_TGAC_v2_gene16530_novel02,Tp57577_TGAC_v2_gene16530_novel04,Tp57577_TGAC_v2_gene16530_novel03,Tp57577_TGAC_v2_gene16530_novel05,Tp57577_TGAC_v2_gene16530_novel06,TP57577_TGAC_V2_MRNA17104-,Tp57577_TGAC_v2_gene16530_novel07
Tp57577_TGAC_v2_LG2	Tp57577_TGAC_v2_gene33633	+	A3	5750559-5750768	Tp57577_TGAC_v2_gene33633_novel04	Tp57577_TGAC_v2_gene33633_novel01,TP57577_TGAC_V2_MRNA34770-,Tp57577_TGAC_v2_gene33633_novel05,Tp57577_TGAC_v2_gene33633_novel02,Tp57577_TGAC_v2_gene33633_novel03,Tp57577_TGAC_v2_gene33633_novel06,Tp57577_TGAC_v2_gene33633_novel07,Tp57577_TGAC_v2_gene33633_novel08,Tp57577_TGAC_v2_gene33633_novel09,Tp57577_TGAC_v2_gene33633_novel10,Tp57577_TGAC_v2_gene33633_novel12,Tp57577_TGAC_v2_gene33633_novel1…
Tp57577_TGAC_v2_LG2	Tp57577_TGAC_v2_gene37864	+	A3	31413304-31413309	Tp57577_TGAC_v2_gene37864_novel02	Tp57577_TGAC_v2_gene37864_novel01,TP57577_TGAC_V2_MRNA39143-,Tp57577_TGAC_v2_gene37864_novel04,Tp57577_TGAC_v2_gene37864_novel02,Tp57577_TGAC_v2_gene37864_novel03
Tp57577_TGAC_v2_LG2	Tp57577_TGAC_v2_gene19434	+	A3	17925644-17925765	Tp57577_TGAC_v2_gene19434_novel03	TP57577_TGAC_V2_MRNA20109-,Tp57577_TGAC_v2_gene19434_novel04,Tp57577_TGAC_v2_gene19434_novel05,Tp57577_TGAC_v2_gene19434_novel06,Tp57577_TGAC_v2_gene19434_novel07,Tp57577_TGAC_v2_gene19434_novel03
Tp57577_TGAC_v2_LG2	Tp57577_TGAC_v2_gene38046	+	A3	31604691-31606109	Tp57577_TGAC_v2_gene38046_novel06,Tp57577_TGAC_v2_gene38046_novel05,TP57577_TGAC_V2_MRNA39331-	Tp57577_TGAC_v2_gene38046_novel04,TP57577_TGAC_V2_MRNA39331-,Tp57577_TGAC_v2_gene38046_novel05,Tp57577_TGAC_v2_gene38046_novel06,Tp57577_TGAC_v2_gene38046_novel09
Tp57577_TGAC_v2_LG2	Tp57577_TGAC_v2_gene2266	+	A3	8305206-8305418	TP57577_TGAC_V2_MRNA2324-	Tp57577_TGAC_v2_gene2266_novel01,TP57577_TGAC_V2_MRNA2324-
Tp57577_TGAC_v2_LG2	Tp57577_TGAC_v2_gene2266	+	A3	8306949-8306958	Tp57577_TGAC_v2_gene2266_novel03,Tp57577_TGAC_v2_gene2266_novel02	Tp57577_TGAC_v2_gene2266_novel01,Tp57577_TGAC_v2_gene2266_novel05,Tp57577_TGAC_v2_gene2266_novel04,Tp57577_TGAC_v2_gene2266_novel06,Tp57577_TGAC_v2_gene2266_novel07,TP57577_TGAC_V2_MRNA2324-,Tp57577_TGAC_v2_gene2266_novel02,Tp57577_TGAC_v2_gene2266_novel03
Tp57577_TGAC_v2_LG2	Tp57577_TGAC_v2_gene33865	+	A3	15781257-15781291	Tp57577_TGAC_v2_gene33865_novel01	Tp57577_TGAC_v2_gene33865_novel02,Tp57577_TGAC_v2_gene33865_novel01
Tp57577_TGAC_v2_LG2	Tp57577_TGAC_v2_gene38292	+	A3	19693556-19693564	Tp57577_TGAC_v2_gene38292_novel04	Tp57577_TGAC_v2_gene38292_novel03,Tp57577_TGAC_v2_gene38292_novel04
Tp57577_TGAC_v2_LG2	Tp57577_TGAC_v2_gene16011	+	A3	19190375-19190405	Tp57577_TGAC_v2_gene16011_novel06	TP57577_TGAC_V2_MRNA16558-,Tp57577_TGAC_v2_gene16011_novel01,Tp57577_TGAC_v2_gene16011_novel03,Tp57577_TGAC_v2_gene16011_novel04,Tp57577_TGAC_v2_gene16011_novel05,Tp57577_TGAC_v2_gene16011_novel08,Tp57577_TGAC_v2_gene16011_novel06
Tp57577_TGAC_v2_LG2	Tp57577_TGAC_v2_gene16011	+	A3	19197276-19197315	Tp57577_TGAC_v2_gene16011_novel08	TP57577_TGAC_V2_MRNA16558-,Tp57577_TGAC_v2_gene16011_novel01,Tp57577_TGAC_v2_gene16011_novel03,Tp57577_TGAC_v2_gene16011_novel04,Tp57577_TGAC_v2_gene16011_novel05,Tp57577_TGAC_v2_gene16011_novel06,Tp57577_TGAC_v2_gene16011_novel09,Tp57577_TGAC_v2_gene16011_novel10,Tp57577_TGAC_v2_gene16011_novel11,Tp57577_TGAC_v2_gene16011_novel08
Tp57577_TGAC_v2_LG2	Tp57577_TGAC_v2_gene16011	+	A3	19199433-19199436	Tp57577_TGAC_v2_gene16011_novel01	TP57577_TGAC_V2_MRNA16558-,Tp57577_TGAC_v2_gene16011_novel03,Tp57577_TGAC_v2_gene16011_novel05,Tp57577_TGAC_v2_gene16011_novel06,Tp57577_TGAC_v2_gene16011_novel08,Tp57577_TGAC_v2_gene16011_novel09,Tp57577_TGAC_v2_gene16011_novel11,Tp57577_TGAC_v2_gene16011_novel01,Tp57577_TGAC_v2_gene16011_novel04
Tp57577_TGAC_v2_LG2	Tp57577_TGAC_v2_gene37970	+	A3	31856145-31856156	TP57577_TGAC_V2_MRNA39252-	Tp57577_TGAC_v2_gene37970_novel02,Tp57577_TGAC_v2_gene37970_novel01,TP57577_TGAC_V2_MRNA39252-
Tp57577_TGAC_v2_LG2	Tp57577_TGAC_v2_gene31462	+	A3	682471-682532	Tp57577_TGAC_v2_gene31462_novel06,Tp57577_TGAC_v2_gene31462_novel07,Tp57577_TGAC_v2_gene31462_novel04,Tp57577_TGAC_v2_gene31462_novel05	Tp57577_TGAC_v2_gene31462_novel02,Tp57577_TGAC_v2_gene31462_novel01,Tp57577_TGAC_v2_gene31462_novel04,Tp57577_TGAC_v2_gene31462_novel05,Tp57577_TGAC_v2_gene31462_novel06,Tp57577_TGAC_v2_gene31462_novel07
Tp57577_TGAC_v2_LG2	Tp57577_TGAC_v2_gene2335	+	A3	12322774-12322791	Tp57577_TGAC_v2_gene2335_novel04,Tp57577_TGAC_v2_gene2335_novel02	TP57577_TGAC_V2_MRNA2397-,Tp57577_TGAC_v2_gene2335_novel03,Tp57577_TGAC_v2_gene2335_novel01,Tp57577_TGAC_v2_gene2335_novel02,Tp57577_TGAC_v2_gene2335_novel04
Tp57577_TGAC_v2_LG2	Tp57577_TGAC_v2_gene13456	+	A3	8049581-8049629	TP57577_TGAC_V2_MRNA13907-	Tp57577_TGAC_v2_gene13456_novel01,TP57577_TGAC_V2_MRNA13907-,Tp57577_TGAC_v2_gene13456_novel03
Tp57577_TGAC_v2_LG2	Tp57577_TGAC_v2_gene9468	+	A3	28147735-28147853	Tp57577_TGAC_v2_gene9468_novel04,TP57577_TGAC_V2_MRNA9785-,Tp57577_TGAC_v2_gene9468_novel03	Tp57577_TGAC_v2_gene9468_novel02,Tp57577_TGAC_v2_gene9468_novel01,TP57577_TGAC_V2_MRNA9785-,Tp57577_TGAC_v2_gene9468_novel03,Tp57577_TGAC_v2_gene9468_novel04
Tp57577_TGAC_v2_LG2	Tp57577_TGAC_v2_gene5403	+	A3	27875309-27875325	Tp57577_TGAC_v2_gene5403_novel01	Tp57577_TGAC_v2_gene5403_novel02,Tp57577_TGAC_v2_gene5403_novel01
Tp57577_TGAC_v2_LG2	Tp57577_TGAC_v2_gene31601	+	A3	2431227-2431341	TP57577_TGAC_V2_MRNA32662-,Tp57577_TGAC_v2_gene31601_novel09,Tp57577_TGAC_v2_gene31601_novel07,Tp57577_TGAC_v2_gene31601_novel13,Tp57577_TGAC_v2_gene31601_novel02,Tp57577_TGAC_v2_gene31601_novel10	Tp57577_TGAC_v2_gene31601_novel03,Tp57577_TGAC_v2_gene31601_novel01,Tp57577_TGAC_v2_gene31601_novel12,TP57577_TGAC_V2_MRNA32662-,Tp57577_TGAC_v2_gene31601_novel07,Tp57577_TGAC_v2_gene31601_novel02,Tp57577_TGAC_v2_gene31601_novel09,Tp57577_TGAC_v2_gene31601_novel10,Tp57577_TGAC_v2_gene31601_novel11,Tp57577_TGAC_v2_gene31601_novel13
Tp57577_TGAC_v2_LG2	Tp57577_TGAC_v2_gene36798	+	A3	23294472-23294554	Tp57577_TGAC_v2_gene36798_novel03,Tp57577_TGAC_v2_gene36798_novel07,Tp57577_TGAC_v2_gene36798_novel06	Tp57577_TGAC_v2_gene36798_novel02,Tp57577_TGAC_v2_gene36798_novel03,Tp57577_TGAC_v2_gene36798_novel05,Tp57577_TGAC_v2_gene36798_novel06,Tp57577_TGAC_v2_gene36798_novel07
Tp57577_TGAC_v2_LG2	Tp57577_TGAC_v2_gene12536	+	A3	24590503-24590518	Tp57577_TGAC_v2_gene12536_novel01	Tp57577_TGAC_v2_gene12536_novel02,Tp57577_TGAC_v2_gene12536_novel01,TP57577_TGAC_V2_MRNA12944-
Tp57577_TGAC_v2_LG2	Tp57577_TGAC_v2_gene20023	+	A3	18862645-18862674	Tp57577_TGAC_v2_gene20023_novel52	Tp57577_TGAC_v2_gene20023_novel04,Tp57577_TGAC_v2_gene20023_novel05,Tp57577_TGAC_v2_gene20023_novel20,Tp57577_TGAC_v2_gene20023_novel22,Tp57577_TGAC_v2_gene20023_novel07,Tp57577_TGAC_v2_gene20023_novel26,Tp57577_TGAC_v2_gene20023_novel33,Tp57577_TGAC_v2_gene20023_novel02,Tp57577_TGAC_v2_gene20023_novel45,Tp57577_TGAC_v2_gene20023_novel30,Tp57577_TGAC_v2_gene20023_novel47,Tp57577_TGAC_v2_gene20023…
Tp57577_TGAC_v2_LG2	Tp57577_TGAC_v2_gene20023	+	A3	18865953-18865960	Tp57577_TGAC_v2_gene20023_novel12	Tp57577_TGAC_v2_gene20023_novel04,Tp57577_TGAC_v2_gene20023_novel05,Tp57577_TGAC_v2_gene20023_novel20,Tp57577_TGAC_v2_gene20023_novel22,Tp57577_TGAC_v2_gene20023_novel07,Tp57577_TGAC_v2_gene20023_novel26,Tp57577_TGAC_v2_gene20023_novel33,Tp57577_TGAC_v2_gene20023_novel02,Tp57577_TGAC_v2_gene20023_novel45,Tp57577_TGAC_v2_gene20023_novel30,Tp57577_TGAC_v2_gene20023_novel47,Tp57577_TGAC_v2_gene20023…
Tp57577_TGAC_v2_LG2	Tp57577_TGAC_v2_gene20023	+	A3	18866136-18866145	Tp57577_TGAC_v2_gene20023_novel88	Tp57577_TGAC_v2_gene20023_novel04,Tp57577_TGAC_v2_gene20023_novel05,Tp57577_TGAC_v2_gene20023_novel20,Tp57577_TGAC_v2_gene20023_novel22,Tp57577_TGAC_v2_gene20023_novel07,Tp57577_TGAC_v2_gene20023_novel26,Tp57577_TGAC_v2_gene20023_novel33,Tp57577_TGAC_v2_gene20023_novel02,Tp57577_TGAC_v2_gene20023_novel45,Tp57577_TGAC_v2_gene20023_novel30,Tp57577_TGAC_v2_gene20023_novel47,Tp57577_TGAC_v2_gene20023…
Tp57577_TGAC_v2_LG2	Tp57577_TGAC_v2_gene20023	+	A3	18866401-18866404	Tp57577_TGAC_v2_gene20023_novel88	Tp57577_TGAC_v2_gene20023_novel04,Tp57577_TGAC_v2_gene20023_novel05,Tp57577_TGAC_v2_gene20023_novel20,Tp57577_TGAC_v2_gene20023_novel22,Tp57577_TGAC_v2_gene20023_novel07,Tp57577_TGAC_v2_gene20023_novel26,Tp57577_TGAC_v2_gene20023_novel33,Tp57577_TGAC_v2_gene20023_novel02,Tp57577_TGAC_v2_gene20023_novel45,Tp57577_TGAC_v2_gene20023_novel30,Tp57577_TGAC_v2_gene20023_novel47,Tp57577_TGAC_v2_gene20023…
Tp57577_TGAC_v2_LG2	Tp57577_TGAC_v2_gene20023	+	A3	18871658-18871723	Tp57577_TGAC_v2_gene20023_novel41	Tp57577_TGAC_v2_gene20023_novel04,Tp57577_TGAC_v2_gene20023_novel05,Tp57577_TGAC_v2_gene20023_novel20,Tp57577_TGAC_v2_gene20023_novel22,Tp57577_TGAC_v2_gene20023_novel07,Tp57577_TGAC_v2_gene20023_novel26,Tp57577_TGAC_v2_gene20023_novel33,Tp57577_TGAC_v2_gene20023_novel02,Tp57577_TGAC_v2_gene20023_novel45,Tp57577_TGAC_v2_gene20023_novel30,Tp57577_TGAC_v2_gene20023_novel47,Tp57577_TGAC_v2_gene20023…
Tp57577_TGAC_v2_LG2	Tp57577_TGAC_v2_gene20023	+	A3	18865186-18865197	Tp57577_TGAC_v2_gene20023_novel30	Tp57577_TGAC_v2_gene20023_novel05,Tp57577_TGAC_v2_gene20023_novel26,Tp57577_TGAC_v2_gene20023_novel09,Tp57577_TGAC_v2_gene20023_novel12,Tp57577_TGAC_v2_gene20023_novel03,Tp57577_TGAC_v2_gene20023_novel35,Tp57577_TGAC_v2_gene20023_novel28,Tp57577_TGAC_v2_gene20023_novel65,Tp57577_TGAC_v2_gene20023_novel30
Tp57577_TGAC_v2_LG2	Tp57577_TGAC_v2_gene20023	+	A3	18865186-18865296	Tp57577_TGAC_v2_gene20023_novel08	Tp57577_TGAC_v2_gene20023_novel05,Tp57577_TGAC_v2_gene20023_novel26,Tp57577_TGAC_v2_gene20023_novel12,Tp57577_TGAC_v2_gene20023_novel03,Tp57577_TGAC_v2_gene20023_novel35,Tp57577_TGAC_v2_gene20023_novel28,Tp57577_TGAC_v2_gene20023_novel08
Tp57577_TGAC_v2_LG2	Tp57577_TGAC_v2_gene20023	+	A3	18865180-18865184	Tp57577_TGAC_v2_gene20023_novel17	Tp57577_TGAC_v2_gene20023_novel07,Tp57577_TGAC_v2_gene20023_novel17
Tp57577_TGAC_v2_LG2	Tp57577_TGAC_v2_gene20023	+	A3	18868959-18868986	Tp57577_TGAC_v2_gene20023_novel30	Tp57577_TGAC_v2_gene20023_novel26,Tp57577_TGAC_v2_gene20023_novel02,Tp57577_TGAC_v2_gene20023_novel31,Tp57577_TGAC_v2_gene20023_novel50,Tp57577_TGAC_v2_gene20023_novel48,Tp57577_TGAC_v2_gene20023_novel49,Tp57577_TGAC_v2_gene20023_novel27,Tp57577_TGAC_v2_gene20023_novel46,Tp57577_TGAC_v2_gene20023_novel32,Tp57577_TGAC_v2_gene20023_novel28,Tp57577_TGAC_v2_gene20023_novel01,Tp57577_TGAC_v2_gene20023…
Tp57577_TGAC_v2_LG2	Tp57577_TGAC_v2_gene20023	+	A3	18865197-18865296	Tp57577_TGAC_v2_gene20023_novel08	Tp57577_TGAC_v2_gene20023_novel30,Tp57577_TGAC_v2_gene20023_novel08
Tp57577_TGAC_v2_LG2	Tp57577_TGAC_v2_gene20023	+	A3	18865585-18865588	Tp57577_TGAC_v2_gene20023_novel70,Tp57577_TGAC_v2_gene20023_novel06,Tp57577_TGAC_v2_gene20023_novel89,Tp57577_TGAC_v2_gene20023_novel75,Tp57577_TGAC_v2_gene20023_novel03,Tp57577_TGAC_v2_gene20023_novel76,Tp57577_TGAC_v2_gene20023_novel31,Tp57577_TGAC_v2_gene20023_novel32,Tp57577_TGAC_v2_gene20023_novel28,Tp57577_TGAC_v2_gene20023_novel59,Tp57577_TGAC_v2_gene20023_novel67,Tp57577_TGAC_v2_gene20023…	Tp57577_TGAC_v2_gene20023_novel30,Tp57577_TGAC_v2_gene20023_novel31,Tp57577_TGAC_v2_gene20023_novel06,Tp57577_TGAC_v2_gene20023_novel32,Tp57577_TGAC_v2_gene20023_novel03,Tp57577_TGAC_v2_gene20023_novel28,Tp57577_TGAC_v2_gene20023_novel40,Tp57577_TGAC_v2_gene20023_novel59,Tp57577_TGAC_v2_gene20023_novel67,Tp57577_TGAC_v2_gene20023_novel70,Tp57577_TGAC_v2_gene20023_novel75,Tp57577_TGAC_v2_gene20023…
Tp57577_TGAC_v2_LG2	Tp57577_TGAC_v2_gene20023	+	A3	18865585-18865586	Tp57577_TGAC_v2_gene20023_novel66	Tp57577_TGAC_v2_gene20023_novel30,Tp57577_TGAC_v2_gene20023_novel66
Tp57577_TGAC_v2_LG2	Tp57577_TGAC_v2_gene20023	+	A3	18865176-18865186	Tp57577_TGAC_v2_gene20023_novel05,Tp57577_TGAC_v2_gene20023_novel12,Tp57577_TGAC_v2_gene20023_novel03,Tp57577_TGAC_v2_gene20023_novel35,Tp57577_TGAC_v2_gene20023_novel09,Tp57577_TGAC_v2_gene20023_novel26,Tp57577_TGAC_v2_gene20023_novel28	Tp57577_TGAC_v2_gene20023_novel31,Tp57577_TGAC_v2_gene20023_novel11,Tp57577_TGAC_v2_gene20023_novel36,Tp57577_TGAC_v2_gene20023_novel06,Tp57577_TGAC_v2_gene20023_novel76,Tp57577_TGAC_v2_gene20023_novel05,Tp57577_TGAC_v2_gene20023_novel26,Tp57577_TGAC_v2_gene20023_novel09,Tp57577_TGAC_v2_gene20023_novel12,Tp57577_TGAC_v2_gene20023_novel03,Tp57577_TGAC_v2_gene20023_novel35,Tp57577_TGAC_v2_gene20023…
Tp57577_TGAC_v2_LG2	Tp57577_TGAC_v2_gene20023	+	A3	18865176-18865197	Tp57577_TGAC_v2_gene20023_novel30	Tp57577_TGAC_v2_gene20023_novel31,Tp57577_TGAC_v2_gene20023_novel11,Tp57577_TGAC_v2_gene20023_novel36,Tp57577_TGAC_v2_gene20023_novel06,Tp57577_TGAC_v2_gene20023_novel76,Tp57577_TGAC_v2_gene20023_novel30
Tp57577_TGAC_v2_LG2	Tp57577_TGAC_v2_gene20023	+	A3	18865176-18865296	Tp57577_TGAC_v2_gene20023_novel08	Tp57577_TGAC_v2_gene20023_novel31,Tp57577_TGAC_v2_gene20023_novel36,Tp57577_TGAC_v2_gene20023_novel06,Tp57577_TGAC_v2_gene20023_novel76,Tp57577_TGAC_v2_gene20023_novel08
Tp57577_TGAC_v2_LG2	Tp57577_TGAC_v2_gene20023	+	A3	18865176-18865588	TP57577_TGAC_V2_MRNA20716-,Tp57577_TGAC_v2_gene20023_novel38,Tp57577_TGAC_v2_gene20023_novel33,Tp57577_TGAC_v2_gene20023_novel72,Tp57577_TGAC_v2_gene20023_novel73,Tp57577_TGAC_v2_gene20023_novel01,Tp57577_TGAC_v2_gene20023_novel39,Tp57577_TGAC_v2_gene20023_novel77,Tp57577_TGAC_v2_gene20023_novel23,Tp57577_TGAC_v2_gene20023_novel22,Tp57577_TGAC_v2_gene20023_novel21,Tp57577_TGAC_v2_gene20023_novel2…	Tp57577_TGAC_v2_gene20023_novel36,Tp57577_TGAC_v2_gene20023_novel22,Tp57577_TGAC_v2_gene20023_novel33,Tp57577_TGAC_v2_gene20023_novel38,Tp57577_TGAC_v2_gene20023_novel48,Tp57577_TGAC_v2_gene20023_novel23,Tp57577_TGAC_v2_gene20023_novel46,Tp57577_TGAC_v2_gene20023_novel24,Tp57577_TGAC_v2_gene20023_novel39,Tp57577_TGAC_v2_gene20023_novel53,Tp57577_TGAC_v2_gene20023_novel54,Tp57577_TGAC_v2_gene20023…
Tp57577_TGAC_v2_LG2	Tp57577_TGAC_v2_gene20023	+	A3	18865351-18865588	Tp57577_TGAC_v2_gene20023_novel14,Tp57577_TGAC_v2_gene20023_novel34,Tp57577_TGAC_v2_gene20023_novel29	Tp57577_TGAC_v2_gene20023_novel27,Tp57577_TGAC_v2_gene20023_novel19,Tp57577_TGAC_v2_gene20023_novel34,Tp57577_TGAC_v2_gene20023_novel14,Tp57577_TGAC_v2_gene20023_novel29,Tp57577_TGAC_v2_gene20023_novel80
Tp57577_TGAC_v2_LG2	Tp57577_TGAC_v2_gene20023	+	A3	18865296-18865596	Tp57577_TGAC_v2_gene20023_novel42	Tp57577_TGAC_v2_gene20023_novel37,Tp57577_TGAC_v2_gene20023_novel42
Tp57577_TGAC_v2_LG2	Tp57577_TGAC_v2_gene20023	+	A3	18865186-18865588	TP57577_TGAC_V2_MRNA20716-,Tp57577_TGAC_v2_gene20023_novel57,Tp57577_TGAC_v2_gene20023_novel38,Tp57577_TGAC_v2_gene20023_novel33,Tp57577_TGAC_v2_gene20023_novel72,Tp57577_TGAC_v2_gene20023_novel73,Tp57577_TGAC_v2_gene20023_novel01,Tp57577_TGAC_v2_gene20023_novel39,Tp57577_TGAC_v2_gene20023_novel77,Tp57577_TGAC_v2_gene20023_novel23,Tp57577_TGAC_v2_gene20023_novel22,Tp57577_TGAC_v2_gene20023_novel2…	Tp57577_TGAC_v2_gene20023_novel35,Tp57577_TGAC_v2_gene20023_novel22,Tp57577_TGAC_v2_gene20023_novel33,Tp57577_TGAC_v2_gene20023_novel38,Tp57577_TGAC_v2_gene20023_novel48,Tp57577_TGAC_v2_gene20023_novel23,Tp57577_TGAC_v2_gene20023_novel46,Tp57577_TGAC_v2_gene20023_novel24,Tp57577_TGAC_v2_gene20023_novel39,Tp57577_TGAC_v2_gene20023_novel53,Tp57577_TGAC_v2_gene20023_novel54,Tp57577_TGAC_v2_gene20023…
Tp57577_TGAC_v2_LG2	Tp57577_TGAC_v2_gene20023	+	A3	18865197-18865296	Tp57577_TGAC_v2_gene20023_novel37	Tp57577_TGAC_v2_gene20023_novel44,Tp57577_TGAC_v2_gene20023_novel37
Tp57577_TGAC_v2_LG2	Tp57577_TGAC_v2_gene20023	+	A3	18865197-18865596	Tp57577_TGAC_v2_gene20023_novel42	Tp57577_TGAC_v2_gene20023_novel44,Tp57577_TGAC_v2_gene20023_novel42
Tp57577_TGAC_v2_LG2	Tp57577_TGAC_v2_gene20023	+	A3	18865197-18865200	Tp57577_TGAC_v2_gene20023_novel75	Tp57577_TGAC_v2_gene20023_novel44,Tp57577_TGAC_v2_gene20023_novel75
Tp57577_TGAC_v2_LG2	Tp57577_TGAC_v2_gene20023	+	A3	18865171-18865174	Tp57577_TGAC_v2_gene20023_novel15	Tp57577_TGAC_v2_gene20023_novel66,Tp57577_TGAC_v2_gene20023_novel15
Tp57577_TGAC_v2_LG2	Tp57577_TGAC_v2_gene20023	+	A3	18865586-18865588	Tp57577_TGAC_v2_gene20023_novel70,Tp57577_TGAC_v2_gene20023_novel06,Tp57577_TGAC_v2_gene20023_novel89,Tp57577_TGAC_v2_gene20023_novel75,Tp57577_TGAC_v2_gene20023_novel03,Tp57577_TGAC_v2_gene20023_novel76,Tp57577_TGAC_v2_gene20023_novel81,Tp57577_TGAC_v2_gene20023_novel31,Tp57577_TGAC_v2_gene20023_novel32,Tp57577_TGAC_v2_gene20023_novel28,Tp57577_TGAC_v2_gene20023_novel59,Tp57577_TGAC_v2_gene20023…	Tp57577_TGAC_v2_gene20023_novel66,Tp57577_TGAC_v2_gene20023_novel31,Tp57577_TGAC_v2_gene20023_novel06,Tp57577_TGAC_v2_gene20023_novel32,Tp57577_TGAC_v2_gene20023_novel03,Tp57577_TGAC_v2_gene20023_novel28,Tp57577_TGAC_v2_gene20023_novel40,Tp57577_TGAC_v2_gene20023_novel59,Tp57577_TGAC_v2_gene20023_novel67,Tp57577_TGAC_v2_gene20023_novel70,Tp57577_TGAC_v2_gene20023_novel75,Tp57577_TGAC_v2_gene20023…
Tp57577_TGAC_v2_LG2	Tp57577_TGAC_v2_gene20023	+	A3	18865200-18865296	Tp57577_TGAC_v2_gene20023_novel37	Tp57577_TGAC_v2_gene20023_novel75,Tp57577_TGAC_v2_gene20023_novel37
Tp57577_TGAC_v2_LG2	Tp57577_TGAC_v2_gene12534	+	A3	24137124-24137199	Tp57577_TGAC_v2_gene12534_novel02	Tp57577_TGAC_v2_gene12534_novel04,Tp57577_TGAC_v2_gene12534_novel03,Tp57577_TGAC_v2_gene12534_novel01,Tp57577_TGAC_v2_gene12534_novel05,Tp57577_TGAC_v2_gene12534_novel02
Tp57577_TGAC_v2_LG2	Tp57577_TGAC_v2_gene16209	+	A3	4029466-4029503	Tp57577_TGAC_v2_gene16209_novel01	TP57577_TGAC_V2_MRNA16767-,Tp57577_TGAC_v2_gene16209_novel02,Tp57577_TGAC_v2_gene16209_novel01
Tp57577_TGAC_v2_LG2	Tp57577_TGAC_v2_gene13773	+	A3	16716217-16716425	Tp57577_TGAC_v2_gene13773_novel02	TP57577_TGAC_V2_MRNA14229-,Tp57577_TGAC_v2_gene13773_novel02
Tp57577_TGAC_v2_LG2	Tp57577_TGAC_v2_gene12643	+	A3	24841941-24841963	Tp57577_TGAC_v2_gene12643_novel16	Tp57577_TGAC_v2_gene12643_novel04,Tp57577_TGAC_v2_gene12643_novel08,Tp57577_TGAC_v2_gene12643_novel01,Tp57577_TGAC_v2_gene12643_novel09,Tp57577_TGAC_v2_gene12643_novel13,Tp57577_TGAC_v2_gene12643_novel10,Tp57577_TGAC_v2_gene12643_novel07,Tp57577_TGAC_v2_gene12643_novel15,Tp57577_TGAC_v2_gene12643_novel19,Tp57577_TGAC_v2_gene12643_novel17,Tp57577_TGAC_v2_gene12643_novel20,Tp57577_TGAC_v2_gene12643…
Tp57577_TGAC_v2_LG2	Tp57577_TGAC_v2_gene12643	+	A3	24844698-24844765	Tp57577_TGAC_v2_gene12643_novel07	Tp57577_TGAC_v2_gene12643_novel04,Tp57577_TGAC_v2_gene12643_novel08,Tp57577_TGAC_v2_gene12643_novel01,Tp57577_TGAC_v2_gene12643_novel09,Tp57577_TGAC_v2_gene12643_novel14,Tp57577_TGAC_v2_gene12643_novel13,Tp57577_TGAC_v2_gene12643_novel10,Tp57577_TGAC_v2_gene12643_novel12,Tp57577_TGAC_v2_gene12643_novel15,Tp57577_TGAC_v2_gene12643_novel16,Tp57577_TGAC_v2_gene12643_novel19,Tp57577_TGAC_v2_gene12643…
Tp57577_TGAC_v2_LG2	Tp57577_TGAC_v2_gene19388	+	A3	9565602-9565635	Tp57577_TGAC_v2_gene19388_novel01	TP57577_TGAC_V2_MRNA20060-,Tp57577_TGAC_v2_gene19388_novel01
Tp57577_TGAC_v2_LG2	Tp57577_TGAC_v2_gene17286	+	A3	9467061-9467107	TP57577_TGAC_V2_MRNA17891-,TP57577_TGAC_V2_MRNA17890-,Tp57577_TGAC_v2_gene17286_novel03,Tp57577_TGAC_v2_gene17286_novel06,Tp57577_TGAC_v2_gene17286_novel04	Tp57577_TGAC_v2_gene17286_novel02,TP57577_TGAC_V2_MRNA17890-,TP57577_TGAC_V2_MRNA17891-,Tp57577_TGAC_v2_gene17286_novel03,Tp57577_TGAC_v2_gene17286_novel04,Tp57577_TGAC_v2_gene17286_novel05,Tp57577_TGAC_v2_gene17286_novel06
Tp57577_TGAC_v2_LG2	Tp57577_TGAC_v2_gene25221	+	A3	513069-513116	Tp57577_TGAC_v2_gene25221_novel01	Tp57577_TGAC_v2_gene25221_novel02,TP57577_TGAC_V2_MRNA26081-,Tp57577_TGAC_v2_gene25221_novel06,Tp57577_TGAC_v2_gene25221_novel07,Tp57577_TGAC_v2_gene25221_novel08,Tp57577_TGAC_v2_gene25221_novel09,Tp57577_TGAC_v2_gene25221_novel01,Tp57577_TGAC_v2_gene25221_novel05
Tp57577_TGAC_v2_LG2	Tp57577_TGAC_v2_gene2139	+	A3	26089785-26089797	Tp57577_TGAC_v2_gene2139_novel02,Tp57577_TGAC_v2_gene2139_novel03	Tp57577_TGAC_v2_gene2139_novel01,TP57577_TGAC_V2_MRNA2191-,Tp57577_TGAC_v2_gene2139_novel02,Tp57577_TGAC_v2_gene2139_novel03
Tp57577_TGAC_v2_LG2	Tp57577_TGAC_v2_gene2139	+	A3	26090015-26090018	Tp57577_TGAC_v2_gene2139_novel01	Tp57577_TGAC_v2_gene2139_novel03,TP57577_TGAC_V2_MRNA2191-,Tp57577_TGAC_v2_gene2139_novel01
Tp57577_TGAC_v2_LG2	Tp57577_TGAC_v2_gene8295	+	A3	29898984-29899137	Tp57577_TGAC_v2_gene8295_novel01	TP57577_TGAC_V2_MRNA8576-,Tp57577_TGAC_v2_gene8295_novel01
Tp57577_TGAC_v2_LG2	Tp57577_TGAC_v2_gene34087	+	A3	28743122-28743161	Tp57577_TGAC_v2_gene34087_novel01	TP57577_TGAC_V2_MRNA35234-,Tp57577_TGAC_v2_gene34087_novel01
Tp57577_TGAC_v2_LG2	Tp57577_TGAC_v2_gene25898	+	A3	29267272-29267274	Tp57577_TGAC_v2_gene25898_novel02	Tp57577_TGAC_v2_gene25898_novel01,Tp57577_TGAC_v2_gene25898_novel02
Tp57577_TGAC_v2_LG2	Tp57577_TGAC_v2_gene25898	+	A3	29265735-29265760	Tp57577_TGAC_v2_gene25898_novel01	Tp57577_TGAC_v2_gene25898_novel02,Tp57577_TGAC_v2_gene25898_novel01
Tp57577_TGAC_v2_LG2	Tp57577_TGAC_v2_gene9474	+	A3	28330451-28330512	Tp57577_TGAC_v2_gene9474_novel02	Tp57577_TGAC_v2_gene9474_novel01,Tp57577_TGAC_v2_gene9474_novel02
Tp57577_TGAC_v2_LG2	Tp57577_TGAC_v2_gene5412	+	A3	27381712-27381720	Tp57577_TGAC_v2_gene5412_novel01	TP57577_TGAC_V2_MRNA5600-,Tp57577_TGAC_v2_gene5412_novel02,Tp57577_TGAC_v2_gene5412_novel03,Tp57577_TGAC_v2_gene5412_novel04,Tp57577_TGAC_v2_gene5412_novel01
Tp57577_TGAC_v2_LG2	Tp57577_TGAC_v2_gene19736	+	A3	21398831-21398909	Tp57577_TGAC_v2_gene19736_novel05	Tp57577_TGAC_v2_gene19736_novel01,Tp57577_TGAC_v2_gene19736_novel02,Tp57577_TGAC_v2_gene19736_novel03,Tp57577_TGAC_v2_gene19736_novel04,TP57577_TGAC_V2_MRNA20417-,Tp57577_TGAC_v2_gene19736_novel05
Tp57577_TGAC_v2_LG2	Tp57577_TGAC_v2_gene19736	+	A3	21397836-21397838	Tp57577_TGAC_v2_gene19736_novel04	Tp57577_TGAC_v2_gene19736_novel05,Tp57577_TGAC_v2_gene19736_novel04
Tp57577_TGAC_v2_LG2	Tp57577_TGAC_v2_gene5958	+	A3	22466017-22466027	Tp57577_TGAC_v2_gene5958_novel03,Tp57577_TGAC_v2_gene5958_novel06,Tp57577_TGAC_v2_gene5958_novel04,Tp57577_TGAC_v2_gene5958_novel05	Tp57577_TGAC_v2_gene5958_novel01,Tp57577_TGAC_v2_gene5958_novel02,TP57577_TGAC_V2_MRNA6162-,Tp57577_TGAC_v2_gene5958_novel03,Tp57577_TGAC_v2_gene5958_novel04,Tp57577_TGAC_v2_gene5958_novel05,Tp57577_TGAC_v2_gene5958_novel06
Tp57577_TGAC_v2_LG2	Tp57577_TGAC_v2_gene30756	+	A3	10871971-10871980	Tp57577_TGAC_v2_gene30756_novel01	TP57577_TGAC_V2_MRNA31797-,Tp57577_TGAC_v2_gene30756_novel01
Tp57577_TGAC_v2_LG2	Tp57577_TGAC_v2_gene13458	+	A3	8121415-8121449	Tp57577_TGAC_v2_gene13458_novel02	Tp57577_TGAC_v2_gene13458_novel01,Tp57577_TGAC_v2_gene13458_novel02
Tp57577_TGAC_v2_LG2	Tp57577_TGAC_v2_gene22968	+	A3	11722638-11722653	Tp57577_TGAC_v2_gene22968_novel01	TP57577_TGAC_V2_MRNA23753-,Tp57577_TGAC_v2_gene22968_novel01
Tp57577_TGAC_v2_LG2	Tp57577_TGAC_v2_gene2261	+	A3	8483357-8483625	TP57577_TGAC_V2_MRNA2318-	Tp57577_TGAC_v2_gene2261_novel03,Tp57577_TGAC_v2_gene2261_novel01,TP57577_TGAC_V2_MRNA2318-
Tp57577_TGAC_v2_LG2	Tp57577_TGAC_v2_gene2261	+	A3	8483003-8483006	Tp57577_TGAC_v2_gene2261_novel02	TP57577_TGAC_V2_MRNA2318-,Tp57577_TGAC_v2_gene2261_novel03,Tp57577_TGAC_v2_gene2261_novel02
Tp57577_TGAC_v2_LG2	Tp57577_TGAC_v2_gene36699	+	A3	1870341-1870365	Tp57577_TGAC_v2_gene36699_novel06	Tp57577_TGAC_v2_gene36699_novel03,Tp57577_TGAC_v2_gene36699_novel06
Tp57577_TGAC_v2_LG2	Tp57577_TGAC_v2_gene34051	+	A3	28550500-28550543	Tp57577_TGAC_v2_gene34051_novel01	TP57577_TGAC_V2_MRNA35198-,Tp57577_TGAC_v2_gene34051_novel02,Tp57577_TGAC_v2_gene34051_novel01
Tp57577_TGAC_v2_LG2	Tp57577_TGAC_v2_gene17247	+	A3	17226973-17227056	Tp57577_TGAC_v2_gene17247_novel02	Tp57577_TGAC_v2_gene17247_novel01,TP57577_TGAC_V2_MRNA17848-,Tp57577_TGAC_v2_gene17247_novel04,Tp57577_TGAC_v2_gene17247_novel03,Tp57577_TGAC_v2_gene17247_novel05,Tp57577_TGAC_v2_gene17247_novel06,Tp57577_TGAC_v2_gene17247_novel07,Tp57577_TGAC_v2_gene17247_novel08,Tp57577_TGAC_v2_gene17247_novel02
Tp57577_TGAC_v2_LG2	Tp57577_TGAC_v2_gene4369	+	A3	15008807-15008829	Tp57577_TGAC_v2_gene4369_novel02	Tp57577_TGAC_v2_gene4369_novel01,Tp57577_TGAC_v2_gene4369_novel02
Tp57577_TGAC_v2_LG2	Tp57577_TGAC_v2_gene19744	+	A3	21416391-21416405	Tp57577_TGAC_v2_gene19744_novel06	Tp57577_TGAC_v2_gene19744_novel02,Tp57577_TGAC_v2_gene19744_novel05,Tp57577_TGAC_v2_gene19744_novel09,Tp57577_TGAC_v2_gene19744_novel01,Tp57577_TGAC_v2_gene19744_novel06
Tp57577_TGAC_v2_LG7	Tp57577_TGAC_v2_gene3588	+	A3	7263738-7263794	Tp57577_TGAC_v2_gene3588_novel01	Tp57577_TGAC_v2_gene3588_novel02,Tp57577_TGAC_v2_gene3588_novel01
Tp57577_TGAC_v2_LG7	Tp57577_TGAC_v2_gene30210	+	A3	15793378-15793412	Tp57577_TGAC_v2_gene30210_novel01	TP57577_TGAC_V2_MRNA31236-,Tp57577_TGAC_v2_gene30210_novel01
Tp57577_TGAC_v2_LG7	Tp57577_TGAC_v2_gene11629	+	A3	14973925-14973968	Tp57577_TGAC_v2_gene11629_novel01	TP57577_TGAC_V2_MRNA12005-,Tp57577_TGAC_v2_gene11629_novel01
Tp57577_TGAC_v2_LG7	Tp57577_TGAC_v2_gene3160	+	A3	11542516-11542519	Tp57577_TGAC_v2_gene3160_novel04,Tp57577_TGAC_v2_gene3160_novel07	Tp57577_TGAC_v2_gene3160_novel03,Tp57577_TGAC_v2_gene3160_novel02,Tp57577_TGAC_v2_gene3160_novel08,Tp57577_TGAC_v2_gene3160_novel04,Tp57577_TGAC_v2_gene3160_novel06,Tp57577_TGAC_v2_gene3160_novel07
Tp57577_TGAC_v2_LG7	Tp57577_TGAC_v2_gene3146	+	A3	11202833-11202844	TP57577_TGAC_V2_MRNA3238-	Tp57577_TGAC_v2_gene3146_novel01,Tp57577_TGAC_v2_gene3146_novel02,TP57577_TGAC_V2_MRNA3238-
Tp57577_TGAC_v2_LG7	Tp57577_TGAC_v2_gene12361	+	A3	10247571-10247576	TP57577_TGAC_V2_MRNA12762-	Tp57577_TGAC_v2_gene12361_novel01,TP57577_TGAC_V2_MRNA12762-
Tp57577_TGAC_v2_LG7	Tp57577_TGAC_v2_gene38237	+	A3	5154144-5155230	Tp57577_TGAC_v2_gene38237_novel05,Tp57577_TGAC_v2_gene38237_novel07,Tp57577_TGAC_v2_gene38237_novel06,Tp57577_TGAC_v2_gene38237_novel01,Tp57577_TGAC_v2_gene38237_novel02	Tp57577_TGAC_v2_gene38237_novel03,Tp57577_TGAC_v2_gene38237_novel01,Tp57577_TGAC_v2_gene38237_novel02,TP57577_TGAC_V2_MRNA39531-,Tp57577_TGAC_v2_gene38237_novel06,Tp57577_TGAC_v2_gene38237_novel05,Tp57577_TGAC_v2_gene38237_novel07
Tp57577_TGAC_v2_LG7	Tp57577_TGAC_v2_gene38237	+	A3	5154135-5155230	Tp57577_TGAC_v2_gene38237_novel05,Tp57577_TGAC_v2_gene38237_novel07,Tp57577_TGAC_v2_gene38237_novel06,Tp57577_TGAC_v2_gene38237_novel01,Tp57577_TGAC_v2_gene38237_novel02	Tp57577_TGAC_v2_gene38237_novel04,Tp57577_TGAC_v2_gene38237_novel01,Tp57577_TGAC_v2_gene38237_novel02,TP57577_TGAC_V2_MRNA39531-,Tp57577_TGAC_v2_gene38237_novel06,Tp57577_TGAC_v2_gene38237_novel05,Tp57577_TGAC_v2_gene38237_novel07
Tp57577_TGAC_v2_LG7	Tp57577_TGAC_v2_gene38237	+	A3	5154135-5154144	Tp57577_TGAC_v2_gene38237_novel03	Tp57577_TGAC_v2_gene38237_novel04,Tp57577_TGAC_v2_gene38237_novel03
Tp57577_TGAC_v2_LG7	Tp57577_TGAC_v2_gene27335	+	A3	9088888-9089171	Tp57577_TGAC_v2_gene27335_novel03	Tp57577_TGAC_v2_gene27335_novel02,Tp57577_TGAC_v2_gene27335_novel03
Tp57577_TGAC_v2_LG7	Tp57577_TGAC_v2_gene12417	+	A3	10454456-10454487	Tp57577_TGAC_v2_gene12417_novel13	Tp57577_TGAC_v2_gene12417_novel02,Tp57577_TGAC_v2_gene12417_novel03,Tp57577_TGAC_v2_gene12417_novel05,Tp57577_TGAC_v2_gene12417_novel01,Tp57577_TGAC_v2_gene12417_novel07,Tp57577_TGAC_v2_gene12417_novel04,Tp57577_TGAC_v2_gene12417_novel09,Tp57577_TGAC_v2_gene12417_novel08,Tp57577_TGAC_v2_gene12417_novel10,Tp57577_TGAC_v2_gene12417_novel11,Tp57577_TGAC_v2_gene12417_novel12,Tp57577_TGAC_v2_gene12417…
Tp57577_TGAC_v2_LG7	Tp57577_TGAC_v2_gene12417	+	A3	10463539-10463705	Tp57577_TGAC_v2_gene12417_novel37	Tp57577_TGAC_v2_gene12417_novel02,Tp57577_TGAC_v2_gene12417_novel03,Tp57577_TGAC_v2_gene12417_novel01,Tp57577_TGAC_v2_gene12417_novel06,Tp57577_TGAC_v2_gene12417_novel07,Tp57577_TGAC_v2_gene12417_novel04,Tp57577_TGAC_v2_gene12417_novel09,Tp57577_TGAC_v2_gene12417_novel08,Tp57577_TGAC_v2_gene12417_novel10,Tp57577_TGAC_v2_gene12417_novel11,Tp57577_TGAC_v2_gene12417_novel12,Tp57577_TGAC_v2_gene12417…
Tp57577_TGAC_v2_LG7	Tp57577_TGAC_v2_gene12417	+	A3	10458343-10458668	Tp57577_TGAC_v2_gene12417_novel11	Tp57577_TGAC_v2_gene12417_novel03,Tp57577_TGAC_v2_gene12417_novel05,Tp57577_TGAC_v2_gene12417_novel01,Tp57577_TGAC_v2_gene12417_novel06,Tp57577_TGAC_v2_gene12417_novel07,Tp57577_TGAC_v2_gene12417_novel04,Tp57577_TGAC_v2_gene12417_novel09,Tp57577_TGAC_v2_gene12417_novel08,Tp57577_TGAC_v2_gene12417_novel10,Tp57577_TGAC_v2_gene12417_novel12,Tp57577_TGAC_v2_gene12417_novel13,Tp57577_TGAC_v2_gene12417…
Tp57577_TGAC_v2_LG7	Tp57577_TGAC_v2_gene38185	+	A3	5323995-5324007	TP57577_TGAC_V2_MRNA39476-	Tp57577_TGAC_v2_gene38185_novel01,TP57577_TGAC_V2_MRNA39476-
Tp57577_TGAC_v2_LG7	Tp57577_TGAC_v2_gene11215	+	A3	20258111-20258116	Tp57577_TGAC_v2_gene11215_novel05,Tp57577_TGAC_v2_gene11215_novel02	Tp57577_TGAC_v2_gene11215_novel01,Tp57577_TGAC_v2_gene11215_novel02,TP57577_TGAC_V2_MRNA11577-,Tp57577_TGAC_v2_gene11215_novel05
Tp57577_TGAC_v2_LG7	Tp57577_TGAC_v2_gene14912	+	A3	17030818-17030849	Tp57577_TGAC_v2_gene14912_novel01	TP57577_TGAC_V2_MRNA15409-,Tp57577_TGAC_v2_gene14912_novel02,Tp57577_TGAC_v2_gene14912_novel03,Tp57577_TGAC_v2_gene14912_novel04,Tp57577_TGAC_v2_gene14912_novel01,Tp57577_TGAC_v2_gene14912_novel05
Tp57577_TGAC_v2_LG7	Tp57577_TGAC_v2_gene11557	+	A3	14323482-14323485	TP57577_TGAC_V2_MRNA11931-	Tp57577_TGAC_v2_gene11557_novel01,Tp57577_TGAC_v2_gene11557_novel02,TP57577_TGAC_V2_MRNA11931-
Tp57577_TGAC_v2_LG7	Tp57577_TGAC_v2_gene38992	+	A3	8821928-8821934	Tp57577_TGAC_v2_gene38992_novel03	Tp57577_TGAC_v2_gene38992_novel01,Tp57577_TGAC_v2_gene38992_novel02,Tp57577_TGAC_v2_gene38992_novel04,Tp57577_TGAC_v2_gene38992_novel05,Tp57577_TGAC_v2_gene38992_novel03
Tp57577_TGAC_v2_LG7	Tp57577_TGAC_v2_gene37155	+	A3	1320199-1320260	TP57577_TGAC_V2_MRNA38396-	Tp57577_TGAC_v2_gene37155_novel01,TP57577_TGAC_V2_MRNA38396-
Tp57577_TGAC_v2_LG7	Tp57577_TGAC_v2_gene37155	+	A3	1320199-1320225	Tp57577_TGAC_v2_gene37155_novel04	Tp57577_TGAC_v2_gene37155_novel02,Tp57577_TGAC_v2_gene37155_novel04
Tp57577_TGAC_v2_LG7	Tp57577_TGAC_v2_gene3527	+	A3	7415395-7415433	Tp57577_TGAC_v2_gene3527_novel02	Tp57577_TGAC_v2_gene3527_novel01,Tp57577_TGAC_v2_gene3527_novel04,Tp57577_TGAC_v2_gene3527_novel06,Tp57577_TGAC_v2_gene3527_novel07,Tp57577_TGAC_v2_gene3527_novel02,Tp57577_TGAC_v2_gene3527_novel05
Tp57577_TGAC_v2_LG7	Tp57577_TGAC_v2_gene10032	+	A3	19850468-19850478	Tp57577_TGAC_v2_gene10032_novel02	Tp57577_TGAC_v2_gene10032_novel01,Tp57577_TGAC_v2_gene10032_novel02,Tp57577_TGAC_v2_gene10032_novel03
Tp57577_TGAC_v2_LG7	Tp57577_TGAC_v2_gene10032	+	A3	19879646-19879752	Tp57577_TGAC_v2_gene10032_novel03	Tp57577_TGAC_v2_gene10032_novel01,Tp57577_TGAC_v2_gene10032_novel02,Tp57577_TGAC_v2_gene10032_novel03
Tp57577_TGAC_v2_LG7	Tp57577_TGAC_v2_gene10032	+	A3	19849487-19849554	Tp57577_TGAC_v2_gene10032_novel01,Tp57577_TGAC_v2_gene10032_novel02	Tp57577_TGAC_v2_gene10032_novel04,Tp57577_TGAC_v2_gene10032_novel01,Tp57577_TGAC_v2_gene10032_novel02,Tp57577_TGAC_v2_gene10032_novel03
Tp57577_TGAC_v2_LG7	Tp57577_TGAC_v2_gene11521	+	A3	14705269-14705272	Tp57577_TGAC_v2_gene11521_novel01	TP57577_TGAC_V2_MRNA11894-,Tp57577_TGAC_v2_gene11521_novel02,Tp57577_TGAC_v2_gene11521_novel03,Tp57577_TGAC_v2_gene11521_novel04,Tp57577_TGAC_v2_gene11521_novel05,Tp57577_TGAC_v2_gene11521_novel06,Tp57577_TGAC_v2_gene11521_novel01
Tp57577_TGAC_v2_LG7	Tp57577_TGAC_v2_gene38117	+	A3	5032699-5032962	Tp57577_TGAC_v2_gene38117_novel05,Tp57577_TGAC_v2_gene38117_novel13,Tp57577_TGAC_v2_gene38117_novel12,Tp57577_TGAC_v2_gene38117_novel11,Tp57577_TGAC_v2_gene38117_novel07,Tp57577_TGAC_v2_gene38117_novel01	Tp57577_TGAC_v2_gene38117_novel02,Tp57577_TGAC_v2_gene38117_novel07,Tp57577_TGAC_v2_gene38117_novel01,Tp57577_TGAC_v2_gene38117_novel09,Tp57577_TGAC_v2_gene38117_novel11,Tp57577_TGAC_v2_gene38117_novel05,Tp57577_TGAC_v2_gene38117_novel12,Tp57577_TGAC_v2_gene38117_novel13
Tp57577_TGAC_v2_LG7	Tp57577_TGAC_v2_gene3137	+	A3	11120751-11120754	Tp57577_TGAC_v2_gene3137_novel02	Tp57577_TGAC_v2_gene3137_novel08,Tp57577_TGAC_v2_gene3137_novel02
Tp57577_TGAC_v2_LG7	Tp57577_TGAC_v2_gene16478	+	A3	11886073-11886127	Tp57577_TGAC_v2_gene16478_novel02	Tp57577_TGAC_v2_gene16478_novel01,TP57577_TGAC_V2_MRNA17043-,Tp57577_TGAC_v2_gene16478_novel04,Tp57577_TGAC_v2_gene16478_novel05,Tp57577_TGAC_v2_gene16478_novel06,Tp57577_TGAC_v2_gene16478_novel07,Tp57577_TGAC_v2_gene16478_novel08,Tp57577_TGAC_v2_gene16478_novel02
Tp57577_TGAC_v2_LG7	Tp57577_TGAC_v2_gene12432	+	A3	10356571-10356680	Tp57577_TGAC_v2_gene12432_novel02	Tp57577_TGAC_v2_gene12432_novel04,Tp57577_TGAC_v2_gene12432_novel01,Tp57577_TGAC_v2_gene12432_novel06,Tp57577_TGAC_v2_gene12432_novel05,Tp57577_TGAC_v2_gene12432_novel07,Tp57577_TGAC_v2_gene12432_novel08,Tp57577_TGAC_v2_gene12432_novel09,Tp57577_TGAC_v2_gene12432_novel02
Tp57577_TGAC_v2_LG7	Tp57577_TGAC_v2_gene12432	+	A3	10356571-10356717	Tp57577_TGAC_v2_gene12432_novel03	Tp57577_TGAC_v2_gene12432_novel04,Tp57577_TGAC_v2_gene12432_novel01,Tp57577_TGAC_v2_gene12432_novel06,Tp57577_TGAC_v2_gene12432_novel05,Tp57577_TGAC_v2_gene12432_novel07,Tp57577_TGAC_v2_gene12432_novel08,Tp57577_TGAC_v2_gene12432_novel09,Tp57577_TGAC_v2_gene12432_novel03
Tp57577_TGAC_v2_LG7	Tp57577_TGAC_v2_gene12432	+	A3	10356680-10356717	Tp57577_TGAC_v2_gene12432_novel03	Tp57577_TGAC_v2_gene12432_novel02,Tp57577_TGAC_v2_gene12432_novel03
Tp57577_TGAC_v2_LG7	Tp57577_TGAC_v2_gene12364	+	A3	9307371-9307404	Tp57577_TGAC_v2_gene12364_novel03	Tp57577_TGAC_v2_gene12364_novel01,TP57577_TGAC_V2_MRNA12767-,Tp57577_TGAC_v2_gene12364_novel02,Tp57577_TGAC_v2_gene12364_novel04,Tp57577_TGAC_v2_gene12364_novel05,Tp57577_TGAC_v2_gene12364_novel07,Tp57577_TGAC_v2_gene12364_novel06,Tp57577_TGAC_v2_gene12364_novel08,Tp57577_TGAC_v2_gene12364_novel09,Tp57577_TGAC_v2_gene12364_novel03
Tp57577_TGAC_v2_LG7	Tp57577_TGAC_v2_gene9763	+	A3	24863933-24864139	Tp57577_TGAC_v2_gene9763_novel04	Tp57577_TGAC_v2_gene9763_novel01,Tp57577_TGAC_v2_gene9763_novel05,Tp57577_TGAC_v2_gene9763_novel06,Tp57577_TGAC_v2_gene9763_novel07,Tp57577_TGAC_v2_gene9763_novel12,Tp57577_TGAC_v2_gene9763_novel16,Tp57577_TGAC_v2_gene9763_novel09,Tp57577_TGAC_v2_gene9763_novel11,Tp57577_TGAC_v2_gene9763_novel10,Tp57577_TGAC_v2_gene9763_novel17,Tp57577_TGAC_v2_gene9763_novel18,Tp57577_TGAC_v2_gene9763_novel03,Tp5…
Tp57577_TGAC_v2_LG7	Tp57577_TGAC_v2_gene29802	+	A3	18700977-18701266	Tp57577_TGAC_v2_gene29802_novel02	Tp57577_TGAC_v2_gene29802_novel01,Tp57577_TGAC_v2_gene29802_novel02
Tp57577_TGAC_v2_LG7	Tp57577_TGAC_v2_gene34293	+	A3	469109-469112	Tp57577_TGAC_v2_gene34293_novel02	Tp57577_TGAC_v2_gene34293_novel01,Tp57577_TGAC_v2_gene34293_novel03,Tp57577_TGAC_v2_gene34293_novel04,Tp57577_TGAC_v2_gene34293_novel05,Tp57577_TGAC_v2_gene34293_novel06,Tp57577_TGAC_v2_gene34293_novel02
Tp57577_TGAC_v2_LG7	Tp57577_TGAC_v2_gene32944	+	A3	18996058-18996230	Tp57577_TGAC_v2_gene32944_novel02	Tp57577_TGAC_v2_gene32944_novel01,Tp57577_TGAC_v2_gene32944_novel04,Tp57577_TGAC_v2_gene32944_novel05,Tp57577_TGAC_v2_gene32944_novel03,Tp57577_TGAC_v2_gene32944_novel06,Tp57577_TGAC_v2_gene32944_novel07,Tp57577_TGAC_v2_gene32944_novel08,Tp57577_TGAC_v2_gene32944_novel09,Tp57577_TGAC_v2_gene32944_novel10,Tp57577_TGAC_v2_gene32944_novel02
Tp57577_TGAC_v2_LG7	Tp57577_TGAC_v2_gene32944	+	A3	18998562-18998668	Tp57577_TGAC_v2_gene32944_novel03	Tp57577_TGAC_v2_gene32944_novel01,Tp57577_TGAC_v2_gene32944_novel02,Tp57577_TGAC_v2_gene32944_novel04,Tp57577_TGAC_v2_gene32944_novel05,Tp57577_TGAC_v2_gene32944_novel06,Tp57577_TGAC_v2_gene32944_novel07,Tp57577_TGAC_v2_gene32944_novel09,Tp57577_TGAC_v2_gene32944_novel10,Tp57577_TGAC_v2_gene32944_novel11,Tp57577_TGAC_v2_gene32944_novel12,Tp57577_TGAC_v2_gene32944_novel03
Tp57577_TGAC_v2_LG7	Tp57577_TGAC_v2_gene32944	+	A3	18999885-18999932	Tp57577_TGAC_v2_gene32944_novel11	Tp57577_TGAC_v2_gene32944_novel01,Tp57577_TGAC_v2_gene32944_novel02,Tp57577_TGAC_v2_gene32944_novel05,Tp57577_TGAC_v2_gene32944_novel03,Tp57577_TGAC_v2_gene32944_novel06,Tp57577_TGAC_v2_gene32944_novel07,Tp57577_TGAC_v2_gene32944_novel09,Tp57577_TGAC_v2_gene32944_novel10,Tp57577_TGAC_v2_gene32944_novel12,Tp57577_TGAC_v2_gene32944_novel13,Tp57577_TGAC_v2_gene32944_novel14,Tp57577_TGAC_v2_gene32944…
Tp57577_TGAC_v2_LG7	Tp57577_TGAC_v2_gene23822	+	A3	28772213-28772244	Tp57577_TGAC_v2_gene23822_novel01	TP57577_TGAC_V2_MRNA24640-,Tp57577_TGAC_v2_gene23822_novel01
Tp57577_TGAC_v2_LG7	Tp57577_TGAC_v2_gene32209	+	A3	6390222-6390504	Tp57577_TGAC_v2_gene32209_novel02	Tp57577_TGAC_v2_gene32209_novel01,Tp57577_TGAC_v2_gene32209_novel02,Tp57577_TGAC_v2_gene32209_novel03
Tp57577_TGAC_v2_LG7	Tp57577_TGAC_v2_gene3608	+	A3	23898836-23898879	Tp57577_TGAC_v2_gene3608_novel01	TP57577_TGAC_V2_MRNA3713-,Tp57577_TGAC_v2_gene3608_novel02,Tp57577_TGAC_v2_gene3608_novel03,Tp57577_TGAC_v2_gene3608_novel01
Tp57577_TGAC_v2_LG7	Tp57577_TGAC_v2_gene3608	+	A3	23900690-23901375	Tp57577_TGAC_v2_gene3608_novel01,TP57577_TGAC_V2_MRNA3713-	Tp57577_TGAC_v2_gene3608_novel02,TP57577_TGAC_V2_MRNA3713-,Tp57577_TGAC_v2_gene3608_novel01,Tp57577_TGAC_v2_gene3608_novel03
Tp57577_TGAC_v2_LG7	Tp57577_TGAC_v2_gene38195	+	A3	5531891-5531930	Tp57577_TGAC_v2_gene38195_novel01	Tp57577_TGAC_v2_gene38195_novel03,Tp57577_TGAC_v2_gene38195_novel01
Tp57577_TGAC_v2_LG7	Tp57577_TGAC_v2_gene14596	+	A3	13825866-13825898	Tp57577_TGAC_v2_gene14596_novel03	Tp57577_TGAC_v2_gene14596_novel01,TP57577_TGAC_V2_MRNA15084-,Tp57577_TGAC_v2_gene14596_novel02,Tp57577_TGAC_v2_gene14596_novel04,Tp57577_TGAC_v2_gene14596_novel03
Tp57577_TGAC_v2_LG7	Tp57577_TGAC_v2_gene38508	+	A3	2491339-2491342	Tp57577_TGAC_v2_gene38508_novel01	TP57577_TGAC_V2_MRNA39809-,Tp57577_TGAC_v2_gene38508_novel02,Tp57577_TGAC_v2_gene38508_novel03,Tp57577_TGAC_v2_gene38508_novel01
Tp57577_TGAC_v2_LG7	Tp57577_TGAC_v2_gene30146	+	A3	22215412-22216257	Tp57577_TGAC_v2_gene30146_novel01	Tp57577_TGAC_v2_gene30146_novel03,Tp57577_TGAC_v2_gene30146_novel01
Tp57577_TGAC_v2_LG7	Tp57577_TGAC_v2_gene37194	+	A3	1497102-1497132	Tp57577_TGAC_v2_gene37194_novel01	Tp57577_TGAC_v2_gene37194_novel02,TP57577_TGAC_V2_MRNA38439-,Tp57577_TGAC_v2_gene37194_novel01
Tp57577_TGAC_v2_LG7	Tp57577_TGAC_v2_gene27814	+	A3	12720577-12720647	Tp57577_TGAC_v2_gene27814_novel02	Tp57577_TGAC_v2_gene27814_novel03,Tp57577_TGAC_v2_gene27814_novel01,TP57577_TGAC_V2_MRNA28757-,Tp57577_TGAC_v2_gene27814_novel05,Tp57577_TGAC_v2_gene27814_novel06,Tp57577_TGAC_v2_gene27814_novel07,Tp57577_TGAC_v2_gene27814_novel08,Tp57577_TGAC_v2_gene27814_novel09,Tp57577_TGAC_v2_gene27814_novel10,Tp57577_TGAC_v2_gene27814_novel11,Tp57577_TGAC_v2_gene27814_novel02
Tp57577_TGAC_v2_LG7	Tp57577_TGAC_v2_gene35203	+	A3	16744658-16744671	Tp57577_TGAC_v2_gene35203_novel03	Tp57577_TGAC_v2_gene35203_novel02,Tp57577_TGAC_v2_gene35203_novel04,TP57577_TGAC_V2_MRNA36398-,Tp57577_TGAC_v2_gene35203_novel03
Tp57577_TGAC_v2_LG7	Novelgene0565	+	A3	13565754-13565756	Novelgene0565_novel04	Novelgene0565_novel01,Novelgene0565_novel07,Novelgene0565_novel02,Novelgene0565_novel10,Novelgene0565_novel08,Novelgene0565_novel11,Novelgene0565_novel09,Novelgene0565_novel03,Novelgene0565_novel12,Novelgene0565_novel13,Novelgene0565_novel14,Novelgene0565_novel15,Novelgene0565_novel16,Novelgene0565_novel04
Tp57577_TGAC_v2_LG7	Tp57577_TGAC_v2_gene38232	-	A3	5368357-5368330	Tp57577_TGAC_v2_gene38232_novel16	Tp57577_TGAC_v2_gene38232_novel01,Tp57577_TGAC_v2_gene38232_novel03,Tp57577_TGAC_v2_gene38232_novel04,Tp57577_TGAC_v2_gene38232_novel02,Tp57577_TGAC_v2_gene38232_novel07,Tp57577_TGAC_v2_gene38232_novel06,Tp57577_TGAC_v2_gene38232_novel08,Tp57577_TGAC_v2_gene38232_novel09,TP57577_TGAC_V2_MRNA39526-,Tp57577_TGAC_v2_gene38232_novel12,Tp57577_TGAC_v2_gene38232_novel17,Tp57577_TGAC_v2_gene38232_novel1…
Tp57577_TGAC_v2_LG7	Tp57577_TGAC_v2_gene38232	-	A3	5376874-5376861	Tp57577_TGAC_v2_gene38232_novel13	Tp57577_TGAC_v2_gene38232_novel14,Tp57577_TGAC_v2_gene38232_novel13
Tp57577_TGAC_v2_LG7	Tp57577_TGAC_v2_gene1883	-	A3	17236715-17236707	Tp57577_TGAC_v2_gene1883_novel08,TP57577_TGAC_V2_MRNA1925-,Tp57577_TGAC_v2_gene1883_novel01,Tp57577_TGAC_v2_gene1883_novel06	Tp57577_TGAC_v2_gene1883_novel02,Tp57577_TGAC_v2_gene1883_novel03,Tp57577_TGAC_v2_gene1883_novel07,TP57577_TGAC_V2_MRNA1925-,Tp57577_TGAC_v2_gene1883_novel01,Tp57577_TGAC_v2_gene1883_novel05,Tp57577_TGAC_v2_gene1883_novel06,Tp57577_TGAC_v2_gene1883_novel08
Tp57577_TGAC_v2_LG7	Tp57577_TGAC_v2_gene38109	-	A3	4880900-4880890	Tp57577_TGAC_v2_gene38109_novel02	Tp57577_TGAC_v2_gene38109_novel01,Tp57577_TGAC_v2_gene38109_novel02
Tp57577_TGAC_v2_LG7	Tp57577_TGAC_v2_gene33281	-	A3	21029392-21029180	Tp57577_TGAC_v2_gene33281_novel05	TP57577_TGAC_V2_MRNA34405-,Tp57577_TGAC_v2_gene33281_novel04,Tp57577_TGAC_v2_gene33281_novel03,Tp57577_TGAC_v2_gene33281_novel06,Tp57577_TGAC_v2_gene33281_novel07,Tp57577_TGAC_v2_gene33281_novel08,Tp57577_TGAC_v2_gene33281_novel10,Tp57577_TGAC_v2_gene33281_novel05
Tp57577_TGAC_v2_LG7	Tp57577_TGAC_v2_gene38523	-	A3	2787257-2787214	Tp57577_TGAC_v2_gene38523_novel02	Tp57577_TGAC_v2_gene38523_novel01,TP57577_TGAC_V2_MRNA39824-,Tp57577_TGAC_v2_gene38523_novel02
Tp57577_TGAC_v2_LG7	Tp57577_TGAC_v2_gene12380	-	A3	10271958-10271936	Tp57577_TGAC_v2_gene12380_novel03	Tp57577_TGAC_v2_gene12380_novel01,Tp57577_TGAC_v2_gene12380_novel02,Tp57577_TGAC_v2_gene12380_novel04,Tp57577_TGAC_v2_gene12380_novel05,Tp57577_TGAC_v2_gene12380_novel06,Tp57577_TGAC_v2_gene12380_novel08,Tp57577_TGAC_v2_gene12380_novel11,Tp57577_TGAC_v2_gene12380_novel09,Tp57577_TGAC_v2_gene12380_novel10,Tp57577_TGAC_v2_gene12380_novel13,Tp57577_TGAC_v2_gene12380_novel15,Tp57577_TGAC_v2_gene12380…
Tp57577_TGAC_v2_LG7	Tp57577_TGAC_v2_gene11599	-	A3	14264153-14264096	Tp57577_TGAC_v2_gene11599_novel02	Tp57577_TGAC_v2_gene11599_novel01,Tp57577_TGAC_v2_gene11599_novel03,Tp57577_TGAC_v2_gene11599_novel05,Tp57577_TGAC_v2_gene11599_novel06,Tp57577_TGAC_v2_gene11599_novel02
Tp57577_TGAC_v2_LG7	Tp57577_TGAC_v2_gene7967	-	A3	27048925-27048922	Tp57577_TGAC_v2_gene7967_novel02	Tp57577_TGAC_v2_gene7967_novel01,TP57577_TGAC_V2_MRNA8239-,Tp57577_TGAC_v2_gene7967_novel02
Tp57577_TGAC_v2_LG7	Tp57577_TGAC_v2_gene1842	-	A3	17174189-17174186	Tp57577_TGAC_v2_gene1842_novel02	Tp57577_TGAC_v2_gene1842_novel01,Tp57577_TGAC_v2_gene1842_novel02
Tp57577_TGAC_v2_LG7	Tp57577_TGAC_v2_gene29652	-	A3	26404322-26403504	Tp57577_TGAC_v2_gene29652_novel04	Tp57577_TGAC_v2_gene29652_novel05,Tp57577_TGAC_v2_gene29652_novel04
Tp57577_TGAC_v2_LG7	Tp57577_TGAC_v2_gene11578	-	A3	15064293-15064290	Tp57577_TGAC_v2_gene11578_novel02	Tp57577_TGAC_v2_gene11578_novel01,Tp57577_TGAC_v2_gene11578_novel02,Tp57577_TGAC_v2_gene11578_novel03
Tp57577_TGAC_v2_LG7	Tp57577_TGAC_v2_gene4164	-	A3	28199121-28199083	Tp57577_TGAC_v2_gene4164_novel04	Tp57577_TGAC_v2_gene4164_novel03,TP57577_TGAC_V2_MRNA4296-,Tp57577_TGAC_v2_gene4164_novel02,Tp57577_TGAC_v2_gene4164_novel04
Tp57577_TGAC_v2_LG7	Tp57577_TGAC_v2_gene12387	-	A3	10165138-10165082	Tp57577_TGAC_v2_gene12387_novel02	TP57577_TGAC_V2_MRNA12791-,Tp57577_TGAC_v2_gene12387_novel02
Tp57577_TGAC_v2_LG7	Tp57577_TGAC_v2_gene38525	-	A3	2621459-2621454	Tp57577_TGAC_v2_gene38525_novel03	Tp57577_TGAC_v2_gene38525_novel01,Tp57577_TGAC_v2_gene38525_novel03,Tp57577_TGAC_v2_gene38525_novel04
Tp57577_TGAC_v2_LG7	Tp57577_TGAC_v2_gene2504	-	A3	13561817-13561797	Tp57577_TGAC_v2_gene2504_novel02	Tp57577_TGAC_v2_gene2504_novel03,Tp57577_TGAC_v2_gene2504_novel02
Tp57577_TGAC_v2_LG7	Tp57577_TGAC_v2_gene18023	-	A3	23371915-23371902	Tp57577_TGAC_v2_gene18023_novel03	Tp57577_TGAC_v2_gene18023_novel01,Tp57577_TGAC_v2_gene18023_novel03,Tp57577_TGAC_v2_gene18023_novel04
Tp57577_TGAC_v2_LG7	Tp57577_TGAC_v2_gene11530	-	A3	14363527-14363390	Tp57577_TGAC_v2_gene11530_novel04	Tp57577_TGAC_v2_gene11530_novel01,Tp57577_TGAC_v2_gene11530_novel02,Tp57577_TGAC_v2_gene11530_novel05,Tp57577_TGAC_v2_gene11530_novel03,Tp57577_TGAC_v2_gene11530_novel06,Tp57577_TGAC_v2_gene11530_novel07,Tp57577_TGAC_v2_gene11530_novel08,TP57577_TGAC_V2_MRNA11904-,Tp57577_TGAC_v2_gene11530_novel04
Tp57577_TGAC_v2_LG7	Tp57577_TGAC_v2_gene11530	-	A3	14366854-14366778	Tp57577_TGAC_v2_gene11530_novel03	Tp57577_TGAC_v2_gene11530_novel01,Tp57577_TGAC_v2_gene11530_novel02,Tp57577_TGAC_v2_gene11530_novel06,Tp57577_TGAC_v2_gene11530_novel08,TP57577_TGAC_V2_MRNA11904-,Tp57577_TGAC_v2_gene11530_novel04,Tp57577_TGAC_v2_gene11530_novel09,Tp57577_TGAC_v2_gene11530_novel03
Tp57577_TGAC_v2_LG7	Tp57577_TGAC_v2_gene14189	-	A3	12432362-12432285	TP57577_TGAC_V2_MRNA14666-,Tp57577_TGAC_v2_gene14189_novel02,Tp57577_TGAC_v2_gene14189_novel07,Tp57577_TGAC_v2_gene14189_novel06	Tp57577_TGAC_v2_gene14189_novel03,Tp57577_TGAC_v2_gene14189_novel02,Tp57577_TGAC_v2_gene14189_novel06,Tp57577_TGAC_v2_gene14189_novel07,TP57577_TGAC_V2_MRNA14666-,Tp57577_TGAC_v2_gene14189_novel04
Tp57577_TGAC_v2_LG7	Tp57577_TGAC_v2_gene14189	-	A3	12432366-12432285	TP57577_TGAC_V2_MRNA14666-,Tp57577_TGAC_v2_gene14189_novel02,Tp57577_TGAC_v2_gene14189_novel07,Tp57577_TGAC_v2_gene14189_novel06	Tp57577_TGAC_v2_gene14189_novel08,Tp57577_TGAC_v2_gene14189_novel05,Tp57577_TGAC_v2_gene14189_novel02,Tp57577_TGAC_v2_gene14189_novel06,Tp57577_TGAC_v2_gene14189_novel07,TP57577_TGAC_V2_MRNA14666-,Tp57577_TGAC_v2_gene14189_novel04
Tp57577_TGAC_v2_LG7	Tp57577_TGAC_v2_gene14189	-	A3	12432366-12432362	Tp57577_TGAC_v2_gene14189_novel03	Tp57577_TGAC_v2_gene14189_novel08,Tp57577_TGAC_v2_gene14189_novel05,Tp57577_TGAC_v2_gene14189_novel03
Tp57577_TGAC_v2_LG7	Tp57577_TGAC_v2_gene35209	-	A3	16707624-16707621	Tp57577_TGAC_v2_gene35209_novel07,Tp57577_TGAC_v2_gene35209_novel01	Tp57577_TGAC_v2_gene35209_novel03,Tp57577_TGAC_v2_gene35209_novel04,Tp57577_TGAC_v2_gene35209_novel08,Tp57577_TGAC_v2_gene35209_novel09,Tp57577_TGAC_v2_gene35209_novel05,Tp57577_TGAC_v2_gene35209_novel06,Tp57577_TGAC_v2_gene35209_novel01,Tp57577_TGAC_v2_gene35209_novel02,Tp57577_TGAC_v2_gene35209_novel07
Tp57577_TGAC_v2_LG7	Tp57577_TGAC_v2_gene35209	-	A3	16708691-16707877	Tp57577_TGAC_v2_gene35209_novel06	Tp57577_TGAC_v2_gene35209_novel05,Tp57577_TGAC_v2_gene35209_novel06
Tp57577_TGAC_v2_LG7	Tp57577_TGAC_v2_gene6861	-	A3	25516555-25516479	Tp57577_TGAC_v2_gene6861_novel03	Tp57577_TGAC_v2_gene6861_novel01,Tp57577_TGAC_v2_gene6861_novel02,Tp57577_TGAC_v2_gene6861_novel04,Tp57577_TGAC_v2_gene6861_novel03
Tp57577_TGAC_v2_LG7	Tp57577_TGAC_v2_gene6861	-	A3	25512893-25512882	Tp57577_TGAC_v2_gene6861_novel04	Tp57577_TGAC_v2_gene6861_novel02,Tp57577_TGAC_v2_gene6861_novel01,Tp57577_TGAC_v2_gene6861_novel04
Tp57577_TGAC_v2_LG7	Tp57577_TGAC_v2_gene38575	-	A3	3132338-3132326	Tp57577_TGAC_v2_gene38575_novel02	TP57577_TGAC_V2_MRNA39878-,Tp57577_TGAC_v2_gene38575_novel03,Tp57577_TGAC_v2_gene38575_novel02
Tp57577_TGAC_v2_LG7	Tp57577_TGAC_v2_gene26328	-	A3	22914711-22914686	TP57577_TGAC_V2_MRNA27229-	Tp57577_TGAC_v2_gene26328_novel01,TP57577_TGAC_V2_MRNA27229-
Tp57577_TGAC_v2_LG7	Tp57577_TGAC_v2_gene4590	-	A3	3802958-3802945	Tp57577_TGAC_v2_gene4590_novel01	Tp57577_TGAC_v2_gene4590_novel02,Tp57577_TGAC_v2_gene4590_novel01
Tp57577_TGAC_v2_LG7	Tp57577_TGAC_v2_gene30794	-	A3	27577001-27576975	Tp57577_TGAC_v2_gene30794_novel09,Tp57577_TGAC_v2_gene30794_novel08,Tp57577_TGAC_v2_gene30794_novel18,Tp57577_TGAC_v2_gene30794_novel11,Tp57577_TGAC_v2_gene30794_novel01,Tp57577_TGAC_v2_gene30794_novel13,Tp57577_TGAC_v2_gene30794_novel10,TP57577_TGAC_V2_MRNA31836-,Tp57577_TGAC_v2_gene30794_novel05,Tp57577_TGAC_v2_gene30794_novel14,Tp57577_TGAC_v2_gene30794_novel06,Tp57577_TGAC_v2_gene30794_novel2…	Tp57577_TGAC_v2_gene30794_novel04,TP57577_TGAC_V2_MRNA31836-,Tp57577_TGAC_v2_gene30794_novel02,Tp57577_TGAC_v2_gene30794_novel01,Tp57577_TGAC_v2_gene30794_novel05,Tp57577_TGAC_v2_gene30794_novel08,Tp57577_TGAC_v2_gene30794_novel09,Tp57577_TGAC_v2_gene30794_novel10,Tp57577_TGAC_v2_gene30794_novel06,Tp57577_TGAC_v2_gene30794_novel11,Tp57577_TGAC_v2_gene30794_novel13,Tp57577_TGAC_v2_gene30794_novel1…
Tp57577_TGAC_v2_LG7	Tp57577_TGAC_v2_gene30794	-	A3	27579780-27579695	Tp57577_TGAC_v2_gene30794_novel09,Tp57577_TGAC_v2_gene30794_novel08,TP57577_TGAC_V2_MRNA31836-,Tp57577_TGAC_v2_gene30794_novel01,Tp57577_TGAC_v2_gene30794_novel03,Tp57577_TGAC_v2_gene30794_novel02,Tp57577_TGAC_v2_gene30794_novel16,Tp57577_TGAC_v2_gene30794_novel04,Tp57577_TGAC_v2_gene30794_novel14,Tp57577_TGAC_v2_gene30794_novel17,Tp57577_TGAC_v2_gene30794_novel21,Tp57577_TGAC_v2_gene30794_novel2…	Tp57577_TGAC_v2_gene30794_novel13,TP57577_TGAC_V2_MRNA31836-,Tp57577_TGAC_v2_gene30794_novel03,Tp57577_TGAC_v2_gene30794_novel04,Tp57577_TGAC_v2_gene30794_novel02,Tp57577_TGAC_v2_gene30794_novel01,Tp57577_TGAC_v2_gene30794_novel08,Tp57577_TGAC_v2_gene30794_novel09,Tp57577_TGAC_v2_gene30794_novel10,Tp57577_TGAC_v2_gene30794_novel11,Tp57577_TGAC_v2_gene30794_novel16,Tp57577_TGAC_v2_gene30794_novel1…
Tp57577_TGAC_v2_LG7	Tp57577_TGAC_v2_gene29804	-	A3	18631395-18631345	TP57577_TGAC_V2_MRNA30823-	Tp57577_TGAC_v2_gene29804_novel01,TP57577_TGAC_V2_MRNA30823-
Tp57577_TGAC_v2_LG7	Tp57577_TGAC_v2_gene19397	-	A3	21318579-21318033	TP57577_TGAC_V2_MRNA20070-	Tp57577_TGAC_v2_gene19397_novel03,TP57577_TGAC_V2_MRNA20070-
Tp57577_TGAC_v2_LG7	Tp57577_TGAC_v2_gene39017	-	A3	8138670-8138602	Tp57577_TGAC_v2_gene39017_novel03	Tp57577_TGAC_v2_gene39017_novel01,Tp57577_TGAC_v2_gene39017_novel02,Tp57577_TGAC_v2_gene39017_novel03
Tp57577_TGAC_v2_LG7	Tp57577_TGAC_v2_gene3130	-	A3	11058436-11058298	TP57577_TGAC_V2_MRNA3222-,Tp57577_TGAC_v2_gene3130_novel07,Tp57577_TGAC_v2_gene3130_novel02,Tp57577_TGAC_v2_gene3130_novel10	Tp57577_TGAC_v2_gene3130_novel01,Tp57577_TGAC_v2_gene3130_novel05,Tp57577_TGAC_v2_gene3130_novel06,TP57577_TGAC_V2_MRNA3222-,Tp57577_TGAC_v2_gene3130_novel02,Tp57577_TGAC_v2_gene3130_novel09,Tp57577_TGAC_v2_gene3130_novel10,Tp57577_TGAC_v2_gene3130_novel07
Tp57577_TGAC_v2_LG7	Tp57577_TGAC_v2_gene2546	-	A3	13594964-13594957	Tp57577_TGAC_v2_gene2546_novel02	Tp57577_TGAC_v2_gene2546_novel03,Tp57577_TGAC_v2_gene2546_novel02,Tp57577_TGAC_v2_gene2546_novel01
Tp57577_TGAC_v2_LG7	Tp57577_TGAC_v2_gene38566	-	A3	2584710-2584700	TP57577_TGAC_V2_MRNA39867-,Tp57577_TGAC_v2_gene38566_novel02	Tp57577_TGAC_v2_gene38566_novel03,Tp57577_TGAC_v2_gene38566_novel01,Tp57577_TGAC_v2_gene38566_novel02,TP57577_TGAC_V2_MRNA39867-
Tp57577_TGAC_v2_LG7	Tp57577_TGAC_v2_gene30676	-	A3	24229909-24229891	Tp57577_TGAC_v2_gene30676_novel04	Tp57577_TGAC_v2_gene30676_novel07,Tp57577_TGAC_v2_gene30676_novel03,Tp57577_TGAC_v2_gene30676_novel08,Tp57577_TGAC_v2_gene30676_novel04
Tp57577_TGAC_v2_LG7	Tp57577_TGAC_v2_gene6582	-	A3	29388016-29387979	Tp57577_TGAC_v2_gene6582_novel03	TP57577_TGAC_V2_MRNA6816-,Tp57577_TGAC_v2_gene6582_novel04,Tp57577_TGAC_v2_gene6582_novel06,Tp57577_TGAC_v2_gene6582_novel03
Tp57577_TGAC_v2_LG7	Tp57577_TGAC_v2_gene6465	-	A3	29907388-29907385	Tp57577_TGAC_v2_gene6465_novel02	Tp57577_TGAC_v2_gene6465_novel01,Tp57577_TGAC_v2_gene6465_novel02
Tp57577_TGAC_v2_LG7	Tp57577_TGAC_v2_gene4240	-	A3	28106054-28105910	Tp57577_TGAC_v2_gene4240_novel02	TP57577_TGAC_V2_MRNA4376-,Tp57577_TGAC_v2_gene4240_novel02
Tp57577_TGAC_v2_scaf_775	Tp57577_TGAC_v2_gene31923	-	A3	17986-17918	Tp57577_TGAC_v2_gene31923_novel07	Tp57577_TGAC_v2_gene31923_novel01,TP57577_TGAC_V2_MRNA32992-,Tp57577_TGAC_v2_gene31923_novel03,Tp57577_TGAC_v2_gene31923_novel05,Tp57577_TGAC_v2_gene31923_novel09,Tp57577_TGAC_v2_gene31923_novel11,Tp57577_TGAC_v2_gene31923_novel13,Tp57577_TGAC_v2_gene31923_novel14,Tp57577_TGAC_v2_gene31923_novel17,Tp57577_TGAC_v2_gene31923_novel15,Tp57577_TGAC_v2_gene31923_novel19,Tp57577_TGAC_v2_gene31923_novel1…
Tp57577_TGAC_v2_scaf_964	Tp57577_TGAC_v2_gene22754	+	A3	47275-48270	Tp57577_TGAC_v2_gene22754_novel02	Tp57577_TGAC_v2_gene22754_novel03,TP57577_TGAC_V2_MRNA23534-,Tp57577_TGAC_v2_gene22754_novel02
Tp57577_TGAC_v2_scaf_349	Tp57577_TGAC_v2_gene19293	-	A3	69865-69715	TP57577_TGAC_V2_MRNA19963-	Tp57577_TGAC_v2_gene19293_novel02,Tp57577_TGAC_v2_gene19293_novel04,Tp57577_TGAC_v2_gene19293_novel05,Tp57577_TGAC_v2_gene19293_novel06,Tp57577_TGAC_v2_gene19293_novel03,TP57577_TGAC_V2_MRNA19963-
Tp57577_TGAC_v2_scaf_423	Tp57577_TGAC_v2_gene13590	+	A3	71926-72776	TP57577_TGAC_V2_MRNA14043-	Tp57577_TGAC_v2_gene13590_novel04,Tp57577_TGAC_v2_gene13590_novel07,TP57577_TGAC_V2_MRNA14043-,Tp57577_TGAC_v2_gene13590_novel05
Tp57577_TGAC_v2_scaf_221	Tp57577_TGAC_v2_gene17511	-	A3	201375-201364	Tp57577_TGAC_v2_gene17511_novel01,TP57577_TGAC_V2_MRNA18124-	Tp57577_TGAC_v2_gene17511_novel02,Tp57577_TGAC_v2_gene17511_novel01,TP57577_TGAC_V2_MRNA18124-,Tp57577_TGAC_v2_gene17511_novel03
Tp57577_TGAC_v2_scaf_221	Tp57577_TGAC_v2_gene17511	-	A3	203214-203143	Tp57577_TGAC_v2_gene17511_novel01	Tp57577_TGAC_v2_gene17511_novel02,TP57577_TGAC_V2_MRNA18124-,Tp57577_TGAC_v2_gene17511_novel03,Tp57577_TGAC_v2_gene17511_novel01
Tp57577_TGAC_v2_scaf_221	Tp57577_TGAC_v2_gene17521	+	A3	73295-74362	TP57577_TGAC_V2_MRNA18134-	Tp57577_TGAC_v2_gene17521_novel01,TP57577_TGAC_V2_MRNA18134-
Tp57577_TGAC_v2_scaf_610	Tp57577_TGAC_v2_gene34591	+	A3	90282-90313	Tp57577_TGAC_v2_gene34591_novel06	Tp57577_TGAC_v2_gene34591_novel01,Tp57577_TGAC_v2_gene34591_novel02,Tp57577_TGAC_v2_gene34591_novel03,Tp57577_TGAC_v2_gene34591_novel04,Tp57577_TGAC_v2_gene34591_novel05,Tp57577_TGAC_v2_gene34591_novel06
Tp57577_TGAC_v2_scaf_747	Tp57577_TGAC_v2_gene30457	-	A3	78957-78933	Tp57577_TGAC_v2_gene30457_novel01	TP57577_TGAC_V2_MRNA31489-,Tp57577_TGAC_v2_gene30457_novel01
Tp57577_TGAC_v2_scaf_600	Tp57577_TGAC_v2_gene34692	-	A3	119438-119411	Tp57577_TGAC_v2_gene34692_novel06,Tp57577_TGAC_v2_gene34692_novel04,Tp57577_TGAC_v2_gene34692_novel02	Tp57577_TGAC_v2_gene34692_novel03,Tp57577_TGAC_v2_gene34692_novel05,Tp57577_TGAC_v2_gene34692_novel01,Tp57577_TGAC_v2_gene34692_novel02,Tp57577_TGAC_v2_gene34692_novel04,Tp57577_TGAC_v2_gene34692_novel06
Tp57577_TGAC_v2_scaf_312	Tp57577_TGAC_v2_gene20179	+	A3	258063-258269	Tp57577_TGAC_v2_gene20179_novel01	Tp57577_TGAC_v2_gene20179_novel02,Tp57577_TGAC_v2_gene20179_novel01
Tp57577_TGAC_v2_scaf_462	Tp57577_TGAC_v2_gene14628	+	A3	192564-192606	Tp57577_TGAC_v2_gene14628_novel04	Tp57577_TGAC_v2_gene14628_novel03,Tp57577_TGAC_v2_gene14628_novel04
Tp57577_TGAC_v2_scaf_169	Tp57577_TGAC_v2_gene25701	-	A3	111270-111186	Tp57577_TGAC_v2_gene25701_novel07	TP57577_TGAC_V2_MRNA26580-,Tp57577_TGAC_v2_gene25701_novel08,Tp57577_TGAC_v2_gene25701_novel10,Tp57577_TGAC_v2_gene25701_novel07
Tp57577_TGAC_v2_scaf_169	Tp57577_TGAC_v2_gene25698	-	A3	257478-257453	Tp57577_TGAC_v2_gene25698_novel04	Tp57577_TGAC_v2_gene25698_novel01,TP57577_TGAC_V2_MRNA26577-,Tp57577_TGAC_v2_gene25698_novel02,Tp57577_TGAC_v2_gene25698_novel03,Tp57577_TGAC_v2_gene25698_novel04
Tp57577_TGAC_v2_scaf_249	Tp57577_TGAC_v2_gene15877	-	A3	35641-35631	Tp57577_TGAC_v2_gene15877_novel07,Tp57577_TGAC_v2_gene15877_novel04,Tp57577_TGAC_v2_gene15877_novel03,Tp57577_TGAC_v2_gene15877_novel10	Tp57577_TGAC_v2_gene15877_novel01,Tp57577_TGAC_v2_gene15877_novel09,Tp57577_TGAC_v2_gene15877_novel11,Tp57577_TGAC_v2_gene15877_novel08,Tp57577_TGAC_v2_gene15877_novel13,Tp57577_TGAC_v2_gene15877_novel05,Tp57577_TGAC_v2_gene15877_novel07,Tp57577_TGAC_v2_gene15877_novel02,Tp57577_TGAC_v2_gene15877_novel03,Tp57577_TGAC_v2_gene15877_novel04,Tp57577_TGAC_v2_gene15877_novel10
Tp57577_TGAC_v2_scaf_249	Tp57577_TGAC_v2_gene15877	-	A3	38001-37961	Tp57577_TGAC_v2_gene15877_novel03	Tp57577_TGAC_v2_gene15877_novel01,Tp57577_TGAC_v2_gene15877_novel09,Tp57577_TGAC_v2_gene15877_novel11,Tp57577_TGAC_v2_gene15877_novel02,Tp57577_TGAC_v2_gene15877_novel13,Tp57577_TGAC_v2_gene15877_novel10,Tp57577_TGAC_v2_gene15877_novel03
Tp57577_TGAC_v2_scaf_275	Tp57577_TGAC_v2_gene8424	-	A3	226321-226318	Tp57577_TGAC_v2_gene8424_novel01	Tp57577_TGAC_v2_gene8424_novel02,Tp57577_TGAC_v2_gene8424_novel01,Tp57577_TGAC_v2_gene8424_novel03
Tp57577_TGAC_v2_scaf_275	Tp57577_TGAC_v2_gene8424	-	A3	226488-226470	Tp57577_TGAC_v2_gene8424_novel01	Tp57577_TGAC_v2_gene8424_novel02,Tp57577_TGAC_v2_gene8424_novel03,Tp57577_TGAC_v2_gene8424_novel01
Tp57577_TGAC_v2_scaf_162	Tp57577_TGAC_v2_gene25460	-	A3	280772-280763	Tp57577_TGAC_v2_gene25460_novel01	TP57577_TGAC_V2_MRNA26325-,Tp57577_TGAC_v2_gene25460_novel01
Tp57577_TGAC_v2_scaf_448	Tp57577_TGAC_v2_gene14268	-	A3	53274-53259	Tp57577_TGAC_v2_gene14268_novel01	TP57577_TGAC_V2_MRNA14747-,Tp57577_TGAC_v2_gene14268_novel01
Tp57577_TGAC_v2_scaf_448	Tp57577_TGAC_v2_gene14273	+	A3	103404-103427	Tp57577_TGAC_v2_gene14273_novel01	TP57577_TGAC_V2_MRNA14752-,Tp57577_TGAC_v2_gene14273_novel01
Tp57577_TGAC_v2_scaf_359	Tp57577_TGAC_v2_gene18289	-	A3	14019-13981	Tp57577_TGAC_v2_gene18289_novel09	Tp57577_TGAC_v2_gene18289_novel01,Tp57577_TGAC_v2_gene18289_novel02,Tp57577_TGAC_v2_gene18289_novel04,Tp57577_TGAC_v2_gene18289_novel05,Tp57577_TGAC_v2_gene18289_novel06,Tp57577_TGAC_v2_gene18289_novel07,Tp57577_TGAC_v2_gene18289_novel03,Tp57577_TGAC_v2_gene18289_novel08,Tp57577_TGAC_v2_gene18289_novel10,Tp57577_TGAC_v2_gene18289_novel12,Tp57577_TGAC_v2_gene18289_novel13,Tp57577_TGAC_v2_gene18289…
Tp57577_TGAC_v2_scaf_359	Tp57577_TGAC_v2_gene18263	+	A3	144217-144249	Tp57577_TGAC_v2_gene18263_novel02	Tp57577_TGAC_v2_gene18263_novel01,TP57577_TGAC_V2_MRNA18898-,Tp57577_TGAC_v2_gene18263_novel03,Tp57577_TGAC_v2_gene18263_novel02
Tp57577_TGAC_v2_scaf_229	Tp57577_TGAC_v2_gene17412	-	A3	124237-123689	TP57577_TGAC_V2_MRNA18023-	Tp57577_TGAC_v2_gene17412_novel02,TP57577_TGAC_V2_MRNA18023-
Tp57577_TGAC_v2_scaf_171	Tp57577_TGAC_v2_gene24829	-	A3	96657-96613	Tp57577_TGAC_v2_gene24829_novel02	Tp57577_TGAC_v2_gene24829_novel03,Tp57577_TGAC_v2_gene24829_novel01,Tp57577_TGAC_v2_gene24829_novel04,Tp57577_TGAC_v2_gene24829_novel06,Tp57577_TGAC_v2_gene24829_novel02
Tp57577_TGAC_v2_scaf_315	Tp57577_TGAC_v2_gene20090	+	A3	89299-89347	Tp57577_TGAC_v2_gene20090_novel01	TP57577_TGAC_V2_MRNA20783-,Tp57577_TGAC_v2_gene20090_novel01
Tp57577_TGAC_v2_scaf_721	Tp57577_TGAC_v2_gene31435	+	A3	89927-89959	Tp57577_TGAC_v2_gene31435_novel01	TP57577_TGAC_V2_MRNA32494-,Tp57577_TGAC_v2_gene31435_novel01
Tp57577_TGAC_v2_scaf_192	Tp57577_TGAC_v2_gene32123	-	A3	149320-149317	TP57577_TGAC_V2_MRNA33197-	Tp57577_TGAC_v2_gene32123_novel01,TP57577_TGAC_V2_MRNA33197-
Tp57577_TGAC_v2_scaf_499	Tp57577_TGAC_v2_gene30611	+	A3	114812-116355	Tp57577_TGAC_v2_gene30611_novel05	Tp57577_TGAC_v2_gene30611_novel09,Tp57577_TGAC_v2_gene30611_novel05,Tp57577_TGAC_v2_gene30611_novel06
Tp57577_TGAC_v2_scaf_198	Tp57577_TGAC_v2_gene32328	-	A3	42562-42519	TP57577_TGAC_V2_MRNA33411-	Tp57577_TGAC_v2_gene32328_novel01,TP57577_TGAC_V2_MRNA33411-
Tp57577_TGAC_v2_scaf_198	Novelgene1095	-	A3	282842-282795	Novelgene1095_novel03	Novelgene1095_novel02,Novelgene1095_novel04,Novelgene1095_novel06,Novelgene1095_novel03
Tp57577_TGAC_v2_scaf_1194	Tp57577_TGAC_v2_gene29247	+	A3	22630-22796	Tp57577_TGAC_v2_gene29247_novel02	Tp57577_TGAC_v2_gene29247_novel01,Tp57577_TGAC_v2_gene29247_novel02
Tp57577_TGAC_v2_scaf_1164	Tp57577_TGAC_v2_gene29426	+	A3	29820-29866	Tp57577_TGAC_v2_gene29426_novel01	TP57577_TGAC_V2_MRNA30438-,Tp57577_TGAC_v2_gene29426_novel02,Tp57577_TGAC_v2_gene29426_novel01
Tp57577_TGAC_v2_scaf_174	Tp57577_TGAC_v2_gene25155	-	A3	151216-151179	Tp57577_TGAC_v2_gene25155_novel03	Tp57577_TGAC_v2_gene25155_novel02,Tp57577_TGAC_v2_gene25155_novel01,TP57577_TGAC_V2_MRNA26015-,Tp57577_TGAC_v2_gene25155_novel04,Tp57577_TGAC_v2_gene25155_novel05,Tp57577_TGAC_v2_gene25155_novel06,Tp57577_TGAC_v2_gene25155_novel03
Tp57577_TGAC_v2_scaf_174	Tp57577_TGAC_v2_gene25177	+	A3	38688-38699	Tp57577_TGAC_v2_gene25177_novel01	TP57577_TGAC_V2_MRNA26037-,Tp57577_TGAC_v2_gene25177_novel02,Tp57577_TGAC_v2_gene25177_novel03,Tp57577_TGAC_v2_gene25177_novel01
Tp57577_TGAC_v2_scaf_174	Tp57577_TGAC_v2_gene25163	+	A3	74693-74705	Tp57577_TGAC_v2_gene25163_novel05,Tp57577_TGAC_v2_gene25163_novel04,Tp57577_TGAC_v2_gene25163_novel02	Tp57577_TGAC_v2_gene25163_novel03,Tp57577_TGAC_v2_gene25163_novel06,Tp57577_TGAC_v2_gene25163_novel01,Tp57577_TGAC_v2_gene25163_novel02,Tp57577_TGAC_v2_gene25163_novel04,Tp57577_TGAC_v2_gene25163_novel05
Tp57577_TGAC_v2_scaf_1035	Tp57577_TGAC_v2_gene28555	-	A3	25286-25228	Tp57577_TGAC_v2_gene28555_novel03	Tp57577_TGAC_v2_gene28555_novel01,Tp57577_TGAC_v2_gene28555_novel02,Tp57577_TGAC_v2_gene28555_novel05,Tp57577_TGAC_v2_gene28555_novel03
Tp57577_TGAC_v2_scaf_955	Tp57577_TGAC_v2_gene22853	-	A3	6633-6587	Tp57577_TGAC_v2_gene22853_novel02	Tp57577_TGAC_v2_gene22853_novel01,TP57577_TGAC_V2_MRNA23636-,Tp57577_TGAC_v2_gene22853_novel02
Tp57577_TGAC_v2_scaf_417	Tp57577_TGAC_v2_gene13971	-	A3	22100-22073	Tp57577_TGAC_v2_gene13971_novel01	Tp57577_TGAC_v2_gene13971_novel02,Tp57577_TGAC_v2_gene13971_novel01
Tp57577_TGAC_v2_scaf_184	Tp57577_TGAC_v2_gene32920	+	A3	13078-13083	Tp57577_TGAC_v2_gene32920_novel01	TP57577_TGAC_V2_MRNA34024-,Tp57577_TGAC_v2_gene32920_novel03,Tp57577_TGAC_v2_gene32920_novel04,Tp57577_TGAC_v2_gene32920_novel01
Tp57577_TGAC_v2_scaf_184	Tp57577_TGAC_v2_gene32920	+	A3	12587-12611	TP57577_TGAC_V2_MRNA34024-,Tp57577_TGAC_v2_gene32920_novel02,Tp57577_TGAC_v2_gene32920_novel04	Tp57577_TGAC_v2_gene32920_novel03,TP57577_TGAC_V2_MRNA34024-,Tp57577_TGAC_v2_gene32920_novel01,Tp57577_TGAC_v2_gene32920_novel02,Tp57577_TGAC_v2_gene32920_novel04
Tp57577_TGAC_v2_scaf_184	Tp57577_TGAC_v2_gene32897	+	A3	357269-357282	TP57577_TGAC_V2_MRNA34001-	Tp57577_TGAC_v2_gene32897_novel02,TP57577_TGAC_V2_MRNA34001-
Tp57577_TGAC_v2_scaf_612	Tp57577_TGAC_v2_gene34574	-	A3	48239-48223	Tp57577_TGAC_v2_gene34574_novel01	TP57577_TGAC_V2_MRNA35750-,Tp57577_TGAC_v2_gene34574_novel01
Tp57577_TGAC_v2_scaf_259	Tp57577_TGAC_v2_gene16915	+	A3	171547-171609	Tp57577_TGAC_v2_gene16915_novel02	Tp57577_TGAC_v2_gene16915_novel03,Tp57577_TGAC_v2_gene16915_novel02
Tp57577_TGAC_v2_scaf_296	Tp57577_TGAC_v2_gene8567	+	A3	168161-168229	Tp57577_TGAC_v2_gene8567_novel03	Tp57577_TGAC_v2_gene8567_novel05,Tp57577_TGAC_v2_gene8567_novel03
Tp57577_TGAC_v2_scaf_329	Tp57577_TGAC_v2_gene19939	-	A3	162522-162482	TP57577_TGAC_V2_MRNA20631-	Tp57577_TGAC_v2_gene19939_novel01,Tp57577_TGAC_v2_gene19939_novel02,TP57577_TGAC_V2_MRNA20631-,Tp57577_TGAC_v2_gene19939_novel03
Tp57577_TGAC_v2_scaf_509	Tp57577_TGAC_v2_gene10006	+	A3	45109-45178	Tp57577_TGAC_v2_gene10006_novel05	Tp57577_TGAC_v2_gene10006_novel02,Tp57577_TGAC_v2_gene10006_novel06,Tp57577_TGAC_v2_gene10006_novel03,Tp57577_TGAC_v2_gene10006_novel08,Tp57577_TGAC_v2_gene10006_novel09,Tp57577_TGAC_v2_gene10006_novel04,Tp57577_TGAC_v2_gene10006_novel10,Tp57577_TGAC_v2_gene10006_novel11,Tp57577_TGAC_v2_gene10006_novel14,Tp57577_TGAC_v2_gene10006_novel15,Tp57577_TGAC_v2_gene10006_novel16,Tp57577_TGAC_v2_gene10006…
Tp57577_TGAC_v2_scaf_152	Tp57577_TGAC_v2_gene26024	+	A3	238211-238250	Tp57577_TGAC_v2_gene26024_novel03	Tp57577_TGAC_v2_gene26024_novel01,Tp57577_TGAC_v2_gene26024_novel03
Tp57577_TGAC_v2_scaf_152	Tp57577_TGAC_v2_gene26024	+	A3	237963-238211	Tp57577_TGAC_v2_gene26024_novel01	Tp57577_TGAC_v2_gene26024_novel02,Tp57577_TGAC_v2_gene26024_novel05,Tp57577_TGAC_v2_gene26024_novel01
Tp57577_TGAC_v2_scaf_152	Tp57577_TGAC_v2_gene26024	+	A3	237963-238250	Tp57577_TGAC_v2_gene26024_novel03	Tp57577_TGAC_v2_gene26024_novel02,Tp57577_TGAC_v2_gene26024_novel05,Tp57577_TGAC_v2_gene26024_novel03
Tp57577_TGAC_v2_scaf_680	Tp57577_TGAC_v2_gene22485	+	A3	10519-10538	Tp57577_TGAC_v2_gene22485_novel01	Tp57577_TGAC_v2_gene22485_novel03,Tp57577_TGAC_v2_gene22485_novel02,TP57577_TGAC_V2_MRNA23256-,Tp57577_TGAC_v2_gene22485_novel04,Tp57577_TGAC_v2_gene22485_novel01
Tp57577_TGAC_v2_scaf_34	Tp57577_TGAC_v2_gene4283	-	A3	76133-76113	Tp57577_TGAC_v2_gene4283_novel03	Tp57577_TGAC_v2_gene4283_novel01,Tp57577_TGAC_v2_gene4283_novel03
Tp57577_TGAC_v2_scaf_34	Tp57577_TGAC_v2_gene4283	-	A3	76133-75591	TP57577_TGAC_V2_MRNA4423-,Tp57577_TGAC_v2_gene4283_novel02	Tp57577_TGAC_v2_gene4283_novel01,TP57577_TGAC_V2_MRNA4423-,Tp57577_TGAC_v2_gene4283_novel04,Tp57577_TGAC_v2_gene4283_novel02
Tp57577_TGAC_v2_scaf_34	Tp57577_TGAC_v2_gene4283	-	A3	76113-75591	TP57577_TGAC_V2_MRNA4423-,Tp57577_TGAC_v2_gene4283_novel02	Tp57577_TGAC_v2_gene4283_novel03,TP57577_TGAC_V2_MRNA4423-,Tp57577_TGAC_v2_gene4283_novel04,Tp57577_TGAC_v2_gene4283_novel02
Tp57577_TGAC_v2_scaf_34	Tp57577_TGAC_v2_gene4252	-	A3	240350-240340	Tp57577_TGAC_v2_gene4252_novel02	TP57577_TGAC_V2_MRNA4389-,Tp57577_TGAC_v2_gene4252_novel02
Tp57577_TGAC_v2_scaf_591	Tp57577_TGAC_v2_gene14962	+	A3	66560-66660	Tp57577_TGAC_v2_gene14962_novel92	Tp57577_TGAC_v2_gene14962_novel01,Tp57577_TGAC_v2_gene14962_novel02,Tp57577_TGAC_v2_gene14962_novel08,Tp57577_TGAC_v2_gene14962_novel09,Tp57577_TGAC_v2_gene14962_novel11,Tp57577_TGAC_v2_gene14962_novel15,Tp57577_TGAC_v2_gene14962_novel17,Tp57577_TGAC_v2_gene14962_novel18,Tp57577_TGAC_v2_gene14962_novel19,Tp57577_TGAC_v2_gene14962_novel21,Tp57577_TGAC_v2_gene14962_novel22,Tp57577_TGAC_v2_gene14962…
Tp57577_TGAC_v2_scaf_591	Tp57577_TGAC_v2_gene14962	+	A3	67938-68247	Tp57577_TGAC_v2_gene14962_novel73	Tp57577_TGAC_v2_gene14962_novel01,Tp57577_TGAC_v2_gene14962_novel26,Tp57577_TGAC_v2_gene14962_novel30,Tp57577_TGAC_v2_gene14962_novel38,Tp57577_TGAC_v2_gene14962_novel59,Tp57577_TGAC_v2_gene14962_novel68,Tp57577_TGAC_v2_gene14962_novel100,Tp57577_TGAC_v2_gene14962_novel128,Tp57577_TGAC_v2_gene14962_novel73
Tp57577_TGAC_v2_scaf_591	Tp57577_TGAC_v2_gene14962	+	A3	67827-68136	Tp57577_TGAC_v2_gene14962_novel23,Tp57577_TGAC_v2_gene14962_novel75,Tp57577_TGAC_v2_gene14962_novel65	Tp57577_TGAC_v2_gene14962_novel17,Tp57577_TGAC_v2_gene14962_novel22,Tp57577_TGAC_v2_gene14962_novel31,Tp57577_TGAC_v2_gene14962_novel48,Tp57577_TGAC_v2_gene14962_novel64,Tp57577_TGAC_v2_gene14962_novel81,Tp57577_TGAC_v2_gene14962_novel91,Tp57577_TGAC_v2_gene14962_novel92,Tp57577_TGAC_v2_gene14962_novel98,Tp57577_TGAC_v2_gene14962_novel104,Tp57577_TGAC_v2_gene14962_novel109,Tp57577_TGAC_v2_gene149…
Tp57577_TGAC_v2_scaf_591	Tp57577_TGAC_v2_gene14962	+	A3	67356-67665	Tp57577_TGAC_v2_gene14962_novel132	Tp57577_TGAC_v2_gene14962_novel25,Tp57577_TGAC_v2_gene14962_novel132
Tp57577_TGAC_v2_scaf_591	Tp57577_TGAC_v2_gene14962	+	A3	67665-67974	Tp57577_TGAC_v2_gene14962_novel114,Tp57577_TGAC_v2_gene14962_novel90	Tp57577_TGAC_v2_gene14962_novel33,Tp57577_TGAC_v2_gene14962_novel50,Tp57577_TGAC_v2_gene14962_novel85,Tp57577_TGAC_v2_gene14962_novel106,Tp57577_TGAC_v2_gene14962_novel90,Tp57577_TGAC_v2_gene14962_novel114,Tp57577_TGAC_v2_gene14962_novel126
Tp57577_TGAC_v2_scaf_591	Tp57577_TGAC_v2_gene14962	+	A3	67518-67827	Tp57577_TGAC_v2_gene14962_novel77	Tp57577_TGAC_v2_gene14962_novel43,Tp57577_TGAC_v2_gene14962_novel77,Tp57577_TGAC_v2_gene14962_novel113
Tp57577_TGAC_v2_scaf_591	Tp57577_TGAC_v2_gene14962	+	A3	67518-68136	Tp57577_TGAC_v2_gene14962_novel115	Tp57577_TGAC_v2_gene14962_novel43,Tp57577_TGAC_v2_gene14962_novel115
Tp57577_TGAC_v2_scaf_591	Tp57577_TGAC_v2_gene14962	+	A3	67827-68136	Tp57577_TGAC_v2_gene14962_novel115	Tp57577_TGAC_v2_gene14962_novel77,Tp57577_TGAC_v2_gene14962_novel113,Tp57577_TGAC_v2_gene14962_novel115
Tp57577_TGAC_v2_scaf_591	Tp57577_TGAC_v2_gene14958	-	A3	90439-90413	TP57577_TGAC_V2_MRNA15457-,Tp57577_TGAC_v2_gene14958_novel03,Tp57577_TGAC_v2_gene14958_novel02,Tp57577_TGAC_v2_gene14958_novel05,Tp57577_TGAC_v2_gene14958_novel04	Tp57577_TGAC_v2_gene14958_novel09,Tp57577_TGAC_v2_gene14958_novel02,Tp57577_TGAC_v2_gene14958_novel03,TP57577_TGAC_V2_MRNA15457-,Tp57577_TGAC_v2_gene14958_novel04,Tp57577_TGAC_v2_gene14958_novel05,Tp57577_TGAC_v2_gene14958_novel07
Tp57577_TGAC_v2_scaf_106	Tp57577_TGAC_v2_gene33939	-	A3	199255-199210	Tp57577_TGAC_v2_gene33939_novel03	Tp57577_TGAC_v2_gene33939_novel02,Tp57577_TGAC_v2_gene33939_novel06,Tp57577_TGAC_v2_gene33939_novel07,Tp57577_TGAC_v2_gene33939_novel03
Tp57577_TGAC_v2_scaf_106	Tp57577_TGAC_v2_gene33913	-	A3	428583-428560	Tp57577_TGAC_v2_gene33913_novel05	TP57577_TGAC_V2_MRNA35057-,Tp57577_TGAC_v2_gene33913_novel04,Tp57577_TGAC_v2_gene33913_novel06,Tp57577_TGAC_v2_gene33913_novel07,Tp57577_TGAC_v2_gene33913_novel12,Tp57577_TGAC_v2_gene33913_novel08,Tp57577_TGAC_v2_gene33913_novel15,Tp57577_TGAC_v2_gene33913_novel17,Tp57577_TGAC_v2_gene33913_novel09,Tp57577_TGAC_v2_gene33913_novel18,Tp57577_TGAC_v2_gene33913_novel19,Tp57577_TGAC_v2_gene33913_novel05
Tp57577_TGAC_v2_scaf_106	Tp57577_TGAC_v2_gene33940	+	A3	407134-407144	Tp57577_TGAC_v2_gene33940_novel01	TP57577_TGAC_V2_MRNA35085-,Tp57577_TGAC_v2_gene33940_novel01
Tp57577_TGAC_v2_scaf_106	Tp57577_TGAC_v2_gene33938	+	A3	156304-156408	Tp57577_TGAC_v2_gene33938_novel31	Tp57577_TGAC_v2_gene33938_novel03,Tp57577_TGAC_v2_gene33938_novel08,Tp57577_TGAC_v2_gene33938_novel09,Tp57577_TGAC_v2_gene33938_novel10,Tp57577_TGAC_v2_gene33938_novel12,Tp57577_TGAC_v2_gene33938_novel13,Tp57577_TGAC_v2_gene33938_novel14,Tp57577_TGAC_v2_gene33938_novel16,Tp57577_TGAC_v2_gene33938_novel15,Tp57577_TGAC_v2_gene33938_novel17,Tp57577_TGAC_v2_gene33938_novel18,Tp57577_TGAC_v2_gene33938…
Tp57577_TGAC_v2_scaf_515	Tp57577_TGAC_v2_gene8721	-	A3	40401-40372	Tp57577_TGAC_v2_gene8721_novel02	TP57577_TGAC_V2_MRNA9015-,Tp57577_TGAC_v2_gene8721_novel01,Tp57577_TGAC_v2_gene8721_novel04,Tp57577_TGAC_v2_gene8721_novel02
Tp57577_TGAC_v2_scaf_766	Tp57577_TGAC_v2_gene29680	+	A3	55696-55705	Tp57577_TGAC_v2_gene29680_novel11	Tp57577_TGAC_v2_gene29680_novel01,Tp57577_TGAC_v2_gene29680_novel04,Tp57577_TGAC_v2_gene29680_novel08,Tp57577_TGAC_v2_gene29680_novel05,Tp57577_TGAC_v2_gene29680_novel02,Tp57577_TGAC_v2_gene29680_novel06,Tp57577_TGAC_v2_gene29680_novel03,Tp57577_TGAC_v2_gene29680_novel07,Tp57577_TGAC_v2_gene29680_novel10,Tp57577_TGAC_v2_gene29680_novel12,Tp57577_TGAC_v2_gene29680_novel13,Tp57577_TGAC_v2_gene29680…
Tp57577_TGAC_v2_scaf_766	Tp57577_TGAC_v2_gene29680	+	A3	59794-59797	Tp57577_TGAC_v2_gene29680_novel13	Tp57577_TGAC_v2_gene29680_novel01,Tp57577_TGAC_v2_gene29680_novel04,Tp57577_TGAC_v2_gene29680_novel08,Tp57577_TGAC_v2_gene29680_novel05,Tp57577_TGAC_v2_gene29680_novel02,Tp57577_TGAC_v2_gene29680_novel06,Tp57577_TGAC_v2_gene29680_novel03,Tp57577_TGAC_v2_gene29680_novel07,Tp57577_TGAC_v2_gene29680_novel10,Tp57577_TGAC_v2_gene29680_novel11,Tp57577_TGAC_v2_gene29680_novel12,Tp57577_TGAC_v2_gene29680…
Tp57577_TGAC_v2_scaf_766	Tp57577_TGAC_v2_gene29680	+	A3	56275-56295	Tp57577_TGAC_v2_gene29680_novel11	Tp57577_TGAC_v2_gene29680_novel04,Tp57577_TGAC_v2_gene29680_novel11
Tp57577_TGAC_v2_scaf_766	Tp57577_TGAC_v2_gene29680	+	A3	56287-56304	Tp57577_TGAC_v2_gene29680_novel08	Tp57577_TGAC_v2_gene29680_novel05,Tp57577_TGAC_v2_gene29680_novel02,Tp57577_TGAC_v2_gene29680_novel03,Tp57577_TGAC_v2_gene29680_novel07,Tp57577_TGAC_v2_gene29680_novel10,Tp57577_TGAC_v2_gene29680_novel12,Tp57577_TGAC_v2_gene29680_novel13,Tp57577_TGAC_v2_gene29680_novel14,Tp57577_TGAC_v2_gene29680_novel08
Tp57577_TGAC_v2_scaf_130	Tp57577_TGAC_v2_gene23256	+	A3	63723-63725	Tp57577_TGAC_v2_gene23256_novel07	Tp57577_TGAC_v2_gene23256_novel01,Tp57577_TGAC_v2_gene23256_novel02,Tp57577_TGAC_v2_gene23256_novel03,Tp57577_TGAC_v2_gene23256_novel04,Tp57577_TGAC_v2_gene23256_novel05,Tp57577_TGAC_v2_gene23256_novel06,Tp57577_TGAC_v2_gene23256_novel08,Tp57577_TGAC_v2_gene23256_novel09,Tp57577_TGAC_v2_gene23256_novel10,Tp57577_TGAC_v2_gene23256_novel07
Tp57577_TGAC_v2_scaf_550	Tp57577_TGAC_v2_gene9259	-	A3	21427-21410	Tp57577_TGAC_v2_gene9259_novel01	Tp57577_TGAC_v2_gene9259_novel03,Tp57577_TGAC_v2_gene9259_novel04,Tp57577_TGAC_v2_gene9259_novel02,Tp57577_TGAC_v2_gene9259_novel06,Tp57577_TGAC_v2_gene9259_novel07,Tp57577_TGAC_v2_gene9259_novel01
Tp57577_TGAC_v2_scaf_186	Tp57577_TGAC_v2_gene32826	-	A3	109297-109279	Tp57577_TGAC_v2_gene32826_novel05	TP57577_TGAC_V2_MRNA33930-,Tp57577_TGAC_v2_gene32826_novel03,Tp57577_TGAC_v2_gene32826_novel04,Tp57577_TGAC_v2_gene32826_novel06,Tp57577_TGAC_v2_gene32826_novel05
Tp57577_TGAC_v2_scaf_186	Novelgene0984	-	A3	45029-45016	Novelgene0984_novel02	Novelgene0984_novel01,Novelgene0984_novel03,Novelgene0984_novel02
Tp57577_TGAC_v2_scaf_222	Tp57577_TGAC_v2_gene17534	-	A3	81713-81623	Tp57577_TGAC_v2_gene17534_novel05,Tp57577_TGAC_v2_gene17534_novel19,Tp57577_TGAC_v2_gene17534_novel18,Tp57577_TGAC_v2_gene17534_novel08,Tp57577_TGAC_v2_gene17534_novel06,Tp57577_TGAC_v2_gene17534_novel07,Tp57577_TGAC_v2_gene17534_novel16,Tp57577_TGAC_v2_gene17534_novel02,Tp57577_TGAC_v2_gene17534_novel03,Tp57577_TGAC_v2_gene17534_novel13,Tp57577_TGAC_v2_gene17534_novel01,Tp57577_TGAC_v2_gene17534…	Tp57577_TGAC_v2_gene17534_novel04,TP57577_TGAC_V2_MRNA18148-,Tp57577_TGAC_v2_gene17534_novel01,Tp57577_TGAC_v2_gene17534_novel02,Tp57577_TGAC_v2_gene17534_novel03,Tp57577_TGAC_v2_gene17534_novel08,Tp57577_TGAC_v2_gene17534_novel05,Tp57577_TGAC_v2_gene17534_novel06,Tp57577_TGAC_v2_gene17534_novel07,Tp57577_TGAC_v2_gene17534_novel11,Tp57577_TGAC_v2_gene17534_novel12,Tp57577_TGAC_v2_gene17534_novel1…
Tp57577_TGAC_v2_scaf_222	Tp57577_TGAC_v2_gene17532	+	A3	214382-214661	Tp57577_TGAC_v2_gene17532_novel02	TP57577_TGAC_V2_MRNA18146-,Tp57577_TGAC_v2_gene17532_novel02
Tp57577_TGAC_v2_scaf_82	Tp57577_TGAC_v2_gene3272	-	A3	241786-241777	Tp57577_TGAC_v2_gene3272_novel02	TP57577_TGAC_V2_MRNA3365-,Tp57577_TGAC_v2_gene3272_novel01,Tp57577_TGAC_v2_gene3272_novel02
Tp57577_TGAC_v2_scaf_82	Tp57577_TGAC_v2_gene3257	-	A3	65425-65397	Tp57577_TGAC_v2_gene3257_novel01	Tp57577_TGAC_v2_gene3257_novel02,Tp57577_TGAC_v2_gene3257_novel01
Tp57577_TGAC_v2_scaf_156	Tp57577_TGAC_v2_gene26233	+	A3	139362-139383	Tp57577_TGAC_v2_gene26233_novel08	TP57577_TGAC_V2_MRNA27129-,Tp57577_TGAC_v2_gene26233_novel01,Tp57577_TGAC_v2_gene26233_novel02,Tp57577_TGAC_v2_gene26233_novel04,Tp57577_TGAC_v2_gene26233_novel05,Tp57577_TGAC_v2_gene26233_novel03,Tp57577_TGAC_v2_gene26233_novel06,Tp57577_TGAC_v2_gene26233_novel07,Tp57577_TGAC_v2_gene26233_novel09,Tp57577_TGAC_v2_gene26233_novel10,Tp57577_TGAC_v2_gene26233_novel11,Tp57577_TGAC_v2_gene26233_novel1…
Tp57577_TGAC_v2_scaf_1116	Tp57577_TGAC_v2_gene31045	+	A3	25587-25631	Tp57577_TGAC_v2_gene31045_novel01	Tp57577_TGAC_v2_gene31045_novel02,TP57577_TGAC_V2_MRNA32091-,Tp57577_TGAC_v2_gene31045_novel01
Tp57577_TGAC_v2_scaf_547	Tp57577_TGAC_v2_gene7618	-	A3	21767-21729	Tp57577_TGAC_v2_gene7618_novel03,Tp57577_TGAC_v2_gene7618_novel02	Tp57577_TGAC_v2_gene7618_novel01,Tp57577_TGAC_v2_gene7618_novel04,Tp57577_TGAC_v2_gene7618_novel05,Tp57577_TGAC_v2_gene7618_novel02,Tp57577_TGAC_v2_gene7618_novel03,Tp57577_TGAC_v2_gene7618_novel06
Tp57577_TGAC_v2_scaf_485	Tp57577_TGAC_v2_gene30120	+	A3	163750-163790	Tp57577_TGAC_v2_gene30120_novel01	Tp57577_TGAC_v2_gene30120_novel02,Tp57577_TGAC_v2_gene30120_novel03,Tp57577_TGAC_v2_gene30120_novel01
Tp57577_TGAC_v2_scaf_485	Tp57577_TGAC_v2_gene30108	-	A3	48238-48171	Tp57577_TGAC_v2_gene30108_novel01	Tp57577_TGAC_v2_gene30108_novel03,Tp57577_TGAC_v2_gene30108_novel01,Tp57577_TGAC_v2_gene30108_novel02
Tp57577_TGAC_v2_scaf_872	Tp57577_TGAC_v2_gene27948	-	A3	44651-44635	Tp57577_TGAC_v2_gene27948_novel02	Tp57577_TGAC_v2_gene27948_novel01,Tp57577_TGAC_v2_gene27948_novel02
Tp57577_TGAC_v2_scaf_862	Tp57577_TGAC_v2_gene28048	+	A3	71511-71580	Tp57577_TGAC_v2_gene28048_novel01	Tp57577_TGAC_v2_gene28048_novel02,Tp57577_TGAC_v2_gene28048_novel01
Tp57577_TGAC_v2_scaf_566	Tp57577_TGAC_v2_gene10297	-	A3	52601-52543	Tp57577_TGAC_v2_gene10297_novel22	Tp57577_TGAC_v2_gene10297_novel01,Tp57577_TGAC_v2_gene10297_novel03,Tp57577_TGAC_v2_gene10297_novel04,TP57577_TGAC_V2_MRNA10640-,Tp57577_TGAC_v2_gene10297_novel07,Tp57577_TGAC_v2_gene10297_novel08,Tp57577_TGAC_v2_gene10297_novel09,Tp57577_TGAC_v2_gene10297_novel10,Tp57577_TGAC_v2_gene10297_novel11,Tp57577_TGAC_v2_gene10297_novel12,Tp57577_TGAC_v2_gene10297_novel14,Tp57577_TGAC_v2_gene10297_novel1…
Tp57577_TGAC_v2_scaf_566	Tp57577_TGAC_v2_gene10297	-	A3	59242-59213	Tp57577_TGAC_v2_gene10297_novel26	Tp57577_TGAC_v2_gene10297_novel01,Tp57577_TGAC_v2_gene10297_novel03,Tp57577_TGAC_v2_gene10297_novel04,TP57577_TGAC_V2_MRNA10640-,Tp57577_TGAC_v2_gene10297_novel10,Tp57577_TGAC_v2_gene10297_novel15,Tp57577_TGAC_v2_gene10297_novel17,Tp57577_TGAC_v2_gene10297_novel18,Tp57577_TGAC_v2_gene10297_novel20,Tp57577_TGAC_v2_gene10297_novel13,Tp57577_TGAC_v2_gene10297_novel21,Tp57577_TGAC_v2_gene10297_novel2…
Tp57577_TGAC_v2_scaf_1079	Tp57577_TGAC_v2_gene27431	-	A3	37122-37104	Tp57577_TGAC_v2_gene27431_novel01	TP57577_TGAC_V2_MRNA28372-,Tp57577_TGAC_v2_gene27431_novel03,Tp57577_TGAC_v2_gene27431_novel01,Tp57577_TGAC_v2_gene27431_novel02
Tp57577_TGAC_v2_scaf_459	Tp57577_TGAC_v2_gene11360	+	A3	135658-135736	Tp57577_TGAC_v2_gene11360_novel02	Tp57577_TGAC_v2_gene11360_novel01,Tp57577_TGAC_v2_gene11360_novel02
Tp57577_TGAC_v2_scaf_251	Tp57577_TGAC_v2_gene15586	-	A3	115246-115239	Tp57577_TGAC_v2_gene15586_novel02	Tp57577_TGAC_v2_gene15586_novel01,Tp57577_TGAC_v2_gene15586_novel02
Tp57577_TGAC_v2_scaf_142	Tp57577_TGAC_v2_gene26667	+	A3	123228-123526	TP57577_TGAC_V2_MRNA27579-	Tp57577_TGAC_v2_gene26667_novel03,TP57577_TGAC_V2_MRNA27579-
Tp57577_TGAC_v2_scaf_307	Tp57577_TGAC_v2_gene18865	-	A3	32899-32883	Tp57577_TGAC_v2_gene18865_novel01	TP57577_TGAC_V2_MRNA19521-,Tp57577_TGAC_v2_gene18865_novel02,Tp57577_TGAC_v2_gene18865_novel01
Tp57577_TGAC_v2_scaf_866	Tp57577_TGAC_v2_gene28025	-	A3	24284-24236	Tp57577_TGAC_v2_gene28025_novel03	Tp57577_TGAC_v2_gene28025_novel02,Tp57577_TGAC_v2_gene28025_novel03
Tp57577_TGAC_v2_scaf_558	Tp57577_TGAC_v2_gene9371	-	A3	16057-15981	Tp57577_TGAC_v2_gene9371_novel04	Tp57577_TGAC_v2_gene9371_novel01,Tp57577_TGAC_v2_gene9371_novel02,TP57577_TGAC_V2_MRNA9683-,Tp57577_TGAC_v2_gene9371_novel05,Tp57577_TGAC_v2_gene9371_novel03,Tp57577_TGAC_v2_gene9371_novel06,Tp57577_TGAC_v2_gene9371_novel04
Tp57577_TGAC_v2_scaf_636	Tp57577_TGAC_v2_gene35291	-	A3	69820-69787	Tp57577_TGAC_v2_gene35291_novel06	Tp57577_TGAC_v2_gene35291_novel01,Tp57577_TGAC_v2_gene35291_novel02,Tp57577_TGAC_v2_gene35291_novel03,Tp57577_TGAC_v2_gene35291_novel04,Tp57577_TGAC_v2_gene35291_novel05,Tp57577_TGAC_v2_gene35291_novel06
Tp57577_TGAC_v2_scaf_322	Tp57577_TGAC_v2_gene19845	-	A3	62669-62654	Tp57577_TGAC_v2_gene19845_novel04	TP57577_TGAC_V2_MRNA20529-,Tp57577_TGAC_v2_gene19845_novel02,Tp57577_TGAC_v2_gene19845_novel04,Tp57577_TGAC_v2_gene19845_novel03
Tp57577_TGAC_v2_scaf_74	Tp57577_TGAC_v2_gene1575	-	A3	448445-448431	Tp57577_TGAC_v2_gene1575_novel01	TP57577_TGAC_V2_MRNA1599-,Tp57577_TGAC_v2_gene1575_novel01
Tp57577_TGAC_v2_scaf_761	Tp57577_TGAC_v2_gene29738	-	A3	83347-83312	Tp57577_TGAC_v2_gene29738_novel08	Tp57577_TGAC_v2_gene29738_novel01,Tp57577_TGAC_v2_gene29738_novel02,Tp57577_TGAC_v2_gene29738_novel10,Tp57577_TGAC_v2_gene29738_novel11,Tp57577_TGAC_v2_gene29738_novel12,Tp57577_TGAC_v2_gene29738_novel13,TP57577_TGAC_V2_MRNA30754-,Tp57577_TGAC_v2_gene29738_novel09,Tp57577_TGAC_v2_gene29738_novel15,Tp57577_TGAC_v2_gene29738_novel16,Tp57577_TGAC_v2_gene29738_novel17,Tp57577_TGAC_v2_gene29738_novel08
Tp57577_TGAC_v2_scaf_761	Tp57577_TGAC_v2_gene29738	-	A3	83347-83332	Tp57577_TGAC_v2_gene29738_novel03	Tp57577_TGAC_v2_gene29738_novel01,Tp57577_TGAC_v2_gene29738_novel02,Tp57577_TGAC_v2_gene29738_novel10,Tp57577_TGAC_v2_gene29738_novel11,Tp57577_TGAC_v2_gene29738_novel12,Tp57577_TGAC_v2_gene29738_novel13,TP57577_TGAC_V2_MRNA30754-,Tp57577_TGAC_v2_gene29738_novel09,Tp57577_TGAC_v2_gene29738_novel15,Tp57577_TGAC_v2_gene29738_novel16,Tp57577_TGAC_v2_gene29738_novel17,Tp57577_TGAC_v2_gene29738_novel0…
Tp57577_TGAC_v2_scaf_761	Tp57577_TGAC_v2_gene29738	-	A3	91946-91928	Tp57577_TGAC_v2_gene29738_novel06,Tp57577_TGAC_v2_gene29738_novel16,Tp57577_TGAC_v2_gene29738_novel04,Tp57577_TGAC_v2_gene29738_novel07,Tp57577_TGAC_v2_gene29738_novel15	Tp57577_TGAC_v2_gene29738_novel01,Tp57577_TGAC_v2_gene29738_novel03,Tp57577_TGAC_v2_gene29738_novel14,Tp57577_TGAC_v2_gene29738_novel13,TP57577_TGAC_V2_MRNA30754-,Tp57577_TGAC_v2_gene29738_novel07,Tp57577_TGAC_v2_gene29738_novel02,Tp57577_TGAC_v2_gene29738_novel06,Tp57577_TGAC_v2_gene29738_novel15,Tp57577_TGAC_v2_gene29738_novel04,Tp57577_TGAC_v2_gene29738_novel16
Tp57577_TGAC_v2_scaf_761	Tp57577_TGAC_v2_gene29738	-	A3	93522-93411	Tp57577_TGAC_v2_gene29738_novel06	Tp57577_TGAC_v2_gene29738_novel01,Tp57577_TGAC_v2_gene29738_novel05,Tp57577_TGAC_v2_gene29738_novel07,Tp57577_TGAC_v2_gene29738_novel02,Tp57577_TGAC_v2_gene29738_novel03,Tp57577_TGAC_v2_gene29738_novel13,TP57577_TGAC_V2_MRNA30754-,Tp57577_TGAC_v2_gene29738_novel15,Tp57577_TGAC_v2_gene29738_novel04,Tp57577_TGAC_v2_gene29738_novel16,Tp57577_TGAC_v2_gene29738_novel06
Tp57577_TGAC_v2_scaf_761	Tp57577_TGAC_v2_gene29738	-	A3	92080-92077	Tp57577_TGAC_v2_gene29738_novel01	Tp57577_TGAC_v2_gene29738_novel02,Tp57577_TGAC_v2_gene29738_novel06,Tp57577_TGAC_v2_gene29738_novel03,Tp57577_TGAC_v2_gene29738_novel13,TP57577_TGAC_V2_MRNA30754-,Tp57577_TGAC_v2_gene29738_novel15,Tp57577_TGAC_v2_gene29738_novel04,Tp57577_TGAC_v2_gene29738_novel16,Tp57577_TGAC_v2_gene29738_novel01,Tp57577_TGAC_v2_gene29738_novel05
Tp57577_TGAC_v2_scaf_761	Tp57577_TGAC_v2_gene29738	-	A3	83332-83312	Tp57577_TGAC_v2_gene29738_novel08	Tp57577_TGAC_v2_gene29738_novel03,Tp57577_TGAC_v2_gene29738_novel04,Tp57577_TGAC_v2_gene29738_novel08
Tp57577_TGAC_v2_scaf_328	Tp57577_TGAC_v2_gene19912	-	A3	127452-127377	Tp57577_TGAC_v2_gene19912_novel04	Tp57577_TGAC_v2_gene19912_novel01,Tp57577_TGAC_v2_gene19912_novel02,Tp57577_TGAC_v2_gene19912_novel08,Tp57577_TGAC_v2_gene19912_novel09,Tp57577_TGAC_v2_gene19912_novel03,Tp57577_TGAC_v2_gene19912_novel10,Tp57577_TGAC_v2_gene19912_novel12,Tp57577_TGAC_v2_gene19912_novel14,Tp57577_TGAC_v2_gene19912_novel11,Tp57577_TGAC_v2_gene19912_novel17,Tp57577_TGAC_v2_gene19912_novel21,Tp57577_TGAC_v2_gene19912…
Tp57577_TGAC_v2_scaf_328	Tp57577_TGAC_v2_gene19912	-	A3	130037-129962	Tp57577_TGAC_v2_gene19912_novel02	Tp57577_TGAC_v2_gene19912_novel01,Tp57577_TGAC_v2_gene19912_novel10,Tp57577_TGAC_v2_gene19912_novel14,Tp57577_TGAC_v2_gene19912_novel11,Tp57577_TGAC_v2_gene19912_novel18,Tp57577_TGAC_v2_gene19912_novel19,Tp57577_TGAC_v2_gene19912_novel22,Tp57577_TGAC_v2_gene19912_novel13,Tp57577_TGAC_v2_gene19912_novel25,Tp57577_TGAC_v2_gene19912_novel20,Tp57577_TGAC_v2_gene19912_novel04,Tp57577_TGAC_v2_gene19912…
Tp57577_TGAC_v2_scaf_617	Tp57577_TGAC_v2_gene34799	-	A3	67196-67168	Tp57577_TGAC_v2_gene34799_novel05,Tp57577_TGAC_v2_gene34799_novel01	TP57577_TGAC_V2_MRNA35985-,Tp57577_TGAC_v2_gene34799_novel02,Tp57577_TGAC_v2_gene34799_novel01,Tp57577_TGAC_v2_gene34799_novel05
Tp57577_TGAC_v2_scaf_748	Tp57577_TGAC_v2_gene30399	+	A3	61484-61565	Tp57577_TGAC_v2_gene30399_novel03	Tp57577_TGAC_v2_gene30399_novel01,TP57577_TGAC_V2_MRNA31429-,Tp57577_TGAC_v2_gene30399_novel02,Tp57577_TGAC_v2_gene30399_novel04,Tp57577_TGAC_v2_gene30399_novel05,Tp57577_TGAC_v2_gene30399_novel06,Tp57577_TGAC_v2_gene30399_novel07,Tp57577_TGAC_v2_gene30399_novel08,Tp57577_TGAC_v2_gene30399_novel03
Tp57577_TGAC_v2_scaf_513	Tp57577_TGAC_v2_gene8746	-	A3	25061-24989	Tp57577_TGAC_v2_gene8746_novel02	Tp57577_TGAC_v2_gene8746_novel01,Tp57577_TGAC_v2_gene8746_novel02
Tp57577_TGAC_v2_scaf_193	Tp57577_TGAC_v2_gene32461	-	A3	365847-365823	Tp57577_TGAC_v2_gene32461_novel01	Tp57577_TGAC_v2_gene32461_novel02,TP57577_TGAC_V2_MRNA33549-,Tp57577_TGAC_v2_gene32461_novel01
Tp57577_TGAC_v2_scaf_215	Tp57577_TGAC_v2_gene10596	-	A3	101697-101694	Tp57577_TGAC_v2_gene10596_novel02	TP57577_TGAC_V2_MRNA10950-,Tp57577_TGAC_v2_gene10596_novel02
Tp57577_TGAC_v2_scaf_546	Tp57577_TGAC_v2_gene7607	+	A3	75178-75195	Tp57577_TGAC_v2_gene7607_novel03	Tp57577_TGAC_v2_gene7607_novel01,Tp57577_TGAC_v2_gene7607_novel04,Tp57577_TGAC_v2_gene7607_novel02,Tp57577_TGAC_v2_gene7607_novel03
Tp57577_TGAC_v2_scaf_465	Tp57577_TGAC_v2_gene14651	-	A3	186177-185421	Tp57577_TGAC_v2_gene14651_novel01	TP57577_TGAC_V2_MRNA15141-,Tp57577_TGAC_v2_gene14651_novel01
Tp57577_TGAC_v2_scaf_290	Tp57577_TGAC_v2_gene7835	+	A3	89903-89922	TP57577_TGAC_V2_MRNA8103-	Tp57577_TGAC_v2_gene7835_novel03,Tp57577_TGAC_v2_gene7835_novel05,TP57577_TGAC_V2_MRNA8103-
Tp57577_TGAC_v2_scaf_290	Tp57577_TGAC_v2_gene7823	-	A3	7265-7186	Tp57577_TGAC_v2_gene7823_novel07,Tp57577_TGAC_v2_gene7823_novel03,Tp57577_TGAC_v2_gene7823_novel01	Tp57577_TGAC_v2_gene7823_novel02,Tp57577_TGAC_v2_gene7823_novel01,Tp57577_TGAC_v2_gene7823_novel03,Tp57577_TGAC_v2_gene7823_novel07,Tp57577_TGAC_v2_gene7823_novel08
Tp57577_TGAC_v2_scaf_200	Tp57577_TGAC_v2_gene9790	+	A3	84602-84608	TP57577_TGAC_V2_MRNA10122-	Tp57577_TGAC_v2_gene9790_novel01,TP57577_TGAC_V2_MRNA10122-
Tp57577_TGAC_v2_scaf_200	Tp57577_TGAC_v2_gene9805	+	A3	116601-116656	Tp57577_TGAC_v2_gene9805_novel02	Tp57577_TGAC_v2_gene9805_novel01,Tp57577_TGAC_v2_gene9805_novel04,Tp57577_TGAC_v2_gene9805_novel05,Tp57577_TGAC_v2_gene9805_novel09,Tp57577_TGAC_v2_gene9805_novel02
Tp57577_TGAC_v2_scaf_200	Tp57577_TGAC_v2_gene9805	+	A3	115643-115906	Tp57577_TGAC_v2_gene9805_novel04	Tp57577_TGAC_v2_gene9805_novel05,Tp57577_TGAC_v2_gene9805_novel04
Tp57577_TGAC_v2_scaf_200	Tp57577_TGAC_v2_gene9805	+	A3	116601-117317	Tp57577_TGAC_v2_gene9805_novel07	Tp57577_TGAC_v2_gene9805_novel05,Tp57577_TGAC_v2_gene9805_novel07
Tp57577_TGAC_v2_scaf_177	Tp57577_TGAC_v2_gene24975	+	A3	210979-211003	Tp57577_TGAC_v2_gene24975_novel01	Tp57577_TGAC_v2_gene24975_novel02,TP57577_TGAC_V2_MRNA25829-,Tp57577_TGAC_v2_gene24975_novel03,Tp57577_TGAC_v2_gene24975_novel01
Tp57577_TGAC_v2_scaf_616	Tp57577_TGAC_v2_gene34508	-	A3	54110-51449	TP57577_TGAC_V2_MRNA35681-	Tp57577_TGAC_v2_gene34508_novel04,TP57577_TGAC_V2_MRNA35681-,Tp57577_TGAC_v2_gene34508_novel03
Tp57577_TGAC_v2_scaf_1140	Tp57577_TGAC_v2_gene31229	+	A3	17025-17087	Tp57577_TGAC_v2_gene31229_novel03	TP57577_TGAC_V2_MRNA32281-,Tp57577_TGAC_v2_gene31229_novel04,Tp57577_TGAC_v2_gene31229_novel03
Tp57577_TGAC_v2_scaf_1140	Tp57577_TGAC_v2_gene31229	+	A3	16491-16503	Tp57577_TGAC_v2_gene31229_novel02,TP57577_TGAC_V2_MRNA32281-	Tp57577_TGAC_v2_gene31229_novel03,TP57577_TGAC_V2_MRNA32281-,Tp57577_TGAC_v2_gene31229_novel02,Tp57577_TGAC_v2_gene31229_novel04
Tp57577_TGAC_v2_scaf_565	Tp57577_TGAC_v2_gene10340	+	A3	3634-3663	Tp57577_TGAC_v2_gene10340_novel02	Tp57577_TGAC_v2_gene10340_novel01,Tp57577_TGAC_v2_gene10340_novel04,Tp57577_TGAC_v2_gene10340_novel03,Tp57577_TGAC_v2_gene10340_novel05,Tp57577_TGAC_v2_gene10340_novel02
Tp57577_TGAC_v2_scaf_450	Tp57577_TGAC_v2_gene11136	-	A3	7038-6993	Tp57577_TGAC_v2_gene11136_novel11	Tp57577_TGAC_v2_gene11136_novel01,Tp57577_TGAC_v2_gene11136_novel02,Tp57577_TGAC_v2_gene11136_novel20,Tp57577_TGAC_v2_gene11136_novel22,Tp57577_TGAC_v2_gene11136_novel21,Tp57577_TGAC_v2_gene11136_novel23,Tp57577_TGAC_v2_gene11136_novel25,Tp57577_TGAC_v2_gene11136_novel27,Tp57577_TGAC_v2_gene11136_novel28,Tp57577_TGAC_v2_gene11136_novel29,Tp57577_TGAC_v2_gene11136_novel03,Tp57577_TGAC_v2_gene11136…
Tp57577_TGAC_v2_scaf_450	Tp57577_TGAC_v2_gene11136	-	A3	18778-18767	Tp57577_TGAC_v2_gene11136_novel07	Tp57577_TGAC_v2_gene11136_novel01,Tp57577_TGAC_v2_gene11136_novel02,Tp57577_TGAC_v2_gene11136_novel20,Tp57577_TGAC_v2_gene11136_novel22,Tp57577_TGAC_v2_gene11136_novel21,Tp57577_TGAC_v2_gene11136_novel25,Tp57577_TGAC_v2_gene11136_novel27,Tp57577_TGAC_v2_gene11136_novel28,Tp57577_TGAC_v2_gene11136_novel29,Tp57577_TGAC_v2_gene11136_novel03,Tp57577_TGAC_v2_gene11136_novel30,Tp57577_TGAC_v2_gene11136…
Tp57577_TGAC_v2_scaf_450	Tp57577_TGAC_v2_gene11136	-	A3	19136-19048	Tp57577_TGAC_v2_gene11136_novel02	Tp57577_TGAC_v2_gene11136_novel01,Tp57577_TGAC_v2_gene11136_novel20,Tp57577_TGAC_v2_gene11136_novel21,Tp57577_TGAC_v2_gene11136_novel23,Tp57577_TGAC_v2_gene11136_novel25,Tp57577_TGAC_v2_gene11136_novel27,Tp57577_TGAC_v2_gene11136_novel28,Tp57577_TGAC_v2_gene11136_novel29,Tp57577_TGAC_v2_gene11136_novel03,Tp57577_TGAC_v2_gene11136_novel30,Tp57577_TGAC_v2_gene11136_novel33,Tp57577_TGAC_v2_gene11136…
Tp57577_TGAC_v2_scaf_450	Tp57577_TGAC_v2_gene11136	-	A3	19350-19320	Tp57577_TGAC_v2_gene11136_novel14	Tp57577_TGAC_v2_gene11136_novel01,Tp57577_TGAC_v2_gene11136_novel02,Tp57577_TGAC_v2_gene11136_novel20,Tp57577_TGAC_v2_gene11136_novel21,Tp57577_TGAC_v2_gene11136_novel23,Tp57577_TGAC_v2_gene11136_novel25,Tp57577_TGAC_v2_gene11136_novel27,Tp57577_TGAC_v2_gene11136_novel28,Tp57577_TGAC_v2_gene11136_novel29,Tp57577_TGAC_v2_gene11136_novel03,Tp57577_TGAC_v2_gene11136_novel30,Tp57577_TGAC_v2_gene11136…
Tp57577_TGAC_v2_scaf_450	Tp57577_TGAC_v2_gene11136	-	A3	33094-32971	Tp57577_TGAC_v2_gene11136_novel17	Tp57577_TGAC_v2_gene11136_novel01,Tp57577_TGAC_v2_gene11136_novel02,Tp57577_TGAC_v2_gene11136_novel20,Tp57577_TGAC_v2_gene11136_novel23,Tp57577_TGAC_v2_gene11136_novel25,Tp57577_TGAC_v2_gene11136_novel28,Tp57577_TGAC_v2_gene11136_novel03,Tp57577_TGAC_v2_gene11136_novel34,Tp57577_TGAC_v2_gene11136_novel24,Tp57577_TGAC_v2_gene11136_novel04,Tp57577_TGAC_v2_gene11136_novel05,Tp57577_TGAC_v2_gene11136…
Tp57577_TGAC_v2_scaf_450	Tp57577_TGAC_v2_gene11136	-	A3	9710-9708	Tp57577_TGAC_v2_gene11136_novel48,Tp57577_TGAC_v2_gene11136_novel49,Tp57577_TGAC_v2_gene11136_novel42,Tp57577_TGAC_v2_gene11136_novel40,Tp57577_TGAC_v2_gene11136_novel38,Tp57577_TGAC_v2_gene11136_novel46,Tp57577_TGAC_v2_gene11136_novel44,Tp57577_TGAC_v2_gene11136_novel45,Tp57577_TGAC_v2_gene11136_novel39,Tp57577_TGAC_v2_gene11136_novel06,Tp57577_TGAC_v2_gene11136_novel07,Tp57577_TGAC_v2_gene11136…	Tp57577_TGAC_v2_gene11136_novel36,Tp57577_TGAC_v2_gene11136_novel01,Tp57577_TGAC_v2_gene11136_novel02,Tp57577_TGAC_v2_gene11136_novel22,Tp57577_TGAC_v2_gene11136_novel21,Tp57577_TGAC_v2_gene11136_novel23,Tp57577_TGAC_v2_gene11136_novel25,Tp57577_TGAC_v2_gene11136_novel27,Tp57577_TGAC_v2_gene11136_novel28,Tp57577_TGAC_v2_gene11136_novel29,Tp57577_TGAC_v2_gene11136_novel30,Tp57577_TGAC_v2_gene11136…
Tp57577_TGAC_v2_scaf_450	Tp57577_TGAC_v2_gene11136	-	A3	9715-9708	Tp57577_TGAC_v2_gene11136_novel48,Tp57577_TGAC_v2_gene11136_novel49,Tp57577_TGAC_v2_gene11136_novel42,Tp57577_TGAC_v2_gene11136_novel40,Tp57577_TGAC_v2_gene11136_novel38,Tp57577_TGAC_v2_gene11136_novel46,Tp57577_TGAC_v2_gene11136_novel44,Tp57577_TGAC_v2_gene11136_novel45,Tp57577_TGAC_v2_gene11136_novel39,Tp57577_TGAC_v2_gene11136_novel06,Tp57577_TGAC_v2_gene11136_novel07,Tp57577_TGAC_v2_gene11136…	Tp57577_TGAC_v2_gene11136_novel08,Tp57577_TGAC_v2_gene11136_novel13,Tp57577_TGAC_v2_gene11136_novel01,Tp57577_TGAC_v2_gene11136_novel02,Tp57577_TGAC_v2_gene11136_novel22,Tp57577_TGAC_v2_gene11136_novel21,Tp57577_TGAC_v2_gene11136_novel23,Tp57577_TGAC_v2_gene11136_novel25,Tp57577_TGAC_v2_gene11136_novel27,Tp57577_TGAC_v2_gene11136_novel28,Tp57577_TGAC_v2_gene11136_novel29,Tp57577_TGAC_v2_gene11136…
Tp57577_TGAC_v2_scaf_450	Tp57577_TGAC_v2_gene11136	-	A3	9715-9710	Tp57577_TGAC_v2_gene11136_novel36	Tp57577_TGAC_v2_gene11136_novel08,Tp57577_TGAC_v2_gene11136_novel13,Tp57577_TGAC_v2_gene11136_novel36
Tp57577_TGAC_v2_scaf_450	Tp57577_TGAC_v2_gene11136	-	A3	26946-26935	Tp57577_TGAC_v2_gene11136_novel10	Tp57577_TGAC_v2_gene11136_novel19,Tp57577_TGAC_v2_gene11136_novel10
Tp57577_TGAC_v2_scaf_450	Tp57577_TGAC_v2_gene11157	-	A3	41070-41000	Tp57577_TGAC_v2_gene11157_novel01	Tp57577_TGAC_v2_gene11157_novel02,Tp57577_TGAC_v2_gene11157_novel01
Tp57577_TGAC_v2_scaf_894	Tp57577_TGAC_v2_gene28113	-	A3	44468-44460	TP57577_TGAC_V2_MRNA29065-	Tp57577_TGAC_v2_gene28113_novel01,TP57577_TGAC_V2_MRNA29065-,Tp57577_TGAC_v2_gene28113_novel02
Tp57577_TGAC_v2_scaf_383	Tp57577_TGAC_v2_gene21099	+	A3	62325-62369	Tp57577_TGAC_v2_gene21099_novel03	Tp57577_TGAC_v2_gene21099_novel01,Tp57577_TGAC_v2_gene21099_novel02,Tp57577_TGAC_v2_gene21099_novel03
Tp57577_TGAC_v2_scaf_153	Tp57577_TGAC_v2_gene26104	+	A3	298336-298343	Tp57577_TGAC_v2_gene26104_novel04	Tp57577_TGAC_v2_gene26104_novel02,Tp57577_TGAC_v2_gene26104_novel03,Tp57577_TGAC_v2_gene26104_novel05,Tp57577_TGAC_v2_gene26104_novel06,Tp57577_TGAC_v2_gene26104_novel07,Tp57577_TGAC_v2_gene26104_novel08,Tp57577_TGAC_v2_gene26104_novel04
Tp57577_TGAC_v2_scaf_153	Tp57577_TGAC_v2_gene26106	+	A3	78585-78637	Tp57577_TGAC_v2_gene26106_novel05	Tp57577_TGAC_v2_gene26106_novel01,Tp57577_TGAC_v2_gene26106_novel02,Tp57577_TGAC_v2_gene26106_novel03,Tp57577_TGAC_v2_gene26106_novel04,Tp57577_TGAC_v2_gene26106_novel07,Tp57577_TGAC_v2_gene26106_novel05,Tp57577_TGAC_v2_gene26106_novel06
Tp57577_TGAC_v2_scaf_153	Tp57577_TGAC_v2_gene26109	+	A3	248944-249009	Tp57577_TGAC_v2_gene26109_novel03	Tp57577_TGAC_v2_gene26109_novel02,TP57577_TGAC_V2_MRNA27000-,Tp57577_TGAC_v2_gene26109_novel01,Tp57577_TGAC_v2_gene26109_novel04,Tp57577_TGAC_v2_gene26109_novel03
Tp57577_TGAC_v2_scaf_1113	Tp57577_TGAC_v2_gene31052	+	A3	29710-29736	Tp57577_TGAC_v2_gene31052_novel01	TP57577_TGAC_V2_MRNA32098-,Tp57577_TGAC_v2_gene31052_novel02,Tp57577_TGAC_v2_gene31052_novel03,Tp57577_TGAC_v2_gene31052_novel01
Tp57577_TGAC_v2_scaf_426	Tp57577_TGAC_v2_gene13615	-	A3	99412-99374	TP57577_TGAC_V2_MRNA14068-	Tp57577_TGAC_v2_gene13615_novel06,TP57577_TGAC_V2_MRNA14068-
Tp57577_TGAC_v2_scaf_804	Tp57577_TGAC_v2_gene28856	+	A3	68672-68692	Tp57577_TGAC_v2_gene28856_novel02	Tp57577_TGAC_v2_gene28856_novel01,Tp57577_TGAC_v2_gene28856_novel02
Tp57577_TGAC_v2_scaf_291	Tp57577_TGAC_v2_gene7801	+	A3	165921-166072	Tp57577_TGAC_v2_gene7801_novel01	TP57577_TGAC_V2_MRNA8069-,Tp57577_TGAC_v2_gene7801_novel02,Tp57577_TGAC_v2_gene7801_novel03,Tp57577_TGAC_v2_gene7801_novel01
Tp57577_TGAC_v2_scaf_935	Tp57577_TGAC_v2_gene24735	-	A3	44519-44244	Tp57577_TGAC_v2_gene24735_novel02	Tp57577_TGAC_v2_gene24735_novel01,Tp57577_TGAC_v2_gene24735_novel02
Tp57577_TGAC_v2_scaf_301	Tp57577_TGAC_v2_gene18688	+	A3	207764-207807	Tp57577_TGAC_v2_gene18688_novel02	TP57577_TGAC_V2_MRNA19339-,Tp57577_TGAC_v2_gene18688_novel03,Tp57577_TGAC_v2_gene18688_novel04,Tp57577_TGAC_v2_gene18688_novel02
Tp57577_TGAC_v2_scaf_922	Tp57577_TGAC_v2_gene25310	+	A3	14731-14791	Tp57577_TGAC_v2_gene25310_novel02	Tp57577_TGAC_v2_gene25310_novel01,Tp57577_TGAC_v2_gene25310_novel02
Tp57577_TGAC_v2_scaf_810	Tp57577_TGAC_v2_gene28700	+	A3	55648-55685	Tp57577_TGAC_v2_gene28700_novel09	Tp57577_TGAC_v2_gene28700_novel01,TP57577_TGAC_V2_MRNA29668-,Tp57577_TGAC_v2_gene28700_novel02,Tp57577_TGAC_v2_gene28700_novel03,Tp57577_TGAC_v2_gene28700_novel04,Tp57577_TGAC_v2_gene28700_novel05,Tp57577_TGAC_v2_gene28700_novel06,Tp57577_TGAC_v2_gene28700_novel07,Tp57577_TGAC_v2_gene28700_novel08,Tp57577_TGAC_v2_gene28700_novel10,Tp57577_TGAC_v2_gene28700_novel09
Tp57577_TGAC_v2_scaf_693	Tp57577_TGAC_v2_gene22299	-	A3	36073-35722	TP57577_TGAC_V2_MRNA23062-	Tp57577_TGAC_v2_gene22299_novel01,TP57577_TGAC_V2_MRNA23062-
Tp57577_TGAC_v2_scaf_693	Tp57577_TGAC_v2_gene22300	+	A3	79134-79137	Tp57577_TGAC_v2_gene22300_novel06,Tp57577_TGAC_v2_gene22300_novel12,Tp57577_TGAC_v2_gene22300_novel03	Tp57577_TGAC_v2_gene22300_novel01,Tp57577_TGAC_v2_gene22300_novel02,Tp57577_TGAC_v2_gene22300_novel05,Tp57577_TGAC_v2_gene22300_novel08,Tp57577_TGAC_v2_gene22300_novel11,Tp57577_TGAC_v2_gene22300_novel03,TP57577_TGAC_V2_MRNA23065-,Tp57577_TGAC_v2_gene22300_novel06,Tp57577_TGAC_v2_gene22300_novel12
Tp57577_TGAC_v2_scaf_1047	Tp57577_TGAC_v2_gene28584	+	A3	28729-29010	Tp57577_TGAC_v2_gene28584_novel02,Tp57577_TGAC_v2_gene28584_novel05	Tp57577_TGAC_v2_gene28584_novel01,Tp57577_TGAC_v2_gene28584_novel04,Tp57577_TGAC_v2_gene28584_novel02,Tp57577_TGAC_v2_gene28584_novel05
Tp57577_TGAC_v2_scaf_1047	Tp57577_TGAC_v2_gene28584	+	A3	29838-29848	Tp57577_TGAC_v2_gene28584_novel01	Tp57577_TGAC_v2_gene28584_novel04,Tp57577_TGAC_v2_gene28584_novel02,Tp57577_TGAC_v2_gene28584_novel01
Tp57577_TGAC_v2_scaf_789	Tp57577_TGAC_v2_gene30854	-	A3	13438-13431	Tp57577_TGAC_v2_gene30854_novel04	TP57577_TGAC_V2_MRNA31896-,Tp57577_TGAC_v2_gene30854_novel01,Tp57577_TGAC_v2_gene30854_novel03,Tp57577_TGAC_v2_gene30854_novel04
Tp57577_TGAC_v2_scaf_818	Tp57577_TGAC_v2_gene28760	-	A3	81417-81390	Tp57577_TGAC_v2_gene28760_novel04,Tp57577_TGAC_v2_gene28760_novel08,Tp57577_TGAC_v2_gene28760_novel10,Tp57577_TGAC_v2_gene28760_novel02,Tp57577_TGAC_v2_gene28760_novel03	TP57577_TGAC_V2_MRNA29729-,Tp57577_TGAC_v2_gene28760_novel01,Tp57577_TGAC_v2_gene28760_novel05,Tp57577_TGAC_v2_gene28760_novel07,Tp57577_TGAC_v2_gene28760_novel09,Tp57577_TGAC_v2_gene28760_novel12,Tp57577_TGAC_v2_gene28760_novel11,Tp57577_TGAC_v2_gene28760_novel02,Tp57577_TGAC_v2_gene28760_novel03,Tp57577_TGAC_v2_gene28760_novel04,Tp57577_TGAC_v2_gene28760_novel06,Tp57577_TGAC_v2_gene28760_novel0…
Tp57577_TGAC_v2_scaf_951	Tp57577_TGAC_v2_gene22885	-	A3	46144-46110	Tp57577_TGAC_v2_gene22885_novel02	Tp57577_TGAC_v2_gene22885_novel01,TP57577_TGAC_V2_MRNA23668-,Tp57577_TGAC_v2_gene22885_novel02
Tp57577_TGAC_v2_scaf_204	Tp57577_TGAC_v2_gene9685	+	A3	302349-302388	Tp57577_TGAC_v2_gene9685_novel01	TP57577_TGAC_V2_MRNA10011-,Tp57577_TGAC_v2_gene9685_novel01
Tp57577_TGAC_v2_scaf_977	Tp57577_TGAC_v2_gene22709	-	A3	62628-62489	Tp57577_TGAC_v2_gene22709_novel06	Tp57577_TGAC_v2_gene22709_novel02,Tp57577_TGAC_v2_gene22709_novel04,Tp57577_TGAC_v2_gene22709_novel05,Tp57577_TGAC_v2_gene22709_novel08,Tp57577_TGAC_v2_gene22709_novel09,Tp57577_TGAC_v2_gene22709_novel06
Tp57577_TGAC_v2_scaf_695	Tp57577_TGAC_v2_gene22568	-	A3	38948-38595	TP57577_TGAC_V2_MRNA23343-	Tp57577_TGAC_v2_gene22568_novel01,Tp57577_TGAC_v2_gene22568_novel02,TP57577_TGAC_V2_MRNA23343-
Tp57577_TGAC_v2_scaf_695	Tp57577_TGAC_v2_gene22568	-	A3	40825-40793	TP57577_TGAC_V2_MRNA23343-	Tp57577_TGAC_v2_gene22568_novel02,TP57577_TGAC_V2_MRNA23343-
Tp57577_TGAC_v2_scaf_695	Tp57577_TGAC_v2_gene22570	-	A3	58705-58642	Tp57577_TGAC_v2_gene22570_novel01	TP57577_TGAC_V2_MRNA23345-,Tp57577_TGAC_v2_gene22570_novel03,Tp57577_TGAC_v2_gene22570_novel04,Tp57577_TGAC_v2_gene22570_novel06,Tp57577_TGAC_v2_gene22570_novel02,Tp57577_TGAC_v2_gene22570_novel09,Tp57577_TGAC_v2_gene22570_novel10,Tp57577_TGAC_v2_gene22570_novel01
Tp57577_TGAC_v2_scaf_948	Tp57577_TGAC_v2_gene23002	-	A3	51602-51588	Tp57577_TGAC_v2_gene23002_novel01	TP57577_TGAC_V2_MRNA23789-,Tp57577_TGAC_v2_gene23002_novel01
Tp57577_TGAC_v2_scaf_265	Tp57577_TGAC_v2_gene16547	-	A3	299238-297733	TP57577_TGAC_V2_MRNA17122-	Tp57577_TGAC_v2_gene16547_novel01,TP57577_TGAC_V2_MRNA17122-
Tp57577_TGAC_v2_scaf_265	Tp57577_TGAC_v2_gene16545	+	A3	254151-254211	Tp57577_TGAC_v2_gene16545_novel01	Tp57577_TGAC_v2_gene16545_novel02,Tp57577_TGAC_v2_gene16545_novel01
Tp57577_TGAC_v2_scaf_921	Tp57577_TGAC_v2_gene25314	-	A3	19361-19185	Tp57577_TGAC_v2_gene25314_novel07	TP57577_TGAC_V2_MRNA26175-,Tp57577_TGAC_v2_gene25314_novel07
Tp57577_TGAC_v2_scaf_918	Tp57577_TGAC_v2_gene26010	+	A3	39955-39989	Tp57577_TGAC_v2_gene26010_novel03	Tp57577_TGAC_v2_gene26010_novel01,Tp57577_TGAC_v2_gene26010_novel02,TP57577_TGAC_V2_MRNA26899-,Tp57577_TGAC_v2_gene26010_novel05,Tp57577_TGAC_v2_gene26010_novel04,Tp57577_TGAC_v2_gene26010_novel07,Tp57577_TGAC_v2_gene26010_novel09,Tp57577_TGAC_v2_gene26010_novel10,Tp57577_TGAC_v2_gene26010_novel06,Tp57577_TGAC_v2_gene26010_novel11,Tp57577_TGAC_v2_gene26010_novel12,Tp57577_TGAC_v2_gene26010_novel1…
Tp57577_TGAC_v2_scaf_292	Tp57577_TGAC_v2_gene7746	+	A3	216138-216142	Tp57577_TGAC_v2_gene7746_novel04	Tp57577_TGAC_v2_gene7746_novel01,Tp57577_TGAC_v2_gene7746_novel02,Tp57577_TGAC_v2_gene7746_novel03,Tp57577_TGAC_v2_gene7746_novel04
Tp57577_TGAC_v2_scaf_282	Tp57577_TGAC_v2_gene8146	-	A3	235825-235782	Tp57577_TGAC_v2_gene8146_novel03	Tp57577_TGAC_v2_gene8146_novel19,Tp57577_TGAC_v2_gene8146_novel03,Tp57577_TGAC_v2_gene8146_novel20
Tp57577_TGAC_v2_scaf_1681	Tp57577_TGAC_v2_gene36458	-	A3	4004-3984	Tp57577_TGAC_v2_gene36458_novel01	Tp57577_TGAC_v2_gene36458_novel02,Tp57577_TGAC_v2_gene36458_novel01
Tp57577_TGAC_v2_scaf_277	Tp57577_TGAC_v2_gene8252	+	A3	118855-118864	Tp57577_TGAC_v2_gene8252_novel01	Tp57577_TGAC_v2_gene8252_novel04,Tp57577_TGAC_v2_gene8252_novel02,Tp57577_TGAC_v2_gene8252_novel06,Tp57577_TGAC_v2_gene8252_novel03,Tp57577_TGAC_v2_gene8252_novel05,Tp57577_TGAC_v2_gene8252_novel01,Tp57577_TGAC_v2_gene8252_novel07
Tp57577_TGAC_v2_scaf_277	Tp57577_TGAC_v2_gene8252	+	A3	121810-121832	Tp57577_TGAC_v2_gene8252_novel02	Tp57577_TGAC_v2_gene8252_novel04,Tp57577_TGAC_v2_gene8252_novel01,Tp57577_TGAC_v2_gene8252_novel06,Tp57577_TGAC_v2_gene8252_novel03,Tp57577_TGAC_v2_gene8252_novel05,Tp57577_TGAC_v2_gene8252_novel07,Tp57577_TGAC_v2_gene8252_novel08,Tp57577_TGAC_v2_gene8252_novel10,Tp57577_TGAC_v2_gene8252_novel11,Tp57577_TGAC_v2_gene8252_novel02
Tp57577_TGAC_v2_scaf_757	Tp57577_TGAC_v2_gene30068	+	A3	4700-4859	Tp57577_TGAC_v2_gene30068_novel06	Tp57577_TGAC_v2_gene30068_novel01,Tp57577_TGAC_v2_gene30068_novel02,Tp57577_TGAC_v2_gene30068_novel04,Tp57577_TGAC_v2_gene30068_novel05,Tp57577_TGAC_v2_gene30068_novel03,Tp57577_TGAC_v2_gene30068_novel06
Tp57577_TGAC_v2_scaf_757	Tp57577_TGAC_v2_gene30068	+	A3	4464-4496	Tp57577_TGAC_v2_gene30068_novel03,Tp57577_TGAC_v2_gene30068_novel06	Tp57577_TGAC_v2_gene30068_novel02,Tp57577_TGAC_v2_gene30068_novel05,Tp57577_TGAC_v2_gene30068_novel03,Tp57577_TGAC_v2_gene30068_novel06
Tp57577_TGAC_v2_scaf_757	Tp57577_TGAC_v2_gene30068	+	A3	4989-5309	Tp57577_TGAC_v2_gene30068_novel05	Tp57577_TGAC_v2_gene30068_novel07,Tp57577_TGAC_v2_gene30068_novel05
Tp57577_TGAC_v2_scaf_493	Tp57577_TGAC_v2_gene30525	+	A3	125132-125803	Tp57577_TGAC_v2_gene30525_novel02	Tp57577_TGAC_v2_gene30525_novel01,Tp57577_TGAC_v2_gene30525_novel02
Tp57577_TGAC_v2_scaf_1372	Tp57577_TGAC_v2_gene21899	+	A3	8132-8241	Tp57577_TGAC_v2_gene21899_novel03	Tp57577_TGAC_v2_gene21899_novel02,Tp57577_TGAC_v2_gene21899_novel03
Tp57577_TGAC_v2_scaf_895	Tp57577_TGAC_v2_gene28110	+	A3	52355-52483	TP57577_TGAC_V2_MRNA29062-	Tp57577_TGAC_v2_gene28110_novel01,TP57577_TGAC_V2_MRNA29062-
Tp57577_TGAC_v2_scaf_813	Tp57577_TGAC_v2_gene28665	+	A3	35452-35739	TP57577_TGAC_V2_MRNA29631-	Tp57577_TGAC_v2_gene28665_novel01,Tp57577_TGAC_v2_gene28665_novel03,TP57577_TGAC_V2_MRNA29631-
Tp57577_TGAC_v2_scaf_778	Tp57577_TGAC_v2_gene32021	+	A3	44409-45012	Tp57577_TGAC_v2_gene32021_novel02	Tp57577_TGAC_v2_gene32021_novel01,Tp57577_TGAC_v2_gene32021_novel02
Tp57577_TGAC_v2_scaf_961	Tp57577_TGAC_v2_gene22786	+	A3	20279-21063	Tp57577_TGAC_v2_gene22786_novel04	Tp57577_TGAC_v2_gene22786_novel03,Tp57577_TGAC_v2_gene22786_novel04
Tp57577_TGAC_v2_scaf_961	Tp57577_TGAC_v2_gene22782	-	A3	35970-35951	Tp57577_TGAC_v2_gene22782_novel03	Tp57577_TGAC_v2_gene22782_novel01,Tp57577_TGAC_v2_gene22782_novel02,Tp57577_TGAC_v2_gene22782_novel04,Tp57577_TGAC_v2_gene22782_novel03
Tp57577_TGAC_v2_scaf_598	Tp57577_TGAC_v2_gene14836	+	A3	49915-49921	TP57577_TGAC_V2_MRNA15332-	Tp57577_TGAC_v2_gene14836_novel01,TP57577_TGAC_V2_MRNA15332-
Tp57577_TGAC_v2_scaf_196	Tp57577_TGAC_v2_gene32422	+	A3	296312-296329	Tp57577_TGAC_v2_gene32422_novel08	Tp57577_TGAC_v2_gene32422_novel04,Tp57577_TGAC_v2_gene32422_novel09,Tp57577_TGAC_v2_gene32422_novel08
Tp57577_TGAC_v2_scaf_3073	Tp57577_TGAC_v2_gene36351	-	A3	3054-3049	Tp57577_TGAC_v2_gene36351_novel04	Tp57577_TGAC_v2_gene36351_novel01,Tp57577_TGAC_v2_gene36351_novel02,TP57577_TGAC_V2_MRNA37572-,Tp57577_TGAC_v2_gene36351_novel05,Tp57577_TGAC_v2_gene36351_novel04
Tp57577_TGAC_v2_scaf_394	Tp57577_TGAC_v2_gene21736	-	A3	8464-8266	Tp57577_TGAC_v2_gene21736_novel03	Tp57577_TGAC_v2_gene21736_novel01,Tp57577_TGAC_v2_gene21736_novel05,Tp57577_TGAC_v2_gene21736_novel02,Tp57577_TGAC_v2_gene21736_novel06,Tp57577_TGAC_v2_gene21736_novel07,Tp57577_TGAC_v2_gene21736_novel11,Tp57577_TGAC_v2_gene21736_novel13,Tp57577_TGAC_v2_gene21736_novel08,Tp57577_TGAC_v2_gene21736_novel04,Tp57577_TGAC_v2_gene21736_novel14,Tp57577_TGAC_v2_gene21736_novel16,Tp57577_TGAC_v2_gene21736…
Tp57577_TGAC_v2_scaf_394	Tp57577_TGAC_v2_gene21736	-	A3	12096-12064	Tp57577_TGAC_v2_gene21736_novel02	Tp57577_TGAC_v2_gene21736_novel01,Tp57577_TGAC_v2_gene21736_novel06,Tp57577_TGAC_v2_gene21736_novel07,Tp57577_TGAC_v2_gene21736_novel03,Tp57577_TGAC_v2_gene21736_novel13,Tp57577_TGAC_v2_gene21736_novel08,Tp57577_TGAC_v2_gene21736_novel04,Tp57577_TGAC_v2_gene21736_novel14,Tp57577_TGAC_v2_gene21736_novel16,Tp57577_TGAC_v2_gene21736_novel15,Tp57577_TGAC_v2_gene21736_novel17,Tp57577_TGAC_v2_gene21736…
Tp57577_TGAC_v2_scaf_394	Tp57577_TGAC_v2_gene21736	-	A3	7249-7219	Tp57577_TGAC_v2_gene21736_novel08	Tp57577_TGAC_v2_gene21736_novel07,Tp57577_TGAC_v2_gene21736_novel08
Tp57577_TGAC_v2_scaf_739	Tp57577_TGAC_v2_gene31348	-	A3	49392-49364	Tp57577_TGAC_v2_gene31348_novel01	Tp57577_TGAC_v2_gene31348_novel02,Tp57577_TGAC_v2_gene31348_novel01
Tp57577_TGAC_v2_scaf_739	Tp57577_TGAC_v2_gene31352	+	A3	60019-60212	Tp57577_TGAC_v2_gene31352_novel03	Tp57577_TGAC_v2_gene31352_novel01,Tp57577_TGAC_v2_gene31352_novel03
Tp57577_TGAC_v2_scaf_1107	Tp57577_TGAC_v2_gene31948	-	A3	17494-17442	Tp57577_TGAC_v2_gene31948_novel03,Tp57577_TGAC_v2_gene31948_novel02,Tp57577_TGAC_v2_gene31948_novel08	Tp57577_TGAC_v2_gene31948_novel05,Tp57577_TGAC_v2_gene31948_novel02,Tp57577_TGAC_v2_gene31948_novel03,Tp57577_TGAC_v2_gene31948_novel04,Tp57577_TGAC_v2_gene31948_novel08
Tp57577_TGAC_v2_scaf_413	Tp57577_TGAC_v2_gene13791	-	A3	182192-182172	Tp57577_TGAC_v2_gene13791_novel08	Tp57577_TGAC_v2_gene13791_novel02,TP57577_TGAC_V2_MRNA14247-,Tp57577_TGAC_v2_gene13791_novel03,Tp57577_TGAC_v2_gene13791_novel01,Tp57577_TGAC_v2_gene13791_novel04,Tp57577_TGAC_v2_gene13791_novel08
Tp57577_TGAC_v2_scaf_413	Tp57577_TGAC_v2_gene13791	-	A3	180382-180369	Tp57577_TGAC_v2_gene13791_novel08,Tp57577_TGAC_v2_gene13791_novel03,Tp57577_TGAC_v2_gene13791_novel02,Tp57577_TGAC_v2_gene13791_novel01,Tp57577_TGAC_v2_gene13791_novel07	Tp57577_TGAC_v2_gene13791_novel04,Tp57577_TGAC_v2_gene13791_novel02,TP57577_TGAC_V2_MRNA14247-,Tp57577_TGAC_v2_gene13791_novel03,Tp57577_TGAC_v2_gene13791_novel01,Tp57577_TGAC_v2_gene13791_novel07,Tp57577_TGAC_v2_gene13791_novel08
Tp57577_TGAC_v2_scaf_1130	Tp57577_TGAC_v2_gene31152	+	A3	5344-5372	Tp57577_TGAC_v2_gene31152_novel01	TP57577_TGAC_V2_MRNA32200-,Tp57577_TGAC_v2_gene31152_novel01
Tp57577_TGAC_v2_scaf_930	Tp57577_TGAC_v2_gene24700	-	A3	53151-52754	Tp57577_TGAC_v2_gene24700_novel03	Tp57577_TGAC_v2_gene24700_novel04,Tp57577_TGAC_v2_gene24700_novel05,Tp57577_TGAC_v2_gene24700_novel03
Tp57577_TGAC_v2_scaf_548	Tp57577_TGAC_v2_gene7648	+	A3	55891-56453	Tp57577_TGAC_v2_gene7648_novel04,Tp57577_TGAC_v2_gene7648_novel05,Tp57577_TGAC_v2_gene7648_novel01,Tp57577_TGAC_v2_gene7648_novel02	Tp57577_TGAC_v2_gene7648_novel06,Tp57577_TGAC_v2_gene7648_novel02,TP57577_TGAC_V2_MRNA7912-,Tp57577_TGAC_v2_gene7648_novel01,Tp57577_TGAC_v2_gene7648_novel04,Tp57577_TGAC_v2_gene7648_novel05
Tp57577_TGAC_v2_scaf_548	Tp57577_TGAC_v2_gene7640	+	A3	18634-19855	Tp57577_TGAC_v2_gene7640_novel02	Tp57577_TGAC_v2_gene7640_novel01,Tp57577_TGAC_v2_gene7640_novel04,Tp57577_TGAC_v2_gene7640_novel05,Tp57577_TGAC_v2_gene7640_novel02
Tp57577_TGAC_v2_scaf_2175	Tp57577_TGAC_v2_gene135	-	A3	3886-3839	Tp57577_TGAC_v2_gene135_novel05,Tp57577_TGAC_v2_gene135_novel10,Tp57577_TGAC_v2_gene135_novel01	Tp57577_TGAC_v2_gene135_novel03,Tp57577_TGAC_v2_gene135_novel04,Tp57577_TGAC_v2_gene135_novel06,Tp57577_TGAC_v2_gene135_novel07,Tp57577_TGAC_v2_gene135_novel08,Tp57577_TGAC_v2_gene135_novel09,Tp57577_TGAC_v2_gene135_novel15,Tp57577_TGAC_v2_gene135_novel01,Tp57577_TGAC_v2_gene135_novel02,Tp57577_TGAC_v2_gene135_novel05,Tp57577_TGAC_v2_gene135_novel10
Tp57577_TGAC_v2_scaf_746	Tp57577_TGAC_v2_gene30254	-	A3	91434-91325	Tp57577_TGAC_v2_gene30254_novel06	Tp57577_TGAC_v2_gene30254_novel01,Tp57577_TGAC_v2_gene30254_novel10,Tp57577_TGAC_v2_gene30254_novel09,Tp57577_TGAC_v2_gene30254_novel14,Tp57577_TGAC_v2_gene30254_novel11,Tp57577_TGAC_v2_gene30254_novel12,Tp57577_TGAC_v2_gene30254_novel08,Tp57577_TGAC_v2_gene30254_novel15,Tp57577_TGAC_v2_gene30254_novel04,Tp57577_TGAC_v2_gene30254_novel17,Tp57577_TGAC_v2_gene30254_novel02,Tp57577_TGAC_v2_gene30254…
Tp57577_TGAC_v2_scaf_746	Tp57577_TGAC_v2_gene30254	-	A3	92750-92719	Tp57577_TGAC_v2_gene30254_novel05	Tp57577_TGAC_v2_gene30254_novel01,Tp57577_TGAC_v2_gene30254_novel10,Tp57577_TGAC_v2_gene30254_novel09,Tp57577_TGAC_v2_gene30254_novel14,Tp57577_TGAC_v2_gene30254_novel11,Tp57577_TGAC_v2_gene30254_novel12,Tp57577_TGAC_v2_gene30254_novel08,Tp57577_TGAC_v2_gene30254_novel15,Tp57577_TGAC_v2_gene30254_novel04,Tp57577_TGAC_v2_gene30254_novel17,Tp57577_TGAC_v2_gene30254_novel02,Tp57577_TGAC_v2_gene30254…
Tp57577_TGAC_v2_scaf_746	Tp57577_TGAC_v2_gene30254	-	A3	96308-96247	Tp57577_TGAC_v2_gene30254_novel04	Tp57577_TGAC_v2_gene30254_novel01,Tp57577_TGAC_v2_gene30254_novel10,Tp57577_TGAC_v2_gene30254_novel11,Tp57577_TGAC_v2_gene30254_novel12,Tp57577_TGAC_v2_gene30254_novel08,Tp57577_TGAC_v2_gene30254_novel15,Tp57577_TGAC_v2_gene30254_novel17,Tp57577_TGAC_v2_gene30254_novel02,Tp57577_TGAC_v2_gene30254_novel18,Tp57577_TGAC_v2_gene30254_novel19,Tp57577_TGAC_v2_gene30254_novel05,Tp57577_TGAC_v2_gene30254…
Tp57577_TGAC_v2_scaf_427	Tp57577_TGAC_v2_gene13759	+	A3	41965-41967	TP57577_TGAC_V2_MRNA14215-	Tp57577_TGAC_v2_gene13759_novel01,TP57577_TGAC_V2_MRNA14215-,Tp57577_TGAC_v2_gene13759_novel02
Tp57577_TGAC_v2_scaf_467	Tp57577_TGAC_v2_gene14707	-	A3	41003-40938	Tp57577_TGAC_v2_gene14707_novel02	TP57577_TGAC_V2_MRNA15198-,Tp57577_TGAC_v2_gene14707_novel03,Tp57577_TGAC_v2_gene14707_novel04,Tp57577_TGAC_v2_gene14707_novel07,Tp57577_TGAC_v2_gene14707_novel09,Tp57577_TGAC_v2_gene14707_novel11,Tp57577_TGAC_v2_gene14707_novel02
Tp57577_TGAC_v2_scaf_969	Tp57577_TGAC_v2_gene22801	-	A3	42001-41991	Tp57577_TGAC_v2_gene22801_novel01	Tp57577_TGAC_v2_gene22801_novel02,Tp57577_TGAC_v2_gene22801_novel01,TP57577_TGAC_V2_MRNA23583-
Tp57577_TGAC_v2_scaf_602	Tp57577_TGAC_v2_gene34709	-	A3	78293-76842	Tp57577_TGAC_v2_gene34709_novel07,Tp57577_TGAC_v2_gene34709_novel06	Tp57577_TGAC_v2_gene34709_novel02,Tp57577_TGAC_v2_gene34709_novel03,Tp57577_TGAC_v2_gene34709_novel06,Tp57577_TGAC_v2_gene34709_novel07
Tp57577_TGAC_v2_scaf_749	Tp57577_TGAC_v2_gene30392	+	A3	71382-71406	Tp57577_TGAC_v2_gene30392_novel01	TP57577_TGAC_V2_MRNA31422-,Tp57577_TGAC_v2_gene30392_novel01
Tp57577_TGAC_v2_scaf_1159	Tp57577_TGAC_v2_gene29364	-	A3	9325-8500	Tp57577_TGAC_v2_gene29364_novel01	Tp57577_TGAC_v2_gene29364_novel02,Tp57577_TGAC_v2_gene29364_novel03,Tp57577_TGAC_v2_gene29364_novel01,TP57577_TGAC_V2_MRNA30374-
Tp57577_TGAC_v2_scaf_421	Tp57577_TGAC_v2_gene13707	-	A3	61479-61461	Tp57577_TGAC_v2_gene13707_novel02	Tp57577_TGAC_v2_gene13707_novel01,Tp57577_TGAC_v2_gene13707_novel02
Tp57577_TGAC_v2_scaf_421	Tp57577_TGAC_v2_gene13707	-	A3	61461-61322	TP57577_TGAC_V2_MRNA14163-	Tp57577_TGAC_v2_gene13707_novel02,TP57577_TGAC_V2_MRNA14163-
Tp57577_TGAC_v2_scaf_342	Tp57577_TGAC_v2_gene19028	-	A3	222088-221812	TP57577_TGAC_V2_MRNA19686-	Tp57577_TGAC_v2_gene19028_novel01,TP57577_TGAC_V2_MRNA19686-
Tp57577_TGAC_v2_scaf_522	Tp57577_TGAC_v2_gene9068	-	A3	94775-94726	Tp57577_TGAC_v2_gene9068_novel01	TP57577_TGAC_V2_MRNA9373-,Tp57577_TGAC_v2_gene9068_novel03,Tp57577_TGAC_v2_gene9068_novel01
Tp57577_TGAC_v2_scaf_741	Tp57577_TGAC_v2_gene30310	-	A3	95790-95735	Tp57577_TGAC_v2_gene30310_novel01	TP57577_TGAC_V2_MRNA31336-,Tp57577_TGAC_v2_gene30310_novel01
Tp57577_TGAC_v2_scaf_2545	Tp57577_TGAC_v2_gene10956	+	A3	4299-4430	Tp57577_TGAC_v2_gene10956_novel02	Tp57577_TGAC_v2_gene10956_novel01,Tp57577_TGAC_v2_gene10956_novel02
Tp57577_TGAC_v2_scaf_670	Tp57577_TGAC_v2_gene35044	+	A3	10738-10804	Tp57577_TGAC_v2_gene35044_novel01	TP57577_TGAC_V2_MRNA36239-,Tp57577_TGAC_v2_gene35044_novel02,Tp57577_TGAC_v2_gene35044_novel01
Tp57577_TGAC_v2_scaf_489	Tp57577_TGAC_v2_gene29985	+	A3	142095-142130	TP57577_TGAC_V2_MRNA31009-	Tp57577_TGAC_v2_gene29985_novel01,TP57577_TGAC_V2_MRNA31009-
Tp57577_TGAC_v2_scaf_672	Tp57577_TGAC_v2_gene34998	+	A3	19981-19985	Tp57577_TGAC_v2_gene34998_novel04	Tp57577_TGAC_v2_gene34998_novel03,Tp57577_TGAC_v2_gene34998_novel04
Tp57577_TGAC_v2_scaf_2741	Tp57577_TGAC_v2_gene40046	-	A3	2610-2472	Tp57577_TGAC_v2_gene40046_novel03	TP57577_TGAC_V2_MRNA41395-,Tp57577_TGAC_v2_gene40046_novel03
Tp57577_TGAC_v2_scaf_801	Tp57577_TGAC_v2_gene28832	-	A3	69065-69053	Tp57577_TGAC_v2_gene28832_novel02	Tp57577_TGAC_v2_gene28832_novel03,Tp57577_TGAC_v2_gene28832_novel01,Tp57577_TGAC_v2_gene28832_novel02
Tp57577_TGAC_v2_scaf_544	Tp57577_TGAC_v2_gene7576	-	A3	98804-98637	Tp57577_TGAC_v2_gene7576_novel01,Tp57577_TGAC_v2_gene7576_novel03	Tp57577_TGAC_v2_gene7576_novel02,Tp57577_TGAC_v2_gene7576_novel01,Tp57577_TGAC_v2_gene7576_novel03,Tp57577_TGAC_v2_gene7576_novel04
Tp57577_TGAC_v2_scaf_227	Tp57577_TGAC_v2_gene17313	-	A3	61154-61144	TP57577_TGAC_V2_MRNA17918-	Tp57577_TGAC_v2_gene17313_novel01,TP57577_TGAC_V2_MRNA17918-
Tp57577_TGAC_v2_scaf_3071	Tp57577_TGAC_v2_gene36353	-	A3	972-934	Tp57577_TGAC_v2_gene36353_novel01	Tp57577_TGAC_v2_gene36353_novel02,Tp57577_TGAC_v2_gene36353_novel01
Tp57577_TGAC_v2_scaf_1421	Tp57577_TGAC_v2_gene36582	+	A3	17688-17741	Tp57577_TGAC_v2_gene36582_novel01	Tp57577_TGAC_v2_gene36582_novel03,TP57577_TGAC_V2_MRNA37806-,Tp57577_TGAC_v2_gene36582_novel04,Tp57577_TGAC_v2_gene36582_novel02,Tp57577_TGAC_v2_gene36582_novel05,Tp57577_TGAC_v2_gene36582_novel06,Tp57577_TGAC_v2_gene36582_novel01
Tp57577_TGAC_v2_scaf_825	Tp57577_TGAC_v2_gene29111	+	A3	43876-43899	Tp57577_TGAC_v2_gene29111_novel01	Tp57577_TGAC_v2_gene29111_novel02,Tp57577_TGAC_v2_gene29111_novel03,Tp57577_TGAC_v2_gene29111_novel01
Tp57577_TGAC_v2_scaf_5523	Tp57577_TGAC_v2_gene27579	+	A3	1504-1546	Tp57577_TGAC_v2_gene27579_novel02	Tp57577_TGAC_v2_gene27579_novel01,Tp57577_TGAC_v2_gene27579_novel03,Tp57577_TGAC_v2_gene27579_novel04,Tp57577_TGAC_v2_gene27579_novel02
Tp57577_TGAC_v2_scaf_620	Tp57577_TGAC_v2_gene34924	+	A3	114660-114701	Tp57577_TGAC_v2_gene34924_novel02	Tp57577_TGAC_v2_gene34924_novel01,TP57577_TGAC_V2_MRNA36117-,Tp57577_TGAC_v2_gene34924_novel04,Tp57577_TGAC_v2_gene34924_novel02
Tp57577_TGAC_v2_scaf_620	Tp57577_TGAC_v2_gene34924	+	A3	114408-114660	Tp57577_TGAC_v2_gene34924_novel04,TP57577_TGAC_V2_MRNA36117-	Tp57577_TGAC_v2_gene34924_novel03,Tp57577_TGAC_v2_gene34924_novel01,TP57577_TGAC_V2_MRNA36117-,Tp57577_TGAC_v2_gene34924_novel04
Tp57577_TGAC_v2_scaf_620	Tp57577_TGAC_v2_gene34924	+	A3	114408-114701	Tp57577_TGAC_v2_gene34924_novel02	Tp57577_TGAC_v2_gene34924_novel03,Tp57577_TGAC_v2_gene34924_novel02
Tp57577_TGAC_v2_scaf_812	Tp57577_TGAC_v2_gene28668	+	A3	23384-23532	Tp57577_TGAC_v2_gene28668_novel04	Tp57577_TGAC_v2_gene28668_novel02,Tp57577_TGAC_v2_gene28668_novel01,Tp57577_TGAC_v2_gene28668_novel03,Tp57577_TGAC_v2_gene28668_novel05,TP57577_TGAC_V2_MRNA29634-,Tp57577_TGAC_v2_gene28668_novel06,Tp57577_TGAC_v2_gene28668_novel07,Tp57577_TGAC_v2_gene28668_novel08,Tp57577_TGAC_v2_gene28668_novel09,Tp57577_TGAC_v2_gene28668_novel10,Tp57577_TGAC_v2_gene28668_novel04
Tp57577_TGAC_v2_scaf_1420	Tp57577_TGAC_v2_gene36579	-	A3	4942-4938	TP57577_TGAC_V2_MRNA37803-	Tp57577_TGAC_v2_gene36579_novel02,Tp57577_TGAC_v2_gene36579_novel03,TP57577_TGAC_V2_MRNA37803-
Tp57577_TGAC_v2_scaf_728	Tp57577_TGAC_v2_gene31563	-	A3	14677-14218	Tp57577_TGAC_v2_gene31563_novel09	Tp57577_TGAC_v2_gene31563_novel04,Tp57577_TGAC_v2_gene31563_novel19,Tp57577_TGAC_v2_gene31563_novel13,Tp57577_TGAC_v2_gene31563_novel09
Tp57577_TGAC_v2_scaf_1074	Tp57577_TGAC_v2_gene27407	+	A3	37635-37638	Tp57577_TGAC_v2_gene27407_novel02	Tp57577_TGAC_v2_gene27407_novel03,Tp57577_TGAC_v2_gene27407_novel01,Tp57577_TGAC_v2_gene27407_novel02
Tp57577_TGAC_v2_scaf_744	Tp57577_TGAC_v2_gene30271	+	A3	75408-75456	TP57577_TGAC_V2_MRNA31297-	Tp57577_TGAC_v2_gene30271_novel01,TP57577_TGAC_V2_MRNA31297-
Tp57577_TGAC_v2_scaf_1895	Tp57577_TGAC_v2_gene566	+	A3	8462-8492	Tp57577_TGAC_v2_gene566_novel02	Tp57577_TGAC_v2_gene566_novel01,Tp57577_TGAC_v2_gene566_novel02
Tp57577_TGAC_v2_scaf_824	Tp57577_TGAC_v2_gene29104	-	A3	87354-87331	Tp57577_TGAC_v2_gene29104_novel02	Tp57577_TGAC_v2_gene29104_novel01,TP57577_TGAC_V2_MRNA30093-,Tp57577_TGAC_v2_gene29104_novel02
Tp57577_TGAC_v2_scaf_1081	Tp57577_TGAC_v2_gene27539	-	A3	48505-48483	Tp57577_TGAC_v2_gene27539_novel12	Tp57577_TGAC_v2_gene27539_novel11,Tp57577_TGAC_v2_gene27539_novel12
Tp57577_TGAC_v2_scaf_916	Tp57577_TGAC_v2_gene25989	+	A3	34243-34409	Tp57577_TGAC_v2_gene25989_novel01	TP57577_TGAC_V2_MRNA26878-,Tp57577_TGAC_v2_gene25989_novel01
Tp57577_TGAC_v2_scaf_1499	Tp57577_TGAC_v2_gene40119	+	A3	19842-19862	Tp57577_TGAC_v2_gene40119_novel01	TP57577_TGAC_V2_MRNA41468-,Tp57577_TGAC_v2_gene40119_novel01
Tp57577_TGAC_v2_scaf_973	Tp57577_TGAC_v2_gene22668	+	A3	49143-49169	Tp57577_TGAC_v2_gene22668_novel03	Tp57577_TGAC_v2_gene22668_novel01,TP57577_TGAC_V2_MRNA23443-,Tp57577_TGAC_v2_gene22668_novel02,Tp57577_TGAC_v2_gene22668_novel04,Tp57577_TGAC_v2_gene22668_novel03
Tp57577_TGAC_v2_scaf_1417	Tp57577_TGAC_v2_gene36517	+	A3	2652-2696	Tp57577_TGAC_v2_gene36517_novel26	Tp57577_TGAC_v2_gene36517_novel22,Tp57577_TGAC_v2_gene36517_novel20,Tp57577_TGAC_v2_gene36517_novel25,Tp57577_TGAC_v2_gene36517_novel37,Tp57577_TGAC_v2_gene36517_novel38,Tp57577_TGAC_v2_gene36517_novel27,Tp57577_TGAC_v2_gene36517_novel45,Tp57577_TGAC_v2_gene36517_novel46,Tp57577_TGAC_v2_gene36517_novel28,Tp57577_TGAC_v2_gene36517_novel51,Tp57577_TGAC_v2_gene36517_novel29,Tp57577_TGAC_v2_gene36517…
Tp57577_TGAC_v2_scaf_1417	Tp57577_TGAC_v2_gene36517	+	A3	5981-6000	Tp57577_TGAC_v2_gene36517_novel04	Tp57577_TGAC_v2_gene36517_novel22,TP57577_TGAC_V2_MRNA37741-,Tp57577_TGAC_v2_gene36517_novel03,Tp57577_TGAC_v2_gene36517_novel23,Tp57577_TGAC_v2_gene36517_novel20,Tp57577_TGAC_v2_gene36517_novel19,Tp57577_TGAC_v2_gene36517_novel32,Tp57577_TGAC_v2_gene36517_novel33,Tp57577_TGAC_v2_gene36517_novel24,Tp57577_TGAC_v2_gene36517_novel34,Tp57577_TGAC_v2_gene36517_novel05,Tp57577_TGAC_v2_gene36517_novel2…
Tp57577_TGAC_v2_scaf_1417	Tp57577_TGAC_v2_gene36517	+	A3	16608-16632	Tp57577_TGAC_v2_gene36517_novel15	Tp57577_TGAC_v2_gene36517_novel22,TP57577_TGAC_V2_MRNA37741-,Tp57577_TGAC_v2_gene36517_novel03,Tp57577_TGAC_v2_gene36517_novel23,Tp57577_TGAC_v2_gene36517_novel20,Tp57577_TGAC_v2_gene36517_novel19,Tp57577_TGAC_v2_gene36517_novel33,Tp57577_TGAC_v2_gene36517_novel24,Tp57577_TGAC_v2_gene36517_novel34,Tp57577_TGAC_v2_gene36517_novel04,Tp57577_TGAC_v2_gene36517_novel05,Tp57577_TGAC_v2_gene36517_novel2…
Tp57577_TGAC_v2_scaf_1417	Tp57577_TGAC_v2_gene36517	+	A3	2652-2661	Tp57577_TGAC_v2_gene36517_novel33,Tp57577_TGAC_v2_gene36517_novel35,Tp57577_TGAC_v2_gene36517_novel41,Tp57577_TGAC_v2_gene36517_novel09,Tp57577_TGAC_v2_gene36517_novel03,Tp57577_TGAC_v2_gene36517_novel01,Tp57577_TGAC_v2_gene36517_novel15	TP57577_TGAC_V2_MRNA37741-,Tp57577_TGAC_v2_gene36517_novel32,Tp57577_TGAC_v2_gene36517_novel34,Tp57577_TGAC_v2_gene36517_novel04,Tp57577_TGAC_v2_gene36517_novel06,Tp57577_TGAC_v2_gene36517_novel08,Tp57577_TGAC_v2_gene36517_novel36,Tp57577_TGAC_v2_gene36517_novel39,Tp57577_TGAC_v2_gene36517_novel40,Tp57577_TGAC_v2_gene36517_novel43,Tp57577_TGAC_v2_gene36517_novel11,Tp57577_TGAC_v2_gene36517_novel4…
Tp57577_TGAC_v2_scaf_1417	Tp57577_TGAC_v2_gene36517	+	A3	2652-2734	Tp57577_TGAC_v2_gene36517_novel10	TP57577_TGAC_V2_MRNA37741-,Tp57577_TGAC_v2_gene36517_novel32,Tp57577_TGAC_v2_gene36517_novel34,Tp57577_TGAC_v2_gene36517_novel04,Tp57577_TGAC_v2_gene36517_novel06,Tp57577_TGAC_v2_gene36517_novel08,Tp57577_TGAC_v2_gene36517_novel36,Tp57577_TGAC_v2_gene36517_novel39,Tp57577_TGAC_v2_gene36517_novel40,Tp57577_TGAC_v2_gene36517_novel43,Tp57577_TGAC_v2_gene36517_novel11,Tp57577_TGAC_v2_gene36517_novel4…
Tp57577_TGAC_v2_scaf_1417	Tp57577_TGAC_v2_gene36517	+	A3	2661-2734	Tp57577_TGAC_v2_gene36517_novel10	Tp57577_TGAC_v2_gene36517_novel03,Tp57577_TGAC_v2_gene36517_novel33,Tp57577_TGAC_v2_gene36517_novel01,Tp57577_TGAC_v2_gene36517_novel35,Tp57577_TGAC_v2_gene36517_novel41,Tp57577_TGAC_v2_gene36517_novel09,Tp57577_TGAC_v2_gene36517_novel12,Tp57577_TGAC_v2_gene36517_novel15,Tp57577_TGAC_v2_gene36517_novel10
Tp57577_TGAC_v2_scaf_1417	Tp57577_TGAC_v2_gene36517	+	A3	15312-15517	Tp57577_TGAC_v2_gene36517_novel45	Tp57577_TGAC_v2_gene36517_novel33,Tp57577_TGAC_v2_gene36517_novel45
Tp57577_TGAC_v2_scaf_559	Tp57577_TGAC_v2_gene9356	+	A3	13042-13080	Tp57577_TGAC_v2_gene9356_novel06,Tp57577_TGAC_v2_gene9356_novel03	Tp57577_TGAC_v2_gene9356_novel01,Tp57577_TGAC_v2_gene9356_novel04,Tp57577_TGAC_v2_gene9356_novel02,Tp57577_TGAC_v2_gene9356_novel05,TP57577_TGAC_V2_MRNA9668-,Tp57577_TGAC_v2_gene9356_novel08,Tp57577_TGAC_v2_gene9356_novel07,Tp57577_TGAC_v2_gene9356_novel09,Tp57577_TGAC_v2_gene9356_novel10,Tp57577_TGAC_v2_gene9356_novel11,Tp57577_TGAC_v2_gene9356_novel12,Tp57577_TGAC_v2_gene9356_novel15,Tp57577_TG…
Tp57577_TGAC_v2_scaf_559	Tp57577_TGAC_v2_gene9356	+	A3	7093-7133	Tp57577_TGAC_v2_gene9356_novel06,Tp57577_TGAC_v2_gene9356_novel07,Tp57577_TGAC_v2_gene9356_novel04,Tp57577_TGAC_v2_gene9356_novel05,Tp57577_TGAC_v2_gene9356_novel03,Tp57577_TGAC_v2_gene9356_novel01,Tp57577_TGAC_v2_gene9356_novel11,Tp57577_TGAC_v2_gene9356_novel10,Tp57577_TGAC_v2_gene9356_novel13,Tp57577_TGAC_v2_gene9356_novel15,Tp57577_TGAC_v2_gene9356_novel14,Tp57577_TGAC_v2_gene9356_novel08,Tp5…	Tp57577_TGAC_v2_gene9356_novel02,Tp57577_TGAC_v2_gene9356_novel01,Tp57577_TGAC_v2_gene9356_novel04,Tp57577_TGAC_v2_gene9356_novel05,TP57577_TGAC_V2_MRNA9668-,Tp57577_TGAC_v2_gene9356_novel06,Tp57577_TGAC_v2_gene9356_novel08,Tp57577_TGAC_v2_gene9356_novel07,Tp57577_TGAC_v2_gene9356_novel09,Tp57577_TGAC_v2_gene9356_novel10,Tp57577_TGAC_v2_gene9356_novel11,Tp57577_TGAC_v2_gene9356_novel03,Tp57577_TG…
Tp57577_TGAC_v2_scaf_1150	Tp57577_TGAC_v2_gene29327	+	A3	27654-27687	Tp57577_TGAC_v2_gene29327_novel04	Tp57577_TGAC_v2_gene29327_novel01,Tp57577_TGAC_v2_gene29327_novel04
Tp57577_TGAC_v2_scaf_1150	Tp57577_TGAC_v2_gene29327	+	A3	27654-27680	Tp57577_TGAC_v2_gene29327_novel05	Tp57577_TGAC_v2_gene29327_novel01,Tp57577_TGAC_v2_gene29327_novel05
Tp57577_TGAC_v2_scaf_1150	Tp57577_TGAC_v2_gene29327	+	A3	27654-27755	Tp57577_TGAC_v2_gene29327_novel06	Tp57577_TGAC_v2_gene29327_novel01,Tp57577_TGAC_v2_gene29327_novel06
Tp57577_TGAC_v2_scaf_1150	Tp57577_TGAC_v2_gene29327	+	A3	29237-29241	Tp57577_TGAC_v2_gene29327_novel07	Tp57577_TGAC_v2_gene29327_novel01,Tp57577_TGAC_v2_gene29327_novel03,Tp57577_TGAC_v2_gene29327_novel08,Tp57577_TGAC_v2_gene29327_novel05,Tp57577_TGAC_v2_gene29327_novel06,Tp57577_TGAC_v2_gene29327_novel02,Tp57577_TGAC_v2_gene29327_novel07
Tp57577_TGAC_v2_scaf_1150	Tp57577_TGAC_v2_gene29327	+	A3	27687-27755	Tp57577_TGAC_v2_gene29327_novel06	Tp57577_TGAC_v2_gene29327_novel04,Tp57577_TGAC_v2_gene29327_novel06
Tp57577_TGAC_v2_scaf_1150	Tp57577_TGAC_v2_gene29327	+	A3	27680-27687	Tp57577_TGAC_v2_gene29327_novel04	Tp57577_TGAC_v2_gene29327_novel05,Tp57577_TGAC_v2_gene29327_novel04
Tp57577_TGAC_v2_scaf_1150	Tp57577_TGAC_v2_gene29327	+	A3	27680-27755	Tp57577_TGAC_v2_gene29327_novel06	Tp57577_TGAC_v2_gene29327_novel05,Tp57577_TGAC_v2_gene29327_novel06
Tp57577_TGAC_v2_scaf_581	Tp57577_TGAC_v2_gene15350	-	A3	129304-129299	TP57577_TGAC_V2_MRNA15864-	Tp57577_TGAC_v2_gene15350_novel01,TP57577_TGAC_V2_MRNA15864-,Tp57577_TGAC_v2_gene15350_novel02
Tp57577_TGAC_v2_scaf_953	Tp57577_TGAC_v2_gene22841	-	A3	25600-25595	Tp57577_TGAC_v2_gene22841_novel06,Tp57577_TGAC_v2_gene22841_novel03	Tp57577_TGAC_v2_gene22841_novel02,Tp57577_TGAC_v2_gene22841_novel04,Tp57577_TGAC_v2_gene22841_novel07,Tp57577_TGAC_v2_gene22841_novel08,Tp57577_TGAC_v2_gene22841_novel10,Tp57577_TGAC_v2_gene22841_novel01,Tp57577_TGAC_v2_gene22841_novel03,Tp57577_TGAC_v2_gene22841_novel06
Tp57577_TGAC_v2_scaf_953	Tp57577_TGAC_v2_gene22841	-	A3	42344-42180	Tp57577_TGAC_v2_gene22841_novel06,Tp57577_TGAC_v2_gene22841_novel02	Tp57577_TGAC_v2_gene22841_novel04,Tp57577_TGAC_v2_gene22841_novel05,Tp57577_TGAC_v2_gene22841_novel02,Tp57577_TGAC_v2_gene22841_novel09,Tp57577_TGAC_v2_gene22841_novel06
Tp57577_TGAC_v2_scaf_1335	Tp57577_TGAC_v2_gene18465	+	A3	1429-1468	Tp57577_TGAC_v2_gene18465_novel01,Tp57577_TGAC_v2_gene18465_novel02	Tp57577_TGAC_v2_gene18465_novel03,TP57577_TGAC_V2_MRNA19109-,Tp57577_TGAC_v2_gene18465_novel01,Tp57577_TGAC_v2_gene18465_novel02
Tp57577_TGAC_v2_scaf_1265	Tp57577_TGAC_v2_gene24585	-	A3	16924-16916	Tp57577_TGAC_v2_gene24585_novel02	Tp57577_TGAC_v2_gene24585_novel01,Tp57577_TGAC_v2_gene24585_novel02
Tp57577_TGAC_v2_scaf_2162	Tp57577_TGAC_v2_gene122	-	A3	3229-3217	Tp57577_TGAC_v2_gene122_novel03	Tp57577_TGAC_v2_gene122_novel04,Tp57577_TGAC_v2_gene122_novel02,Tp57577_TGAC_v2_gene122_novel08,Tp57577_TGAC_v2_gene122_novel03
Tp57577_TGAC_v2_scaf_571	Tp57577_TGAC_v2_gene15151	-	A3	18166-18050	Tp57577_TGAC_v2_gene15151_novel03	Tp57577_TGAC_v2_gene15151_novel01,Tp57577_TGAC_v2_gene15151_novel02,TP57577_TGAC_V2_MRNA15657-,Tp57577_TGAC_v2_gene15151_novel03
Tp57577_TGAC_v2_scaf_571	Tp57577_TGAC_v2_gene15151	-	A3	21539-21526	Tp57577_TGAC_v2_gene15151_novel03	Tp57577_TGAC_v2_gene15151_novel02,Tp57577_TGAC_v2_gene15151_novel03
Tp57577_TGAC_v2_scaf_1192	Tp57577_TGAC_v2_gene29252	-	A3	41755-41693	Tp57577_TGAC_v2_gene29252_novel02	Tp57577_TGAC_v2_gene29252_novel03,Tp57577_TGAC_v2_gene29252_novel04,TP57577_TGAC_V2_MRNA30254-,Tp57577_TGAC_v2_gene29252_novel07,Tp57577_TGAC_v2_gene29252_novel08,Tp57577_TGAC_v2_gene29252_novel11,Tp57577_TGAC_v2_gene29252_novel02
Tp57577_TGAC_v2_LG4	Tp57577_TGAC_v2_gene28139	-	A5	2709456-2710341	Tp57577_TGAC_v2_gene28139_novel01	Tp57577_TGAC_v2_gene28139_novel02,Tp57577_TGAC_v2_gene28139_novel01
Tp57577_TGAC_v2_LG4	Tp57577_TGAC_v2_gene23863	-	A5	21780132-21781956	Tp57577_TGAC_v2_gene23863_novel02	Tp57577_TGAC_v2_gene23863_novel03,Tp57577_TGAC_v2_gene23863_novel02
Tp57577_TGAC_v2_LG4	Tp57577_TGAC_v2_gene38598	-	A5	23615222-23615232	Tp57577_TGAC_v2_gene38598_novel01	TP57577_TGAC_V2_MRNA39901-,Tp57577_TGAC_v2_gene38598_novel04,Tp57577_TGAC_v2_gene38598_novel01
Tp57577_TGAC_v2_LG4	Tp57577_TGAC_v2_gene23525	-	A5	17951796-17951817	TP57577_TGAC_V2_MRNA24333-	Tp57577_TGAC_v2_gene23525_novel02,TP57577_TGAC_V2_MRNA24333-,Tp57577_TGAC_v2_gene23525_novel01
Tp57577_TGAC_v2_LG4	Tp57577_TGAC_v2_gene18644	-	A5	52851-52855	TP57577_TGAC_V2_MRNA19293-	Tp57577_TGAC_v2_gene18644_novel02,TP57577_TGAC_V2_MRNA19293-
Tp57577_TGAC_v2_LG4	Tp57577_TGAC_v2_gene11723	-	A5	7938217-7938226	Tp57577_TGAC_v2_gene11723_novel01	Tp57577_TGAC_v2_gene11723_novel02,Tp57577_TGAC_v2_gene11723_novel01,Tp57577_TGAC_v2_gene11723_novel04
Tp57577_TGAC_v2_LG4	Tp57577_TGAC_v2_gene11723	-	A5	7938214-7938226	Tp57577_TGAC_v2_gene11723_novel01	Tp57577_TGAC_v2_gene11723_novel07,Tp57577_TGAC_v2_gene11723_novel05,Tp57577_TGAC_v2_gene11723_novel01,Tp57577_TGAC_v2_gene11723_novel04
Tp57577_TGAC_v2_LG4	Tp57577_TGAC_v2_gene11723	-	A5	7938214-7938217	Tp57577_TGAC_v2_gene11723_novel02	Tp57577_TGAC_v2_gene11723_novel07,Tp57577_TGAC_v2_gene11723_novel05,Tp57577_TGAC_v2_gene11723_novel02
Tp57577_TGAC_v2_LG4	Tp57577_TGAC_v2_gene17221	-	A5	20862343-20862447	Tp57577_TGAC_v2_gene17221_novel02	Tp57577_TGAC_v2_gene17221_novel01,Tp57577_TGAC_v2_gene17221_novel03,Tp57577_TGAC_v2_gene17221_novel08,Tp57577_TGAC_v2_gene17221_novel02
Tp57577_TGAC_v2_LG4	Tp57577_TGAC_v2_gene21763	-	A5	14990991-14991100	Tp57577_TGAC_v2_gene21763_novel09	Tp57577_TGAC_v2_gene21763_novel08,Tp57577_TGAC_v2_gene21763_novel09
Tp57577_TGAC_v2_LG4	Tp57577_TGAC_v2_gene15985	-	A5	21456561-21456612	Tp57577_TGAC_v2_gene15985_novel01	TP57577_TGAC_V2_MRNA16530-,Tp57577_TGAC_v2_gene15985_novel01
Tp57577_TGAC_v2_LG4	Tp57577_TGAC_v2_gene23524	-	A5	17878185-17878192	Tp57577_TGAC_v2_gene23524_novel05	Tp57577_TGAC_v2_gene23524_novel04,Tp57577_TGAC_v2_gene23524_novel05
Tp57577_TGAC_v2_LG4	Tp57577_TGAC_v2_gene3343	-	A5	22497204-22497207	Tp57577_TGAC_v2_gene3343_novel03	Tp57577_TGAC_v2_gene3343_novel01,Tp57577_TGAC_v2_gene3343_novel04,Tp57577_TGAC_v2_gene3343_novel03
Tp57577_TGAC_v2_LG4	Tp57577_TGAC_v2_gene27031	-	A5	11110978-11111003	Tp57577_TGAC_v2_gene27031_novel01	TP57577_TGAC_V2_MRNA27959-,Tp57577_TGAC_v2_gene27031_novel02,Tp57577_TGAC_v2_gene27031_novel04,Tp57577_TGAC_v2_gene27031_novel07,Tp57577_TGAC_v2_gene27031_novel01
Tp57577_TGAC_v2_LG4	Tp57577_TGAC_v2_gene19040	-	A5	16041331-16041445	Tp57577_TGAC_v2_gene19040_novel04,Tp57577_TGAC_v2_gene19040_novel05,Tp57577_TGAC_v2_gene19040_novel01	Tp57577_TGAC_v2_gene19040_novel03,Tp57577_TGAC_v2_gene19040_novel06,Tp57577_TGAC_v2_gene19040_novel01,Tp57577_TGAC_v2_gene19040_novel02,Tp57577_TGAC_v2_gene19040_novel05,Tp57577_TGAC_v2_gene19040_novel04
Tp57577_TGAC_v2_LG4	Tp57577_TGAC_v2_gene19040	-	A5	16044969-16047088	Tp57577_TGAC_v2_gene19040_novel02	Tp57577_TGAC_v2_gene19040_novel04,Tp57577_TGAC_v2_gene19040_novel02,Tp57577_TGAC_v2_gene19040_novel03
Tp57577_TGAC_v2_LG4	Tp57577_TGAC_v2_gene25642	-	A5	11992702-11992808	Tp57577_TGAC_v2_gene25642_novel05,Tp57577_TGAC_v2_gene25642_novel04,Tp57577_TGAC_v2_gene25642_novel03	Tp57577_TGAC_v2_gene25642_novel02,Tp57577_TGAC_v2_gene25642_novel01,Tp57577_TGAC_v2_gene25642_novel03,Tp57577_TGAC_v2_gene25642_novel04,Tp57577_TGAC_v2_gene25642_novel05
Tp57577_TGAC_v2_LG4	Tp57577_TGAC_v2_gene11312	-	A5	15299349-15299396	Tp57577_TGAC_v2_gene11312_novel03	Tp57577_TGAC_v2_gene11312_novel01,Tp57577_TGAC_v2_gene11312_novel02,Tp57577_TGAC_v2_gene11312_novel05,Tp57577_TGAC_v2_gene11312_novel06,TP57577_TGAC_V2_MRNA11679-,Tp57577_TGAC_v2_gene11312_novel08,Tp57577_TGAC_v2_gene11312_novel09,Tp57577_TGAC_v2_gene11312_novel11,Tp57577_TGAC_v2_gene11312_novel10,Tp57577_TGAC_v2_gene11312_novel03
Tp57577_TGAC_v2_LG4	Tp57577_TGAC_v2_gene11312	-	A5	15302107-15302324	TP57577_TGAC_V2_MRNA11679-	Tp57577_TGAC_v2_gene11312_novel05,TP57577_TGAC_V2_MRNA11679-
Tp57577_TGAC_v2_LG4	Tp57577_TGAC_v2_gene11312	-	A5	15301596-15302107	Tp57577_TGAC_v2_gene11312_novel05	Tp57577_TGAC_v2_gene11312_novel06,Tp57577_TGAC_v2_gene11312_novel05
Tp57577_TGAC_v2_LG4	Tp57577_TGAC_v2_gene7990	-	A5	1370558-1370747	Tp57577_TGAC_v2_gene7990_novel05,TP57577_TGAC_V2_MRNA8263-	Tp57577_TGAC_v2_gene7990_novel03,Tp57577_TGAC_v2_gene7990_novel01,TP57577_TGAC_V2_MRNA8263-,Tp57577_TGAC_v2_gene7990_novel05
Tp57577_TGAC_v2_LG4	Tp57577_TGAC_v2_gene6140	-	A5	6115019-6115109	Tp57577_TGAC_v2_gene6140_novel05,TP57577_TGAC_V2_MRNA6355-	Tp57577_TGAC_v2_gene6140_novel02,TP57577_TGAC_V2_MRNA6355-,Tp57577_TGAC_v2_gene6140_novel03,Tp57577_TGAC_v2_gene6140_novel05
Tp57577_TGAC_v2_LG4	Tp57577_TGAC_v2_gene15773	-	A5	1642797-1642806	Tp57577_TGAC_v2_gene15773_novel17,Tp57577_TGAC_v2_gene15773_novel02,Tp57577_TGAC_v2_gene15773_novel34,Tp57577_TGAC_v2_gene15773_novel05,Tp57577_TGAC_v2_gene15773_novel09,Tp57577_TGAC_v2_gene15773_novel19,Tp57577_TGAC_v2_gene15773_novel14,Tp57577_TGAC_v2_gene15773_novel28,Tp57577_TGAC_v2_gene15773_novel25,Tp57577_TGAC_v2_gene15773_novel24,Tp57577_TGAC_v2_gene15773_novel22	Tp57577_TGAC_v2_gene15773_novel01,Tp57577_TGAC_v2_gene15773_novel08,Tp57577_TGAC_v2_gene15773_novel03,Tp57577_TGAC_v2_gene15773_novel16,Tp57577_TGAC_v2_gene15773_novel10,Tp57577_TGAC_v2_gene15773_novel04,Tp57577_TGAC_v2_gene15773_novel18,Tp57577_TGAC_v2_gene15773_novel20,Tp57577_TGAC_v2_gene15773_novel23,Tp57577_TGAC_v2_gene15773_novel27,Tp57577_TGAC_v2_gene15773_novel06,Tp57577_TGAC_v2_gene15773…
Tp57577_TGAC_v2_LG4	Tp57577_TGAC_v2_gene1223	-	A5	890525-890594	Tp57577_TGAC_v2_gene1223_novel01	Tp57577_TGAC_v2_gene1223_novel02,Tp57577_TGAC_v2_gene1223_novel01
Tp57577_TGAC_v2_LG4	Tp57577_TGAC_v2_gene11324	-	A5	15293538-15293555	TP57577_TGAC_V2_MRNA11691-	Tp57577_TGAC_v2_gene11324_novel02,TP57577_TGAC_V2_MRNA11691-
Tp57577_TGAC_v2_LG4	Tp57577_TGAC_v2_gene19046	-	A5	16183255-16183341	Tp57577_TGAC_v2_gene19046_novel07	Tp57577_TGAC_v2_gene19046_novel04,Tp57577_TGAC_v2_gene19046_novel05,Tp57577_TGAC_v2_gene19046_novel17,Tp57577_TGAC_v2_gene19046_novel01,Tp57577_TGAC_v2_gene19046_novel03,Tp57577_TGAC_v2_gene19046_novel15,Tp57577_TGAC_v2_gene19046_novel18,Tp57577_TGAC_v2_gene19046_novel02,Tp57577_TGAC_v2_gene19046_novel08,Tp57577_TGAC_v2_gene19046_novel09,Tp57577_TGAC_v2_gene19046_novel22,Tp57577_TGAC_v2_gene19046…
Tp57577_TGAC_v2_LG4	Tp57577_TGAC_v2_gene19046	-	A5	16183548-16183557	Tp57577_TGAC_v2_gene19046_novel02	Tp57577_TGAC_v2_gene19046_novel04,Tp57577_TGAC_v2_gene19046_novel14,Tp57577_TGAC_v2_gene19046_novel06,Tp57577_TGAC_v2_gene19046_novel01,Tp57577_TGAC_v2_gene19046_novel03,Tp57577_TGAC_v2_gene19046_novel07,Tp57577_TGAC_v2_gene19046_novel15,Tp57577_TGAC_v2_gene19046_novel18,Tp57577_TGAC_v2_gene19046_novel08,Tp57577_TGAC_v2_gene19046_novel09,Tp57577_TGAC_v2_gene19046_novel22,Tp57577_TGAC_v2_gene19046…
Tp57577_TGAC_v2_LG4	Tp57577_TGAC_v2_gene19046	-	A5	16183899-16184035	Tp57577_TGAC_v2_gene19046_novel08	Tp57577_TGAC_v2_gene19046_novel05,Tp57577_TGAC_v2_gene19046_novel14,Tp57577_TGAC_v2_gene19046_novel06,Tp57577_TGAC_v2_gene19046_novel01,Tp57577_TGAC_v2_gene19046_novel03,Tp57577_TGAC_v2_gene19046_novel07,Tp57577_TGAC_v2_gene19046_novel15,Tp57577_TGAC_v2_gene19046_novel18,Tp57577_TGAC_v2_gene19046_novel02,Tp57577_TGAC_v2_gene19046_novel09,Tp57577_TGAC_v2_gene19046_novel22,Tp57577_TGAC_v2_gene19046…
Tp57577_TGAC_v2_LG4	Tp57577_TGAC_v2_gene30176	+	A5	24500137-24500127	Tp57577_TGAC_v2_gene30176_novel02	TP57577_TGAC_V2_MRNA31201-,Tp57577_TGAC_v2_gene30176_novel02
Tp57577_TGAC_v2_LG4	Tp57577_TGAC_v2_gene2964	+	A5	27153285-27153236	Tp57577_TGAC_v2_gene2964_novel17	Tp57577_TGAC_v2_gene2964_novel01,Tp57577_TGAC_v2_gene2964_novel04,Tp57577_TGAC_v2_gene2964_novel02,Tp57577_TGAC_v2_gene2964_novel05,Tp57577_TGAC_v2_gene2964_novel06,Tp57577_TGAC_v2_gene2964_novel08,Tp57577_TGAC_v2_gene2964_novel09,Tp57577_TGAC_v2_gene2964_novel03,Tp57577_TGAC_v2_gene2964_novel10,Tp57577_TGAC_v2_gene2964_novel11,Tp57577_TGAC_v2_gene2964_novel21,Tp57577_TGAC_v2_gene2964_novel15,Tp5…
Tp57577_TGAC_v2_LG4	Tp57577_TGAC_v2_gene15970	+	A5	21487515-21487489	Tp57577_TGAC_v2_gene15970_novel01	Tp57577_TGAC_v2_gene15970_novel02,Tp57577_TGAC_v2_gene15970_novel03,Tp57577_TGAC_v2_gene15970_novel01
Tp57577_TGAC_v2_LG4	Tp57577_TGAC_v2_gene3005	+	A5	26982537-26982517	Tp57577_TGAC_v2_gene3005_novel02	Tp57577_TGAC_v2_gene3005_novel01,Tp57577_TGAC_v2_gene3005_novel02
Tp57577_TGAC_v2_LG4	Tp57577_TGAC_v2_gene3005	+	A5	26984435-26984392	Tp57577_TGAC_v2_gene3005_novel02	Tp57577_TGAC_v2_gene3005_novel01,Tp57577_TGAC_v2_gene3005_novel02
Tp57577_TGAC_v2_LG4	Tp57577_TGAC_v2_gene3005	+	A5	26983082-26983045	Tp57577_TGAC_v2_gene3005_novel01	Tp57577_TGAC_v2_gene3005_novel02,Tp57577_TGAC_v2_gene3005_novel01
Tp57577_TGAC_v2_LG4	Tp57577_TGAC_v2_gene5820	+	A5	14836990-14836981	Tp57577_TGAC_v2_gene5820_novel03	Tp57577_TGAC_v2_gene5820_novel09,Tp57577_TGAC_v2_gene5820_novel05,Tp57577_TGAC_v2_gene5820_novel06,Tp57577_TGAC_v2_gene5820_novel03
Tp57577_TGAC_v2_LG4	Tp57577_TGAC_v2_gene5820	+	A5	14836990-14836894	Tp57577_TGAC_v2_gene5820_novel04	Tp57577_TGAC_v2_gene5820_novel09,Tp57577_TGAC_v2_gene5820_novel05,Tp57577_TGAC_v2_gene5820_novel04
Tp57577_TGAC_v2_LG4	Tp57577_TGAC_v2_gene5820	+	A5	14836981-14836894	Tp57577_TGAC_v2_gene5820_novel04	Tp57577_TGAC_v2_gene5820_novel06,Tp57577_TGAC_v2_gene5820_novel03,Tp57577_TGAC_v2_gene5820_novel04
Tp57577_TGAC_v2_LG4	Tp57577_TGAC_v2_gene34178	+	A5	17451897-17451453	TP57577_TGAC_V2_MRNA35329-	Tp57577_TGAC_v2_gene34178_novel01,Tp57577_TGAC_v2_gene34178_novel06,TP57577_TGAC_V2_MRNA35329-
Tp57577_TGAC_v2_LG4	Tp57577_TGAC_v2_gene34178	+	A5	17451897-17451849	Tp57577_TGAC_v2_gene34178_novel05	Tp57577_TGAC_v2_gene34178_novel01,Tp57577_TGAC_v2_gene34178_novel06,Tp57577_TGAC_v2_gene34178_novel03,Tp57577_TGAC_v2_gene34178_novel05
Tp57577_TGAC_v2_LG4	Tp57577_TGAC_v2_gene34178	+	A5	17451849-17451453	TP57577_TGAC_V2_MRNA35329-	Tp57577_TGAC_v2_gene34178_novel03,Tp57577_TGAC_v2_gene34178_novel05,TP57577_TGAC_V2_MRNA35329-
Tp57577_TGAC_v2_LG4	Tp57577_TGAC_v2_gene34178	+	A5	17451992-17451897	Tp57577_TGAC_v2_gene34178_novel06	Tp57577_TGAC_v2_gene34178_novel08,Tp57577_TGAC_v2_gene34178_novel01,Tp57577_TGAC_v2_gene34178_novel06
Tp57577_TGAC_v2_LG4	Tp57577_TGAC_v2_gene34178	+	A5	17451992-17451849	Tp57577_TGAC_v2_gene34178_novel05	Tp57577_TGAC_v2_gene34178_novel08,Tp57577_TGAC_v2_gene34178_novel03,Tp57577_TGAC_v2_gene34178_novel05
Tp57577_TGAC_v2_LG4	Tp57577_TGAC_v2_gene34177	+	A5	17486514-17486299	Tp57577_TGAC_v2_gene34177_novel15	Tp57577_TGAC_v2_gene34177_novel01,Tp57577_TGAC_v2_gene34177_novel02,Tp57577_TGAC_v2_gene34177_novel08,Tp57577_TGAC_v2_gene34177_novel16,Tp57577_TGAC_v2_gene34177_novel09,Tp57577_TGAC_v2_gene34177_novel04,Tp57577_TGAC_v2_gene34177_novel19,Tp57577_TGAC_v2_gene34177_novel03,Tp57577_TGAC_v2_gene34177_novel10,Tp57577_TGAC_v2_gene34177_novel17,Tp57577_TGAC_v2_gene34177_novel20,Tp57577_TGAC_v2_gene34177…
Tp57577_TGAC_v2_LG4	Tp57577_TGAC_v2_gene34177	+	A5	17489735-17489512	Tp57577_TGAC_v2_gene34177_novel20	Tp57577_TGAC_v2_gene34177_novel16,Tp57577_TGAC_v2_gene34177_novel19,Tp57577_TGAC_v2_gene34177_novel22,Tp57577_TGAC_v2_gene34177_novel21,Tp57577_TGAC_v2_gene34177_novel27,Tp57577_TGAC_v2_gene34177_novel28,Tp57577_TGAC_v2_gene34177_novel31,Tp57577_TGAC_v2_gene34177_novel32,Tp57577_TGAC_v2_gene34177_novel34,Tp57577_TGAC_v2_gene34177_novel41,Tp57577_TGAC_v2_gene34177_novel46,Tp57577_TGAC_v2_gene34177…
Tp57577_TGAC_v2_LG4	Tp57577_TGAC_v2_gene34177	+	A5	17489512-17489291	Tp57577_TGAC_v2_gene34177_novel47,Tp57577_TGAC_v2_gene34177_novel23,Tp57577_TGAC_v2_gene34177_novel42	Tp57577_TGAC_v2_gene34177_novel03,Tp57577_TGAC_v2_gene34177_novel24,Tp57577_TGAC_v2_gene34177_novel33,Tp57577_TGAC_v2_gene34177_novel40,Tp57577_TGAC_v2_gene34177_novel17,Tp57577_TGAC_v2_gene34177_novel23,Tp57577_TGAC_v2_gene34177_novel42,Tp57577_TGAC_v2_gene34177_novel47
Tp57577_TGAC_v2_LG4	Tp57577_TGAC_v2_gene34177	+	A5	17489291-17489070	Tp57577_TGAC_v2_gene34177_novel45,Tp57577_TGAC_v2_gene34177_novel44,Tp57577_TGAC_v2_gene34177_novel19,Tp57577_TGAC_v2_gene34177_novel38,Tp57577_TGAC_v2_gene34177_novel02	Tp57577_TGAC_v2_gene34177_novel20,Tp57577_TGAC_v2_gene34177_novel05,Tp57577_TGAC_v2_gene34177_novel22,Tp57577_TGAC_v2_gene34177_novel06,Tp57577_TGAC_v2_gene34177_novel35,Tp57577_TGAC_v2_gene34177_novel34,Tp57577_TGAC_v2_gene34177_novel39,Tp57577_TGAC_v2_gene34177_novel48,Tp57577_TGAC_v2_gene34177_novel02,Tp57577_TGAC_v2_gene34177_novel04,Tp57577_TGAC_v2_gene34177_novel19,Tp57577_TGAC_v2_gene34177…
Tp57577_TGAC_v2_LG4	Tp57577_TGAC_v2_gene13325	+	A5	26600153-26600141	Tp57577_TGAC_v2_gene13325_novel04,Tp57577_TGAC_v2_gene13325_novel02,Tp57577_TGAC_v2_gene13325_novel03	Tp57577_TGAC_v2_gene13325_novel05,Tp57577_TGAC_v2_gene13325_novel01,Tp57577_TGAC_v2_gene13325_novel03,Tp57577_TGAC_v2_gene13325_novel02,Tp57577_TGAC_v2_gene13325_novel04
Tp57577_TGAC_v2_LG4	Tp57577_TGAC_v2_gene38732	+	A5	25859110-25858995	Tp57577_TGAC_v2_gene38732_novel02	Tp57577_TGAC_v2_gene38732_novel01,Tp57577_TGAC_v2_gene38732_novel03,Tp57577_TGAC_v2_gene38732_novel06,Tp57577_TGAC_v2_gene38732_novel05,Tp57577_TGAC_v2_gene38732_novel08,Tp57577_TGAC_v2_gene38732_novel04,Tp57577_TGAC_v2_gene38732_novel09,Tp57577_TGAC_v2_gene38732_novel10,Tp57577_TGAC_v2_gene38732_novel11,Tp57577_TGAC_v2_gene38732_novel12,Tp57577_TGAC_v2_gene38732_novel14,Tp57577_TGAC_v2_gene38732…
Tp57577_TGAC_v2_LG4	Tp57577_TGAC_v2_gene38792	+	A5	25118986-25118907	Tp57577_TGAC_v2_gene38792_novel01	Tp57577_TGAC_v2_gene38792_novel02,TP57577_TGAC_V2_MRNA40103-,Tp57577_TGAC_v2_gene38792_novel01
Tp57577_TGAC_v2_LG4	Tp57577_TGAC_v2_gene1164	+	A5	1157268-1157096	Tp57577_TGAC_v2_gene1164_novel03	Tp57577_TGAC_v2_gene1164_novel02,Tp57577_TGAC_v2_gene1164_novel03,Tp57577_TGAC_v2_gene1164_novel08
Tp57577_TGAC_v2_LG4	Tp57577_TGAC_v2_gene1164	+	A5	1157268-1157152	Tp57577_TGAC_v2_gene1164_novel04	Tp57577_TGAC_v2_gene1164_novel02,Tp57577_TGAC_v2_gene1164_novel04
Tp57577_TGAC_v2_LG4	Tp57577_TGAC_v2_gene1164	+	A5	1157152-1157096	Tp57577_TGAC_v2_gene1164_novel03	Tp57577_TGAC_v2_gene1164_novel04,Tp57577_TGAC_v2_gene1164_novel03,Tp57577_TGAC_v2_gene1164_novel08
Tp57577_TGAC_v2_LG4	Tp57577_TGAC_v2_gene4641	+	A5	16430607-16430514	Tp57577_TGAC_v2_gene4641_novel02	TP57577_TGAC_V2_MRNA4790-,Tp57577_TGAC_v2_gene4641_novel01,Tp57577_TGAC_v2_gene4641_novel03,Tp57577_TGAC_v2_gene4641_novel04,Tp57577_TGAC_v2_gene4641_novel02
Tp57577_TGAC_v2_LG4	Tp57577_TGAC_v2_gene4641	+	A5	16431518-16431470	TP57577_TGAC_V2_MRNA4790-,Tp57577_TGAC_v2_gene4641_novel02	Tp57577_TGAC_v2_gene4641_novel01,Tp57577_TGAC_v2_gene4641_novel04,TP57577_TGAC_V2_MRNA4790-,Tp57577_TGAC_v2_gene4641_novel03,Tp57577_TGAC_v2_gene4641_novel02
Tp57577_TGAC_v2_LG4	Tp57577_TGAC_v2_gene36832	+	A5	19016979-19016938	TP57577_TGAC_V2_MRNA38066-	Tp57577_TGAC_v2_gene36832_novel01,TP57577_TGAC_V2_MRNA38066-
Tp57577_TGAC_v2_LG4	Tp57577_TGAC_v2_gene30876	+	A5	10657171-10657156	Tp57577_TGAC_v2_gene30876_novel07,Tp57577_TGAC_v2_gene30876_novel04,Tp57577_TGAC_v2_gene30876_novel02,Tp57577_TGAC_v2_gene30876_novel08,Tp57577_TGAC_v2_gene30876_novel09	Tp57577_TGAC_v2_gene30876_novel06,Tp57577_TGAC_v2_gene30876_novel10,Tp57577_TGAC_v2_gene30876_novel02,Tp57577_TGAC_v2_gene30876_novel03,Tp57577_TGAC_v2_gene30876_novel04,Tp57577_TGAC_v2_gene30876_novel07,Tp57577_TGAC_v2_gene30876_novel08,Tp57577_TGAC_v2_gene30876_novel09
Tp57577_TGAC_v2_LG4	Tp57577_TGAC_v2_gene6179	+	A5	6130570-6130492	Tp57577_TGAC_v2_gene6179_novel01	Tp57577_TGAC_v2_gene6179_novel03,Tp57577_TGAC_v2_gene6179_novel02,Tp57577_TGAC_v2_gene6179_novel01
Tp57577_TGAC_v2_LG4	Tp57577_TGAC_v2_gene15801	+	A5	1577183-1577122	TP57577_TGAC_V2_MRNA16338-	Tp57577_TGAC_v2_gene15801_novel02,TP57577_TGAC_V2_MRNA16338-,Tp57577_TGAC_v2_gene15801_novel04
Tp57577_TGAC_v2_LG4	Tp57577_TGAC_v2_gene4660	+	A5	16801957-16801910	Tp57577_TGAC_v2_gene4660_novel01	TP57577_TGAC_V2_MRNA4810-,Tp57577_TGAC_v2_gene4660_novel01
Tp57577_TGAC_v2_LG4	Tp57577_TGAC_v2_gene20126	+	A5	2791211-2791160	Tp57577_TGAC_v2_gene20126_novel05	TP57577_TGAC_V2_MRNA20823-,Tp57577_TGAC_v2_gene20126_novel02,Tp57577_TGAC_v2_gene20126_novel07,Tp57577_TGAC_v2_gene20126_novel08,Tp57577_TGAC_v2_gene20126_novel05
Tp57577_TGAC_v2_LG4	Tp57577_TGAC_v2_gene23856	+	A5	21946673-21946048	Tp57577_TGAC_v2_gene23856_novel02	Tp57577_TGAC_v2_gene23856_novel01,Tp57577_TGAC_v2_gene23856_novel02
Tp57577_TGAC_v2_LG4	Tp57577_TGAC_v2_gene16271	+	A5	13539930-13539893	Tp57577_TGAC_v2_gene16271_novel02	Tp57577_TGAC_v2_gene16271_novel03,Tp57577_TGAC_v2_gene16271_novel01,Tp57577_TGAC_v2_gene16271_novel02
Tp57577_TGAC_v2_LG4	Tp57577_TGAC_v2_gene11655	+	A5	7804266-7804241	Tp57577_TGAC_v2_gene11655_novel03	TP57577_TGAC_V2_MRNA12031-,Tp57577_TGAC_v2_gene11655_novel01,Tp57577_TGAC_v2_gene11655_novel02,Tp57577_TGAC_v2_gene11655_novel05,Tp57577_TGAC_v2_gene11655_novel07,Tp57577_TGAC_v2_gene11655_novel06,Tp57577_TGAC_v2_gene11655_novel10,Tp57577_TGAC_v2_gene11655_novel08,Tp57577_TGAC_v2_gene11655_novel11,Tp57577_TGAC_v2_gene11655_novel12,Tp57577_TGAC_v2_gene11655_novel13,Tp57577_TGAC_v2_gene11655_novel1…
Tp57577_TGAC_v2_LG4	Tp57577_TGAC_v2_gene9833	+	A5	20048847-20048844	Tp57577_TGAC_v2_gene9833_novel01	Tp57577_TGAC_v2_gene9833_novel02,Tp57577_TGAC_v2_gene9833_novel01
Tp57577_TGAC_v2_LG4	Tp57577_TGAC_v2_gene38631	+	A5	24188996-24188649	Tp57577_TGAC_v2_gene38631_novel09,Tp57577_TGAC_v2_gene38631_novel08,Tp57577_TGAC_v2_gene38631_novel19,Tp57577_TGAC_v2_gene38631_novel14,Tp57577_TGAC_v2_gene38631_novel01,Tp57577_TGAC_v2_gene38631_novel07,Tp57577_TGAC_v2_gene38631_novel06,Tp57577_TGAC_v2_gene38631_novel12,Tp57577_TGAC_v2_gene38631_novel04,Tp57577_TGAC_v2_gene38631_novel15,Tp57577_TGAC_v2_gene38631_novel11,Tp57577_TGAC_v2_gene38631…	Tp57577_TGAC_v2_gene38631_novel02,Tp57577_TGAC_v2_gene38631_novel06,Tp57577_TGAC_v2_gene38631_novel04,Tp57577_TGAC_v2_gene38631_novel01,Tp57577_TGAC_v2_gene38631_novel07,Tp57577_TGAC_v2_gene38631_novel08,Tp57577_TGAC_v2_gene38631_novel09,Tp57577_TGAC_v2_gene38631_novel10,Tp57577_TGAC_v2_gene38631_novel11,Tp57577_TGAC_v2_gene38631_novel12,Tp57577_TGAC_v2_gene38631_novel14,Tp57577_TGAC_v2_gene38631…
Tp57577_TGAC_v2_LG4	Novelgene0738	+	A5	18432612-18432427	Novelgene0738_novel10	Novelgene0738_novel01,Novelgene0738_novel02,Novelgene0738_novel10
Tp57577_TGAC_v2_LG3	Tp57577_TGAC_v2_gene33756	+	A5	27623627-27623615	Tp57577_TGAC_v2_gene33756_novel05	Tp57577_TGAC_v2_gene33756_novel02,Tp57577_TGAC_v2_gene33756_novel03,Tp57577_TGAC_v2_gene33756_novel04,Tp57577_TGAC_v2_gene33756_novel07,Tp57577_TGAC_v2_gene33756_novel06,Tp57577_TGAC_v2_gene33756_novel05
Tp57577_TGAC_v2_LG3	Tp57577_TGAC_v2_gene12964	+	A5	2811856-2811822	Tp57577_TGAC_v2_gene12964_novel01	Tp57577_TGAC_v2_gene12964_novel02,Tp57577_TGAC_v2_gene12964_novel01
Tp57577_TGAC_v2_LG3	Tp57577_TGAC_v2_gene32679	+	A5	629023-628989	Tp57577_TGAC_v2_gene32679_novel03	Tp57577_TGAC_v2_gene32679_novel01,TP57577_TGAC_V2_MRNA33779-,Tp57577_TGAC_v2_gene32679_novel04,Tp57577_TGAC_v2_gene32679_novel05,Tp57577_TGAC_v2_gene32679_novel02,Tp57577_TGAC_v2_gene32679_novel06,Tp57577_TGAC_v2_gene32679_novel07,Tp57577_TGAC_v2_gene32679_novel08,Tp57577_TGAC_v2_gene32679_novel09,Tp57577_TGAC_v2_gene32679_novel03
Tp57577_TGAC_v2_LG3	Tp57577_TGAC_v2_gene32679	+	A5	624002-623930	Tp57577_TGAC_v2_gene32679_novel03	TP57577_TGAC_V2_MRNA33779-,Tp57577_TGAC_v2_gene32679_novel03,Tp57577_TGAC_v2_gene32679_novel02
Tp57577_TGAC_v2_LG3	Tp57577_TGAC_v2_gene25495	+	A5	30433787-30433746	Tp57577_TGAC_v2_gene25495_novel01	Tp57577_TGAC_v2_gene25495_novel03,TP57577_TGAC_V2_MRNA26364-,Tp57577_TGAC_v2_gene25495_novel01
Tp57577_TGAC_v2_LG3	Tp57577_TGAC_v2_gene23579	+	A5	23587025-23586973	TP57577_TGAC_V2_MRNA24390-	Tp57577_TGAC_v2_gene23579_novel02,TP57577_TGAC_V2_MRNA24390-
Tp57577_TGAC_v2_LG3	Tp57577_TGAC_v2_gene16716	+	A5	28150154-28149955	Tp57577_TGAC_v2_gene16716_novel03,Tp57577_TGAC_v2_gene16716_novel02,Tp57577_TGAC_v2_gene16716_novel05	Tp57577_TGAC_v2_gene16716_novel01,Tp57577_TGAC_v2_gene16716_novel04,Tp57577_TGAC_v2_gene16716_novel03,Tp57577_TGAC_v2_gene16716_novel05,Tp57577_TGAC_v2_gene16716_novel02
Tp57577_TGAC_v2_LG3	Tp57577_TGAC_v2_gene6746	+	A5	8015481-8015463	Tp57577_TGAC_v2_gene6746_novel04,Tp57577_TGAC_v2_gene6746_novel05,Tp57577_TGAC_v2_gene6746_novel06,Tp57577_TGAC_v2_gene6746_novel01	Tp57577_TGAC_v2_gene6746_novel03,Tp57577_TGAC_v2_gene6746_novel01,Tp57577_TGAC_v2_gene6746_novel02,Tp57577_TGAC_v2_gene6746_novel05,Tp57577_TGAC_v2_gene6746_novel04,Tp57577_TGAC_v2_gene6746_novel06
Tp57577_TGAC_v2_LG3	Tp57577_TGAC_v2_gene23750	+	A5	18632016-18631940	Tp57577_TGAC_v2_gene23750_novel03	TP57577_TGAC_V2_MRNA24564-,Tp57577_TGAC_v2_gene23750_novel01,Tp57577_TGAC_v2_gene23750_novel04,Tp57577_TGAC_v2_gene23750_novel03
Tp57577_TGAC_v2_LG3	Tp57577_TGAC_v2_gene5142	+	A5	24072801-24072740	Tp57577_TGAC_v2_gene5142_novel02	Tp57577_TGAC_v2_gene5142_novel01,Tp57577_TGAC_v2_gene5142_novel02
Tp57577_TGAC_v2_LG3	Tp57577_TGAC_v2_gene12300	+	A5	29757399-29757369	Tp57577_TGAC_v2_gene12300_novel01	TP57577_TGAC_V2_MRNA12699-,Tp57577_TGAC_v2_gene12300_novel02,Tp57577_TGAC_v2_gene12300_novel01
Tp57577_TGAC_v2_LG3	Tp57577_TGAC_v2_gene17953	+	A5	15502913-15502905	Tp57577_TGAC_v2_gene17953_novel02	Tp57577_TGAC_v2_gene17953_novel01,Tp57577_TGAC_v2_gene17953_novel03,Tp57577_TGAC_v2_gene17953_novel02
Tp57577_TGAC_v2_LG3	Tp57577_TGAC_v2_gene12156	+	A5	28884860-28884812	Tp57577_TGAC_v2_gene12156_novel01	Tp57577_TGAC_v2_gene12156_novel02,Tp57577_TGAC_v2_gene12156_novel01,Tp57577_TGAC_v2_gene12156_novel03
Tp57577_TGAC_v2_LG3	Tp57577_TGAC_v2_gene14216	+	A5	10799967-10799950	Tp57577_TGAC_v2_gene14216_novel01	Tp57577_TGAC_v2_gene14216_novel02,TP57577_TGAC_V2_MRNA14693-,Tp57577_TGAC_v2_gene14216_novel03,Tp57577_TGAC_v2_gene14216_novel01
Tp57577_TGAC_v2_LG3	Tp57577_TGAC_v2_gene12265	+	A5	28620380-28620306	TP57577_TGAC_V2_MRNA12663-	Tp57577_TGAC_v2_gene12265_novel01,TP57577_TGAC_V2_MRNA12663-
Tp57577_TGAC_v2_LG3	Tp57577_TGAC_v2_gene6781	+	A5	7970004-7969900	Tp57577_TGAC_v2_gene6781_novel05,Tp57577_TGAC_v2_gene6781_novel04	Tp57577_TGAC_v2_gene6781_novel02,Tp57577_TGAC_v2_gene6781_novel03,Tp57577_TGAC_v2_gene6781_novel01,Tp57577_TGAC_v2_gene6781_novel05,Tp57577_TGAC_v2_gene6781_novel04
Tp57577_TGAC_v2_LG3	Tp57577_TGAC_v2_gene8645	+	A5	14441923-14441895	Tp57577_TGAC_v2_gene8645_novel11	TP57577_TGAC_V2_MRNA8935-,Tp57577_TGAC_v2_gene8645_novel01,Tp57577_TGAC_v2_gene8645_novel02,Tp57577_TGAC_v2_gene8645_novel03,Tp57577_TGAC_v2_gene8645_novel04,Tp57577_TGAC_v2_gene8645_novel07,Tp57577_TGAC_v2_gene8645_novel05,Tp57577_TGAC_v2_gene8645_novel06,Tp57577_TGAC_v2_gene8645_novel08,Tp57577_TGAC_v2_gene8645_novel09,Tp57577_TGAC_v2_gene8645_novel10,Tp57577_TGAC_v2_gene8645_novel12,Tp57577_TG…
Tp57577_TGAC_v2_LG3	Tp57577_TGAC_v2_gene8645	+	A5	14450241-14450177	Tp57577_TGAC_v2_gene8645_novel06	TP57577_TGAC_V2_MRNA8935-,Tp57577_TGAC_v2_gene8645_novel02,Tp57577_TGAC_v2_gene8645_novel04,Tp57577_TGAC_v2_gene8645_novel07,Tp57577_TGAC_v2_gene8645_novel05,Tp57577_TGAC_v2_gene8645_novel08,Tp57577_TGAC_v2_gene8645_novel09,Tp57577_TGAC_v2_gene8645_novel11,Tp57577_TGAC_v2_gene8645_novel13,Tp57577_TGAC_v2_gene8645_novel16,Tp57577_TGAC_v2_gene8645_novel17,Tp57577_TGAC_v2_gene8645_novel20,Tp57577_TG…
Tp57577_TGAC_v2_LG3	Tp57577_TGAC_v2_gene8645	+	A5	14436170-14436124	Tp57577_TGAC_v2_gene8645_novel10	Tp57577_TGAC_v2_gene8645_novel06,Tp57577_TGAC_v2_gene8645_novel10
Tp57577_TGAC_v2_LG3	Tp57577_TGAC_v2_gene8645	+	A5	14436414-14436244	Tp57577_TGAC_v2_gene8645_novel05	Tp57577_TGAC_v2_gene8645_novel10,Tp57577_TGAC_v2_gene8645_novel03,Tp57577_TGAC_v2_gene8645_novel05
Tp57577_TGAC_v2_LG3	Tp57577_TGAC_v2_gene32257	+	A5	26795872-26795847	Tp57577_TGAC_v2_gene32257_novel09,Tp57577_TGAC_v2_gene32257_novel08	Tp57577_TGAC_v2_gene32257_novel01,Tp57577_TGAC_v2_gene32257_novel02,Tp57577_TGAC_v2_gene32257_novel04,Tp57577_TGAC_v2_gene32257_novel03,Tp57577_TGAC_v2_gene32257_novel05,Tp57577_TGAC_v2_gene32257_novel07,Tp57577_TGAC_v2_gene32257_novel06,Tp57577_TGAC_v2_gene32257_novel08,Tp57577_TGAC_v2_gene32257_novel09
Tp57577_TGAC_v2_LG3	Tp57577_TGAC_v2_gene12867	+	A5	1862295-1862168	Tp57577_TGAC_v2_gene12867_novel46,Tp57577_TGAC_v2_gene12867_novel03	Tp57577_TGAC_v2_gene12867_novel08,Tp57577_TGAC_v2_gene12867_novel07,Tp57577_TGAC_v2_gene12867_novel11,Tp57577_TGAC_v2_gene12867_novel16,Tp57577_TGAC_v2_gene12867_novel13,Tp57577_TGAC_v2_gene12867_novel12,Tp57577_TGAC_v2_gene12867_novel01,Tp57577_TGAC_v2_gene12867_novel09,Tp57577_TGAC_v2_gene12867_novel15,Tp57577_TGAC_v2_gene12867_novel10,Tp57577_TGAC_v2_gene12867_novel20,Tp57577_TGAC_v2_gene12867…
Tp57577_TGAC_v2_LG3	Tp57577_TGAC_v2_gene12867	+	A5	1862295-1862174	Tp57577_TGAC_v2_gene12867_novel14	Tp57577_TGAC_v2_gene12867_novel08,Tp57577_TGAC_v2_gene12867_novel07,Tp57577_TGAC_v2_gene12867_novel11,Tp57577_TGAC_v2_gene12867_novel16,Tp57577_TGAC_v2_gene12867_novel13,Tp57577_TGAC_v2_gene12867_novel12,Tp57577_TGAC_v2_gene12867_novel01,Tp57577_TGAC_v2_gene12867_novel09,Tp57577_TGAC_v2_gene12867_novel15,Tp57577_TGAC_v2_gene12867_novel10,Tp57577_TGAC_v2_gene12867_novel20,Tp57577_TGAC_v2_gene12867…
Tp57577_TGAC_v2_LG3	Tp57577_TGAC_v2_gene12867	+	A5	1862295-1862268	Tp57577_TGAC_v2_gene12867_novel06	Tp57577_TGAC_v2_gene12867_novel08,Tp57577_TGAC_v2_gene12867_novel07,Tp57577_TGAC_v2_gene12867_novel11,Tp57577_TGAC_v2_gene12867_novel16,Tp57577_TGAC_v2_gene12867_novel13,Tp57577_TGAC_v2_gene12867_novel12,Tp57577_TGAC_v2_gene12867_novel01,Tp57577_TGAC_v2_gene12867_novel09,Tp57577_TGAC_v2_gene12867_novel15,Tp57577_TGAC_v2_gene12867_novel10,Tp57577_TGAC_v2_gene12867_novel20,Tp57577_TGAC_v2_gene12867…
Tp57577_TGAC_v2_LG3	Tp57577_TGAC_v2_gene12867	+	A5	1862295-1862290	Tp57577_TGAC_v2_gene12867_novel35	Tp57577_TGAC_v2_gene12867_novel08,Tp57577_TGAC_v2_gene12867_novel07,Tp57577_TGAC_v2_gene12867_novel11,Tp57577_TGAC_v2_gene12867_novel16,Tp57577_TGAC_v2_gene12867_novel13,Tp57577_TGAC_v2_gene12867_novel12,Tp57577_TGAC_v2_gene12867_novel01,Tp57577_TGAC_v2_gene12867_novel09,Tp57577_TGAC_v2_gene12867_novel15,Tp57577_TGAC_v2_gene12867_novel10,Tp57577_TGAC_v2_gene12867_novel20,Tp57577_TGAC_v2_gene12867…
Tp57577_TGAC_v2_LG3	Tp57577_TGAC_v2_gene12867	+	A5	1862295-1862179	Tp57577_TGAC_v2_gene12867_novel37	Tp57577_TGAC_v2_gene12867_novel08,Tp57577_TGAC_v2_gene12867_novel07,Tp57577_TGAC_v2_gene12867_novel11,Tp57577_TGAC_v2_gene12867_novel16,Tp57577_TGAC_v2_gene12867_novel13,Tp57577_TGAC_v2_gene12867_novel12,Tp57577_TGAC_v2_gene12867_novel01,Tp57577_TGAC_v2_gene12867_novel09,Tp57577_TGAC_v2_gene12867_novel15,Tp57577_TGAC_v2_gene12867_novel10,Tp57577_TGAC_v2_gene12867_novel20,Tp57577_TGAC_v2_gene12867…
Tp57577_TGAC_v2_LG3	Tp57577_TGAC_v2_gene12867	+	A5	1862295-1862281	Tp57577_TGAC_v2_gene12867_novel50	Tp57577_TGAC_v2_gene12867_novel08,Tp57577_TGAC_v2_gene12867_novel07,Tp57577_TGAC_v2_gene12867_novel11,Tp57577_TGAC_v2_gene12867_novel16,Tp57577_TGAC_v2_gene12867_novel13,Tp57577_TGAC_v2_gene12867_novel12,Tp57577_TGAC_v2_gene12867_novel01,Tp57577_TGAC_v2_gene12867_novel09,Tp57577_TGAC_v2_gene12867_novel15,Tp57577_TGAC_v2_gene12867_novel10,Tp57577_TGAC_v2_gene12867_novel20,Tp57577_TGAC_v2_gene12867…
Tp57577_TGAC_v2_LG3	Tp57577_TGAC_v2_gene12867	+	A5	1862295-1860488	Tp57577_TGAC_v2_gene12867_novel19,Tp57577_TGAC_v2_gene12867_novel40,Tp57577_TGAC_v2_gene12867_novel41,Tp57577_TGAC_v2_gene12867_novel36,Tp57577_TGAC_v2_gene12867_novel42,Tp57577_TGAC_v2_gene12867_novel43,Tp57577_TGAC_v2_gene12867_novel02,Tp57577_TGAC_v2_gene12867_novel31,Tp57577_TGAC_v2_gene12867_novel30,Tp57577_TGAC_v2_gene12867_novel26,Tp57577_TGAC_v2_gene12867_novel24,Tp57577_TGAC_v2_gene12867…	Tp57577_TGAC_v2_gene12867_novel07,Tp57577_TGAC_v2_gene12867_novel16,Tp57577_TGAC_v2_gene12867_novel01,Tp57577_TGAC_v2_gene12867_novel27,Tp57577_TGAC_v2_gene12867_novel39,Tp57577_TGAC_v2_gene12867_novel02,Tp57577_TGAC_v2_gene12867_novel04,TP57577_TGAC_V2_MRNA13287-,Tp57577_TGAC_v2_gene12867_novel05,Tp57577_TGAC_v2_gene12867_novel19,Tp57577_TGAC_v2_gene12867_novel21,Tp57577_TGAC_v2_gene12867_novel2…
Tp57577_TGAC_v2_LG3	Tp57577_TGAC_v2_gene12867	+	A5	1862168-1860488	Tp57577_TGAC_v2_gene12867_novel19,Tp57577_TGAC_v2_gene12867_novel40,Tp57577_TGAC_v2_gene12867_novel34,Tp57577_TGAC_v2_gene12867_novel42,Tp57577_TGAC_v2_gene12867_novel36,Tp57577_TGAC_v2_gene12867_novel43,Tp57577_TGAC_v2_gene12867_novel02,TP57577_TGAC_V2_MRNA13287-,Tp57577_TGAC_v2_gene12867_novel31,Tp57577_TGAC_v2_gene12867_novel30,Tp57577_TGAC_v2_gene12867_novel26,Tp57577_TGAC_v2_gene12867_novel4…	Tp57577_TGAC_v2_gene12867_novel03,Tp57577_TGAC_v2_gene12867_novel02,Tp57577_TGAC_v2_gene12867_novel04,TP57577_TGAC_V2_MRNA13287-,Tp57577_TGAC_v2_gene12867_novel05,Tp57577_TGAC_v2_gene12867_novel19,Tp57577_TGAC_v2_gene12867_novel21,Tp57577_TGAC_v2_gene12867_novel22,Tp57577_TGAC_v2_gene12867_novel23,Tp57577_TGAC_v2_gene12867_novel24,Tp57577_TGAC_v2_gene12867_novel25,Tp57577_TGAC_v2_gene12867_novel2…
Tp57577_TGAC_v2_LG3	Tp57577_TGAC_v2_gene12867	+	A5	1862174-1862168	Tp57577_TGAC_v2_gene12867_novel52,Tp57577_TGAC_v2_gene12867_novel46	Tp57577_TGAC_v2_gene12867_novel14,Tp57577_TGAC_v2_gene12867_novel03,Tp57577_TGAC_v2_gene12867_novel46,Tp57577_TGAC_v2_gene12867_novel52
Tp57577_TGAC_v2_LG3	Tp57577_TGAC_v2_gene12867	+	A5	1862268-1860488	Tp57577_TGAC_v2_gene12867_novel19,Tp57577_TGAC_v2_gene12867_novel40,Tp57577_TGAC_v2_gene12867_novel34,Tp57577_TGAC_v2_gene12867_novel42,Tp57577_TGAC_v2_gene12867_novel36,Tp57577_TGAC_v2_gene12867_novel43,Tp57577_TGAC_v2_gene12867_novel02,TP57577_TGAC_V2_MRNA13287-,Tp57577_TGAC_v2_gene12867_novel31,Tp57577_TGAC_v2_gene12867_novel30,Tp57577_TGAC_v2_gene12867_novel26,Tp57577_TGAC_v2_gene12867_novel4…	Tp57577_TGAC_v2_gene12867_novel06,Tp57577_TGAC_v2_gene12867_novel02,Tp57577_TGAC_v2_gene12867_novel04,TP57577_TGAC_V2_MRNA13287-,Tp57577_TGAC_v2_gene12867_novel05,Tp57577_TGAC_v2_gene12867_novel19,Tp57577_TGAC_v2_gene12867_novel21,Tp57577_TGAC_v2_gene12867_novel22,Tp57577_TGAC_v2_gene12867_novel23,Tp57577_TGAC_v2_gene12867_novel24,Tp57577_TGAC_v2_gene12867_novel25,Tp57577_TGAC_v2_gene12867_novel2…
Tp57577_TGAC_v2_LG3	Tp57577_TGAC_v2_gene12867	+	A5	1862268-1862168	Tp57577_TGAC_v2_gene12867_novel52,Tp57577_TGAC_v2_gene12867_novel46	Tp57577_TGAC_v2_gene12867_novel06,Tp57577_TGAC_v2_gene12867_novel03,Tp57577_TGAC_v2_gene12867_novel46,Tp57577_TGAC_v2_gene12867_novel52
Tp57577_TGAC_v2_LG3	Tp57577_TGAC_v2_gene12867	+	A5	1862268-1862174	Tp57577_TGAC_v2_gene12867_novel14	Tp57577_TGAC_v2_gene12867_novel06,Tp57577_TGAC_v2_gene12867_novel14
Tp57577_TGAC_v2_LG3	Tp57577_TGAC_v2_gene12867	+	A5	1862268-1862179	Tp57577_TGAC_v2_gene12867_novel37	Tp57577_TGAC_v2_gene12867_novel06,Tp57577_TGAC_v2_gene12867_novel37
Tp57577_TGAC_v2_LG3	Tp57577_TGAC_v2_gene12867	+	A5	1866835-1866834	Tp57577_TGAC_v2_gene12867_novel26	Tp57577_TGAC_v2_gene12867_novel19,Tp57577_TGAC_v2_gene12867_novel42,Tp57577_TGAC_v2_gene12867_novel26
Tp57577_TGAC_v2_LG3	Tp57577_TGAC_v2_gene12867	+	A5	1862290-1860488	Tp57577_TGAC_v2_gene12867_novel19,Tp57577_TGAC_v2_gene12867_novel40,Tp57577_TGAC_v2_gene12867_novel34,Tp57577_TGAC_v2_gene12867_novel42,Tp57577_TGAC_v2_gene12867_novel36,Tp57577_TGAC_v2_gene12867_novel43,Tp57577_TGAC_v2_gene12867_novel02,TP57577_TGAC_V2_MRNA13287-,Tp57577_TGAC_v2_gene12867_novel31,Tp57577_TGAC_v2_gene12867_novel30,Tp57577_TGAC_v2_gene12867_novel26,Tp57577_TGAC_v2_gene12867_novel4…	Tp57577_TGAC_v2_gene12867_novel35,Tp57577_TGAC_v2_gene12867_novel02,Tp57577_TGAC_v2_gene12867_novel04,TP57577_TGAC_V2_MRNA13287-,Tp57577_TGAC_v2_gene12867_novel05,Tp57577_TGAC_v2_gene12867_novel19,Tp57577_TGAC_v2_gene12867_novel21,Tp57577_TGAC_v2_gene12867_novel22,Tp57577_TGAC_v2_gene12867_novel23,Tp57577_TGAC_v2_gene12867_novel24,Tp57577_TGAC_v2_gene12867_novel25,Tp57577_TGAC_v2_gene12867_novel2…
Tp57577_TGAC_v2_LG3	Tp57577_TGAC_v2_gene12867	+	A5	1862290-1862168	Tp57577_TGAC_v2_gene12867_novel52,Tp57577_TGAC_v2_gene12867_novel46	Tp57577_TGAC_v2_gene12867_novel35,Tp57577_TGAC_v2_gene12867_novel51,Tp57577_TGAC_v2_gene12867_novel03,Tp57577_TGAC_v2_gene12867_novel46,Tp57577_TGAC_v2_gene12867_novel52
Tp57577_TGAC_v2_LG3	Tp57577_TGAC_v2_gene12867	+	A5	1862290-1862174	Tp57577_TGAC_v2_gene12867_novel14	Tp57577_TGAC_v2_gene12867_novel35,Tp57577_TGAC_v2_gene12867_novel51,Tp57577_TGAC_v2_gene12867_novel14
Tp57577_TGAC_v2_LG3	Tp57577_TGAC_v2_gene12867	+	A5	1862290-1862268	Tp57577_TGAC_v2_gene12867_novel06	Tp57577_TGAC_v2_gene12867_novel35,Tp57577_TGAC_v2_gene12867_novel51,Tp57577_TGAC_v2_gene12867_novel06
Tp57577_TGAC_v2_LG3	Tp57577_TGAC_v2_gene12867	+	A5	1862290-1862179	Tp57577_TGAC_v2_gene12867_novel37	Tp57577_TGAC_v2_gene12867_novel35,Tp57577_TGAC_v2_gene12867_novel51,Tp57577_TGAC_v2_gene12867_novel37
Tp57577_TGAC_v2_LG3	Tp57577_TGAC_v2_gene12867	+	A5	1862290-1862281	Tp57577_TGAC_v2_gene12867_novel50	Tp57577_TGAC_v2_gene12867_novel35,Tp57577_TGAC_v2_gene12867_novel51,Tp57577_TGAC_v2_gene12867_novel50
Tp57577_TGAC_v2_LG3	Tp57577_TGAC_v2_gene12867	+	A5	1862179-1860488	Tp57577_TGAC_v2_gene12867_novel19,Tp57577_TGAC_v2_gene12867_novel40,Tp57577_TGAC_v2_gene12867_novel34,Tp57577_TGAC_v2_gene12867_novel24,Tp57577_TGAC_v2_gene12867_novel36,Tp57577_TGAC_v2_gene12867_novel43,Tp57577_TGAC_v2_gene12867_novel28,TP57577_TGAC_V2_MRNA13287-,Tp57577_TGAC_v2_gene12867_novel31,Tp57577_TGAC_v2_gene12867_novel30,Tp57577_TGAC_v2_gene12867_novel26,Tp57577_TGAC_v2_gene12867_novel4…	Tp57577_TGAC_v2_gene12867_novel37,Tp57577_TGAC_v2_gene12867_novel02,Tp57577_TGAC_v2_gene12867_novel04,TP57577_TGAC_V2_MRNA13287-,Tp57577_TGAC_v2_gene12867_novel05,Tp57577_TGAC_v2_gene12867_novel19,Tp57577_TGAC_v2_gene12867_novel21,Tp57577_TGAC_v2_gene12867_novel22,Tp57577_TGAC_v2_gene12867_novel23,Tp57577_TGAC_v2_gene12867_novel24,Tp57577_TGAC_v2_gene12867_novel25,Tp57577_TGAC_v2_gene12867_novel2…
Tp57577_TGAC_v2_LG3	Tp57577_TGAC_v2_gene12867	+	A5	1862179-1862168	Tp57577_TGAC_v2_gene12867_novel52,Tp57577_TGAC_v2_gene12867_novel46	Tp57577_TGAC_v2_gene12867_novel37,Tp57577_TGAC_v2_gene12867_novel03,Tp57577_TGAC_v2_gene12867_novel46,Tp57577_TGAC_v2_gene12867_novel52
Tp57577_TGAC_v2_LG3	Tp57577_TGAC_v2_gene12867	+	A5	1862179-1862174	Tp57577_TGAC_v2_gene12867_novel14	Tp57577_TGAC_v2_gene12867_novel37,Tp57577_TGAC_v2_gene12867_novel14
Tp57577_TGAC_v2_LG3	Tp57577_TGAC_v2_gene12867	+	A5	1861912-1861908	Tp57577_TGAC_v2_gene12867_novel13	Tp57577_TGAC_v2_gene12867_novel49,Tp57577_TGAC_v2_gene12867_novel13
Tp57577_TGAC_v2_LG3	Tp57577_TGAC_v2_gene12867	+	A5	1863117-1862295	Tp57577_TGAC_v2_gene12867_novel07,Tp57577_TGAC_v2_gene12867_novel01,Tp57577_TGAC_v2_gene12867_novel44,Tp57577_TGAC_v2_gene12867_novel09,Tp57577_TGAC_v2_gene12867_novel27,Tp57577_TGAC_v2_gene12867_novel08,Tp57577_TGAC_v2_gene12867_novel20,Tp57577_TGAC_v2_gene12867_novel32,Tp57577_TGAC_v2_gene12867_novel13,Tp57577_TGAC_v2_gene12867_novel12,Tp57577_TGAC_v2_gene12867_novel11,Tp57577_TGAC_v2_gene12867…	Tp57577_TGAC_v2_gene12867_novel45,Tp57577_TGAC_v2_gene12867_novel08,Tp57577_TGAC_v2_gene12867_novel07,Tp57577_TGAC_v2_gene12867_novel11,Tp57577_TGAC_v2_gene12867_novel16,Tp57577_TGAC_v2_gene12867_novel13,Tp57577_TGAC_v2_gene12867_novel12,Tp57577_TGAC_v2_gene12867_novel01,Tp57577_TGAC_v2_gene12867_novel09,Tp57577_TGAC_v2_gene12867_novel15,Tp57577_TGAC_v2_gene12867_novel10,Tp57577_TGAC_v2_gene12867…
Tp57577_TGAC_v2_LG3	Tp57577_TGAC_v2_gene12867	+	A5	1863117-1862168	Tp57577_TGAC_v2_gene12867_novel03,Tp57577_TGAC_v2_gene12867_novel52	Tp57577_TGAC_v2_gene12867_novel45,Tp57577_TGAC_v2_gene12867_novel03,Tp57577_TGAC_v2_gene12867_novel46,Tp57577_TGAC_v2_gene12867_novel52
Tp57577_TGAC_v2_LG3	Tp57577_TGAC_v2_gene12867	+	A5	1863117-1862174	Tp57577_TGAC_v2_gene12867_novel14	Tp57577_TGAC_v2_gene12867_novel45,Tp57577_TGAC_v2_gene12867_novel14
Tp57577_TGAC_v2_LG3	Tp57577_TGAC_v2_gene12867	+	A5	1863117-1862268	Tp57577_TGAC_v2_gene12867_novel06	Tp57577_TGAC_v2_gene12867_novel45,Tp57577_TGAC_v2_gene12867_novel06
Tp57577_TGAC_v2_LG3	Tp57577_TGAC_v2_gene12867	+	A5	1863117-1862290	Tp57577_TGAC_v2_gene12867_novel35	Tp57577_TGAC_v2_gene12867_novel45,Tp57577_TGAC_v2_gene12867_novel35,Tp57577_TGAC_v2_gene12867_novel51
Tp57577_TGAC_v2_LG3	Tp57577_TGAC_v2_gene12867	+	A5	1863117-1862179	Tp57577_TGAC_v2_gene12867_novel37	Tp57577_TGAC_v2_gene12867_novel45,Tp57577_TGAC_v2_gene12867_novel37
Tp57577_TGAC_v2_LG3	Tp57577_TGAC_v2_gene12867	+	A5	1863117-1862281	Tp57577_TGAC_v2_gene12867_novel50	Tp57577_TGAC_v2_gene12867_novel45,Tp57577_TGAC_v2_gene12867_novel50
Tp57577_TGAC_v2_LG3	Tp57577_TGAC_v2_gene12867	+	A5	1862281-1862168	Tp57577_TGAC_v2_gene12867_novel52,Tp57577_TGAC_v2_gene12867_novel46	Tp57577_TGAC_v2_gene12867_novel50,Tp57577_TGAC_v2_gene12867_novel03,Tp57577_TGAC_v2_gene12867_novel46,Tp57577_TGAC_v2_gene12867_novel52
Tp57577_TGAC_v2_LG3	Tp57577_TGAC_v2_gene12867	+	A5	1862281-1862174	Tp57577_TGAC_v2_gene12867_novel14	Tp57577_TGAC_v2_gene12867_novel50,Tp57577_TGAC_v2_gene12867_novel14
Tp57577_TGAC_v2_LG3	Tp57577_TGAC_v2_gene12867	+	A5	1862281-1862268	Tp57577_TGAC_v2_gene12867_novel06	Tp57577_TGAC_v2_gene12867_novel50,Tp57577_TGAC_v2_gene12867_novel06
Tp57577_TGAC_v2_LG3	Tp57577_TGAC_v2_gene12867	+	A5	1862281-1862179	Tp57577_TGAC_v2_gene12867_novel37	Tp57577_TGAC_v2_gene12867_novel50,Tp57577_TGAC_v2_gene12867_novel37
Tp57577_TGAC_v2_LG3	Tp57577_TGAC_v2_gene2769	+	A5	30660063-30660057	TP57577_TGAC_V2_MRNA2847-,Tp57577_TGAC_v2_gene2769_novel02,Tp57577_TGAC_v2_gene2769_novel12,Tp57577_TGAC_v2_gene2769_novel13,Tp57577_TGAC_v2_gene2769_novel10,Tp57577_TGAC_v2_gene2769_novel08,Tp57577_TGAC_v2_gene2769_novel11,Tp57577_TGAC_v2_gene2769_novel04,Tp57577_TGAC_v2_gene2769_novel07	Tp57577_TGAC_v2_gene2769_novel09,Tp57577_TGAC_v2_gene2769_novel05,TP57577_TGAC_V2_MRNA2847-,Tp57577_TGAC_v2_gene2769_novel04,Tp57577_TGAC_v2_gene2769_novel02,Tp57577_TGAC_v2_gene2769_novel06,Tp57577_TGAC_v2_gene2769_novel07,Tp57577_TGAC_v2_gene2769_novel08,Tp57577_TGAC_v2_gene2769_novel10,Tp57577_TGAC_v2_gene2769_novel11,Tp57577_TGAC_v2_gene2769_novel12,Tp57577_TGAC_v2_gene2769_novel13
Tp57577_TGAC_v2_LG3	Tp57577_TGAC_v2_gene15956	+	A5	21072126-21072025	Tp57577_TGAC_v2_gene15956_novel01	TP57577_TGAC_V2_MRNA16499-,Tp57577_TGAC_v2_gene15956_novel01
Tp57577_TGAC_v2_LG3	Tp57577_TGAC_v2_gene5069	+	A5	24106469-24106464	Tp57577_TGAC_v2_gene5069_novel01	Tp57577_TGAC_v2_gene5069_novel02,Tp57577_TGAC_v2_gene5069_novel01
Tp57577_TGAC_v2_LG3	Tp57577_TGAC_v2_gene11960	+	A5	12421831-12421823	Tp57577_TGAC_v2_gene11960_novel04	Tp57577_TGAC_v2_gene11960_novel03,Tp57577_TGAC_v2_gene11960_novel04
Tp57577_TGAC_v2_LG3	Tp57577_TGAC_v2_gene2908	-	A5	6435241-6435267	Tp57577_TGAC_v2_gene2908_novel02	TP57577_TGAC_V2_MRNA2991-,Tp57577_TGAC_v2_gene2908_novel02
Tp57577_TGAC_v2_LG3	Tp57577_TGAC_v2_gene12162	-	A5	29012590-29012625	Tp57577_TGAC_v2_gene12162_novel02	Tp57577_TGAC_v2_gene12162_novel01,Tp57577_TGAC_v2_gene12162_novel03,Tp57577_TGAC_v2_gene12162_novel04,Tp57577_TGAC_v2_gene12162_novel02
Tp57577_TGAC_v2_LG3	Tp57577_TGAC_v2_gene19469	-	A5	19197709-19197725	Tp57577_TGAC_v2_gene19469_novel05	Tp57577_TGAC_v2_gene19469_novel04,Tp57577_TGAC_v2_gene19469_novel05
Tp57577_TGAC_v2_LG3	Tp57577_TGAC_v2_gene12950	-	A5	3242223-3242245	Tp57577_TGAC_v2_gene12950_novel01	TP57577_TGAC_V2_MRNA13380-,Tp57577_TGAC_v2_gene12950_novel01
Tp57577_TGAC_v2_LG3	Tp57577_TGAC_v2_gene12738	-	A5	2703961-2703985	Tp57577_TGAC_v2_gene12738_novel03	Tp57577_TGAC_v2_gene12738_novel02,Tp57577_TGAC_v2_gene12738_novel04,Tp57577_TGAC_v2_gene12738_novel03
Tp57577_TGAC_v2_LG3	Tp57577_TGAC_v2_gene5121	-	A5	24532569-24532644	Tp57577_TGAC_v2_gene5121_novel02	Tp57577_TGAC_v2_gene5121_novel01,Tp57577_TGAC_v2_gene5121_novel02
Tp57577_TGAC_v2_LG3	Tp57577_TGAC_v2_gene25831	-	A5	16711448-16711782	Tp57577_TGAC_v2_gene25831_novel06,Tp57577_TGAC_v2_gene25831_novel04	Tp57577_TGAC_v2_gene25831_novel05,Tp57577_TGAC_v2_gene25831_novel03,Tp57577_TGAC_v2_gene25831_novel04,Tp57577_TGAC_v2_gene25831_novel06
Tp57577_TGAC_v2_LG3	Tp57577_TGAC_v2_gene6371	-	A5	25114390-25114486	Tp57577_TGAC_v2_gene6371_novel02	TP57577_TGAC_V2_MRNA6596-,Tp57577_TGAC_v2_gene6371_novel04,Tp57577_TGAC_v2_gene6371_novel06,Tp57577_TGAC_v2_gene6371_novel07,Tp57577_TGAC_v2_gene6371_novel01,Tp57577_TGAC_v2_gene6371_novel10,Tp57577_TGAC_v2_gene6371_novel11,Tp57577_TGAC_v2_gene6371_novel12,Tp57577_TGAC_v2_gene6371_novel09,Tp57577_TGAC_v2_gene6371_novel05,Tp57577_TGAC_v2_gene6371_novel14,Tp57577_TGAC_v2_gene6371_novel15,Tp57577_TG…
Tp57577_TGAC_v2_LG3	Tp57577_TGAC_v2_gene37345	-	A5	6856840-6856903	Tp57577_TGAC_v2_gene37345_novel02	Tp57577_TGAC_v2_gene37345_novel04,Tp57577_TGAC_v2_gene37345_novel02,Tp57577_TGAC_v2_gene37345_novel03
Tp57577_TGAC_v2_LG3	Tp57577_TGAC_v2_gene2894	-	A5	13386272-13386387	Tp57577_TGAC_v2_gene2894_novel01	TP57577_TGAC_V2_MRNA2975-,Tp57577_TGAC_v2_gene2894_novel01
Tp57577_TGAC_v2_LG3	Tp57577_TGAC_v2_gene12876	-	A5	3029898-3030070	Tp57577_TGAC_v2_gene12876_novel01	Tp57577_TGAC_v2_gene12876_novel02,Tp57577_TGAC_v2_gene12876_novel01
Tp57577_TGAC_v2_LG3	Tp57577_TGAC_v2_gene21182	-	A5	25955421-25955456	Tp57577_TGAC_v2_gene21182_novel10,Tp57577_TGAC_v2_gene21182_novel01,Tp57577_TGAC_v2_gene21182_novel02,Tp57577_TGAC_v2_gene21182_novel03,Tp57577_TGAC_v2_gene21182_novel04	Tp57577_TGAC_v2_gene21182_novel09,Tp57577_TGAC_v2_gene21182_novel01,Tp57577_TGAC_v2_gene21182_novel02,Tp57577_TGAC_v2_gene21182_novel03,Tp57577_TGAC_v2_gene21182_novel07,Tp57577_TGAC_v2_gene21182_novel04,Tp57577_TGAC_v2_gene21182_novel10
Tp57577_TGAC_v2_LG3	Tp57577_TGAC_v2_gene34652	-	A5	21831618-21831635	Tp57577_TGAC_v2_gene34652_novel04	Tp57577_TGAC_v2_gene34652_novel01,Tp57577_TGAC_v2_gene34652_novel02,Tp57577_TGAC_v2_gene34652_novel03,Tp57577_TGAC_v2_gene34652_novel05,Tp57577_TGAC_v2_gene34652_novel04
Tp57577_TGAC_v2_LG3	Tp57577_TGAC_v2_gene34652	-	A5	21831985-21832051	Tp57577_TGAC_v2_gene34652_novel03	Tp57577_TGAC_v2_gene34652_novel02,Tp57577_TGAC_v2_gene34652_novel05,Tp57577_TGAC_v2_gene34652_novel03
Tp57577_TGAC_v2_LG3	Tp57577_TGAC_v2_gene23502	-	A5	766981-767026	Tp57577_TGAC_v2_gene23502_novel06	Tp57577_TGAC_v2_gene23502_novel05,Tp57577_TGAC_v2_gene23502_novel04,Tp57577_TGAC_v2_gene23502_novel06
Tp57577_TGAC_v2_LG3	Tp57577_TGAC_v2_gene25600	-	A5	22277478-22278104	Tp57577_TGAC_v2_gene25600_novel05	Tp57577_TGAC_v2_gene25600_novel04,TP57577_TGAC_V2_MRNA26476-,Tp57577_TGAC_v2_gene25600_novel05
Tp57577_TGAC_v2_LG3	Tp57577_TGAC_v2_gene6210	-	A5	5846433-5846715	Tp57577_TGAC_v2_gene6210_novel01,Tp57577_TGAC_v2_gene6210_novel03,Tp57577_TGAC_v2_gene6210_novel04,Tp57577_TGAC_v2_gene6210_novel05	Tp57577_TGAC_v2_gene6210_novel02,Tp57577_TGAC_v2_gene6210_novel01,Tp57577_TGAC_v2_gene6210_novel03,Tp57577_TGAC_v2_gene6210_novel04,Tp57577_TGAC_v2_gene6210_novel05,Tp57577_TGAC_v2_gene6210_novel06
Tp57577_TGAC_v2_LG3	Tp57577_TGAC_v2_gene6210	-	A5	5849852-5849864	Tp57577_TGAC_v2_gene6210_novel04	Tp57577_TGAC_v2_gene6210_novel03,Tp57577_TGAC_v2_gene6210_novel04
Tp57577_TGAC_v2_LG3	Tp57577_TGAC_v2_gene6210	-	A5	5851732-5851735	Tp57577_TGAC_v2_gene6210_novel03	Tp57577_TGAC_v2_gene6210_novel04,Tp57577_TGAC_v2_gene6210_novel05,Tp57577_TGAC_v2_gene6210_novel03
Tp57577_TGAC_v2_LG3	Tp57577_TGAC_v2_gene6210	-	A5	5849845-5849854	Tp57577_TGAC_v2_gene6210_novel02	Tp57577_TGAC_v2_gene6210_novel05,Tp57577_TGAC_v2_gene6210_novel02
Tp57577_TGAC_v2_LG3	Tp57577_TGAC_v2_gene17956	-	A5	15386742-15387023	TP57577_TGAC_V2_MRNA18583-	Tp57577_TGAC_v2_gene17956_novel01,TP57577_TGAC_V2_MRNA18583-
Tp57577_TGAC_v2_LG3	Tp57577_TGAC_v2_gene17956	-	A5	15386682-15386742	Tp57577_TGAC_v2_gene17956_novel01	Tp57577_TGAC_v2_gene17956_novel02,Tp57577_TGAC_v2_gene17956_novel01
Tp57577_TGAC_v2_LG3	Tp57577_TGAC_v2_gene17956	-	A5	15386682-15387023	TP57577_TGAC_V2_MRNA18583-	Tp57577_TGAC_v2_gene17956_novel02,TP57577_TGAC_V2_MRNA18583-
Tp57577_TGAC_v2_LG3	Tp57577_TGAC_v2_gene22544	-	A5	28492886-28493329	Tp57577_TGAC_v2_gene22544_novel05	Tp57577_TGAC_v2_gene22544_novel01,Tp57577_TGAC_v2_gene22544_novel03,Tp57577_TGAC_v2_gene22544_novel06,Tp57577_TGAC_v2_gene22544_novel10,Tp57577_TGAC_v2_gene22544_novel05
Tp57577_TGAC_v2_LG3	Tp57577_TGAC_v2_gene5137	-	A5	24421130-24421142	Tp57577_TGAC_v2_gene5137_novel11,Tp57577_TGAC_v2_gene5137_novel44	Tp57577_TGAC_v2_gene5137_novel39,Tp57577_TGAC_v2_gene5137_novel20,Tp57577_TGAC_v2_gene5137_novel44,Tp57577_TGAC_v2_gene5137_novel11
Tp57577_TGAC_v2_LG3	Tp57577_TGAC_v2_gene6793	-	A5	7999136-7999189	Tp57577_TGAC_v2_gene6793_novel02	Tp57577_TGAC_v2_gene6793_novel01,Tp57577_TGAC_v2_gene6793_novel04,TP57577_TGAC_V2_MRNA7034-,Tp57577_TGAC_v2_gene6793_novel03,Tp57577_TGAC_v2_gene6793_novel02
Tp57577_TGAC_v2_LG3	Tp57577_TGAC_v2_gene35658	-	A5	22796005-22796042	Tp57577_TGAC_v2_gene35658_novel01	Tp57577_TGAC_v2_gene35658_novel02,Tp57577_TGAC_v2_gene35658_novel01
Tp57577_TGAC_v2_LG3	Novelgene1199	-	A5	4605142-4605175	Novelgene1199_novel01	Novelgene1199_novel02,Novelgene1199_novel01
Tp57577_TGAC_v2_LG1	Tp57577_TGAC_v2_gene26791	-	A5	28037528-28037541	Tp57577_TGAC_v2_gene26791_novel13,TP57577_TGAC_V2_MRNA27707-,Tp57577_TGAC_v2_gene26791_novel10,Tp57577_TGAC_v2_gene26791_novel06,Tp57577_TGAC_v2_gene26791_novel04,Tp57577_TGAC_v2_gene26791_novel12,Tp57577_TGAC_v2_gene26791_novel09	Tp57577_TGAC_v2_gene26791_novel01,Tp57577_TGAC_v2_gene26791_novel02,Tp57577_TGAC_v2_gene26791_novel05,Tp57577_TGAC_v2_gene26791_novel11,Tp57577_TGAC_v2_gene26791_novel07,Tp57577_TGAC_v2_gene26791_novel08,Tp57577_TGAC_v2_gene26791_novel03,Tp57577_TGAC_v2_gene26791_novel17,TP57577_TGAC_V2_MRNA27707-,Tp57577_TGAC_v2_gene26791_novel04,Tp57577_TGAC_v2_gene26791_novel06,Tp57577_TGAC_v2_gene26791_novel1…
Tp57577_TGAC_v2_LG1	Tp57577_TGAC_v2_gene27091	-	A5	2142588-2142618	Tp57577_TGAC_v2_gene27091_novel06	TP57577_TGAC_V2_MRNA28024-,Tp57577_TGAC_v2_gene27091_novel03,Tp57577_TGAC_v2_gene27091_novel01,Tp57577_TGAC_v2_gene27091_novel04,Tp57577_TGAC_v2_gene27091_novel06
Tp57577_TGAC_v2_LG1	Tp57577_TGAC_v2_gene21618	-	A5	7462744-7462833	Tp57577_TGAC_v2_gene21618_novel13	Tp57577_TGAC_v2_gene21618_novel02,Tp57577_TGAC_v2_gene21618_novel03,Tp57577_TGAC_v2_gene21618_novel04,TP57577_TGAC_V2_MRNA22358-,Tp57577_TGAC_v2_gene21618_novel08,Tp57577_TGAC_v2_gene21618_novel10,Tp57577_TGAC_v2_gene21618_novel12,Tp57577_TGAC_v2_gene21618_novel11,Tp57577_TGAC_v2_gene21618_novel14,Tp57577_TGAC_v2_gene21618_novel15,Tp57577_TGAC_v2_gene21618_novel16,Tp57577_TGAC_v2_gene21618_novel0…
Tp57577_TGAC_v2_LG1	Tp57577_TGAC_v2_gene38900	-	A5	18335837-18335866	Tp57577_TGAC_v2_gene38900_novel02	Tp57577_TGAC_v2_gene38900_novel01,Tp57577_TGAC_v2_gene38900_novel02
Tp57577_TGAC_v2_LG1	Tp57577_TGAC_v2_gene6097	-	A5	4966062-4966088	Tp57577_TGAC_v2_gene6097_novel02	Tp57577_TGAC_v2_gene6097_novel03,Tp57577_TGAC_v2_gene6097_novel02
Tp57577_TGAC_v2_LG1	Tp57577_TGAC_v2_gene10432	-	A5	4127845-4127850	Tp57577_TGAC_v2_gene10432_novel01,Tp57577_TGAC_v2_gene10432_novel02,Tp57577_TGAC_v2_gene10432_novel03	Tp57577_TGAC_v2_gene10432_novel04,Tp57577_TGAC_v2_gene10432_novel01,Tp57577_TGAC_v2_gene10432_novel03,Tp57577_TGAC_v2_gene10432_novel02,Tp57577_TGAC_v2_gene10432_novel07
Tp57577_TGAC_v2_LG1	Tp57577_TGAC_v2_gene13016	-	A5	17009191-17009208	Tp57577_TGAC_v2_gene13016_novel03	TP57577_TGAC_V2_MRNA13447-,Tp57577_TGAC_v2_gene13016_novel02,Tp57577_TGAC_v2_gene13016_novel03
Tp57577_TGAC_v2_LG1	Tp57577_TGAC_v2_gene13995	-	A5	11836039-11836075	Tp57577_TGAC_v2_gene13995_novel04	Tp57577_TGAC_v2_gene13995_novel03,Tp57577_TGAC_v2_gene13995_novel04
Tp57577_TGAC_v2_LG1	Tp57577_TGAC_v2_gene4917	-	A5	6229976-6230018	Tp57577_TGAC_v2_gene4917_novel01	TP57577_TGAC_V2_MRNA5083-,Tp57577_TGAC_v2_gene4917_novel01
Tp57577_TGAC_v2_LG1	Tp57577_TGAC_v2_gene13301	-	A5	18771296-18771309	Tp57577_TGAC_v2_gene13301_novel21	Tp57577_TGAC_v2_gene13301_novel01,Tp57577_TGAC_v2_gene13301_novel02,Tp57577_TGAC_v2_gene13301_novel10,Tp57577_TGAC_v2_gene13301_novel03,Tp57577_TGAC_v2_gene13301_novel13,Tp57577_TGAC_v2_gene13301_novel14,Tp57577_TGAC_v2_gene13301_novel15,Tp57577_TGAC_v2_gene13301_novel16,Tp57577_TGAC_v2_gene13301_novel17,Tp57577_TGAC_v2_gene13301_novel20,Tp57577_TGAC_v2_gene13301_novel04,Tp57577_TGAC_v2_gene13301…
Tp57577_TGAC_v2_LG1	Tp57577_TGAC_v2_gene13301	-	A5	18776106-18776130	Tp57577_TGAC_v2_gene13301_novel26,Tp57577_TGAC_v2_gene13301_novel24,Tp57577_TGAC_v2_gene13301_novel10	Tp57577_TGAC_v2_gene13301_novel05,Tp57577_TGAC_v2_gene13301_novel02,Tp57577_TGAC_v2_gene13301_novel10,Tp57577_TGAC_v2_gene13301_novel24,Tp57577_TGAC_v2_gene13301_novel26
Tp57577_TGAC_v2_LG1	Tp57577_TGAC_v2_gene21226	-	A5	27102372-27102421	Tp57577_TGAC_v2_gene21226_novel01,Tp57577_TGAC_v2_gene21226_novel02,Tp57577_TGAC_v2_gene21226_novel05	Tp57577_TGAC_v2_gene21226_novel03,Tp57577_TGAC_v2_gene21226_novel01,Tp57577_TGAC_v2_gene21226_novel02,Tp57577_TGAC_v2_gene21226_novel05,Tp57577_TGAC_v2_gene21226_novel04
Tp57577_TGAC_v2_LG1	Tp57577_TGAC_v2_gene24524	-	A5	9337693-9337733	Tp57577_TGAC_v2_gene24524_novel06	TP57577_TGAC_V2_MRNA25369-,Tp57577_TGAC_v2_gene24524_novel02,Tp57577_TGAC_v2_gene24524_novel04,Tp57577_TGAC_v2_gene24524_novel06
Tp57577_TGAC_v2_LG1	Tp57577_TGAC_v2_gene22583	-	A5	26210820-26210877	Tp57577_TGAC_v2_gene22583_novel08	TP57577_TGAC_V2_MRNA23358-,Tp57577_TGAC_v2_gene22583_novel02,Tp57577_TGAC_v2_gene22583_novel03,Tp57577_TGAC_v2_gene22583_novel10,Tp57577_TGAC_v2_gene22583_novel12,Tp57577_TGAC_v2_gene22583_novel13,Tp57577_TGAC_v2_gene22583_novel01,Tp57577_TGAC_v2_gene22583_novel14,Tp57577_TGAC_v2_gene22583_novel08
Tp57577_TGAC_v2_LG1	Tp57577_TGAC_v2_gene21233	-	A5	27056254-27056278	Tp57577_TGAC_v2_gene21233_novel07	Tp57577_TGAC_v2_gene21233_novel08,Tp57577_TGAC_v2_gene21233_novel07
Tp57577_TGAC_v2_LG1	Tp57577_TGAC_v2_gene35718	-	A5	26728946-26728981	Tp57577_TGAC_v2_gene35718_novel04	TP57577_TGAC_V2_MRNA36929-,Tp57577_TGAC_v2_gene35718_novel04
Tp57577_TGAC_v2_LG1	Tp57577_TGAC_v2_gene8888	-	A5	11510922-11510999	Tp57577_TGAC_v2_gene8888_novel02	Tp57577_TGAC_v2_gene8888_novel01,TP57577_TGAC_V2_MRNA9190-,Tp57577_TGAC_v2_gene8888_novel02
Tp57577_TGAC_v2_LG1	Tp57577_TGAC_v2_gene33972	-	A5	10968229-10968486	TP57577_TGAC_V2_MRNA35119-	Tp57577_TGAC_v2_gene33972_novel01,TP57577_TGAC_V2_MRNA35119-
Tp57577_TGAC_v2_LG1	Tp57577_TGAC_v2_gene21610	-	A5	7479712-7479751	Tp57577_TGAC_v2_gene21610_novel02	TP57577_TGAC_V2_MRNA22350-,Tp57577_TGAC_v2_gene21610_novel01,Tp57577_TGAC_v2_gene21610_novel05,Tp57577_TGAC_v2_gene21610_novel06,Tp57577_TGAC_v2_gene21610_novel04,Tp57577_TGAC_v2_gene21610_novel07,Tp57577_TGAC_v2_gene21610_novel11,Tp57577_TGAC_v2_gene21610_novel02,Tp57577_TGAC_v2_gene21610_novel03
Tp57577_TGAC_v2_LG1	Tp57577_TGAC_v2_gene21229	-	A5	27094495-27094513	Tp57577_TGAC_v2_gene21229_novel06,Tp57577_TGAC_v2_gene21229_novel07,Tp57577_TGAC_v2_gene21229_novel05	Tp57577_TGAC_v2_gene21229_novel09,Tp57577_TGAC_v2_gene21229_novel04,Tp57577_TGAC_v2_gene21229_novel08,TP57577_TGAC_V2_MRNA21958-,Tp57577_TGAC_v2_gene21229_novel05,Tp57577_TGAC_v2_gene21229_novel06,Tp57577_TGAC_v2_gene21229_novel07
Tp57577_TGAC_v2_LG1	Tp57577_TGAC_v2_gene30476	-	A5	27403883-27403923	Tp57577_TGAC_v2_gene30476_novel02	TP57577_TGAC_V2_MRNA31508-,Tp57577_TGAC_v2_gene30476_novel02
Tp57577_TGAC_v2_LG1	Tp57577_TGAC_v2_gene38859	-	A5	18403222-18403235	Tp57577_TGAC_v2_gene38859_novel03	Tp57577_TGAC_v2_gene38859_novel02,Tp57577_TGAC_v2_gene38859_novel09,Tp57577_TGAC_v2_gene38859_novel15,Tp57577_TGAC_v2_gene38859_novel10,Tp57577_TGAC_v2_gene38859_novel17,Tp57577_TGAC_v2_gene38859_novel16,Tp57577_TGAC_v2_gene38859_novel07,Tp57577_TGAC_v2_gene38859_novel18,Tp57577_TGAC_v2_gene38859_novel23,Tp57577_TGAC_v2_gene38859_novel22,Tp57577_TGAC_v2_gene38859_novel28,Tp57577_TGAC_v2_gene38859…
Tp57577_TGAC_v2_LG1	Tp57577_TGAC_v2_gene38859	-	A5	18403222-18403265	Tp57577_TGAC_v2_gene38859_novel45	Tp57577_TGAC_v2_gene38859_novel02,Tp57577_TGAC_v2_gene38859_novel09,Tp57577_TGAC_v2_gene38859_novel15,Tp57577_TGAC_v2_gene38859_novel10,Tp57577_TGAC_v2_gene38859_novel17,Tp57577_TGAC_v2_gene38859_novel16,Tp57577_TGAC_v2_gene38859_novel07,Tp57577_TGAC_v2_gene38859_novel18,Tp57577_TGAC_v2_gene38859_novel23,Tp57577_TGAC_v2_gene38859_novel22,Tp57577_TGAC_v2_gene38859_novel28,Tp57577_TGAC_v2_gene38859…
Tp57577_TGAC_v2_LG1	Tp57577_TGAC_v2_gene38859	-	A5	18404614-18404615	Tp57577_TGAC_v2_gene38859_novel32,Tp57577_TGAC_v2_gene38859_novel23,Tp57577_TGAC_v2_gene38859_novel15,Tp57577_TGAC_v2_gene38859_novel18,Tp57577_TGAC_v2_gene38859_novel07,Tp57577_TGAC_v2_gene38859_novel06	Tp57577_TGAC_v2_gene38859_novel09,Tp57577_TGAC_v2_gene38859_novel15,Tp57577_TGAC_v2_gene38859_novel07,Tp57577_TGAC_v2_gene38859_novel18,Tp57577_TGAC_v2_gene38859_novel23,Tp57577_TGAC_v2_gene38859_novel32,Tp57577_TGAC_v2_gene38859_novel06,Tp57577_TGAC_v2_gene38859_novel13
Tp57577_TGAC_v2_LG1	Tp57577_TGAC_v2_gene38859	-	A5	18403235-18403265	Tp57577_TGAC_v2_gene38859_novel45	Tp57577_TGAC_v2_gene38859_novel03,Tp57577_TGAC_v2_gene38859_novel45
Tp57577_TGAC_v2_LG1	Tp57577_TGAC_v2_gene38859	-	A5	18403217-18403222	Tp57577_TGAC_v2_gene38859_novel38	Tp57577_TGAC_v2_gene38859_novel25,Tp57577_TGAC_v2_gene38859_novel38
Tp57577_TGAC_v2_LG1	Tp57577_TGAC_v2_gene38859	-	A5	18404580-18404610	Tp57577_TGAC_v2_gene38859_novel16	Tp57577_TGAC_v2_gene38859_novel24,Tp57577_TGAC_v2_gene38859_novel08,Tp57577_TGAC_v2_gene38859_novel16
Tp57577_TGAC_v2_LG1	Tp57577_TGAC_v2_gene38859	-	A5	18404580-18404594	Tp57577_TGAC_v2_gene38859_novel31	Tp57577_TGAC_v2_gene38859_novel24,Tp57577_TGAC_v2_gene38859_novel08,Tp57577_TGAC_v2_gene38859_novel31
Tp57577_TGAC_v2_LG1	Tp57577_TGAC_v2_gene38859	-	A5	18404594-18404610	Tp57577_TGAC_v2_gene38859_novel16	Tp57577_TGAC_v2_gene38859_novel31,Tp57577_TGAC_v2_gene38859_novel16
Tp57577_TGAC_v2_LG1	Tp57577_TGAC_v2_gene38859	-	A5	18395216-18395242	Tp57577_TGAC_v2_gene38859_novel15	Tp57577_TGAC_v2_gene38859_novel36,Tp57577_TGAC_v2_gene38859_novel45,Tp57577_TGAC_v2_gene38859_novel15
Tp57577_TGAC_v2_LG1	Tp57577_TGAC_v2_gene38859	-	A5	18402021-18402025	Tp57577_TGAC_v2_gene38859_novel25	Tp57577_TGAC_v2_gene38859_novel41,Tp57577_TGAC_v2_gene38859_novel25
Tp57577_TGAC_v2_LG1	Tp57577_TGAC_v2_gene38859	-	A5	18402021-18402241	Tp57577_TGAC_v2_gene38859_novel38	Tp57577_TGAC_v2_gene38859_novel41,Tp57577_TGAC_v2_gene38859_novel38
Tp57577_TGAC_v2_LG1	Tp57577_TGAC_v2_gene38859	-	A5	18402021-18402023	Tp57577_TGAC_v2_gene38859_novel26	Tp57577_TGAC_v2_gene38859_novel41,Tp57577_TGAC_v2_gene38859_novel26
Tp57577_TGAC_v2_LG1	Tp57577_TGAC_v2_gene38859	-	A5	18402023-18402025	Tp57577_TGAC_v2_gene38859_novel25	Tp57577_TGAC_v2_gene38859_novel26,Tp57577_TGAC_v2_gene38859_novel25
Tp57577_TGAC_v2_LG1	Tp57577_TGAC_v2_gene4859	-	A5	6434559-6434661	Tp57577_TGAC_v2_gene4859_novel04,Tp57577_TGAC_v2_gene4859_novel01	Tp57577_TGAC_v2_gene4859_novel02,Tp57577_TGAC_v2_gene4859_novel01,Tp57577_TGAC_v2_gene4859_novel03,Tp57577_TGAC_v2_gene4859_novel04
Tp57577_TGAC_v2_LG1	Tp57577_TGAC_v2_gene3745	-	A5	21354262-21354266	Tp57577_TGAC_v2_gene3745_novel17,Tp57577_TGAC_v2_gene3745_novel22	Tp57577_TGAC_v2_gene3745_novel09,Tp57577_TGAC_v2_gene3745_novel17,Tp57577_TGAC_v2_gene3745_novel10,Tp57577_TGAC_v2_gene3745_novel22
Tp57577_TGAC_v2_LG1	Tp57577_TGAC_v2_gene33318	-	A5	16448156-16448214	TP57577_TGAC_V2_MRNA34442-	Tp57577_TGAC_v2_gene33318_novel02,TP57577_TGAC_V2_MRNA34442-
Tp57577_TGAC_v2_LG1	Novelgene1374	-	A5	4376712-4378575	Novelgene1374_novel01	Novelgene1374_novel02,Novelgene1374_novel01
Tp57577_TGAC_v2_LG1	Novelgene1374	-	A5	4376712-4377435	Novelgene1374_novel03	Novelgene1374_novel02,Novelgene1374_novel03
Tp57577_TGAC_v2_LG1	Tp57577_TGAC_v2_gene14586	+	A5	19080416-19080412	Tp57577_TGAC_v2_gene14586_novel02	Tp57577_TGAC_v2_gene14586_novel01,TP57577_TGAC_V2_MRNA15074-,Tp57577_TGAC_v2_gene14586_novel02
Tp57577_TGAC_v2_LG1	Tp57577_TGAC_v2_gene13013	+	A5	17038414-17036006	Tp57577_TGAC_v2_gene13013_novel10,Tp57577_TGAC_v2_gene13013_novel08,Tp57577_TGAC_v2_gene13013_novel01	Tp57577_TGAC_v2_gene13013_novel02,Tp57577_TGAC_v2_gene13013_novel01,Tp57577_TGAC_v2_gene13013_novel08,Tp57577_TGAC_v2_gene13013_novel10,Tp57577_TGAC_v2_gene13013_novel11
Tp57577_TGAC_v2_LG1	Tp57577_TGAC_v2_gene24487	+	A5	9118302-9117920	Tp57577_TGAC_v2_gene24487_novel03	Tp57577_TGAC_v2_gene24487_novel01,Tp57577_TGAC_v2_gene24487_novel02,Tp57577_TGAC_v2_gene24487_novel03
Tp57577_TGAC_v2_LG1	Tp57577_TGAC_v2_gene5657	+	A5	14525763-14525693	Tp57577_TGAC_v2_gene5657_novel03,TP57577_TGAC_V2_MRNA5850-	Tp57577_TGAC_v2_gene5657_novel02,TP57577_TGAC_V2_MRNA5850-,Tp57577_TGAC_v2_gene5657_novel01,Tp57577_TGAC_v2_gene5657_novel03
Tp57577_TGAC_v2_LG1	Tp57577_TGAC_v2_gene27078	+	A5	2368536-2368498	TP57577_TGAC_V2_MRNA28009-	Tp57577_TGAC_v2_gene27078_novel01,TP57577_TGAC_V2_MRNA28009-
Tp57577_TGAC_v2_LG1	Tp57577_TGAC_v2_gene4892	+	A5	6673238-6670514	Tp57577_TGAC_v2_gene4892_novel02	TP57577_TGAC_V2_MRNA5058-,Tp57577_TGAC_v2_gene4892_novel02
Tp57577_TGAC_v2_LG1	Tp57577_TGAC_v2_gene26763	+	A5	28054153-28054099	TP57577_TGAC_V2_MRNA27678-,Tp57577_TGAC_v2_gene26763_novel01	Tp57577_TGAC_v2_gene26763_novel03,TP57577_TGAC_V2_MRNA27678-,Tp57577_TGAC_v2_gene26763_novel01,Tp57577_TGAC_v2_gene26763_novel02
Tp57577_TGAC_v2_LG1	Tp57577_TGAC_v2_gene15669	+	A5	23358994-23358877	Tp57577_TGAC_v2_gene15669_novel05,Tp57577_TGAC_v2_gene15669_novel04,Tp57577_TGAC_v2_gene15669_novel06,Tp57577_TGAC_v2_gene15669_novel01,Tp57577_TGAC_v2_gene15669_novel03	Tp57577_TGAC_v2_gene15669_novel07,Tp57577_TGAC_v2_gene15669_novel01,Tp57577_TGAC_v2_gene15669_novel04,Tp57577_TGAC_v2_gene15669_novel02,Tp57577_TGAC_v2_gene15669_novel03,Tp57577_TGAC_v2_gene15669_novel06,Tp57577_TGAC_v2_gene15669_novel05
Tp57577_TGAC_v2_LG1	Tp57577_TGAC_v2_gene21563	+	A5	8514630-8513126	Tp57577_TGAC_v2_gene21563_novel03	Tp57577_TGAC_v2_gene21563_novel01,Tp57577_TGAC_v2_gene21563_novel02,Tp57577_TGAC_v2_gene21563_novel03
Tp57577_TGAC_v2_LG1	Tp57577_TGAC_v2_gene13696	+	A5	24250961-24250936	Tp57577_TGAC_v2_gene13696_novel04	Tp57577_TGAC_v2_gene13696_novel03,TP57577_TGAC_V2_MRNA14152-,Tp57577_TGAC_v2_gene13696_novel05,Tp57577_TGAC_v2_gene13696_novel07,Tp57577_TGAC_v2_gene13696_novel08,Tp57577_TGAC_v2_gene13696_novel09,Tp57577_TGAC_v2_gene13696_novel04
Tp57577_TGAC_v2_LG1	Tp57577_TGAC_v2_gene2434	+	A5	419279-419242	Tp57577_TGAC_v2_gene2434_novel02	Tp57577_TGAC_v2_gene2434_novel01,Tp57577_TGAC_v2_gene2434_novel03,Tp57577_TGAC_v2_gene2434_novel04,Tp57577_TGAC_v2_gene2434_novel05,Tp57577_TGAC_v2_gene2434_novel02
Tp57577_TGAC_v2_LG1	Tp57577_TGAC_v2_gene12020	+	A5	22790361-22790350	Tp57577_TGAC_v2_gene12020_novel04	Tp57577_TGAC_v2_gene12020_novel03,Tp57577_TGAC_v2_gene12020_novel04
Tp57577_TGAC_v2_LG1	Tp57577_TGAC_v2_gene29787	+	A5	12789370-12789206	Tp57577_TGAC_v2_gene29787_novel02,Tp57577_TGAC_v2_gene29787_novel05,Tp57577_TGAC_v2_gene29787_novel04	TP57577_TGAC_V2_MRNA30805-,Tp57577_TGAC_v2_gene29787_novel01,Tp57577_TGAC_v2_gene29787_novel03,Tp57577_TGAC_v2_gene29787_novel06,Tp57577_TGAC_v2_gene29787_novel08,Tp57577_TGAC_v2_gene29787_novel02,Tp57577_TGAC_v2_gene29787_novel04,Tp57577_TGAC_v2_gene29787_novel05,Tp57577_TGAC_v2_gene29787_novel07
Tp57577_TGAC_v2_LG1	Tp57577_TGAC_v2_gene29787	+	A5	12790379-12789944	Tp57577_TGAC_v2_gene29787_novel05	Tp57577_TGAC_v2_gene29787_novel02,Tp57577_TGAC_v2_gene29787_novel03,Tp57577_TGAC_v2_gene29787_novel05
Tp57577_TGAC_v2_LG1	Tp57577_TGAC_v2_gene37745	+	A5	19546963-19546926	Tp57577_TGAC_v2_gene37745_novel02	Tp57577_TGAC_v2_gene37745_novel01,TP57577_TGAC_V2_MRNA39019-,Tp57577_TGAC_v2_gene37745_novel02
Tp57577_TGAC_v2_LG1	Tp57577_TGAC_v2_gene26435	+	A5	25072572-25072537	TP57577_TGAC_V2_MRNA27342-	Tp57577_TGAC_v2_gene26435_novel01,TP57577_TGAC_V2_MRNA27342-
Tp57577_TGAC_v2_LG1	Tp57577_TGAC_v2_gene36855	+	A5	20593482-20592918	Tp57577_TGAC_v2_gene36855_novel01	Tp57577_TGAC_v2_gene36855_novel04,Tp57577_TGAC_v2_gene36855_novel01
Tp57577_TGAC_v2_LG6	Tp57577_TGAC_v2_gene3721	+	A5	14850885-14850840	Tp57577_TGAC_v2_gene3721_novel01	TP57577_TGAC_V2_MRNA3831-,Tp57577_TGAC_v2_gene3721_novel01
Tp57577_TGAC_v2_LG6	Tp57577_TGAC_v2_gene3701	+	A5	15155087-15155076	Tp57577_TGAC_v2_gene3701_novel09	Tp57577_TGAC_v2_gene3701_novel10,Tp57577_TGAC_v2_gene3701_novel09
Tp57577_TGAC_v2_LG6	Tp57577_TGAC_v2_gene32289	+	A5	7456252-7456187	Tp57577_TGAC_v2_gene32289_novel04	Tp57577_TGAC_v2_gene32289_novel01,Tp57577_TGAC_v2_gene32289_novel03,Tp57577_TGAC_v2_gene32289_novel02,Tp57577_TGAC_v2_gene32289_novel04
Tp57577_TGAC_v2_LG6	Tp57577_TGAC_v2_gene32289	+	A5	7458372-7456783	Tp57577_TGAC_v2_gene32289_novel02	Tp57577_TGAC_v2_gene32289_novel01,Tp57577_TGAC_v2_gene32289_novel02
Tp57577_TGAC_v2_LG6	Tp57577_TGAC_v2_gene32289	+	A5	7458372-7458277	Tp57577_TGAC_v2_gene32289_novel04	Tp57577_TGAC_v2_gene32289_novel01,Tp57577_TGAC_v2_gene32289_novel03,Tp57577_TGAC_v2_gene32289_novel05,Tp57577_TGAC_v2_gene32289_novel06,Tp57577_TGAC_v2_gene32289_novel04
Tp57577_TGAC_v2_LG6	Tp57577_TGAC_v2_gene4037	+	A5	5555369-5555351	TP57577_TGAC_V2_MRNA4165-	Tp57577_TGAC_v2_gene4037_novel01,TP57577_TGAC_V2_MRNA4165-
Tp57577_TGAC_v2_LG6	Tp57577_TGAC_v2_gene18656	+	A5	16180432-16180372	Tp57577_TGAC_v2_gene18656_novel01	TP57577_TGAC_V2_MRNA19305-,Tp57577_TGAC_v2_gene18656_novel02,Tp57577_TGAC_v2_gene18656_novel03,Tp57577_TGAC_v2_gene18656_novel01
Tp57577_TGAC_v2_LG6	Tp57577_TGAC_v2_gene21471	+	A5	10224391-10224384	Tp57577_TGAC_v2_gene21471_novel33	Tp57577_TGAC_v2_gene21471_novel01,Tp57577_TGAC_v2_gene21471_novel02,Tp57577_TGAC_v2_gene21471_novel03,Tp57577_TGAC_v2_gene21471_novel17,Tp57577_TGAC_v2_gene21471_novel18,Tp57577_TGAC_v2_gene21471_novel04,Tp57577_TGAC_v2_gene21471_novel06,Tp57577_TGAC_v2_gene21471_novel05,Tp57577_TGAC_v2_gene21471_novel08,Tp57577_TGAC_v2_gene21471_novel19,Tp57577_TGAC_v2_gene21471_novel09,Tp57577_TGAC_v2_gene21471…
Tp57577_TGAC_v2_LG6	Tp57577_TGAC_v2_gene21471	+	A5	10229446-10229399	Tp57577_TGAC_v2_gene21471_novel18	Tp57577_TGAC_v2_gene21471_novel01,Tp57577_TGAC_v2_gene21471_novel02,Tp57577_TGAC_v2_gene21471_novel03,Tp57577_TGAC_v2_gene21471_novel17,Tp57577_TGAC_v2_gene21471_novel04,Tp57577_TGAC_v2_gene21471_novel06,Tp57577_TGAC_v2_gene21471_novel05,Tp57577_TGAC_v2_gene21471_novel08,Tp57577_TGAC_v2_gene21471_novel19,Tp57577_TGAC_v2_gene21471_novel09,Tp57577_TGAC_v2_gene21471_novel10,Tp57577_TGAC_v2_gene21471…
Tp57577_TGAC_v2_LG6	Tp57577_TGAC_v2_gene21471	+	A5	10232648-10232611	Tp57577_TGAC_v2_gene21471_novel09	Tp57577_TGAC_v2_gene21471_novel01,Tp57577_TGAC_v2_gene21471_novel02,Tp57577_TGAC_v2_gene21471_novel03,Tp57577_TGAC_v2_gene21471_novel17,Tp57577_TGAC_v2_gene21471_novel18,Tp57577_TGAC_v2_gene21471_novel04,Tp57577_TGAC_v2_gene21471_novel05,Tp57577_TGAC_v2_gene21471_novel08,Tp57577_TGAC_v2_gene21471_novel19,Tp57577_TGAC_v2_gene21471_novel10,Tp57577_TGAC_v2_gene21471_novel13,TP57577_TGAC_V2_MRNA22205…
Tp57577_TGAC_v2_LG6	Tp57577_TGAC_v2_gene21471	+	A5	10217944-10217939	Tp57577_TGAC_v2_gene21471_novel07	Tp57577_TGAC_v2_gene21471_novel09,Tp57577_TGAC_v2_gene21471_novel07
Tp57577_TGAC_v2_LG6	Tp57577_TGAC_v2_gene21456	+	A5	10186917-10186757	Tp57577_TGAC_v2_gene21456_novel02	Tp57577_TGAC_v2_gene21456_novel04,Tp57577_TGAC_v2_gene21456_novel01,Tp57577_TGAC_v2_gene21456_novel02
Tp57577_TGAC_v2_LG6	Tp57577_TGAC_v2_gene20054	+	A5	10269225-10268761	TP57577_TGAC_V2_MRNA20747-,Tp57577_TGAC_v2_gene20054_novel02,Tp57577_TGAC_v2_gene20054_novel07,Tp57577_TGAC_v2_gene20054_novel06	Tp57577_TGAC_v2_gene20054_novel03,Tp57577_TGAC_v2_gene20054_novel05,TP57577_TGAC_V2_MRNA20747-,Tp57577_TGAC_v2_gene20054_novel02,Tp57577_TGAC_v2_gene20054_novel04,Tp57577_TGAC_v2_gene20054_novel06,Tp57577_TGAC_v2_gene20054_novel07
Tp57577_TGAC_v2_LG6	Tp57577_TGAC_v2_gene20054	+	A5	10270424-10270338	Tp57577_TGAC_v2_gene20054_novel04	Tp57577_TGAC_v2_gene20054_novel05,Tp57577_TGAC_v2_gene20054_novel09,Tp57577_TGAC_v2_gene20054_novel04
Tp57577_TGAC_v2_LG6	Tp57577_TGAC_v2_gene4795	+	A5	172317-172291	Tp57577_TGAC_v2_gene4795_novel05	Tp57577_TGAC_v2_gene4795_novel06,Tp57577_TGAC_v2_gene4795_novel19,Tp57577_TGAC_v2_gene4795_novel05
Tp57577_TGAC_v2_LG6	Tp57577_TGAC_v2_gene15623	+	A5	21309139-21309135	Tp57577_TGAC_v2_gene15623_novel03	Tp57577_TGAC_v2_gene15623_novel01,Tp57577_TGAC_v2_gene15623_novel03
Tp57577_TGAC_v2_LG6	Tp57577_TGAC_v2_gene14231	+	A5	17704717-17704692	Tp57577_TGAC_v2_gene14231_novel02	Tp57577_TGAC_v2_gene14231_novel01,Tp57577_TGAC_v2_gene14231_novel02
Tp57577_TGAC_v2_LG6	Tp57577_TGAC_v2_gene39567	+	A5	14187439-14187429	TP57577_TGAC_V2_MRNA40910-	Tp57577_TGAC_v2_gene39567_novel01,TP57577_TGAC_V2_MRNA40910-
Tp57577_TGAC_v2_LG6	Tp57577_TGAC_v2_gene15609	+	A5	21193394-21193391	Tp57577_TGAC_v2_gene15609_novel13	Tp57577_TGAC_v2_gene15609_novel01,Tp57577_TGAC_v2_gene15609_novel02,Tp57577_TGAC_v2_gene15609_novel08,Tp57577_TGAC_v2_gene15609_novel03,Tp57577_TGAC_v2_gene15609_novel04,Tp57577_TGAC_v2_gene15609_novel05,Tp57577_TGAC_v2_gene15609_novel06,Tp57577_TGAC_v2_gene15609_novel09,Tp57577_TGAC_v2_gene15609_novel07,TP57577_TGAC_V2_MRNA16132-,Tp57577_TGAC_v2_gene15609_novel10,Tp57577_TGAC_v2_gene15609_novel1…
Tp57577_TGAC_v2_LG6	Tp57577_TGAC_v2_gene15609	+	A5	21201155-21201141	Tp57577_TGAC_v2_gene15609_novel04	Tp57577_TGAC_v2_gene15609_novel16,Tp57577_TGAC_v2_gene15609_novel23,Tp57577_TGAC_v2_gene15609_novel04
Tp57577_TGAC_v2_LG6	Tp57577_TGAC_v2_gene21472	+	A5	10208504-10208170	Tp57577_TGAC_v2_gene21472_novel01	Tp57577_TGAC_v2_gene21472_novel02,Tp57577_TGAC_v2_gene21472_novel01
Tp57577_TGAC_v2_LG6	Tp57577_TGAC_v2_gene8370	+	A5	1183634-1183573	Tp57577_TGAC_v2_gene8370_novel02	Tp57577_TGAC_v2_gene8370_novel01,TP57577_TGAC_V2_MRNA8653-,Tp57577_TGAC_v2_gene8370_novel02
Tp57577_TGAC_v2_LG6	Tp57577_TGAC_v2_gene4033	+	A5	5661289-5661235	Tp57577_TGAC_v2_gene4033_novel02	Tp57577_TGAC_v2_gene4033_novel01,Tp57577_TGAC_v2_gene4033_novel03,Tp57577_TGAC_v2_gene4033_novel04,Tp57577_TGAC_v2_gene4033_novel02
Tp57577_TGAC_v2_LG6	Tp57577_TGAC_v2_gene28875	+	A5	979854-979844	Tp57577_TGAC_v2_gene28875_novel01,Tp57577_TGAC_v2_gene28875_novel02,Tp57577_TGAC_v2_gene28875_novel07	Tp57577_TGAC_v2_gene28875_novel03,Tp57577_TGAC_v2_gene28875_novel08,Tp57577_TGAC_v2_gene28875_novel01,Tp57577_TGAC_v2_gene28875_novel02,TP57577_TGAC_V2_MRNA29851-,Tp57577_TGAC_v2_gene28875_novel07
Tp57577_TGAC_v2_LG6	Tp57577_TGAC_v2_gene6958	+	A5	3984647-3983678	Tp57577_TGAC_v2_gene6958_novel05,TP57577_TGAC_V2_MRNA7203-,Tp57577_TGAC_v2_gene6958_novel02	Tp57577_TGAC_v2_gene6958_novel06,TP57577_TGAC_V2_MRNA7203-,Tp57577_TGAC_v2_gene6958_novel02,Tp57577_TGAC_v2_gene6958_novel05,Tp57577_TGAC_v2_gene6958_novel08
Tp57577_TGAC_v2_LG6	Tp57577_TGAC_v2_gene4787	+	A5	547427-547423	Tp57577_TGAC_v2_gene4787_novel02	Tp57577_TGAC_v2_gene4787_novel01,Tp57577_TGAC_v2_gene4787_novel02
Tp57577_TGAC_v2_LG6	Tp57577_TGAC_v2_gene7554	+	A5	9829942-9829939	Tp57577_TGAC_v2_gene7554_novel01	Tp57577_TGAC_v2_gene7554_novel04,Tp57577_TGAC_v2_gene7554_novel01
Tp57577_TGAC_v2_LG6	Tp57577_TGAC_v2_gene1109	+	A5	12270855-12270806	Tp57577_TGAC_v2_gene1109_novel01	Tp57577_TGAC_v2_gene1109_novel03,Tp57577_TGAC_v2_gene1109_novel02,Tp57577_TGAC_v2_gene1109_novel01
Tp57577_TGAC_v2_LG6	Tp57577_TGAC_v2_gene9706	-	A5	22440801-22440853	Tp57577_TGAC_v2_gene9706_novel04	TP57577_TGAC_V2_MRNA10035-,Tp57577_TGAC_v2_gene9706_novel02,Tp57577_TGAC_v2_gene9706_novel03,Tp57577_TGAC_v2_gene9706_novel05,Tp57577_TGAC_v2_gene9706_novel06,Tp57577_TGAC_v2_gene9706_novel04
Tp57577_TGAC_v2_LG6	Tp57577_TGAC_v2_gene9706	-	A5	22441402-22441406	Tp57577_TGAC_v2_gene9706_novel07	TP57577_TGAC_V2_MRNA10035-,Tp57577_TGAC_v2_gene9706_novel04,Tp57577_TGAC_v2_gene9706_novel05,Tp57577_TGAC_v2_gene9706_novel06,Tp57577_TGAC_v2_gene9706_novel07
Tp57577_TGAC_v2_LG6	Tp57577_TGAC_v2_gene4680	-	A5	250296-250407	Tp57577_TGAC_v2_gene4680_novel03	Tp57577_TGAC_v2_gene4680_novel01,TP57577_TGAC_V2_MRNA4832-,Tp57577_TGAC_v2_gene4680_novel03
Tp57577_TGAC_v2_LG6	Tp57577_TGAC_v2_gene19537	-	A5	5819695-5819722	Tp57577_TGAC_v2_gene19537_novel16	Tp57577_TGAC_v2_gene19537_novel05,Tp57577_TGAC_v2_gene19537_novel17,Tp57577_TGAC_v2_gene19537_novel31,Tp57577_TGAC_v2_gene19537_novel33,Tp57577_TGAC_v2_gene19537_novel16,Tp57577_TGAC_v2_gene19537_novel19
Tp57577_TGAC_v2_LG6	Tp57577_TGAC_v2_gene14100	-	A5	12891647-12891648	Tp57577_TGAC_v2_gene14100_novel03	Tp57577_TGAC_v2_gene14100_novel02,Tp57577_TGAC_v2_gene14100_novel03
Tp57577_TGAC_v2_LG6	Tp57577_TGAC_v2_gene28865	-	A5	1007199-1007201	Tp57577_TGAC_v2_gene28865_novel03	Tp57577_TGAC_v2_gene28865_novel02,Tp57577_TGAC_v2_gene28865_novel03
Tp57577_TGAC_v2_LG6	Tp57577_TGAC_v2_gene7898	-	A5	4827053-4827270	Tp57577_TGAC_v2_gene7898_novel09	Tp57577_TGAC_v2_gene7898_novel10,Tp57577_TGAC_v2_gene7898_novel09
Tp57577_TGAC_v2_LG6	Tp57577_TGAC_v2_gene23671	-	A5	16532349-16532355	TP57577_TGAC_V2_MRNA24482-	Tp57577_TGAC_v2_gene23671_novel01,TP57577_TGAC_V2_MRNA24482-
Tp57577_TGAC_v2_LG6	Tp57577_TGAC_v2_gene4106	-	A5	5237224-5237471	Tp57577_TGAC_v2_gene4106_novel14	TP57577_TGAC_V2_MRNA4236-,Tp57577_TGAC_v2_gene4106_novel14
Tp57577_TGAC_v2_LG6	Tp57577_TGAC_v2_gene14160	-	A5	7021090-7021129	TP57577_TGAC_V2_MRNA14636-	Tp57577_TGAC_v2_gene14160_novel03,TP57577_TGAC_V2_MRNA14636-
Tp57577_TGAC_v2_LG6	Tp57577_TGAC_v2_gene37713	-	A5	9280955-9280982	Tp57577_TGAC_v2_gene37713_novel05	Tp57577_TGAC_v2_gene37713_novel01,Tp57577_TGAC_v2_gene37713_novel03,Tp57577_TGAC_v2_gene37713_novel06,Tp57577_TGAC_v2_gene37713_novel07,Tp57577_TGAC_v2_gene37713_novel04,Tp57577_TGAC_v2_gene37713_novel02,Tp57577_TGAC_v2_gene37713_novel05
Tp57577_TGAC_v2_LG6	Tp57577_TGAC_v2_gene9618	-	A5	1974893-1974919	TP57577_TGAC_V2_MRNA9940-	Tp57577_TGAC_v2_gene9618_novel01,Tp57577_TGAC_v2_gene9618_novel03,TP57577_TGAC_V2_MRNA9940-
Tp57577_TGAC_v2_LG6	Tp57577_TGAC_v2_gene23428	-	A5	21825311-21825435	Tp57577_TGAC_v2_gene23428_novel03	Tp57577_TGAC_v2_gene23428_novel04,Tp57577_TGAC_v2_gene23428_novel02,Tp57577_TGAC_v2_gene23428_novel05,Tp57577_TGAC_v2_gene23428_novel01,Tp57577_TGAC_v2_gene23428_novel03
Tp57577_TGAC_v2_LG6	Tp57577_TGAC_v2_gene32115	-	A5	11971476-11971540	Tp57577_TGAC_v2_gene32115_novel01,Tp57577_TGAC_v2_gene32115_novel02	Tp57577_TGAC_v2_gene32115_novel03,Tp57577_TGAC_v2_gene32115_novel04,Tp57577_TGAC_v2_gene32115_novel06,Tp57577_TGAC_v2_gene32115_novel01,Tp57577_TGAC_v2_gene32115_novel02,Tp57577_TGAC_v2_gene32115_novel05
Tp57577_TGAC_v2_LG6	Tp57577_TGAC_v2_gene4133	-	A5	5709069-5709081	Tp57577_TGAC_v2_gene4133_novel04	Tp57577_TGAC_v2_gene4133_novel02,Tp57577_TGAC_v2_gene4133_novel03,Tp57577_TGAC_v2_gene4133_novel01,Tp57577_TGAC_v2_gene4133_novel05,Tp57577_TGAC_v2_gene4133_novel06,Tp57577_TGAC_v2_gene4133_novel07,Tp57577_TGAC_v2_gene4133_novel04
Tp57577_TGAC_v2_LG5	Tp57577_TGAC_v2_gene38386	+	A5	11469368-11469340	Tp57577_TGAC_v2_gene38386_novel04	TP57577_TGAC_V2_MRNA39683-,Tp57577_TGAC_v2_gene38386_novel01,Tp57577_TGAC_v2_gene38386_novel08,Tp57577_TGAC_v2_gene38386_novel02,Tp57577_TGAC_v2_gene38386_novel03,Tp57577_TGAC_v2_gene38386_novel09,Tp57577_TGAC_v2_gene38386_novel06,Tp57577_TGAC_v2_gene38386_novel07,Tp57577_TGAC_v2_gene38386_novel04
Tp57577_TGAC_v2_LG5	Tp57577_TGAC_v2_gene38386	+	A5	11486305-11486283	Tp57577_TGAC_v2_gene38386_novel06	TP57577_TGAC_V2_MRNA39683-,Tp57577_TGAC_v2_gene38386_novel01,Tp57577_TGAC_v2_gene38386_novel08,Tp57577_TGAC_v2_gene38386_novel02,Tp57577_TGAC_v2_gene38386_novel03,Tp57577_TGAC_v2_gene38386_novel09,Tp57577_TGAC_v2_gene38386_novel04,Tp57577_TGAC_v2_gene38386_novel05,Tp57577_TGAC_v2_gene38386_novel07,Tp57577_TGAC_v2_gene38386_novel10,Tp57577_TGAC_v2_gene38386_novel11,Tp57577_TGAC_v2_gene38386_novel1…
Tp57577_TGAC_v2_LG5	Tp57577_TGAC_v2_gene38386	+	A5	11486789-11486687	Tp57577_TGAC_v2_gene38386_novel07	TP57577_TGAC_V2_MRNA39683-,Tp57577_TGAC_v2_gene38386_novel01,Tp57577_TGAC_v2_gene38386_novel08,Tp57577_TGAC_v2_gene38386_novel02,Tp57577_TGAC_v2_gene38386_novel03,Tp57577_TGAC_v2_gene38386_novel09,Tp57577_TGAC_v2_gene38386_novel04,Tp57577_TGAC_v2_gene38386_novel05,Tp57577_TGAC_v2_gene38386_novel06,Tp57577_TGAC_v2_gene38386_novel10,Tp57577_TGAC_v2_gene38386_novel11,Tp57577_TGAC_v2_gene38386_novel1…
Tp57577_TGAC_v2_LG5	Tp57577_TGAC_v2_gene2022	+	A5	4355216-4355211	Tp57577_TGAC_v2_gene2022_novel01	Tp57577_TGAC_v2_gene2022_novel02,Tp57577_TGAC_v2_gene2022_novel01
Tp57577_TGAC_v2_LG5	Tp57577_TGAC_v2_gene1979	+	A5	3931819-3931514	Tp57577_TGAC_v2_gene1979_novel05,Tp57577_TGAC_v2_gene1979_novel04	Tp57577_TGAC_v2_gene1979_novel03,TP57577_TGAC_V2_MRNA2023-,Tp57577_TGAC_v2_gene1979_novel04,Tp57577_TGAC_v2_gene1979_novel05
Tp57577_TGAC_v2_LG5	Tp57577_TGAC_v2_gene26140	+	A5	5780558-5780516	Tp57577_TGAC_v2_gene26140_novel03,Tp57577_TGAC_v2_gene26140_novel01,Tp57577_TGAC_v2_gene26140_novel17,Tp57577_TGAC_v2_gene26140_novel10,Tp57577_TGAC_v2_gene26140_novel11,Tp57577_TGAC_v2_gene26140_novel05,Tp57577_TGAC_v2_gene26140_novel04,Tp57577_TGAC_v2_gene26140_novel09,Tp57577_TGAC_v2_gene26140_novel08,Tp57577_TGAC_v2_gene26140_novel18,Tp57577_TGAC_v2_gene26140_novel16,Tp57577_TGAC_v2_gene26140…	Tp57577_TGAC_v2_gene26140_novel02,Tp57577_TGAC_v2_gene26140_novel01,Tp57577_TGAC_v2_gene26140_novel09,Tp57577_TGAC_v2_gene26140_novel10,TP57577_TGAC_V2_MRNA27033-,Tp57577_TGAC_v2_gene26140_novel03,Tp57577_TGAC_v2_gene26140_novel04,Tp57577_TGAC_v2_gene26140_novel11,Tp57577_TGAC_v2_gene26140_novel05,Tp57577_TGAC_v2_gene26140_novel06,Tp57577_TGAC_v2_gene26140_novel08,Tp57577_TGAC_v2_gene26140_novel0…
Tp57577_TGAC_v2_LG5	Tp57577_TGAC_v2_gene26140	+	A5	5808558-5808263	Tp57577_TGAC_v2_gene26140_novel14,Tp57577_TGAC_v2_gene26140_novel15,Tp57577_TGAC_v2_gene26140_novel16,Tp57577_TGAC_v2_gene26140_novel17,Tp57577_TGAC_v2_gene26140_novel10,Tp57577_TGAC_v2_gene26140_novel11,Tp57577_TGAC_v2_gene26140_novel12,Tp57577_TGAC_v2_gene26140_novel19,TP57577_TGAC_V2_MRNA27033-,Tp57577_TGAC_v2_gene26140_novel30,Tp57577_TGAC_v2_gene26140_novel31,Tp57577_TGAC_v2_gene26140_novel0…	Tp57577_TGAC_v2_gene26140_novel07,Tp57577_TGAC_v2_gene26140_novel13,Tp57577_TGAC_v2_gene26140_novel18,Tp57577_TGAC_v2_gene26140_novel23,Tp57577_TGAC_v2_gene26140_novel26,Tp57577_TGAC_v2_gene26140_novel01,Tp57577_TGAC_v2_gene26140_novel02,Tp57577_TGAC_v2_gene26140_novel09,Tp57577_TGAC_v2_gene26140_novel10,TP57577_TGAC_V2_MRNA27033-,Tp57577_TGAC_v2_gene26140_novel03,Tp57577_TGAC_v2_gene26140_novel0…
Tp57577_TGAC_v2_LG5	Tp57577_TGAC_v2_gene37455	+	A5	7331511-7331109	Tp57577_TGAC_v2_gene37455_novel01,Tp57577_TGAC_v2_gene37455_novel06	Tp57577_TGAC_v2_gene37455_novel05,Tp57577_TGAC_v2_gene37455_novel01,Tp57577_TGAC_v2_gene37455_novel04,Tp57577_TGAC_v2_gene37455_novel06
Tp57577_TGAC_v2_LG5	Tp57577_TGAC_v2_gene14815	+	A5	7970920-7970100	Tp57577_TGAC_v2_gene14815_novel01	Tp57577_TGAC_v2_gene14815_novel03,Tp57577_TGAC_v2_gene14815_novel01
Tp57577_TGAC_v2_LG5	Tp57577_TGAC_v2_gene37501	+	A5	7179598-7178673	Tp57577_TGAC_v2_gene37501_novel03	Tp57577_TGAC_v2_gene37501_novel06,Tp57577_TGAC_v2_gene37501_novel03
Tp57577_TGAC_v2_LG5	Tp57577_TGAC_v2_gene19826	+	A5	4841545-4841507	Tp57577_TGAC_v2_gene19826_novel09,Tp57577_TGAC_v2_gene19826_novel10,Tp57577_TGAC_v2_gene19826_novel03,Tp57577_TGAC_v2_gene19826_novel22,Tp57577_TGAC_v2_gene19826_novel23,Tp57577_TGAC_v2_gene19826_novel24,Tp57577_TGAC_v2_gene19826_novel28	Tp57577_TGAC_v2_gene19826_novel01,Tp57577_TGAC_v2_gene19826_novel04,Tp57577_TGAC_v2_gene19826_novel07,TP57577_TGAC_V2_MRNA20509-,Tp57577_TGAC_v2_gene19826_novel08,Tp57577_TGAC_v2_gene19826_novel18,Tp57577_TGAC_v2_gene19826_novel02,Tp57577_TGAC_v2_gene19826_novel29,Tp57577_TGAC_v2_gene19826_novel11,Tp57577_TGAC_v2_gene19826_novel05,Tp57577_TGAC_v2_gene19826_novel26,Tp57577_TGAC_v2_gene19826_novel2…
Tp57577_TGAC_v2_LG5	Tp57577_TGAC_v2_gene19826	+	A5	4841105-4841099	Tp57577_TGAC_v2_gene19826_novel26	Tp57577_TGAC_v2_gene19826_novel27,Tp57577_TGAC_v2_gene19826_novel26
Tp57577_TGAC_v2_LG5	Tp57577_TGAC_v2_gene5761	+	A5	659204-659157	Tp57577_TGAC_v2_gene5761_novel01,Tp57577_TGAC_v2_gene5761_novel02,Tp57577_TGAC_v2_gene5761_novel04,Tp57577_TGAC_v2_gene5761_novel05,Tp57577_TGAC_v2_gene5761_novel06,Tp57577_TGAC_v2_gene5761_novel07,Tp57577_TGAC_v2_gene5761_novel08	Tp57577_TGAC_v2_gene5761_novel03,Tp57577_TGAC_v2_gene5761_novel04,Tp57577_TGAC_v2_gene5761_novel02,Tp57577_TGAC_v2_gene5761_novel05,Tp57577_TGAC_v2_gene5761_novel01,Tp57577_TGAC_v2_gene5761_novel06,Tp57577_TGAC_v2_gene5761_novel07,Tp57577_TGAC_v2_gene5761_novel08,Tp57577_TGAC_v2_gene5761_novel09
Tp57577_TGAC_v2_LG5	Tp57577_TGAC_v2_gene1493	+	A5	14999367-14998722	Tp57577_TGAC_v2_gene1493_novel04	TP57577_TGAC_V2_MRNA1515-,Tp57577_TGAC_v2_gene1493_novel04
Tp57577_TGAC_v2_LG5	Tp57577_TGAC_v2_gene18739	+	A5	6236065-6236042	Tp57577_TGAC_v2_gene18739_novel03	Tp57577_TGAC_v2_gene18739_novel02,Tp57577_TGAC_v2_gene18739_novel03
Tp57577_TGAC_v2_LG5	Tp57577_TGAC_v2_gene37639	+	A5	8325407-8325342	Tp57577_TGAC_v2_gene37639_novel01	TP57577_TGAC_V2_MRNA38899-,Tp57577_TGAC_v2_gene37639_novel02,Tp57577_TGAC_v2_gene37639_novel03,Tp57577_TGAC_v2_gene37639_novel01
Tp57577_TGAC_v2_LG5	Tp57577_TGAC_v2_gene22745	+	A5	9887023-9886773	Tp57577_TGAC_v2_gene22745_novel02	Tp57577_TGAC_v2_gene22745_novel03,Tp57577_TGAC_v2_gene22745_novel02
Tp57577_TGAC_v2_LG5	Tp57577_TGAC_v2_gene9001	+	A5	1009192-1009052	Tp57577_TGAC_v2_gene9001_novel01	Tp57577_TGAC_v2_gene9001_novel02,Tp57577_TGAC_v2_gene9001_novel01
Tp57577_TGAC_v2_LG5	Tp57577_TGAC_v2_gene26136	+	A5	5518097-5518082	Tp57577_TGAC_v2_gene26136_novel14,Tp57577_TGAC_v2_gene26136_novel13,Tp57577_TGAC_v2_gene26136_novel11,Tp57577_TGAC_v2_gene26136_novel05,Tp57577_TGAC_v2_gene26136_novel07	Tp57577_TGAC_v2_gene26136_novel01,Tp57577_TGAC_v2_gene26136_novel06,Tp57577_TGAC_v2_gene26136_novel15,Tp57577_TGAC_v2_gene26136_novel05,Tp57577_TGAC_v2_gene26136_novel07,Tp57577_TGAC_v2_gene26136_novel08,Tp57577_TGAC_v2_gene26136_novel11,Tp57577_TGAC_v2_gene26136_novel13,Tp57577_TGAC_v2_gene26136_novel14
Tp57577_TGAC_v2_LG5	Tp57577_TGAC_v2_gene16660	-	A5	12474868-12475324	Tp57577_TGAC_v2_gene16660_novel07	TP57577_TGAC_V2_MRNA17240-,Tp57577_TGAC_v2_gene16660_novel05,TP57577_TGAC_V2_MRNA17241-,Tp57577_TGAC_v2_gene16660_novel06,Tp57577_TGAC_v2_gene16660_novel07
Tp57577_TGAC_v2_LG5	Tp57577_TGAC_v2_gene16660	-	A5	12469683-12470259	Tp57577_TGAC_v2_gene16660_novel02	Tp57577_TGAC_v2_gene16660_novel03,Tp57577_TGAC_v2_gene16660_novel02,TP57577_TGAC_V2_MRNA17241-
Tp57577_TGAC_v2_LG5	Tp57577_TGAC_v2_gene38443	-	A5	11875690-11875975	TP57577_TGAC_V2_MRNA39741-,Tp57577_TGAC_v2_gene38443_novel09,Tp57577_TGAC_v2_gene38443_novel02,Tp57577_TGAC_v2_gene38443_novel06,Tp57577_TGAC_v2_gene38443_novel07	Tp57577_TGAC_v2_gene38443_novel04,Tp57577_TGAC_v2_gene38443_novel02,Tp57577_TGAC_v2_gene38443_novel07,Tp57577_TGAC_v2_gene38443_novel05,TP57577_TGAC_V2_MRNA39741-,Tp57577_TGAC_v2_gene38443_novel09,Tp57577_TGAC_v2_gene38443_novel06
Tp57577_TGAC_v2_LG5	Tp57577_TGAC_v2_gene36520	-	A5	1492289-1492350	Tp57577_TGAC_v2_gene36520_novel07	Tp57577_TGAC_v2_gene36520_novel04,TP57577_TGAC_V2_MRNA37744-,Tp57577_TGAC_v2_gene36520_novel07
Tp57577_TGAC_v2_LG5	Tp57577_TGAC_v2_gene38415	-	A5	12161476-12161559	Tp57577_TGAC_v2_gene38415_novel07	Tp57577_TGAC_v2_gene38415_novel01,Tp57577_TGAC_v2_gene38415_novel08,TP57577_TGAC_V2_MRNA39712-,Tp57577_TGAC_v2_gene38415_novel03,Tp57577_TGAC_v2_gene38415_novel07
Tp57577_TGAC_v2_LG5	Tp57577_TGAC_v2_gene38415	-	A5	12164244-12164799	Tp57577_TGAC_v2_gene38415_novel05,Tp57577_TGAC_v2_gene38415_novel03	Tp57577_TGAC_v2_gene38415_novel01,Tp57577_TGAC_v2_gene38415_novel06,Tp57577_TGAC_v2_gene38415_novel02,Tp57577_TGAC_v2_gene38415_novel05,Tp57577_TGAC_v2_gene38415_novel03
Tp57577_TGAC_v2_LG5	Tp57577_TGAC_v2_gene19833	-	A5	4834295-4834317	Tp57577_TGAC_v2_gene19833_novel03,Tp57577_TGAC_v2_gene19833_novel01,Tp57577_TGAC_v2_gene19833_novel06,Tp57577_TGAC_v2_gene19833_novel04,Tp57577_TGAC_v2_gene19833_novel05,Tp57577_TGAC_v2_gene19833_novel11	Tp57577_TGAC_v2_gene19833_novel02,Tp57577_TGAC_v2_gene19833_novel07,Tp57577_TGAC_v2_gene19833_novel01,Tp57577_TGAC_v2_gene19833_novel04,Tp57577_TGAC_v2_gene19833_novel03,Tp57577_TGAC_v2_gene19833_novel05,Tp57577_TGAC_v2_gene19833_novel06,Tp57577_TGAC_v2_gene19833_novel10,Tp57577_TGAC_v2_gene19833_novel11
Tp57577_TGAC_v2_LG5	Tp57577_TGAC_v2_gene30883	-	A5	1744364-1744369	Tp57577_TGAC_v2_gene30883_novel02	Tp57577_TGAC_v2_gene30883_novel01,Tp57577_TGAC_v2_gene30883_novel02
Tp57577_TGAC_v2_LG5	Tp57577_TGAC_v2_gene22760	-	A5	6054015-6054055	TP57577_TGAC_V2_MRNA23541-	Tp57577_TGAC_v2_gene22760_novel03,TP57577_TGAC_V2_MRNA23541-
Tp57577_TGAC_v2_LG5	Tp57577_TGAC_v2_gene14822	-	A5	8021996-8022079	Tp57577_TGAC_v2_gene14822_novel01	Tp57577_TGAC_v2_gene14822_novel02,Tp57577_TGAC_v2_gene14822_novel03,Tp57577_TGAC_v2_gene14822_novel04,Tp57577_TGAC_v2_gene14822_novel05,Tp57577_TGAC_v2_gene14822_novel01
Tp57577_TGAC_v2_LG5	Tp57577_TGAC_v2_gene14460	-	A5	2112976-2113154	Tp57577_TGAC_v2_gene14460_novel01	Tp57577_TGAC_v2_gene14460_novel02,Tp57577_TGAC_v2_gene14460_novel01,Tp57577_TGAC_v2_gene14460_novel03
Tp57577_TGAC_v2_LG2	Tp57577_TGAC_v2_gene5998	-	A5	22141569-22141580	Tp57577_TGAC_v2_gene5998_novel02	Tp57577_TGAC_v2_gene5998_novel01,Tp57577_TGAC_v2_gene5998_novel02
Tp57577_TGAC_v2_LG2	Tp57577_TGAC_v2_gene2085	-	A5	25755090-25755122	Tp57577_TGAC_v2_gene2085_novel07	Tp57577_TGAC_v2_gene2085_novel01,Tp57577_TGAC_v2_gene2085_novel09,Tp57577_TGAC_v2_gene2085_novel02,Tp57577_TGAC_v2_gene2085_novel10,Tp57577_TGAC_v2_gene2085_novel12,Tp57577_TGAC_v2_gene2085_novel11,Tp57577_TGAC_v2_gene2085_novel03,Tp57577_TGAC_v2_gene2085_novel14,Tp57577_TGAC_v2_gene2085_novel04,Tp57577_TGAC_v2_gene2085_novel18,Tp57577_TGAC_v2_gene2085_novel13,Tp57577_TGAC_v2_gene2085_novel06,Tp5…
Tp57577_TGAC_v2_LG2	Tp57577_TGAC_v2_gene2085	-	A5	25755501-25755560	Tp57577_TGAC_v2_gene2085_novel13	Tp57577_TGAC_v2_gene2085_novel01,Tp57577_TGAC_v2_gene2085_novel02,Tp57577_TGAC_v2_gene2085_novel10,Tp57577_TGAC_v2_gene2085_novel12,Tp57577_TGAC_v2_gene2085_novel11,Tp57577_TGAC_v2_gene2085_novel03,Tp57577_TGAC_v2_gene2085_novel04,Tp57577_TGAC_v2_gene2085_novel18,Tp57577_TGAC_v2_gene2085_novel06,Tp57577_TGAC_v2_gene2085_novel05,Tp57577_TGAC_v2_gene2085_novel24,Tp57577_TGAC_v2_gene2085_novel07,Tp5…
Tp57577_TGAC_v2_LG2	Tp57577_TGAC_v2_gene2085	-	A5	25757894-25757924	Tp57577_TGAC_v2_gene2085_novel08	Tp57577_TGAC_v2_gene2085_novel01,Tp57577_TGAC_v2_gene2085_novel02,Tp57577_TGAC_v2_gene2085_novel11,Tp57577_TGAC_v2_gene2085_novel03,Tp57577_TGAC_v2_gene2085_novel04,Tp57577_TGAC_v2_gene2085_novel18,Tp57577_TGAC_v2_gene2085_novel06,Tp57577_TGAC_v2_gene2085_novel05,Tp57577_TGAC_v2_gene2085_novel24,Tp57577_TGAC_v2_gene2085_novel07,Tp57577_TGAC_v2_gene2085_novel19,Tp57577_TGAC_v2_gene2085_novel20,Tp5…
Tp57577_TGAC_v2_LG2	Tp57577_TGAC_v2_gene2085	-	A5	25756437-25756499	Tp57577_TGAC_v2_gene2085_novel12,Tp57577_TGAC_v2_gene2085_novel11,Tp57577_TGAC_v2_gene2085_novel03,Tp57577_TGAC_v2_gene2085_novel02,Tp57577_TGAC_v2_gene2085_novel25,Tp57577_TGAC_v2_gene2085_novel13,Tp57577_TGAC_v2_gene2085_novel01,Tp57577_TGAC_v2_gene2085_novel10,Tp57577_TGAC_v2_gene2085_novel04,Tp57577_TGAC_v2_gene2085_novel05,Tp57577_TGAC_v2_gene2085_novel06,Tp57577_TGAC_v2_gene2085_novel07,Tp5…	Tp57577_TGAC_v2_gene2085_novel24,Tp57577_TGAC_v2_gene2085_novel01,Tp57577_TGAC_v2_gene2085_novel02,Tp57577_TGAC_v2_gene2085_novel10,Tp57577_TGAC_v2_gene2085_novel12,Tp57577_TGAC_v2_gene2085_novel11,Tp57577_TGAC_v2_gene2085_novel03,Tp57577_TGAC_v2_gene2085_novel04,Tp57577_TGAC_v2_gene2085_novel18,Tp57577_TGAC_v2_gene2085_novel13,Tp57577_TGAC_v2_gene2085_novel06,Tp57577_TGAC_v2_gene2085_novel05,Tp5…
Tp57577_TGAC_v2_LG2	Tp57577_TGAC_v2_gene2085	-	A5	25752403-25752640	Tp57577_TGAC_v2_gene2085_novel18	Tp57577_TGAC_v2_gene2085_novel19,Tp57577_TGAC_v2_gene2085_novel18
Tp57577_TGAC_v2_LG2	Tp57577_TGAC_v2_gene33895	-	A5	15784728-15784731	Tp57577_TGAC_v2_gene33895_novel02	Tp57577_TGAC_v2_gene33895_novel01,Tp57577_TGAC_v2_gene33895_novel02
Tp57577_TGAC_v2_LG2	Tp57577_TGAC_v2_gene5387	-	A5	27762750-27762830	Tp57577_TGAC_v2_gene5387_novel10	Tp57577_TGAC_v2_gene5387_novel02,Tp57577_TGAC_v2_gene5387_novel04,Tp57577_TGAC_v2_gene5387_novel05,Tp57577_TGAC_v2_gene5387_novel03,Tp57577_TGAC_v2_gene5387_novel09,Tp57577_TGAC_v2_gene5387_novel11,Tp57577_TGAC_v2_gene5387_novel10
Tp57577_TGAC_v2_LG2	Tp57577_TGAC_v2_gene30705	-	A5	10457402-10457406	Tp57577_TGAC_v2_gene30705_novel05,Tp57577_TGAC_v2_gene30705_novel04,Tp57577_TGAC_v2_gene30705_novel03	Tp57577_TGAC_v2_gene30705_novel01,Tp57577_TGAC_v2_gene30705_novel02,TP57577_TGAC_V2_MRNA31745-,Tp57577_TGAC_v2_gene30705_novel03,Tp57577_TGAC_v2_gene30705_novel05,Tp57577_TGAC_v2_gene30705_novel04
Tp57577_TGAC_v2_LG2	Tp57577_TGAC_v2_gene18129	-	A5	16959413-16959531	Tp57577_TGAC_v2_gene18129_novel01	Tp57577_TGAC_v2_gene18129_novel02,Tp57577_TGAC_v2_gene18129_novel01
Tp57577_TGAC_v2_LG2	Tp57577_TGAC_v2_gene13471	-	A5	7968279-7968504	Tp57577_TGAC_v2_gene13471_novel01	Tp57577_TGAC_v2_gene13471_novel02,Tp57577_TGAC_v2_gene13471_novel01
Tp57577_TGAC_v2_LG2	Tp57577_TGAC_v2_gene37927	-	A5	32311439-32311444	Tp57577_TGAC_v2_gene37927_novel01	TP57577_TGAC_V2_MRNA39209-,Tp57577_TGAC_v2_gene37927_novel03,Tp57577_TGAC_v2_gene37927_novel04,Tp57577_TGAC_v2_gene37927_novel05,Tp57577_TGAC_v2_gene37927_novel06,Tp57577_TGAC_v2_gene37927_novel01
Tp57577_TGAC_v2_LG2	Tp57577_TGAC_v2_gene8315	-	A5	29938203-29938297	TP57577_TGAC_V2_MRNA8596-	Tp57577_TGAC_v2_gene8315_novel08,Tp57577_TGAC_v2_gene8315_novel06,TP57577_TGAC_V2_MRNA8596-
Tp57577_TGAC_v2_LG2	Tp57577_TGAC_v2_gene21359	-	A5	21452-21465	Tp57577_TGAC_v2_gene21359_novel40	Tp57577_TGAC_v2_gene21359_novel01,Tp57577_TGAC_v2_gene21359_novel06,Tp57577_TGAC_v2_gene21359_novel10,Tp57577_TGAC_v2_gene21359_novel12,Tp57577_TGAC_v2_gene21359_novel14,Tp57577_TGAC_v2_gene21359_novel16,Tp57577_TGAC_v2_gene21359_novel17,Tp57577_TGAC_v2_gene21359_novel21,Tp57577_TGAC_v2_gene21359_novel26,Tp57577_TGAC_v2_gene21359_novel25,Tp57577_TGAC_v2_gene21359_novel36,Tp57577_TGAC_v2_gene21359…
Tp57577_TGAC_v2_LG2	Tp57577_TGAC_v2_gene21359	-	A5	21452-21465	Tp57577_TGAC_v2_gene21359_novel30,Tp57577_TGAC_v2_gene21359_novel37,Tp57577_TGAC_v2_gene21359_novel35,Tp57577_TGAC_v2_gene21359_novel22,Tp57577_TGAC_v2_gene21359_novel23	Tp57577_TGAC_v2_gene21359_novel29,Tp57577_TGAC_v2_gene21359_novel02,Tp57577_TGAC_v2_gene21359_novel23,Tp57577_TGAC_v2_gene21359_novel22,Tp57577_TGAC_v2_gene21359_novel35,Tp57577_TGAC_v2_gene21359_novel30,Tp57577_TGAC_v2_gene21359_novel37
Tp57577_TGAC_v2_LG2	Tp57577_TGAC_v2_gene2096	-	A5	26118680-26118928	Tp57577_TGAC_v2_gene2096_novel05	Tp57577_TGAC_v2_gene2096_novel06,Tp57577_TGAC_v2_gene2096_novel04,Tp57577_TGAC_v2_gene2096_novel05
Tp57577_TGAC_v2_LG2	Tp57577_TGAC_v2_gene35413	-	A5	25423562-25423575	Tp57577_TGAC_v2_gene35413_novel04	Tp57577_TGAC_v2_gene35413_novel03,Tp57577_TGAC_v2_gene35413_novel04
Tp57577_TGAC_v2_LG2	Tp57577_TGAC_v2_gene35413	-	A5	25424097-25424100	Tp57577_TGAC_v2_gene35413_novel03	Tp57577_TGAC_v2_gene35413_novel04,Tp57577_TGAC_v2_gene35413_novel01,Tp57577_TGAC_v2_gene35413_novel03
Tp57577_TGAC_v2_LG2	Tp57577_TGAC_v2_gene6643	-	A5	30925706-30925717	Tp57577_TGAC_v2_gene6643_novel01	Tp57577_TGAC_v2_gene6643_novel02,Tp57577_TGAC_v2_gene6643_novel04,Tp57577_TGAC_v2_gene6643_novel01,Tp57577_TGAC_v2_gene6643_novel03
Tp57577_TGAC_v2_LG2	Tp57577_TGAC_v2_gene16030	-	A5	19248695-19248720	Tp57577_TGAC_v2_gene16030_novel02	Tp57577_TGAC_v2_gene16030_novel01,TP57577_TGAC_V2_MRNA16577-,Tp57577_TGAC_v2_gene16030_novel02
Tp57577_TGAC_v2_LG2	Tp57577_TGAC_v2_gene16030	-	A5	19249377-19249381	TP57577_TGAC_V2_MRNA16577-	Tp57577_TGAC_v2_gene16030_novel01,Tp57577_TGAC_v2_gene16030_novel02,TP57577_TGAC_V2_MRNA16577-
Tp57577_TGAC_v2_LG2	Tp57577_TGAC_v2_gene37925	-	A5	31712308-31712871	TP57577_TGAC_V2_MRNA39207-	Tp57577_TGAC_v2_gene37925_novel04,TP57577_TGAC_V2_MRNA39207-
Tp57577_TGAC_v2_LG2	Tp57577_TGAC_v2_gene6662	-	A5	30535871-30535900	Tp57577_TGAC_v2_gene6662_novel02	TP57577_TGAC_V2_MRNA6899-,Tp57577_TGAC_v2_gene6662_novel04,Tp57577_TGAC_v2_gene6662_novel02
Tp57577_TGAC_v2_LG2	Tp57577_TGAC_v2_gene38343	-	A5	20004196-20004230	Tp57577_TGAC_v2_gene38343_novel05	Tp57577_TGAC_v2_gene38343_novel02,Tp57577_TGAC_v2_gene38343_novel03,TP57577_TGAC_V2_MRNA39640-,Tp57577_TGAC_v2_gene38343_novel04,Tp57577_TGAC_v2_gene38343_novel06,Tp57577_TGAC_v2_gene38343_novel08,Tp57577_TGAC_v2_gene38343_novel09,Tp57577_TGAC_v2_gene38343_novel10,Tp57577_TGAC_v2_gene38343_novel05
Tp57577_TGAC_v2_LG2	Tp57577_TGAC_v2_gene2286	-	A5	8684449-8684488	Tp57577_TGAC_v2_gene2286_novel04	Tp57577_TGAC_v2_gene2286_novel03,Tp57577_TGAC_v2_gene2286_novel04
Tp57577_TGAC_v2_LG2	Tp57577_TGAC_v2_gene5289	-	A5	23957972-23958010	Tp57577_TGAC_v2_gene5289_novel02	Tp57577_TGAC_v2_gene5289_novel03,Tp57577_TGAC_v2_gene5289_novel02
Tp57577_TGAC_v2_LG2	Tp57577_TGAC_v2_gene25212	-	A5	449329-449338	Tp57577_TGAC_v2_gene25212_novel11	Tp57577_TGAC_v2_gene25212_novel10,Tp57577_TGAC_v2_gene25212_novel11
Tp57577_TGAC_v2_LG2	Tp57577_TGAC_v2_gene6625	-	A5	30741775-30741819	Tp57577_TGAC_v2_gene6625_novel02	TP57577_TGAC_V2_MRNA6861-,Tp57577_TGAC_v2_gene6625_novel01,Tp57577_TGAC_v2_gene6625_novel06,Tp57577_TGAC_v2_gene6625_novel07,Tp57577_TGAC_v2_gene6625_novel12,Tp57577_TGAC_v2_gene6625_novel11,Tp57577_TGAC_v2_gene6625_novel15,Tp57577_TGAC_v2_gene6625_novel03,Tp57577_TGAC_v2_gene6625_novel18,Tp57577_TGAC_v2_gene6625_novel13,Tp57577_TGAC_v2_gene6625_novel17,Tp57577_TGAC_v2_gene6625_novel04,Tp57577_TG…
Tp57577_TGAC_v2_LG2	Tp57577_TGAC_v2_gene6625	-	A5	30746618-30746664	Tp57577_TGAC_v2_gene6625_novel01	Tp57577_TGAC_v2_gene6625_novel03,Tp57577_TGAC_v2_gene6625_novel01
Tp57577_TGAC_v2_LG2	Tp57577_TGAC_v2_gene6625	-	A5	30731176-30731380	Tp57577_TGAC_v2_gene6625_novel12	Tp57577_TGAC_v2_gene6625_novel13,Tp57577_TGAC_v2_gene6625_novel12
Tp57577_TGAC_v2_LG2	Tp57577_TGAC_v2_gene13765	-	A5	16696701-16696721	Tp57577_TGAC_v2_gene13765_novel01	Tp57577_TGAC_v2_gene13765_novel03,Tp57577_TGAC_v2_gene13765_novel02,Tp57577_TGAC_v2_gene13765_novel04,Tp57577_TGAC_v2_gene13765_novel01
Tp57577_TGAC_v2_LG2	Novelgene1308	-	A5	10355982-10356022	Novelgene1308_novel03	Novelgene1308_novel01,Novelgene1308_novel03
Tp57577_TGAC_v2_LG2	Novelgene1356	-	A5	30117282-30117289	Novelgene1356_novel02	Novelgene1356_novel01,Novelgene1356_novel02
Tp57577_TGAC_v2_LG2	Tp57577_TGAC_v2_gene2109	+	A5	25679096-25677659	TP57577_TGAC_V2_MRNA2159-	Tp57577_TGAC_v2_gene2109_novel02,TP57577_TGAC_V2_MRNA2159-,Tp57577_TGAC_v2_gene2109_novel08
Tp57577_TGAC_v2_LG2	Tp57577_TGAC_v2_gene20982	+	A5	30110297-30110263	Tp57577_TGAC_v2_gene20982_novel07,Tp57577_TGAC_v2_gene20982_novel06,TP57577_TGAC_V2_MRNA21698-,Tp57577_TGAC_v2_gene20982_novel02	Tp57577_TGAC_v2_gene20982_novel05,Tp57577_TGAC_v2_gene20982_novel03,TP57577_TGAC_V2_MRNA21698-,Tp57577_TGAC_v2_gene20982_novel02,Tp57577_TGAC_v2_gene20982_novel06,Tp57577_TGAC_v2_gene20982_novel07,Tp57577_TGAC_v2_gene20982_novel08
Tp57577_TGAC_v2_LG2	Tp57577_TGAC_v2_gene2674	+	A5	20685355-20685351	Tp57577_TGAC_v2_gene2674_novel02	Tp57577_TGAC_v2_gene2674_novel01,Tp57577_TGAC_v2_gene2674_novel03,Tp57577_TGAC_v2_gene2674_novel02
Tp57577_TGAC_v2_LG2	Tp57577_TGAC_v2_gene38046	+	A5	31604830-31603690	Tp57577_TGAC_v2_gene38046_novel06,Tp57577_TGAC_v2_gene38046_novel05,TP57577_TGAC_V2_MRNA39331-	Tp57577_TGAC_v2_gene38046_novel07,TP57577_TGAC_V2_MRNA39331-,Tp57577_TGAC_v2_gene38046_novel05,Tp57577_TGAC_v2_gene38046_novel06,Tp57577_TGAC_v2_gene38046_novel09
Tp57577_TGAC_v2_LG2	Tp57577_TGAC_v2_gene25104	+	A5	12966016-12965880	Tp57577_TGAC_v2_gene25104_novel01	Tp57577_TGAC_v2_gene25104_novel02,Tp57577_TGAC_v2_gene25104_novel01
Tp57577_TGAC_v2_LG2	Tp57577_TGAC_v2_gene18112	+	A5	16906484-16906455	Tp57577_TGAC_v2_gene18112_novel03	Tp57577_TGAC_v2_gene18112_novel01,Tp57577_TGAC_v2_gene18112_novel02,Tp57577_TGAC_v2_gene18112_novel03
Tp57577_TGAC_v2_LG2	Tp57577_TGAC_v2_gene6650	+	A5	30424435-30424424	Tp57577_TGAC_v2_gene6650_novel01	Tp57577_TGAC_v2_gene6650_novel02,Tp57577_TGAC_v2_gene6650_novel01
Tp57577_TGAC_v2_LG2	Tp57577_TGAC_v2_gene6650	+	A5	30427601-30427593	Tp57577_TGAC_v2_gene6650_novel01	Tp57577_TGAC_v2_gene6650_novel03,Tp57577_TGAC_v2_gene6650_novel04,Tp57577_TGAC_v2_gene6650_novel01
Tp57577_TGAC_v2_LG2	Tp57577_TGAC_v2_gene18101	+	A5	10582708-10582700	Tp57577_TGAC_v2_gene18101_novel01	TP57577_TGAC_V2_MRNA18730-,Tp57577_TGAC_v2_gene18101_novel01
Tp57577_TGAC_v2_LG2	Tp57577_TGAC_v2_gene2151	+	A5	25822646-25822622	Tp57577_TGAC_v2_gene2151_novel02	TP57577_TGAC_V2_MRNA2204-,Tp57577_TGAC_v2_gene2151_novel01,Tp57577_TGAC_v2_gene2151_novel03,Tp57577_TGAC_v2_gene2151_novel04,Tp57577_TGAC_v2_gene2151_novel02
Tp57577_TGAC_v2_LG2	Tp57577_TGAC_v2_gene9189	+	A5	3212767-3212705	Tp57577_TGAC_v2_gene9189_novel02	Tp57577_TGAC_v2_gene9189_novel01,TP57577_TGAC_V2_MRNA9496-,Tp57577_TGAC_v2_gene9189_novel02
Tp57577_TGAC_v2_LG2	Tp57577_TGAC_v2_gene36798	+	A5	23293740-23293689	Tp57577_TGAC_v2_gene36798_novel01	Tp57577_TGAC_v2_gene36798_novel03,Tp57577_TGAC_v2_gene36798_novel05,Tp57577_TGAC_v2_gene36798_novel06,Tp57577_TGAC_v2_gene36798_novel07,Tp57577_TGAC_v2_gene36798_novel01
Tp57577_TGAC_v2_LG2	Tp57577_TGAC_v2_gene36681	+	A5	1759781-1759775	Tp57577_TGAC_v2_gene36681_novel03	Tp57577_TGAC_v2_gene36681_novel01,Tp57577_TGAC_v2_gene36681_novel03
Tp57577_TGAC_v2_LG2	Tp57577_TGAC_v2_gene36783	+	A5	23142035-23141871	Tp57577_TGAC_v2_gene36783_novel10,Tp57577_TGAC_v2_gene36783_novel08,Tp57577_TGAC_v2_gene36783_novel07,Tp57577_TGAC_v2_gene36783_novel06,Tp57577_TGAC_v2_gene36783_novel04	Tp57577_TGAC_v2_gene36783_novel01,TP57577_TGAC_V2_MRNA38014-,Tp57577_TGAC_v2_gene36783_novel04,Tp57577_TGAC_v2_gene36783_novel06,Tp57577_TGAC_v2_gene36783_novel07,Tp57577_TGAC_v2_gene36783_novel08,Tp57577_TGAC_v2_gene36783_novel10
Tp57577_TGAC_v2_LG2	Tp57577_TGAC_v2_gene20023	+	A5	18865093-18865088	Tp57577_TGAC_v2_gene20023_novel16,Tp57577_TGAC_v2_gene20023_novel29,Tp57577_TGAC_v2_gene20023_novel18,Tp57577_TGAC_v2_gene20023_novel14,Tp57577_TGAC_v2_gene20023_novel74,Tp57577_TGAC_v2_gene20023_novel13,Tp57577_TGAC_v2_gene20023_novel02,Tp57577_TGAC_v2_gene20023_novel78,Tp57577_TGAC_v2_gene20023_novel45,Tp57577_TGAC_v2_gene20023_novel27,Tp57577_TGAC_v2_gene20023_novel32,Tp57577_TGAC_v2_gene20023…	Tp57577_TGAC_v2_gene20023_novel04,Tp57577_TGAC_v2_gene20023_novel43,Tp57577_TGAC_v2_gene20023_novel60,Tp57577_TGAC_v2_gene20023_novel70,Tp57577_TGAC_v2_gene20023_novel02,Tp57577_TGAC_v2_gene20023_novel45,Tp57577_TGAC_v2_gene20023_novel47,Tp57577_TGAC_v2_gene20023_novel27,Tp57577_TGAC_v2_gene20023_novel32,Tp57577_TGAC_v2_gene20023_novel13,Tp57577_TGAC_v2_gene20023_novel14,Tp57577_TGAC_v2_gene20023…
Tp57577_TGAC_v2_LG2	Tp57577_TGAC_v2_gene20023	+	A5	18865093-18865092	Tp57577_TGAC_v2_gene20023_novel66	Tp57577_TGAC_v2_gene20023_novel04,Tp57577_TGAC_v2_gene20023_novel43,Tp57577_TGAC_v2_gene20023_novel60,Tp57577_TGAC_v2_gene20023_novel70,Tp57577_TGAC_v2_gene20023_novel66
Tp57577_TGAC_v2_LG2	Tp57577_TGAC_v2_gene20023	+	A5	18866316-18866303	Tp57577_TGAC_v2_gene20023_novel60	Tp57577_TGAC_v2_gene20023_novel04,Tp57577_TGAC_v2_gene20023_novel05,Tp57577_TGAC_v2_gene20023_novel20,Tp57577_TGAC_v2_gene20023_novel22,Tp57577_TGAC_v2_gene20023_novel07,Tp57577_TGAC_v2_gene20023_novel26,Tp57577_TGAC_v2_gene20023_novel33,Tp57577_TGAC_v2_gene20023_novel02,Tp57577_TGAC_v2_gene20023_novel45,Tp57577_TGAC_v2_gene20023_novel30,Tp57577_TGAC_v2_gene20023_novel47,Tp57577_TGAC_v2_gene20023…
Tp57577_TGAC_v2_LG2	Tp57577_TGAC_v2_gene20023	+	A5	18865305-18865232	Tp57577_TGAC_v2_gene20023_novel34,Tp57577_TGAC_v2_gene20023_novel14,Tp57577_TGAC_v2_gene20023_novel29	Tp57577_TGAC_v2_gene20023_novel05,Tp57577_TGAC_v2_gene20023_novel34,Tp57577_TGAC_v2_gene20023_novel14,Tp57577_TGAC_v2_gene20023_novel29,Tp57577_TGAC_v2_gene20023_novel80
Tp57577_TGAC_v2_LG2	Tp57577_TGAC_v2_gene20023	+	A5	18865430-18865305	Tp57577_TGAC_v2_gene20023_novel05	Tp57577_TGAC_v2_gene20023_novel45,Tp57577_TGAC_v2_gene20023_novel08,Tp57577_TGAC_v2_gene20023_novel05
Tp57577_TGAC_v2_LG2	Tp57577_TGAC_v2_gene20023	+	A5	18865430-18865314	Tp57577_TGAC_v2_gene20023_novel70,Tp57577_TGAC_v2_gene20023_novel06,Tp57577_TGAC_v2_gene20023_novel89,Tp57577_TGAC_v2_gene20023_novel75,Tp57577_TGAC_v2_gene20023_novel03,Tp57577_TGAC_v2_gene20023_novel76,Tp57577_TGAC_v2_gene20023_novel81,Tp57577_TGAC_v2_gene20023_novel32,Tp57577_TGAC_v2_gene20023_novel31,Tp57577_TGAC_v2_gene20023_novel28,Tp57577_TGAC_v2_gene20023_novel59,Tp57577_TGAC_v2_gene20023…	Tp57577_TGAC_v2_gene20023_novel45,Tp57577_TGAC_v2_gene20023_novel08,Tp57577_TGAC_v2_gene20023_novel31,Tp57577_TGAC_v2_gene20023_novel06,Tp57577_TGAC_v2_gene20023_novel32,Tp57577_TGAC_v2_gene20023_novel03,Tp57577_TGAC_v2_gene20023_novel28,Tp57577_TGAC_v2_gene20023_novel40,Tp57577_TGAC_v2_gene20023_novel59,Tp57577_TGAC_v2_gene20023_novel67,Tp57577_TGAC_v2_gene20023_novel70,Tp57577_TGAC_v2_gene20023…
Tp57577_TGAC_v2_LG2	Tp57577_TGAC_v2_gene20023	+	A5	18865430-18865310	Tp57577_TGAC_v2_gene20023_novel18	Tp57577_TGAC_v2_gene20023_novel45,Tp57577_TGAC_v2_gene20023_novel08,Tp57577_TGAC_v2_gene20023_novel18
Tp57577_TGAC_v2_LG2	Tp57577_TGAC_v2_gene20023	+	A5	18865430-18865383	Tp57577_TGAC_v2_gene20023_novel63	Tp57577_TGAC_v2_gene20023_novel45,Tp57577_TGAC_v2_gene20023_novel08,Tp57577_TGAC_v2_gene20023_novel63
Tp57577_TGAC_v2_LG2	Tp57577_TGAC_v2_gene20023	+	A5	18865110-18865107	Tp57577_TGAC_v2_gene20023_novel44	Tp57577_TGAC_v2_gene20023_novel30,Tp57577_TGAC_v2_gene20023_novel44
Tp57577_TGAC_v2_LG2	Tp57577_TGAC_v2_gene20023	+	A5	18865110-18865091	Tp57577_TGAC_v2_gene20023_novel59	Tp57577_TGAC_v2_gene20023_novel31,Tp57577_TGAC_v2_gene20023_novel11,Tp57577_TGAC_v2_gene20023_novel36,Tp57577_TGAC_v2_gene20023_novel06,Tp57577_TGAC_v2_gene20023_novel76,Tp57577_TGAC_v2_gene20023_novel59
Tp57577_TGAC_v2_LG2	Tp57577_TGAC_v2_gene20023	+	A5	18865314-18865305	Tp57577_TGAC_v2_gene20023_novel05	Tp57577_TGAC_v2_gene20023_novel31,Tp57577_TGAC_v2_gene20023_novel06,Tp57577_TGAC_v2_gene20023_novel32,Tp57577_TGAC_v2_gene20023_novel03,Tp57577_TGAC_v2_gene20023_novel28,Tp57577_TGAC_v2_gene20023_novel40,Tp57577_TGAC_v2_gene20023_novel59,Tp57577_TGAC_v2_gene20023_novel67,Tp57577_TGAC_v2_gene20023_novel70,Tp57577_TGAC_v2_gene20023_novel75,Tp57577_TGAC_v2_gene20023_novel76,Tp57577_TGAC_v2_gene20023…
Tp57577_TGAC_v2_LG2	Tp57577_TGAC_v2_gene20023	+	A5	18865314-18865232	Tp57577_TGAC_v2_gene20023_novel29,Tp57577_TGAC_v2_gene20023_novel80,Tp57577_TGAC_v2_gene20023_novel14	Tp57577_TGAC_v2_gene20023_novel31,Tp57577_TGAC_v2_gene20023_novel06,Tp57577_TGAC_v2_gene20023_novel32,Tp57577_TGAC_v2_gene20023_novel03,Tp57577_TGAC_v2_gene20023_novel28,Tp57577_TGAC_v2_gene20023_novel40,Tp57577_TGAC_v2_gene20023_novel59,Tp57577_TGAC_v2_gene20023_novel67,Tp57577_TGAC_v2_gene20023_novel70,Tp57577_TGAC_v2_gene20023_novel75,Tp57577_TGAC_v2_gene20023_novel76,Tp57577_TGAC_v2_gene20023…
Tp57577_TGAC_v2_LG2	Tp57577_TGAC_v2_gene20023	+	A5	18865314-18865310	Tp57577_TGAC_v2_gene20023_novel18	Tp57577_TGAC_v2_gene20023_novel31,Tp57577_TGAC_v2_gene20023_novel06,Tp57577_TGAC_v2_gene20023_novel32,Tp57577_TGAC_v2_gene20023_novel03,Tp57577_TGAC_v2_gene20023_novel28,Tp57577_TGAC_v2_gene20023_novel40,Tp57577_TGAC_v2_gene20023_novel59,Tp57577_TGAC_v2_gene20023_novel67,Tp57577_TGAC_v2_gene20023_novel70,Tp57577_TGAC_v2_gene20023_novel75,Tp57577_TGAC_v2_gene20023_novel76,Tp57577_TGAC_v2_gene20023…
Tp57577_TGAC_v2_LG2	Tp57577_TGAC_v2_gene20023	+	A5	18873967-18873949	Tp57577_TGAC_v2_gene20023_novel107,Tp57577_TGAC_v2_gene20023_novel111,Tp57577_TGAC_v2_gene20023_novel102,Tp57577_TGAC_v2_gene20023_novel23,Tp57577_TGAC_v2_gene20023_novel97,Tp57577_TGAC_v2_gene20023_novel93,Tp57577_TGAC_v2_gene20023_novel90,Tp57577_TGAC_v2_gene20023_novel82,Tp57577_TGAC_v2_gene20023_novel49,Tp57577_TGAC_v2_gene20023_novel67,Tp57577_TGAC_v2_gene20023_novel53,Tp57577_TGAC_v2_gene20…	Tp57577_TGAC_v2_gene20023_novel48,Tp57577_TGAC_v2_gene20023_novel47,Tp57577_TGAC_v2_gene20023_novel49,Tp57577_TGAC_v2_gene20023_novel23,Tp57577_TGAC_v2_gene20023_novel53,Tp57577_TGAC_v2_gene20023_novel63,Tp57577_TGAC_v2_gene20023_novel67,Tp57577_TGAC_v2_gene20023_novel82,Tp57577_TGAC_v2_gene20023_novel90,Tp57577_TGAC_v2_gene20023_novel93,Tp57577_TGAC_v2_gene20023_novel97,Tp57577_TGAC_v2_gene20023…
Tp57577_TGAC_v2_LG2	Tp57577_TGAC_v2_gene20023	+	A5	18873967-18873956	Tp57577_TGAC_v2_gene20023_novel24	Tp57577_TGAC_v2_gene20023_novel48,Tp57577_TGAC_v2_gene20023_novel24
Tp57577_TGAC_v2_LG2	Tp57577_TGAC_v2_gene20023	+	A5	18873967-18873959	Tp57577_TGAC_v2_gene20023_novel25	Tp57577_TGAC_v2_gene20023_novel48,Tp57577_TGAC_v2_gene20023_novel25
Tp57577_TGAC_v2_LG2	Tp57577_TGAC_v2_gene20023	+	A5	18865110-18865107	Tp57577_TGAC_v2_gene20023_novel37	Tp57577_TGAC_v2_gene20023_novel08,Tp57577_TGAC_v2_gene20023_novel37
Tp57577_TGAC_v2_LG2	Tp57577_TGAC_v2_gene20023	+	A5	18865232-18865110	TP57577_TGAC_V2_MRNA20716-,Tp57577_TGAC_v2_gene20023_novel38,Tp57577_TGAC_v2_gene20023_novel33,Tp57577_TGAC_v2_gene20023_novel72,Tp57577_TGAC_v2_gene20023_novel73,Tp57577_TGAC_v2_gene20023_novel01,Tp57577_TGAC_v2_gene20023_novel39,Tp57577_TGAC_v2_gene20023_novel77,Tp57577_TGAC_v2_gene20023_novel23,Tp57577_TGAC_v2_gene20023_novel22,Tp57577_TGAC_v2_gene20023_novel21,Tp57577_TGAC_v2_gene20023_novel2…	Tp57577_TGAC_v2_gene20023_novel34,Tp57577_TGAC_v2_gene20023_novel22,Tp57577_TGAC_v2_gene20023_novel33,Tp57577_TGAC_v2_gene20023_novel38,Tp57577_TGAC_v2_gene20023_novel48,Tp57577_TGAC_v2_gene20023_novel23,Tp57577_TGAC_v2_gene20023_novel46,Tp57577_TGAC_v2_gene20023_novel24,Tp57577_TGAC_v2_gene20023_novel39,Tp57577_TGAC_v2_gene20023_novel53,Tp57577_TGAC_v2_gene20023_novel54,Tp57577_TGAC_v2_gene20023…
Tp57577_TGAC_v2_LG2	Tp57577_TGAC_v2_gene20023	+	A5	18873956-18873949	Tp57577_TGAC_v2_gene20023_novel107,Tp57577_TGAC_v2_gene20023_novel111,Tp57577_TGAC_v2_gene20023_novel102,Tp57577_TGAC_v2_gene20023_novel23,Tp57577_TGAC_v2_gene20023_novel97,Tp57577_TGAC_v2_gene20023_novel93,Tp57577_TGAC_v2_gene20023_novel90,Tp57577_TGAC_v2_gene20023_novel49,Tp57577_TGAC_v2_gene20023_novel67,Tp57577_TGAC_v2_gene20023_novel53,Tp57577_TGAC_v2_gene20023_novel82,Tp57577_TGAC_v2_gene20…	Tp57577_TGAC_v2_gene20023_novel24,Tp57577_TGAC_v2_gene20023_novel47,Tp57577_TGAC_v2_gene20023_novel49,Tp57577_TGAC_v2_gene20023_novel23,Tp57577_TGAC_v2_gene20023_novel53,Tp57577_TGAC_v2_gene20023_novel63,Tp57577_TGAC_v2_gene20023_novel67,Tp57577_TGAC_v2_gene20023_novel82,Tp57577_TGAC_v2_gene20023_novel90,Tp57577_TGAC_v2_gene20023_novel93,Tp57577_TGAC_v2_gene20023_novel97,Tp57577_TGAC_v2_gene20023…
Tp57577_TGAC_v2_LG2	Tp57577_TGAC_v2_gene20023	+	A5	18873959-18873949	Tp57577_TGAC_v2_gene20023_novel107,Tp57577_TGAC_v2_gene20023_novel111,Tp57577_TGAC_v2_gene20023_novel102,Tp57577_TGAC_v2_gene20023_novel23,Tp57577_TGAC_v2_gene20023_novel97,Tp57577_TGAC_v2_gene20023_novel93,Tp57577_TGAC_v2_gene20023_novel82,Tp57577_TGAC_v2_gene20023_novel49,Tp57577_TGAC_v2_gene20023_novel90,Tp57577_TGAC_v2_gene20023_novel67,Tp57577_TGAC_v2_gene20023_novel53,Tp57577_TGAC_v2_gene20…	Tp57577_TGAC_v2_gene20023_novel25,Tp57577_TGAC_v2_gene20023_novel47,Tp57577_TGAC_v2_gene20023_novel49,Tp57577_TGAC_v2_gene20023_novel23,Tp57577_TGAC_v2_gene20023_novel53,Tp57577_TGAC_v2_gene20023_novel63,Tp57577_TGAC_v2_gene20023_novel67,Tp57577_TGAC_v2_gene20023_novel82,Tp57577_TGAC_v2_gene20023_novel90,Tp57577_TGAC_v2_gene20023_novel93,Tp57577_TGAC_v2_gene20023_novel97,Tp57577_TGAC_v2_gene20023…
Tp57577_TGAC_v2_LG2	Tp57577_TGAC_v2_gene20023	+	A5	18873959-18873956	Tp57577_TGAC_v2_gene20023_novel24	Tp57577_TGAC_v2_gene20023_novel25,Tp57577_TGAC_v2_gene20023_novel24
Tp57577_TGAC_v2_LG2	Tp57577_TGAC_v2_gene20023	+	A5	18865314-18865110	TP57577_TGAC_V2_MRNA20716-,Tp57577_TGAC_v2_gene20023_novel53,Tp57577_TGAC_v2_gene20023_novel38,Tp57577_TGAC_v2_gene20023_novel33,Tp57577_TGAC_v2_gene20023_novel72,Tp57577_TGAC_v2_gene20023_novel73,Tp57577_TGAC_v2_gene20023_novel01,Tp57577_TGAC_v2_gene20023_novel39,Tp57577_TGAC_v2_gene20023_novel77,Tp57577_TGAC_v2_gene20023_novel23,Tp57577_TGAC_v2_gene20023_novel22,Tp57577_TGAC_v2_gene20023_novel2…	Tp57577_TGAC_v2_gene20023_novel40,Tp57577_TGAC_v2_gene20023_novel22,Tp57577_TGAC_v2_gene20023_novel33,Tp57577_TGAC_v2_gene20023_novel38,Tp57577_TGAC_v2_gene20023_novel48,Tp57577_TGAC_v2_gene20023_novel23,Tp57577_TGAC_v2_gene20023_novel46,Tp57577_TGAC_v2_gene20023_novel24,Tp57577_TGAC_v2_gene20023_novel39,Tp57577_TGAC_v2_gene20023_novel53,Tp57577_TGAC_v2_gene20023_novel54,Tp57577_TGAC_v2_gene20023…
Tp57577_TGAC_v2_LG2	Tp57577_TGAC_v2_gene20023	+	A5	18865335-18865334	Tp57577_TGAC_v2_gene20023_novel26	Tp57577_TGAC_v2_gene20023_novel17,Tp57577_TGAC_v2_gene20023_novel04,Tp57577_TGAC_v2_gene20023_novel26
Tp57577_TGAC_v2_LG2	Tp57577_TGAC_v2_gene20023	+	A5	18865310-18865305	Tp57577_TGAC_v2_gene20023_novel05	Tp57577_TGAC_v2_gene20023_novel18,Tp57577_TGAC_v2_gene20023_novel05
Tp57577_TGAC_v2_LG2	Tp57577_TGAC_v2_gene20023	+	A5	18865310-18865232	Tp57577_TGAC_v2_gene20023_novel34,Tp57577_TGAC_v2_gene20023_novel14,Tp57577_TGAC_v2_gene20023_novel29	Tp57577_TGAC_v2_gene20023_novel18,Tp57577_TGAC_v2_gene20023_novel34,Tp57577_TGAC_v2_gene20023_novel14,Tp57577_TGAC_v2_gene20023_novel29,Tp57577_TGAC_v2_gene20023_novel80
Tp57577_TGAC_v2_LG2	Tp57577_TGAC_v2_gene20023	+	A5	18865092-18865088	Tp57577_TGAC_v2_gene20023_novel29,Tp57577_TGAC_v2_gene20023_novel18,Tp57577_TGAC_v2_gene20023_novel16,Tp57577_TGAC_v2_gene20023_novel14,Tp57577_TGAC_v2_gene20023_novel74,Tp57577_TGAC_v2_gene20023_novel13,Tp57577_TGAC_v2_gene20023_novel02,Tp57577_TGAC_v2_gene20023_novel78,Tp57577_TGAC_v2_gene20023_novel45,Tp57577_TGAC_v2_gene20023_novel27,Tp57577_TGAC_v2_gene20023_novel32,Tp57577_TGAC_v2_gene20023…	Tp57577_TGAC_v2_gene20023_novel66,Tp57577_TGAC_v2_gene20023_novel02,Tp57577_TGAC_v2_gene20023_novel45,Tp57577_TGAC_v2_gene20023_novel47,Tp57577_TGAC_v2_gene20023_novel27,Tp57577_TGAC_v2_gene20023_novel32,Tp57577_TGAC_v2_gene20023_novel13,Tp57577_TGAC_v2_gene20023_novel14,Tp57577_TGAC_v2_gene20023_novel16,Tp57577_TGAC_v2_gene20023_novel29,Tp57577_TGAC_v2_gene20023_novel18,Tp57577_TGAC_v2_gene20023…
Tp57577_TGAC_v2_LG2	Tp57577_TGAC_v2_gene20023	+	A5	18865314-18865184	Tp57577_TGAC_v2_gene20023_novel60	Tp57577_TGAC_v2_gene20023_novel66,Tp57577_TGAC_v2_gene20023_novel60
Tp57577_TGAC_v2_LG2	Tp57577_TGAC_v2_gene12643	+	A5	24835383-24835228	Tp57577_TGAC_v2_gene12643_novel10	Tp57577_TGAC_v2_gene12643_novel04,Tp57577_TGAC_v2_gene12643_novel08,Tp57577_TGAC_v2_gene12643_novel01,Tp57577_TGAC_v2_gene12643_novel09,Tp57577_TGAC_v2_gene12643_novel14,Tp57577_TGAC_v2_gene12643_novel13,Tp57577_TGAC_v2_gene12643_novel12,Tp57577_TGAC_v2_gene12643_novel07,Tp57577_TGAC_v2_gene12643_novel15,Tp57577_TGAC_v2_gene12643_novel16,Tp57577_TGAC_v2_gene12643_novel19,Tp57577_TGAC_v2_gene12643…
Tp57577_TGAC_v2_LG2	Tp57577_TGAC_v2_gene12643	+	A5	24847161-24847155	Tp57577_TGAC_v2_gene12643_novel18	Tp57577_TGAC_v2_gene12643_novel04,Tp57577_TGAC_v2_gene12643_novel01,Tp57577_TGAC_v2_gene12643_novel09,Tp57577_TGAC_v2_gene12643_novel14,Tp57577_TGAC_v2_gene12643_novel13,Tp57577_TGAC_v2_gene12643_novel10,Tp57577_TGAC_v2_gene12643_novel12,Tp57577_TGAC_v2_gene12643_novel07,Tp57577_TGAC_v2_gene12643_novel15,Tp57577_TGAC_v2_gene12643_novel16,Tp57577_TGAC_v2_gene12643_novel19,Tp57577_TGAC_v2_gene12643…
Tp57577_TGAC_v2_LG2	Tp57577_TGAC_v2_gene20983	+	A5	30073382-30072476	Tp57577_TGAC_v2_gene20983_novel02	Tp57577_TGAC_v2_gene20983_novel01,Tp57577_TGAC_v2_gene20983_novel02
Tp57577_TGAC_v2_LG2	Tp57577_TGAC_v2_gene9452	+	A5	28273065-28273062	Tp57577_TGAC_v2_gene9452_novel03	Tp57577_TGAC_v2_gene9452_novel02,Tp57577_TGAC_v2_gene9452_novel01,Tp57577_TGAC_v2_gene9452_novel03
Tp57577_TGAC_v2_LG2	Tp57577_TGAC_v2_gene37068	+	A5	26548860-26548560	Tp57577_TGAC_v2_gene37068_novel01	TP57577_TGAC_V2_MRNA38306-,Tp57577_TGAC_v2_gene37068_novel01
Tp57577_TGAC_v2_LG2	Tp57577_TGAC_v2_gene16020	+	A5	19101147-19101122	Tp57577_TGAC_v2_gene16020_novel02	Tp57577_TGAC_v2_gene16020_novel01,Tp57577_TGAC_v2_gene16020_novel03,Tp57577_TGAC_v2_gene16020_novel04,Tp57577_TGAC_v2_gene16020_novel05,Tp57577_TGAC_v2_gene16020_novel07,Tp57577_TGAC_v2_gene16020_novel09,Tp57577_TGAC_v2_gene16020_novel02,Tp57577_TGAC_v2_gene16020_novel06
Tp57577_TGAC_v2_LG2	Tp57577_TGAC_v2_gene16020	+	A5	19101147-19101101	Tp57577_TGAC_v2_gene16020_novel08	Tp57577_TGAC_v2_gene16020_novel01,Tp57577_TGAC_v2_gene16020_novel03,Tp57577_TGAC_v2_gene16020_novel04,Tp57577_TGAC_v2_gene16020_novel05,Tp57577_TGAC_v2_gene16020_novel07,Tp57577_TGAC_v2_gene16020_novel08
Tp57577_TGAC_v2_LG2	Tp57577_TGAC_v2_gene16020	+	A5	19102473-19102432	Tp57577_TGAC_v2_gene16020_novel05	Tp57577_TGAC_v2_gene16020_novel01,Tp57577_TGAC_v2_gene16020_novel02,Tp57577_TGAC_v2_gene16020_novel04,Tp57577_TGAC_v2_gene16020_novel06,Tp57577_TGAC_v2_gene16020_novel05
Tp57577_TGAC_v2_LG2	Tp57577_TGAC_v2_gene16020	+	A5	19102909-19102837	Tp57577_TGAC_v2_gene16020_novel06	Tp57577_TGAC_v2_gene16020_novel01,Tp57577_TGAC_v2_gene16020_novel02,Tp57577_TGAC_v2_gene16020_novel03,Tp57577_TGAC_v2_gene16020_novel04,Tp57577_TGAC_v2_gene16020_novel05,Tp57577_TGAC_v2_gene16020_novel07,Tp57577_TGAC_v2_gene16020_novel08,Tp57577_TGAC_v2_gene16020_novel06
Tp57577_TGAC_v2_LG2	Tp57577_TGAC_v2_gene16020	+	A5	19101122-19101101	Tp57577_TGAC_v2_gene16020_novel08	Tp57577_TGAC_v2_gene16020_novel02,Tp57577_TGAC_v2_gene16020_novel06,Tp57577_TGAC_v2_gene16020_novel08
Tp57577_TGAC_v2_LG2	Tp57577_TGAC_v2_gene2705	+	A5	20626533-20626508	Tp57577_TGAC_v2_gene2705_novel01	Tp57577_TGAC_v2_gene2705_novel02,Tp57577_TGAC_v2_gene2705_novel01
Tp57577_TGAC_v2_LG2	Tp57577_TGAC_v2_gene38271	+	A5	20181595-20181557	TP57577_TGAC_V2_MRNA39566-	Tp57577_TGAC_v2_gene38271_novel01,TP57577_TGAC_V2_MRNA39566-
Tp57577_TGAC_v2_LG2	Tp57577_TGAC_v2_gene19439	+	A5	17761405-17760974	Tp57577_TGAC_v2_gene19439_novel02	Tp57577_TGAC_v2_gene19439_novel01,Tp57577_TGAC_v2_gene19439_novel02
Tp57577_TGAC_v2_LG2	Tp57577_TGAC_v2_gene10770	+	A5	4991752-4991734	TP57577_TGAC_V2_MRNA11128-	Tp57577_TGAC_v2_gene10770_novel01,TP57577_TGAC_V2_MRNA11128-
Tp57577_TGAC_v2_LG2	Tp57577_TGAC_v2_gene26895	+	A5	6480323-6480275	Tp57577_TGAC_v2_gene26895_novel01	TP57577_TGAC_V2_MRNA27812-,Tp57577_TGAC_v2_gene26895_novel01
Tp57577_TGAC_v2_LG2	Tp57577_TGAC_v2_gene5399	+	A5	27730433-27730420	Tp57577_TGAC_v2_gene5399_novel03	Tp57577_TGAC_v2_gene5399_novel01,Tp57577_TGAC_v2_gene5399_novel02,TP57577_TGAC_V2_MRNA5585-,Tp57577_TGAC_v2_gene5399_novel03
Tp57577_TGAC_v2_LG2	Tp57577_TGAC_v2_gene36782	+	A5	23199458-23199072	TP57577_TGAC_V2_MRNA38013-	Tp57577_TGAC_v2_gene36782_novel01,TP57577_TGAC_V2_MRNA38013-
Tp57577_TGAC_v2_LG2	Tp57577_TGAC_v2_gene17247	+	A5	17218406-17218357	TP57577_TGAC_V2_MRNA17848-	Tp57577_TGAC_v2_gene17247_novel01,Tp57577_TGAC_v2_gene17247_novel02,Tp57577_TGAC_v2_gene17247_novel04,Tp57577_TGAC_v2_gene17247_novel03,TP57577_TGAC_V2_MRNA17848-
Tp57577_TGAC_v2_LG2	Tp57577_TGAC_v2_gene19744	+	A5	21416319-21416314	Tp57577_TGAC_v2_gene19744_novel06	Tp57577_TGAC_v2_gene19744_novel04,Tp57577_TGAC_v2_gene19744_novel08,Tp57577_TGAC_v2_gene19744_novel01,Tp57577_TGAC_v2_gene19744_novel06
Tp57577_TGAC_v2_LG7	Tp57577_TGAC_v2_gene34266	+	A5	412607-412545	Tp57577_TGAC_v2_gene34266_novel02	Tp57577_TGAC_v2_gene34266_novel01,Tp57577_TGAC_v2_gene34266_novel04,Tp57577_TGAC_v2_gene34266_novel05,Tp57577_TGAC_v2_gene34266_novel02
Tp57577_TGAC_v2_LG7	Tp57577_TGAC_v2_gene26348	+	A5	22918816-22918738	TP57577_TGAC_V2_MRNA27249-	Tp57577_TGAC_v2_gene26348_novel01,Tp57577_TGAC_v2_gene26348_novel02,TP57577_TGAC_V2_MRNA27249-
Tp57577_TGAC_v2_LG7	Tp57577_TGAC_v2_gene6502	+	A5	29682158-29682141	TP57577_TGAC_V2_MRNA6731-	Tp57577_TGAC_v2_gene6502_novel01,TP57577_TGAC_V2_MRNA6731-
Tp57577_TGAC_v2_LG7	Tp57577_TGAC_v2_gene1832	+	A5	17349042-17348782	TP57577_TGAC_V2_MRNA1874-	Tp57577_TGAC_v2_gene1832_novel02,TP57577_TGAC_V2_MRNA1874-
Tp57577_TGAC_v2_LG7	Tp57577_TGAC_v2_gene12417	+	A5	10456207-10455902	Tp57577_TGAC_v2_gene12417_novel14	Tp57577_TGAC_v2_gene12417_novel02,Tp57577_TGAC_v2_gene12417_novel05,Tp57577_TGAC_v2_gene12417_novel01,Tp57577_TGAC_v2_gene12417_novel09,Tp57577_TGAC_v2_gene12417_novel08,Tp57577_TGAC_v2_gene12417_novel10,Tp57577_TGAC_v2_gene12417_novel12,Tp57577_TGAC_v2_gene12417_novel13,Tp57577_TGAC_v2_gene12417_novel16,Tp57577_TGAC_v2_gene12417_novel18,Tp57577_TGAC_v2_gene12417_novel19,Tp57577_TGAC_v2_gene12417…
Tp57577_TGAC_v2_LG7	Tp57577_TGAC_v2_gene12417	+	A5	10463869-10463814	Tp57577_TGAC_v2_gene12417_novel29	Tp57577_TGAC_v2_gene12417_novel02,Tp57577_TGAC_v2_gene12417_novel03,Tp57577_TGAC_v2_gene12417_novel01,Tp57577_TGAC_v2_gene12417_novel06,Tp57577_TGAC_v2_gene12417_novel07,Tp57577_TGAC_v2_gene12417_novel04,Tp57577_TGAC_v2_gene12417_novel09,Tp57577_TGAC_v2_gene12417_novel08,Tp57577_TGAC_v2_gene12417_novel10,Tp57577_TGAC_v2_gene12417_novel11,Tp57577_TGAC_v2_gene12417_novel12,Tp57577_TGAC_v2_gene12417…
Tp57577_TGAC_v2_LG7	Tp57577_TGAC_v2_gene12417	+	A5	10456705-10456207	Tp57577_TGAC_v2_gene12417_novel31,Tp57577_TGAC_v2_gene12417_novel21,Tp57577_TGAC_v2_gene12417_novel20,Tp57577_TGAC_v2_gene12417_novel27,Tp57577_TGAC_v2_gene12417_novel26,Tp57577_TGAC_v2_gene12417_novel25,Tp57577_TGAC_v2_gene12417_novel02,Tp57577_TGAC_v2_gene12417_novel05,Tp57577_TGAC_v2_gene12417_novel22,Tp57577_TGAC_v2_gene12417_novel09,Tp57577_TGAC_v2_gene12417_novel08,Tp57577_TGAC_v2_gene12417…	Tp57577_TGAC_v2_gene12417_novel06,Tp57577_TGAC_v2_gene12417_novel07,Tp57577_TGAC_v2_gene12417_novel32,Tp57577_TGAC_v2_gene12417_novel02,Tp57577_TGAC_v2_gene12417_novel05,Tp57577_TGAC_v2_gene12417_novel01,Tp57577_TGAC_v2_gene12417_novel09,Tp57577_TGAC_v2_gene12417_novel08,Tp57577_TGAC_v2_gene12417_novel10,Tp57577_TGAC_v2_gene12417_novel12,Tp57577_TGAC_v2_gene12417_novel13,Tp57577_TGAC_v2_gene12417…
Tp57577_TGAC_v2_LG7	Tp57577_TGAC_v2_gene12417	+	A5	10456705-10455902	Tp57577_TGAC_v2_gene12417_novel04	Tp57577_TGAC_v2_gene12417_novel06,Tp57577_TGAC_v2_gene12417_novel07,Tp57577_TGAC_v2_gene12417_novel04,Tp57577_TGAC_v2_gene12417_novel14
Tp57577_TGAC_v2_LG7	Tp57577_TGAC_v2_gene3539	+	A5	7201068-7201026	Tp57577_TGAC_v2_gene3539_novel03	Tp57577_TGAC_v2_gene3539_novel01,TP57577_TGAC_V2_MRNA3638-,Tp57577_TGAC_v2_gene3539_novel02,Tp57577_TGAC_v2_gene3539_novel03
Tp57577_TGAC_v2_LG7	Tp57577_TGAC_v2_gene8521	+	A5	26806094-26805587	Tp57577_TGAC_v2_gene8521_novel02	Tp57577_TGAC_v2_gene8521_novel03,TP57577_TGAC_V2_MRNA8806-,Tp57577_TGAC_v2_gene8521_novel02
Tp57577_TGAC_v2_LG7	Tp57577_TGAC_v2_gene31709	+	A5	12544055-12543958	Tp57577_TGAC_v2_gene31709_novel01	TP57577_TGAC_V2_MRNA32774-,Tp57577_TGAC_v2_gene31709_novel01
Tp57577_TGAC_v2_LG7	Tp57577_TGAC_v2_gene37155	+	A5	1318649-1318616	Tp57577_TGAC_v2_gene37155_novel01	Tp57577_TGAC_v2_gene37155_novel02,Tp57577_TGAC_v2_gene37155_novel01
Tp57577_TGAC_v2_LG7	Tp57577_TGAC_v2_gene38117	+	A5	5034034-5033739	Tp57577_TGAC_v2_gene38117_novel09	Tp57577_TGAC_v2_gene38117_novel07,Tp57577_TGAC_v2_gene38117_novel09
Tp57577_TGAC_v2_LG7	Tp57577_TGAC_v2_gene38219	+	A5	4874562-4874542	Tp57577_TGAC_v2_gene38219_novel03	Tp57577_TGAC_v2_gene38219_novel01,Tp57577_TGAC_v2_gene38219_novel02,TP57577_TGAC_V2_MRNA39513-,Tp57577_TGAC_v2_gene38219_novel04,Tp57577_TGAC_v2_gene38219_novel05,Tp57577_TGAC_v2_gene38219_novel06,Tp57577_TGAC_v2_gene38219_novel07,Tp57577_TGAC_v2_gene38219_novel03
Tp57577_TGAC_v2_LG7	Tp57577_TGAC_v2_gene32180	+	A5	6301340-6299949	TP57577_TGAC_V2_MRNA33255-	Tp57577_TGAC_v2_gene32180_novel02,TP57577_TGAC_V2_MRNA33255-
Tp57577_TGAC_v2_LG7	Tp57577_TGAC_v2_gene12364	+	A5	9305537-9305375	Tp57577_TGAC_v2_gene12364_novel07	Tp57577_TGAC_v2_gene12364_novel01,TP57577_TGAC_V2_MRNA12767-,Tp57577_TGAC_v2_gene12364_novel02,Tp57577_TGAC_v2_gene12364_novel03,Tp57577_TGAC_v2_gene12364_novel04,Tp57577_TGAC_v2_gene12364_novel05,Tp57577_TGAC_v2_gene12364_novel06,Tp57577_TGAC_v2_gene12364_novel07
Tp57577_TGAC_v2_LG7	Tp57577_TGAC_v2_gene20289	+	A5	7670500-7670392	TP57577_TGAC_V2_MRNA20992-	Tp57577_TGAC_v2_gene20289_novel01,TP57577_TGAC_V2_MRNA20992-
Tp57577_TGAC_v2_LG7	Tp57577_TGAC_v2_gene30206	+	A5	15844208-15844190	Tp57577_TGAC_v2_gene30206_novel02	Tp57577_TGAC_v2_gene30206_novel01,Tp57577_TGAC_v2_gene30206_novel03,Tp57577_TGAC_v2_gene30206_novel04,Tp57577_TGAC_v2_gene30206_novel05,Tp57577_TGAC_v2_gene30206_novel02
Tp57577_TGAC_v2_LG7	Tp57577_TGAC_v2_gene12343	+	A5	9441204-9441169	Tp57577_TGAC_v2_gene12343_novel01	TP57577_TGAC_V2_MRNA12744-,Tp57577_TGAC_v2_gene12343_novel02,Tp57577_TGAC_v2_gene12343_novel01
Tp57577_TGAC_v2_LG7	Tp57577_TGAC_v2_gene3639	+	A5	23670636-23670608	Tp57577_TGAC_v2_gene3639_novel05	Tp57577_TGAC_v2_gene3639_novel01,Tp57577_TGAC_v2_gene3639_novel03,Tp57577_TGAC_v2_gene3639_novel04,Tp57577_TGAC_v2_gene3639_novel02,Tp57577_TGAC_v2_gene3639_novel08,Tp57577_TGAC_v2_gene3639_novel10,Tp57577_TGAC_v2_gene3639_novel11,Tp57577_TGAC_v2_gene3639_novel05
Tp57577_TGAC_v2_LG7	Tp57577_TGAC_v2_gene3639	+	A5	23662721-23662666	Tp57577_TGAC_v2_gene3639_novel07	Tp57577_TGAC_v2_gene3639_novel03,Tp57577_TGAC_v2_gene3639_novel07
Tp57577_TGAC_v2_LG7	Tp57577_TGAC_v2_gene9763	+	A5	24863622-24862992	Tp57577_TGAC_v2_gene9763_novel08	Tp57577_TGAC_v2_gene9763_novel04,Tp57577_TGAC_v2_gene9763_novel08
Tp57577_TGAC_v2_LG7	Tp57577_TGAC_v2_gene9763	+	A5	24859940-24859835	Tp57577_TGAC_v2_gene9763_novel12	Tp57577_TGAC_v2_gene9763_novel06,Tp57577_TGAC_v2_gene9763_novel12
Tp57577_TGAC_v2_LG7	Tp57577_TGAC_v2_gene32219	+	A5	6380989-6380109	TP57577_TGAC_V2_MRNA33295-	Tp57577_TGAC_v2_gene32219_novel02,Tp57577_TGAC_v2_gene32219_novel01,TP57577_TGAC_V2_MRNA33295-
Tp57577_TGAC_v2_LG7	Tp57577_TGAC_v2_gene12490	+	A5	9172892-9172887	Tp57577_TGAC_v2_gene12490_novel05	Tp57577_TGAC_v2_gene12490_novel02,Tp57577_TGAC_v2_gene12490_novel05
Tp57577_TGAC_v2_LG7	Tp57577_TGAC_v2_gene1391	+	A5	6725166-6724983	TP57577_TGAC_V2_MRNA1409-	Tp57577_TGAC_v2_gene1391_novel01,TP57577_TGAC_V2_MRNA1409-
Tp57577_TGAC_v2_LG7	Novelgene0565	+	A5	13567726-13564924	Novelgene0565_novel05	Novelgene0565_novel06,Novelgene0565_novel05
Tp57577_TGAC_v2_LG7	Novelgene0569	+	A5	14871982-14871951	Novelgene0569_novel03	Novelgene0569_novel02,Novelgene0569_novel03
Tp57577_TGAC_v2_LG7	Tp57577_TGAC_v2_gene4239	-	A5	28240545-28241356	TP57577_TGAC_V2_MRNA4375-	Tp57577_TGAC_v2_gene4239_novel01,TP57577_TGAC_V2_MRNA4375-
Tp57577_TGAC_v2_LG7	Tp57577_TGAC_v2_gene38232	-	A5	5370318-5370962	Tp57577_TGAC_v2_gene38232_novel01	Tp57577_TGAC_v2_gene38232_novel02,Tp57577_TGAC_v2_gene38232_novel01
Tp57577_TGAC_v2_LG7	Tp57577_TGAC_v2_gene13143	-	A5	17906825-17908766	Tp57577_TGAC_v2_gene13143_novel06	Tp57577_TGAC_v2_gene13143_novel05,Tp57577_TGAC_v2_gene13143_novel06
Tp57577_TGAC_v2_LG7	Tp57577_TGAC_v2_gene28722	-	A5	19598798-19598820	Tp57577_TGAC_v2_gene28722_novel02	Tp57577_TGAC_v2_gene28722_novel01,Tp57577_TGAC_v2_gene28722_novel03,TP57577_TGAC_V2_MRNA29690-,Tp57577_TGAC_v2_gene28722_novel02
Tp57577_TGAC_v2_LG7	Tp57577_TGAC_v2_gene28722	-	A5	19600039-19600081	Tp57577_TGAC_v2_gene28722_novel01	TP57577_TGAC_V2_MRNA29690-,Tp57577_TGAC_v2_gene28722_novel03,Tp57577_TGAC_v2_gene28722_novel02,Tp57577_TGAC_v2_gene28722_novel01
Tp57577_TGAC_v2_LG7	Tp57577_TGAC_v2_gene28722	-	A5	19601520-19601573	Tp57577_TGAC_v2_gene28722_novel02	TP57577_TGAC_V2_MRNA29690-,Tp57577_TGAC_v2_gene28722_novel01,Tp57577_TGAC_v2_gene28722_novel02
Tp57577_TGAC_v2_LG7	Tp57577_TGAC_v2_gene38971	-	A5	8167192-8167242	Tp57577_TGAC_v2_gene38971_novel05,Tp57577_TGAC_v2_gene38971_novel02	Tp57577_TGAC_v2_gene38971_novel01,Tp57577_TGAC_v2_gene38971_novel09,Tp57577_TGAC_v2_gene38971_novel02,Tp57577_TGAC_v2_gene38971_novel03,Tp57577_TGAC_v2_gene38971_novel05
Tp57577_TGAC_v2_LG7	Tp57577_TGAC_v2_gene38971	-	A5	8171133-8171284	Tp57577_TGAC_v2_gene38971_novel04,Tp57577_TGAC_v2_gene38971_novel10,Tp57577_TGAC_v2_gene38971_novel01	Tp57577_TGAC_v2_gene38971_novel03,Tp57577_TGAC_v2_gene38971_novel01,Tp57577_TGAC_v2_gene38971_novel02,Tp57577_TGAC_v2_gene38971_novel04,Tp57577_TGAC_v2_gene38971_novel10
Tp57577_TGAC_v2_LG7	Tp57577_TGAC_v2_gene38240	-	A5	5459654-5459704	TP57577_TGAC_V2_MRNA39534-	Tp57577_TGAC_v2_gene38240_novel01,TP57577_TGAC_V2_MRNA39534-
Tp57577_TGAC_v2_LG7	Tp57577_TGAC_v2_gene11511	-	A5	14780284-14780654	TP57577_TGAC_V2_MRNA11884-	Tp57577_TGAC_v2_gene11511_novel02,Tp57577_TGAC_v2_gene11511_novel01,TP57577_TGAC_V2_MRNA11884-
Tp57577_TGAC_v2_LG7	Tp57577_TGAC_v2_gene11578	-	A5	15063625-15063726	Tp57577_TGAC_v2_gene11578_novel03	Tp57577_TGAC_v2_gene11578_novel01,Tp57577_TGAC_v2_gene11578_novel02,Tp57577_TGAC_v2_gene11578_novel04,Tp57577_TGAC_v2_gene11578_novel03
Tp57577_TGAC_v2_LG7	Tp57577_TGAC_v2_gene38525	-	A5	2620624-2621205	Tp57577_TGAC_v2_gene38525_novel01	Tp57577_TGAC_v2_gene38525_novel03,Tp57577_TGAC_v2_gene38525_novel01,Tp57577_TGAC_v2_gene38525_novel04
Tp57577_TGAC_v2_LG7	Tp57577_TGAC_v2_gene33247	-	A5	21254660-21254809	Tp57577_TGAC_v2_gene33247_novel11	TP57577_TGAC_V2_MRNA34369-,Tp57577_TGAC_v2_gene33247_novel13,Tp57577_TGAC_v2_gene33247_novel10,Tp57577_TGAC_v2_gene33247_novel11
Tp57577_TGAC_v2_LG7	Tp57577_TGAC_v2_gene6599	-	A5	29655218-29655246	Tp57577_TGAC_v2_gene6599_novel02	Tp57577_TGAC_v2_gene6599_novel01,Tp57577_TGAC_v2_gene6599_novel03,Tp57577_TGAC_v2_gene6599_novel02
Tp57577_TGAC_v2_LG7	Tp57577_TGAC_v2_gene35209	-	A5	16708654-16710309	Tp57577_TGAC_v2_gene35209_novel06	Tp57577_TGAC_v2_gene35209_novel04,Tp57577_TGAC_v2_gene35209_novel06
Tp57577_TGAC_v2_LG7	Tp57577_TGAC_v2_gene35209	-	A5	16708544-16708654	Tp57577_TGAC_v2_gene35209_novel04,Tp57577_TGAC_v2_gene35209_novel09	Tp57577_TGAC_v2_gene35209_novel07,Tp57577_TGAC_v2_gene35209_novel04,Tp57577_TGAC_v2_gene35209_novel08,Tp57577_TGAC_v2_gene35209_novel09
Tp57577_TGAC_v2_LG7	Tp57577_TGAC_v2_gene35209	-	A5	16708544-16710309	Tp57577_TGAC_v2_gene35209_novel06	Tp57577_TGAC_v2_gene35209_novel07,Tp57577_TGAC_v2_gene35209_novel06
Tp57577_TGAC_v2_LG7	Tp57577_TGAC_v2_gene38515	-	A5	2612386-2612506	TP57577_TGAC_V2_MRNA39816-,Tp57577_TGAC_v2_gene38515_novel02	Tp57577_TGAC_v2_gene38515_novel01,TP57577_TGAC_V2_MRNA39816-,Tp57577_TGAC_v2_gene38515_novel02,Tp57577_TGAC_v2_gene38515_novel03
Tp57577_TGAC_v2_LG7	Tp57577_TGAC_v2_gene30794	-	A5	27577090-27577094	Tp57577_TGAC_v2_gene30794_novel03	TP57577_TGAC_V2_MRNA31836-,Tp57577_TGAC_v2_gene30794_novel02,Tp57577_TGAC_v2_gene30794_novel01,Tp57577_TGAC_v2_gene30794_novel05,Tp57577_TGAC_v2_gene30794_novel08,Tp57577_TGAC_v2_gene30794_novel09,Tp57577_TGAC_v2_gene30794_novel10,Tp57577_TGAC_v2_gene30794_novel06,Tp57577_TGAC_v2_gene30794_novel11,Tp57577_TGAC_v2_gene30794_novel13,Tp57577_TGAC_v2_gene30794_novel16,Tp57577_TGAC_v2_gene30794_novel1…
Tp57577_TGAC_v2_LG7	Tp57577_TGAC_v2_gene34308	-	A5	103605-103637	Tp57577_TGAC_v2_gene34308_novel02	Tp57577_TGAC_v2_gene34308_novel03,Tp57577_TGAC_v2_gene34308_novel02
Tp57577_TGAC_v2_LG7	Tp57577_TGAC_v2_gene3130	-	A5	11056828-11057589	Tp57577_TGAC_v2_gene3130_novel06,TP57577_TGAC_V2_MRNA3222-,Tp57577_TGAC_v2_gene3130_novel11	Tp57577_TGAC_v2_gene3130_novel05,Tp57577_TGAC_v2_gene3130_novel07,TP57577_TGAC_V2_MRNA3222-,Tp57577_TGAC_v2_gene3130_novel04,Tp57577_TGAC_v2_gene3130_novel06,Tp57577_TGAC_v2_gene3130_novel11
Tp57577_TGAC_v2_LG7	Tp57577_TGAC_v2_gene14610	-	A5	13855377-13855450	Tp57577_TGAC_v2_gene14610_novel01	TP57577_TGAC_V2_MRNA15098-,Tp57577_TGAC_v2_gene14610_novel01
Tp57577_TGAC_v2_LG7	Tp57577_TGAC_v2_gene35605	-	A5	16563530-16564195	Tp57577_TGAC_v2_gene35605_novel02	Tp57577_TGAC_v2_gene35605_novel03,Tp57577_TGAC_v2_gene35605_novel02
Tp57577_TGAC_v2_LG7	Tp57577_TGAC_v2_gene6582	-	A5	29389755-29389802	Tp57577_TGAC_v2_gene6582_novel02,Tp57577_TGAC_v2_gene6582_novel03	Tp57577_TGAC_v2_gene6582_novel01,TP57577_TGAC_V2_MRNA6816-,Tp57577_TGAC_v2_gene6582_novel06,Tp57577_TGAC_v2_gene6582_novel02,Tp57577_TGAC_v2_gene6582_novel03,Tp57577_TGAC_v2_gene6582_novel05
Tp57577_TGAC_v2_LG7	Tp57577_TGAC_v2_gene6582	-	A5	29390734-29391302	Tp57577_TGAC_v2_gene6582_novel02,Tp57577_TGAC_v2_gene6582_novel03,Tp57577_TGAC_v2_gene6582_novel06,TP57577_TGAC_V2_MRNA6816-	Tp57577_TGAC_v2_gene6582_novel01,TP57577_TGAC_V2_MRNA6816-,Tp57577_TGAC_v2_gene6582_novel02,Tp57577_TGAC_v2_gene6582_novel03,Tp57577_TGAC_v2_gene6582_novel05,Tp57577_TGAC_v2_gene6582_novel06
Tp57577_TGAC_v2_LG7	Tp57577_TGAC_v2_gene6582	-	A5	29387561-29387659	Tp57577_TGAC_v2_gene6582_novel04,Tp57577_TGAC_v2_gene6582_novel01,Tp57577_TGAC_v2_gene6582_novel06,TP57577_TGAC_V2_MRNA6816-	Tp57577_TGAC_v2_gene6582_novel02,Tp57577_TGAC_v2_gene6582_novel01,TP57577_TGAC_V2_MRNA6816-,Tp57577_TGAC_v2_gene6582_novel04,Tp57577_TGAC_v2_gene6582_novel05,Tp57577_TGAC_v2_gene6582_novel06
Tp57577_TGAC_v2_scaf_195	Tp57577_TGAC_v2_gene32373	+	A5	42935-42810	Tp57577_TGAC_v2_gene32373_novel02,Tp57577_TGAC_v2_gene32373_novel01,Tp57577_TGAC_v2_gene32373_novel04	Tp57577_TGAC_v2_gene32373_novel03,Tp57577_TGAC_v2_gene32373_novel01,TP57577_TGAC_V2_MRNA33458-,Tp57577_TGAC_v2_gene32373_novel02,Tp57577_TGAC_v2_gene32373_novel04
Tp57577_TGAC_v2_scaf_119	Tp57577_TGAC_v2_gene33136	-	A5	199353-199379	Tp57577_TGAC_v2_gene33136_novel01	Tp57577_TGAC_v2_gene33136_novel02,Tp57577_TGAC_v2_gene33136_novel01
Tp57577_TGAC_v2_scaf_119	Novelgene0994	-	A5	215415-215450	Novelgene0994_novel02	Novelgene0994_novel01,Novelgene0994_novel02
Tp57577_TGAC_v2_scaf_964	Tp57577_TGAC_v2_gene22749	-	A5	64130-64183	Tp57577_TGAC_v2_gene22749_novel06	TP57577_TGAC_V2_MRNA23529-,Tp57577_TGAC_v2_gene22749_novel01,Tp57577_TGAC_v2_gene22749_novel04,Tp57577_TGAC_v2_gene22749_novel05,Tp57577_TGAC_v2_gene22749_novel07,Tp57577_TGAC_v2_gene22749_novel11,Tp57577_TGAC_v2_gene22749_novel06
Tp57577_TGAC_v2_scaf_164	Tp57577_TGAC_v2_gene25765	+	A5	294754-294730	Tp57577_TGAC_v2_gene25765_novel04,Tp57577_TGAC_v2_gene25765_novel03	TP57577_TGAC_V2_MRNA26647-,Tp57577_TGAC_v2_gene25765_novel01,Tp57577_TGAC_v2_gene25765_novel03,Tp57577_TGAC_v2_gene25765_novel04
Tp57577_TGAC_v2_scaf_830	Tp57577_TGAC_v2_gene28930	-	A5	43742-43752	TP57577_TGAC_V2_MRNA29908-	Tp57577_TGAC_v2_gene28930_novel02,TP57577_TGAC_V2_MRNA29908-
Tp57577_TGAC_v2_scaf_600	Tp57577_TGAC_v2_gene34692	-	A5	119219-119293	Tp57577_TGAC_v2_gene34692_novel06,Tp57577_TGAC_v2_gene34692_novel04,Tp57577_TGAC_v2_gene34692_novel02	Tp57577_TGAC_v2_gene34692_novel01,Tp57577_TGAC_v2_gene34692_novel02,Tp57577_TGAC_v2_gene34692_novel04,Tp57577_TGAC_v2_gene34692_novel03,Tp57577_TGAC_v2_gene34692_novel06
Tp57577_TGAC_v2_scaf_169	Tp57577_TGAC_v2_gene25694	+	A5	15754-15731	Tp57577_TGAC_v2_gene25694_novel03	Tp57577_TGAC_v2_gene25694_novel02,Tp57577_TGAC_v2_gene25694_novel07,Tp57577_TGAC_v2_gene25694_novel04,Tp57577_TGAC_v2_gene25694_novel06,Tp57577_TGAC_v2_gene25694_novel05,Tp57577_TGAC_v2_gene25694_novel01,Tp57577_TGAC_v2_gene25694_novel03
Tp57577_TGAC_v2_scaf_169	Tp57577_TGAC_v2_gene25694	+	A5	17355-16821	Tp57577_TGAC_v2_gene25694_novel02,Tp57577_TGAC_v2_gene25694_novel03,Tp57577_TGAC_v2_gene25694_novel01,Tp57577_TGAC_v2_gene25694_novel07	Tp57577_TGAC_v2_gene25694_novel04,Tp57577_TGAC_v2_gene25694_novel02,Tp57577_TGAC_v2_gene25694_novel07,Tp57577_TGAC_v2_gene25694_novel01,Tp57577_TGAC_v2_gene25694_novel03,Tp57577_TGAC_v2_gene25694_novel05
Tp57577_TGAC_v2_scaf_169	Tp57577_TGAC_v2_gene25694	+	A5	17355-17331	Tp57577_TGAC_v2_gene25694_novel06	Tp57577_TGAC_v2_gene25694_novel04,Tp57577_TGAC_v2_gene25694_novel06
Tp57577_TGAC_v2_scaf_169	Tp57577_TGAC_v2_gene25694	+	A5	17331-16821	Tp57577_TGAC_v2_gene25694_novel02,Tp57577_TGAC_v2_gene25694_novel03,Tp57577_TGAC_v2_gene25694_novel01,Tp57577_TGAC_v2_gene25694_novel07	Tp57577_TGAC_v2_gene25694_novel06,Tp57577_TGAC_v2_gene25694_novel02,Tp57577_TGAC_v2_gene25694_novel07,Tp57577_TGAC_v2_gene25694_novel01,Tp57577_TGAC_v2_gene25694_novel03,Tp57577_TGAC_v2_gene25694_novel05
Tp57577_TGAC_v2_scaf_169	Tp57577_TGAC_v2_gene25688	-	A5	362548-362566	Tp57577_TGAC_v2_gene25688_novel02	Tp57577_TGAC_v2_gene25688_novel01,Tp57577_TGAC_v2_gene25688_novel02
Tp57577_TGAC_v2_scaf_275	Tp57577_TGAC_v2_gene8420	-	A5	111552-111666	Tp57577_TGAC_v2_gene8420_novel02	Tp57577_TGAC_v2_gene8420_novel01,Tp57577_TGAC_v2_gene8420_novel02
Tp57577_TGAC_v2_scaf_366	Tp57577_TGAC_v2_gene17859	-	A5	58235-58520	TP57577_TGAC_V2_MRNA18482-	Tp57577_TGAC_v2_gene17859_novel02,TP57577_TGAC_V2_MRNA18482-
Tp57577_TGAC_v2_scaf_255	Tp57577_TGAC_v2_gene16811	+	A5	17181-17162	Tp57577_TGAC_v2_gene16811_novel02	Tp57577_TGAC_v2_gene16811_novel01,TP57577_TGAC_V2_MRNA17394-,Tp57577_TGAC_v2_gene16811_novel04,Tp57577_TGAC_v2_gene16811_novel08,Tp57577_TGAC_v2_gene16811_novel06,Tp57577_TGAC_v2_gene16811_novel02
Tp57577_TGAC_v2_scaf_448	Tp57577_TGAC_v2_gene14277	+	A5	42826-42816	Tp57577_TGAC_v2_gene14277_novel04	Tp57577_TGAC_v2_gene14277_novel02,Tp57577_TGAC_v2_gene14277_novel03,Tp57577_TGAC_v2_gene14277_novel01,Tp57577_TGAC_v2_gene14277_novel04
Tp57577_TGAC_v2_scaf_359	Tp57577_TGAC_v2_gene18289	-	A5	13178-13209	Tp57577_TGAC_v2_gene18289_novel02,Tp57577_TGAC_v2_gene18289_novel05,Tp57577_TGAC_v2_gene18289_novel11,Tp57577_TGAC_v2_gene18289_novel17,Tp57577_TGAC_v2_gene18289_novel01,Tp57577_TGAC_v2_gene18289_novel15,Tp57577_TGAC_v2_gene18289_novel03,Tp57577_TGAC_v2_gene18289_novel19,Tp57577_TGAC_v2_gene18289_novel18,Tp57577_TGAC_v2_gene18289_novel08,Tp57577_TGAC_v2_gene18289_novel09,Tp57577_TGAC_v2_gene18289…	Tp57577_TGAC_v2_gene18289_novel10,Tp57577_TGAC_v2_gene18289_novel01,Tp57577_TGAC_v2_gene18289_novel02,Tp57577_TGAC_v2_gene18289_novel05,Tp57577_TGAC_v2_gene18289_novel06,Tp57577_TGAC_v2_gene18289_novel07,Tp57577_TGAC_v2_gene18289_novel03,Tp57577_TGAC_v2_gene18289_novel08,Tp57577_TGAC_v2_gene18289_novel09,Tp57577_TGAC_v2_gene18289_novel15,Tp57577_TGAC_v2_gene18289_novel16,Tp57577_TGAC_v2_gene18289…
Tp57577_TGAC_v2_scaf_192	Novelgene0240	+	A5	320081-320045	Novelgene0240_novel08,Novelgene0240_novel03	Novelgene0240_novel07,Novelgene0240_novel03,Novelgene0240_novel06,Novelgene0240_novel08
Tp57577_TGAC_v2_scaf_499	Tp57577_TGAC_v2_gene30611	+	A5	115917-113671	Tp57577_TGAC_v2_gene30611_novel05	Tp57577_TGAC_v2_gene30611_novel04,Tp57577_TGAC_v2_gene30611_novel05,Tp57577_TGAC_v2_gene30611_novel06
Tp57577_TGAC_v2_scaf_198	Tp57577_TGAC_v2_gene32358	-	A5	53599-53606	Tp57577_TGAC_v2_gene32358_novel03	TP57577_TGAC_V2_MRNA33443-,Tp57577_TGAC_v2_gene32358_novel02,Tp57577_TGAC_v2_gene32358_novel03
Tp57577_TGAC_v2_scaf_198	Tp57577_TGAC_v2_gene32358	-	A5	55295-55328	Tp57577_TGAC_v2_gene32358_novel03	TP57577_TGAC_V2_MRNA33443-,Tp57577_TGAC_v2_gene32358_novel03
Tp57577_TGAC_v2_scaf_1035	Tp57577_TGAC_v2_gene28551	-	A5	19229-19247	Tp57577_TGAC_v2_gene28551_novel02	Tp57577_TGAC_v2_gene28551_novel01,Tp57577_TGAC_v2_gene28551_novel02
Tp57577_TGAC_v2_scaf_235	Tp57577_TGAC_v2_gene16064	+	A5	120856-120800	Tp57577_TGAC_v2_gene16064_novel02	Tp57577_TGAC_v2_gene16064_novel01,Tp57577_TGAC_v2_gene16064_novel03,Tp57577_TGAC_v2_gene16064_novel02
Tp57577_TGAC_v2_scaf_417	Tp57577_TGAC_v2_gene13978	+	A5	192712-192681	Tp57577_TGAC_v2_gene13978_novel04,Tp57577_TGAC_v2_gene13978_novel02,Tp57577_TGAC_v2_gene13978_novel03	Tp57577_TGAC_v2_gene13978_novel01,Tp57577_TGAC_v2_gene13978_novel02,TP57577_TGAC_V2_MRNA14441-,Tp57577_TGAC_v2_gene13978_novel03,Tp57577_TGAC_v2_gene13978_novel04
Tp57577_TGAC_v2_scaf_184	Tp57577_TGAC_v2_gene32915	+	A5	260061-260048	Tp57577_TGAC_v2_gene32915_novel04	Tp57577_TGAC_v2_gene32915_novel01,Tp57577_TGAC_v2_gene32915_novel02,Tp57577_TGAC_v2_gene32915_novel03,TP57577_TGAC_V2_MRNA34019-,Tp57577_TGAC_v2_gene32915_novel04
Tp57577_TGAC_v2_scaf_259	Tp57577_TGAC_v2_gene16872	-	A5	146023-146860	Tp57577_TGAC_v2_gene16872_novel01	Tp57577_TGAC_v2_gene16872_novel03,Tp57577_TGAC_v2_gene16872_novel01
Tp57577_TGAC_v2_scaf_260	Tp57577_TGAC_v2_gene16637	+	A5	258996-258950	Tp57577_TGAC_v2_gene16637_novel02	Tp57577_TGAC_v2_gene16637_novel01,Tp57577_TGAC_v2_gene16637_novel02
Tp57577_TGAC_v2_scaf_260	Tp57577_TGAC_v2_gene16614	+	A5	119948-119932	Tp57577_TGAC_v2_gene16614_novel01	Tp57577_TGAC_v2_gene16614_novel02,Tp57577_TGAC_v2_gene16614_novel03,Tp57577_TGAC_v2_gene16614_novel04,Tp57577_TGAC_v2_gene16614_novel05,Tp57577_TGAC_v2_gene16614_novel01
Tp57577_TGAC_v2_scaf_296	Tp57577_TGAC_v2_gene8567	+	A5	167882-167843	Tp57577_TGAC_v2_gene8567_novel04	Tp57577_TGAC_v2_gene8567_novel06,Tp57577_TGAC_v2_gene8567_novel02,Tp57577_TGAC_v2_gene8567_novel01,TP57577_TGAC_V2_MRNA8854-,Tp57577_TGAC_v2_gene8567_novel03,Tp57577_TGAC_v2_gene8567_novel08,Tp57577_TGAC_v2_gene8567_novel05,Tp57577_TGAC_v2_gene8567_novel09,Tp57577_TGAC_v2_gene8567_novel10,Tp57577_TGAC_v2_gene8567_novel04
Tp57577_TGAC_v2_scaf_709	Tp57577_TGAC_v2_gene31846	+	A5	46316-46183	Tp57577_TGAC_v2_gene31846_novel01	TP57577_TGAC_V2_MRNA32913-,Tp57577_TGAC_v2_gene31846_novel01
Tp57577_TGAC_v2_scaf_709	Tp57577_TGAC_v2_gene31851	-	A5	28808-28857	Tp57577_TGAC_v2_gene31851_novel01	TP57577_TGAC_V2_MRNA32918-,Tp57577_TGAC_v2_gene31851_novel01
Tp57577_TGAC_v2_scaf_354	Tp57577_TGAC_v2_gene18201	+	A5	13056-13003	Tp57577_TGAC_v2_gene18201_novel05	Tp57577_TGAC_v2_gene18201_novel01,Tp57577_TGAC_v2_gene18201_novel02,Tp57577_TGAC_v2_gene18201_novel05
Tp57577_TGAC_v2_scaf_152	Tp57577_TGAC_v2_gene26072	-	A5	162124-162203	Tp57577_TGAC_v2_gene26072_novel03	TP57577_TGAC_V2_MRNA26961-,Tp57577_TGAC_v2_gene26072_novel03
Tp57577_TGAC_v2_scaf_680	Tp57577_TGAC_v2_gene22485	+	A5	10610-10548	Tp57577_TGAC_v2_gene22485_novel02	Tp57577_TGAC_v2_gene22485_novel03,Tp57577_TGAC_v2_gene22485_novel01,TP57577_TGAC_V2_MRNA23256-,Tp57577_TGAC_v2_gene22485_novel04,Tp57577_TGAC_v2_gene22485_novel02
Tp57577_TGAC_v2_scaf_34	Tp57577_TGAC_v2_gene4308	+	A5	821427-821407	TP57577_TGAC_V2_MRNA4448-	Tp57577_TGAC_v2_gene4308_novel01,TP57577_TGAC_V2_MRNA4448-
Tp57577_TGAC_v2_scaf_34	Tp57577_TGAC_v2_gene4283	-	A5	79515-79632	TP57577_TGAC_V2_MRNA4423-	Tp57577_TGAC_v2_gene4283_novel04,Tp57577_TGAC_v2_gene4283_novel03,TP57577_TGAC_V2_MRNA4423-
[truncated: 3,434 more rows]
