# Supplementary material for: Analysis of transcripts and splice isoforms in red clover (Trifolium pratense L.) by single-molecule long-read sequencing
Source: BMC Plant Biol. 2018 Nov 26;18:300. doi: 10.1186/s12870-018-1534-8 (PMC6258457; doi:10.1186/s12870-018-1534-8)
Supplement: Supplementary file 5 — Table S4. Number of splice isoforms in genes by SMRT. (XLSX 798 kb) [file 12870_2018_1534_MOESM5_ESM.xlsx]

## Sheet: gene_isoform
Table S4. Number of splice isoforms in genes by SMRT
GeneID	Chromosome	Start	End	Strand	Isoforms
Tp57577_TGAC_v2_gene31270	Tp57577_TGAC_v2_scaf_733	16090	17398	+	1
Tp57577_TGAC_v2_gene5618	Tp57577_TGAC_v2_LG4	27749787	27752061	-	1
Tp57577_TGAC_v2_gene29878	Tp57577_TGAC_v2_scaf_480	53294	56130	-	1
Tp57577_TGAC_v2_gene9557	Tp57577_TGAC_v2_LG3	9730116	9731390	+	2
Tp57577_TGAC_v2_gene38802	Tp57577_TGAC_v2_LG4	25124988	25125663	-	1
Tp57577_TGAC_v2_gene6380	Tp57577_TGAC_v2_LG3	25024141	25039555	+	7
Tp57577_TGAC_v2_gene22541	Tp57577_TGAC_v2_scaf_697	12040	22485	+	4
Tp57577_TGAC_v2_gene13305	Tp57577_TGAC_v2_LG1	18803300	18811086	-	3
Tp57577_TGAC_v2_gene2827	Tp57577_TGAC_v2_LG3	13624260	13624747	+	2
Tp57577_TGAC_v2_gene27911	Tp57577_TGAC_v2_scaf_873	79538	81403	-	2
Tp57577_TGAC_v2_gene9642	Tp57577_TGAC_v2_LG6	1716324	1718853	+	1
Tp57577_TGAC_v2_gene28242	Tp57577_TGAC_v2_scaf_883	79000	79453	-	2
Tp57577_TGAC_v2_gene15699	Tp57577_TGAC_v2_scaf_247	213957	231832	-	10
Tp57577_TGAC_v2_gene3721	Tp57577_TGAC_v2_LG6	14848749	14853064	+	2
Tp57577_TGAC_v2_gene25423	Tp57577_TGAC_v2_LG4	15517369	15524453	-	5
Tp57577_TGAC_v2_gene5775	Tp57577_TGAC_v2_LG5	612901	617962	+	3
Tp57577_TGAC_v2_gene21340	Tp57577_TGAC_v2_LG2	192488	204882	-	2
Tp57577_TGAC_v2_gene3138	Tp57577_TGAC_v2_LG7	11069011	11074457	+	2
Tp57577_TGAC_v2_gene1515	Tp57577_TGAC_v2_LG5	14607351	14610354	-	16
Tp57577_TGAC_v2_gene18483	Tp57577_TGAC_v2_scaf_5463	1	1179	+	1
Tp57577_TGAC_v2_gene32851	Tp57577_TGAC_v2_LG7	4242631	4249349	-	1
Tp57577_TGAC_v2_gene136	Tp57577_TGAC_v2_scaf_2176	240	1359	+	1
Tp57577_TGAC_v2_gene2923	Tp57577_TGAC_v2_LG3	6321939	6323588	-	2
Tp57577_TGAC_v2_gene19252	Tp57577_TGAC_v2_scaf_348	8917	18904	-	6
Tp57577_TGAC_v2_gene39331	Tp57577_TGAC_v2_LG3	9919652	9920852	-	1
Tp57577_TGAC_v2_gene22794	Tp57577_TGAC_v2_scaf_960	4635	8053	+	1
Tp57577_TGAC_v2_gene4679	Tp57577_TGAC_v2_LG6	881278	885059	-	6
Tp57577_TGAC_v2_gene19494	Tp57577_TGAC_v2_LG4	19808997	19810873	+	2
Tp57577_TGAC_v2_gene9301	Tp57577_TGAC_v2_scaf_556	63175	72012	-	3
Tp57577_TGAC_v2_gene3192	Tp57577_TGAC_v2_LG1	24612915	24613441	-	1
Tp57577_TGAC_v2_gene32389	Tp57577_TGAC_v2_scaf_195	149360	152434	-	1
Tp57577_TGAC_v2_gene3558	Tp57577_TGAC_v2_LG7	7207749	7210675	-	1
Tp57577_TGAC_v2_gene11526	Tp57577_TGAC_v2_LG7	15156644	15156953	+	1
Tp57577_TGAC_v2_gene23347	Tp57577_TGAC_v2_LG6	2525107	2526694	-	1
Tp57577_TGAC_v2_gene13695	Tp57577_TGAC_v2_LG1	24224244	24225538	+	2
Tp57577_TGAC_v2_gene33619	Tp57577_TGAC_v2_LG2	5903643	5910891	+	1
Tp57577_TGAC_v2_gene17022	Tp57577_TGAC_v2_LG1	3754690	3755638	+	1
Tp57577_TGAC_v2_gene31925	Tp57577_TGAC_v2_scaf_775	58894	63532	-	2
Tp57577_TGAC_v2_gene9706	Tp57577_TGAC_v2_LG6	22429763	22443127	-	8
Tp57577_TGAC_v2_gene12492	Tp57577_TGAC_v2_LG7	10064862	10069279	+	3
Tp57577_TGAC_v2_gene37706	Tp57577_TGAC_v2_scaf_1430	14765	19372	+	5
Tp57577_TGAC_v2_gene13398	Tp57577_TGAC_v2_LG1	18515021	18523258	-	8
Tp57577_TGAC_v2_gene37601	Tp57577_TGAC_v2_LG5	8644276	8648145	-	1
Tp57577_TGAC_v2_gene10686	Tp57577_TGAC_v2_scaf_212	113441	114407	+	2
Tp57577_TGAC_v2_gene26746	Tp57577_TGAC_v2_LG2	14494234	14501996	-	1
Tp57577_TGAC_v2_gene21988	Tp57577_TGAC_v2_scaf_1397	831	5152	+	1
Tp57577_TGAC_v2_gene2020	Tp57577_TGAC_v2_LG5	3875071	3882141	+	1
Tp57577_TGAC_v2_gene15541	Tp57577_TGAC_v2_LG4	18282592	18284018	+	2
Tp57577_TGAC_v2_gene14973	Tp57577_TGAC_v2_scaf_590	114340	114959	-	1
Tp57577_TGAC_v2_gene11837	Tp57577_TGAC_v2_LG3	12365947	12367795	+	1
Tp57577_TGAC_v2_gene33121	Tp57577_TGAC_v2_scaf_119	220809	224667	+	1
Tp57577_TGAC_v2_gene27079	Tp57577_TGAC_v2_LG1	2041103	2044315	+	2
Tp57577_TGAC_v2_gene33760	Tp57577_TGAC_v2_LG3	27401043	27403372	-	1
Tp57577_TGAC_v2_gene36643	Tp57577_TGAC_v2_LG2	1651848	1658088	-	2
Tp57577_TGAC_v2_gene37167	Tp57577_TGAC_v2_LG7	1624720	1629171	-	1
Tp57577_TGAC_v2_gene9696	Tp57577_TGAC_v2_LG6	22459607	22468819	+	8
Tp57577_TGAC_v2_gene35264	Tp57577_TGAC_v2_scaf_634	12601	14476	-	2
Tp57577_TGAC_v2_gene4239	Tp57577_TGAC_v2_LG7	28239614	28244541	-	2
Tp57577_TGAC_v2_gene22750	Tp57577_TGAC_v2_scaf_964	54944	55838	-	2
Tp57577_TGAC_v2_gene25740	Tp57577_TGAC_v2_scaf_164	306664	310412	-	6
Tp57577_TGAC_v2_gene38138	Tp57577_TGAC_v2_LG7	4648543	4654737	+	6
Tp57577_TGAC_v2_gene25266	Tp57577_TGAC_v2_LG5	14133244	14134807	+	2
Tp57577_TGAC_v2_gene38808	Tp57577_TGAC_v2_LG4	25715290	25718068	+	2
Tp57577_TGAC_v2_gene23641	Tp57577_TGAC_v2_scaf_1242	5484	17009	-	7
Tp57577_TGAC_v2_gene31460	Tp57577_TGAC_v2_LG2	695157	700329	+	2
Tp57577_TGAC_v2_gene34287	Tp57577_TGAC_v2_LG7	388664	394097	+	3
Tp57577_TGAC_v2_gene8481	Tp57577_TGAC_v2_scaf_299	129745	130986	+	1
Tp57577_TGAC_v2_gene33523	Tp57577_TGAC_v2_LG2	3924855	3928088	+	2
Tp57577_TGAC_v2_gene19291	Tp57577_TGAC_v2_scaf_349	190830	193617	+	3
Tp57577_TGAC_v2_gene21288	Tp57577_TGAC_v2_LG5	15255234	15260940	+	5
Tp57577_TGAC_v2_gene18714	Tp57577_TGAC_v2_LG5	6306976	6315268	-	7
Tp57577_TGAC_v2_gene28970	Tp57577_TGAC_v2_scaf_837	12180	13218	+	1
Tp57577_TGAC_v2_gene17664	Tp57577_TGAC_v2_LG4	12702842	12704035	-	1
Tp57577_TGAC_v2_gene40005	Tp57577_TGAC_v2_scaf_25543	1	490	+	1
Tp57577_TGAC_v2_gene9619	Tp57577_TGAC_v2_LG6	1927795	1931337	+	2
Tp57577_TGAC_v2_gene12023	Tp57577_TGAC_v2_LG3	9969433	9976013	+	8
Tp57577_TGAC_v2_gene14243	Tp57577_TGAC_v2_LG6	17786219	17788700	-	1
Tp57577_TGAC_v2_gene30355	Tp57577_TGAC_v2_LG6	15300553	15303685	+	1
Tp57577_TGAC_v2_gene13589	Tp57577_TGAC_v2_scaf_423	174463	176128	-	1
Tp57577_TGAC_v2_gene28932	Tp57577_TGAC_v2_scaf_830	21443	28876	+	3
Tp57577_TGAC_v2_gene32508	Tp57577_TGAC_v2_LG5	6570783	6576469	-	1
Tp57577_TGAC_v2_gene2925	Tp57577_TGAC_v2_LG3	6088391	6092872	+	1
Tp57577_TGAC_v2_gene16497	Tp57577_TGAC_v2_LG2	16414458	16418012	+	2
Tp57577_TGAC_v2_gene17519	Tp57577_TGAC_v2_scaf_221	281446	281992	-	1
Tp57577_TGAC_v2_gene5011	Tp57577_TGAC_v2_LG4	28667637	28668055	+	1
Tp57577_TGAC_v2_gene6298	Tp57577_TGAC_v2_LG3	5496217	5497262	+	1
Tp57577_TGAC_v2_gene34591	Tp57577_TGAC_v2_scaf_610	80627	99231	+	8
Tp57577_TGAC_v2_gene2218	Tp57577_TGAC_v2_LG3	3432410	3438938	+	20
Tp57577_TGAC_v2_gene11565	Tp57577_TGAC_v2_LG7	14554858	14560805	+	4
Tp57577_TGAC_v2_gene10722	Tp57577_TGAC_v2_scaf_212	235866	237676	+	1
Tp57577_TGAC_v2_gene35448	Tp57577_TGAC_v2_scaf_650	69363	70707	-	2
Tp57577_TGAC_v2_gene12877	Tp57577_TGAC_v2_LG3	2909546	2913678	-	1
Tp57577_TGAC_v2_gene30517	Tp57577_TGAC_v2_LG3	20781654	20786438	-	3
Tp57577_TGAC_v2_gene4142	Tp57577_TGAC_v2_LG6	5074456	5081148	+	6
Tp57577_TGAC_v2_gene4680	Tp57577_TGAC_v2_LG6	248943	250983	-	4
Tp57577_TGAC_v2_gene5826	Tp57577_TGAC_v2_LG4	14386335	14391201	+	2
Tp57577_TGAC_v2_gene25041	Tp57577_TGAC_v2_scaf_1285	6327	12918	+	3
Tp57577_TGAC_v2_gene38458	Tp57577_TGAC_v2_LG5	11918046	11920126	-	3
Tp57577_TGAC_v2_gene15693	Tp57577_TGAC_v2_scaf_247	6365	11938	+	3
Tp57577_TGAC_v2_gene22288	Tp57577_TGAC_v2_LG2	12068875	12073903	+	4
Tp57577_TGAC_v2_gene30457	Tp57577_TGAC_v2_scaf_747	75431	79646	-	2
Tp57577_TGAC_v2_gene18016	Tp57577_TGAC_v2_LG7	23366227	23366585	+	1
Tp57577_TGAC_v2_gene19888	Tp57577_TGAC_v2_LG7	19960676	19966236	-	1
Tp57577_TGAC_v2_gene29647	Tp57577_TGAC_v2_LG7	26336463	26341797	-	1
Tp57577_TGAC_v2_gene19474	Tp57577_TGAC_v2_LG3	19173706	19176469	+	1
Tp57577_TGAC_v2_gene12863	Tp57577_TGAC_v2_LG3	2009361	2012910	+	3
Tp57577_TGAC_v2_gene31118	Tp57577_TGAC_v2_scaf_1125	2275	12038	+	2
Tp57577_TGAC_v2_gene2977	Tp57577_TGAC_v2_LG4	27101582	27102236	+	1
Tp57577_TGAC_v2_gene17459	Tp57577_TGAC_v2_LG6	11147459	11151524	+	4
Tp57577_TGAC_v2_gene34688	Tp57577_TGAC_v2_scaf_600	42885	48963	-	2
Tp57577_TGAC_v2_gene1039	Tp57577_TGAC_v2_LG2	13779137	13799115	+	1
Tp57577_TGAC_v2_gene40274	Tp57577_TGAC_v2_scaf_1467	4101	6845	+	1
Tp57577_TGAC_v2_gene24000	Tp57577_TGAC_v2_LG1	12140367	12143838	+	3
Tp57577_TGAC_v2_gene5730	Tp57577_TGAC_v2_LG6	15743015	15744253	+	2
Tp57577_TGAC_v2_gene21161	Tp57577_TGAC_v2_LG3	25931966	25935418	-	3
Tp57577_TGAC_v2_gene20586	Tp57577_TGAC_v2_scaf_3116	1090	3669	-	1
Tp57577_TGAC_v2_gene20632	Tp57577_TGAC_v2_LG7	24603265	24608131	-	5
Tp57577_TGAC_v2_gene20174	Tp57577_TGAC_v2_scaf_312	152840	157691	-	3
Tp57577_TGAC_v2_gene20593	Tp57577_TGAC_v2_scaf_3112	1041	2856	-	2
Tp57577_TGAC_v2_gene25986	Tp57577_TGAC_v2_scaf_2946	2683	3269	+	1
Tp57577_TGAC_v2_gene4879	Tp57577_TGAC_v2_LG1	6642116	6645634	-	1
Tp57577_TGAC_v2_gene19285	Tp57577_TGAC_v2_scaf_349	51622	55916	-	2
Tp57577_TGAC_v2_gene14311	Tp57577_TGAC_v2_LG4	24875809	24886905	+	8
Tp57577_TGAC_v2_gene13178	Tp57577_TGAC_v2_LG1	17028944	17033211	+	3
Tp57577_TGAC_v2_gene5983	Tp57577_TGAC_v2_LG2	22263235	22271283	-	5
Tp57577_TGAC_v2_gene37364	Tp57577_TGAC_v2_LG3	6753543	6767771	+	5
Tp57577_TGAC_v2_gene29047	Tp57577_TGAC_v2_LG4	8782039	8783223	+	2
Tp57577_TGAC_v2_gene30190	Tp57577_TGAC_v2_LG4	24543120	24552043	-	1
Tp57577_TGAC_v2_gene35539	Tp57577_TGAC_v2_scaf_655	125568	128056	+	2
Tp57577_TGAC_v2_gene35489	Tp57577_TGAC_v2_LG5	2584585	2586711	-	1
Tp57577_TGAC_v2_gene12258	Tp57577_TGAC_v2_LG3	29826142	29831813	-	1
Tp57577_TGAC_v2_gene19367	Tp57577_TGAC_v2_LG2	9512937	9518532	+	9
Tp57577_TGAC_v2_gene14865	Tp57577_TGAC_v2_scaf_596	105294	110561	+	2
Tp57577_TGAC_v2_gene34550	Tp57577_TGAC_v2_LG7	8923606	8927046	-	1
Tp57577_TGAC_v2_gene14630	Tp57577_TGAC_v2_scaf_462	95036	98377	+	2
Tp57577_TGAC_v2_gene5659	Tp57577_TGAC_v2_LG1	15157930	15159602	+	2
Tp57577_TGAC_v2_gene26791	Tp57577_TGAC_v2_LG1	28031363	28047762	-	19
Tp57577_TGAC_v2_gene22185	Tp57577_TGAC_v2_scaf_2508	3843	5611	-	1
Tp57577_TGAC_v2_gene24540	Tp57577_TGAC_v2_LG1	9079421	9085665	+	1
Tp57577_TGAC_v2_gene9732	Tp57577_TGAC_v2_LG6	22518095	22541347	+	30
Tp57577_TGAC_v2_gene12257	Tp57577_TGAC_v2_LG3	29745082	29750261	-	2
Tp57577_TGAC_v2_gene19256	Tp57577_TGAC_v2_scaf_348	101846	103844	+	1
Tp57577_TGAC_v2_gene11205	Tp57577_TGAC_v2_LG7	20194776	20200812	+	2
Tp57577_TGAC_v2_gene29801	Tp57577_TGAC_v2_LG7	18693978	18696576	-	2
Tp57577_TGAC_v2_gene33327	Tp57577_TGAC_v2_LG1	16455281	16455850	-	2
Tp57577_TGAC_v2_gene25252	Tp57577_TGAC_v2_LG2	397727	399512	-	1
Tp57577_TGAC_v2_gene25685	Tp57577_TGAC_v2_scaf_169	212404	214143	+	2
Tp57577_TGAC_v2_gene17958	Tp57577_TGAC_v2_LG3	15332453	15334998	-	2
Tp57577_TGAC_v2_gene2613	Tp57577_TGAC_v2_LG1	6880224	6891371	-	4
Tp57577_TGAC_v2_gene12353	Tp57577_TGAC_v2_LG7	10521896	10523254	+	1
Tp57577_TGAC_v2_gene6073	Tp57577_TGAC_v2_LG1	5539032	5542323	-	4
Tp57577_TGAC_v2_gene22332	Tp57577_TGAC_v2_LG1	4775762	4778024	-	2
Tp57577_TGAC_v2_gene15857	Tp57577_TGAC_v2_scaf_249	226311	229465	+	1
Tp57577_TGAC_v2_gene7978	Tp57577_TGAC_v2_LG4	1274330	1275644	+	1
Tp57577_TGAC_v2_gene40381	Tp57577_TGAC_v2_scaf_1400	261	3245	-	1
Tp57577_TGAC_v2_gene8412	Tp57577_TGAC_v2_scaf_275	190054	195114	-	1
Tp57577_TGAC_v2_gene38863	Tp57577_TGAC_v2_LG1	17707563	17711337	-	1
Tp57577_TGAC_v2_gene1852	Tp57577_TGAC_v2_LG7	17613780	17617851	+	6
Tp57577_TGAC_v2_gene33910	Tp57577_TGAC_v2_LG2	15738032	15746204	-	4
Tp57577_TGAC_v2_gene22580	Tp57577_TGAC_v2_LG1	26222836	26224583	-	1
Tp57577_TGAC_v2_gene18979	Tp57577_TGAC_v2_scaf_2036	6448	8461	+	1
Tp57577_TGAC_v2_gene25655	Tp57577_TGAC_v2_LG4	12175837	12180013	+	2
Tp57577_TGAC_v2_gene33628	Tp57577_TGAC_v2_LG2	6001749	6004795	-	3
Tp57577_TGAC_v2_gene19482	Tp57577_TGAC_v2_LG4	19720423	19720823	+	1
Tp57577_TGAC_v2_gene5840	Tp57577_TGAC_v2_LG4	14501723	14507919	+	1
Tp57577_TGAC_v2_gene23965	Tp57577_TGAC_v2_LG1	12049352	12057750	+	1
Tp57577_TGAC_v2_gene29907	Tp57577_TGAC_v2_scaf_756	98495	102072	-	2
Tp57577_TGAC_v2_gene6924	Tp57577_TGAC_v2_LG6	3806184	3808180	-	1
Tp57577_TGAC_v2_gene4615	Tp57577_TGAC_v2_LG4	17098492	17100522	-	3
Tp57577_TGAC_v2_gene21877	Tp57577_TGAC_v2_scaf_1360	1	7581	+	4
Tp57577_TGAC_v2_gene25248	Tp57577_TGAC_v2_LG2	526833	531166	+	3
Tp57577_TGAC_v2_gene22096	Tp57577_TGAC_v2_scaf_5226	12	2473	+	3
Tp57577_TGAC_v2_gene25477	Tp57577_TGAC_v2_scaf_162	271171	272464	-	2
Tp57577_TGAC_v2_gene29935	Tp57577_TGAC_v2_scaf_754	82320	85334	+	2
Tp57577_TGAC_v2_gene13083	Tp57577_TGAC_v2_LG1	17374821	17376206	-	1
Tp57577_TGAC_v2_gene33863	Tp57577_TGAC_v2_LG2	15460041	15460394	+	1
Tp57577_TGAC_v2_gene35275	Tp57577_TGAC_v2_LG5	3189434	3191224	+	3
Tp57577_TGAC_v2_gene35111	Tp57577_TGAC_v2_scaf_7423	330	919	+	1
Tp57577_TGAC_v2_gene17871	Tp57577_TGAC_v2_scaf_366	71249	74331	-	3
Tp57577_TGAC_v2_gene16811	Tp57577_TGAC_v2_scaf_255	14669	23269	+	13
Tp57577_TGAC_v2_gene4839	Tp57577_TGAC_v2_LG1	6684683	6694723	-	9
Tp57577_TGAC_v2_gene38646	Tp57577_TGAC_v2_LG4	23902778	23906618	-	3
Tp57577_TGAC_v2_gene14272	Tp57577_TGAC_v2_scaf_448	119296	126299	-	4
Tp57577_TGAC_v2_gene12169	Tp57577_TGAC_v2_LG3	29285385	29288926	-	2
Tp57577_TGAC_v2_gene13035	Tp57577_TGAC_v2_LG1	16924449	16927418	+	1
Tp57577_TGAC_v2_gene9034	Tp57577_TGAC_v2_LG3	30507355	30510750	-	1
Tp57577_TGAC_v2_gene34046	Tp57577_TGAC_v2_LG2	28779771	28786922	+	2
Tp57577_TGAC_v2_gene34556	Tp57577_TGAC_v2_LG1	14389467	14392765	+	2
Tp57577_TGAC_v2_gene25420	Tp57577_TGAC_v2_LG4	15709649	15711604	-	1
Tp57577_TGAC_v2_gene18288	Tp57577_TGAC_v2_scaf_359	77724	77919	-	1
Tp57577_TGAC_v2_gene17426	Tp57577_TGAC_v2_scaf_229	102217	104918	+	4
Tp57577_TGAC_v2_gene27502	Tp57577_TGAC_v2_scaf_1088	9965	10462	+	1
Tp57577_TGAC_v2_gene34446	Tp57577_TGAC_v2_LG6	8138632	8141877	+	1
Tp57577_TGAC_v2_gene24222	Tp57577_TGAC_v2_LG5	10543750	10551042	+	1
Tp57577_TGAC_v2_gene38297	Tp57577_TGAC_v2_LG2	19597494	19600423	-	2
Tp57577_TGAC_v2_gene21263	Tp57577_TGAC_v2_scaf_378	197293	199915	-	2
Tp57577_TGAC_v2_gene830	Tp57577_TGAC_v2_scaf_2267	702	3088	-	1
Tp57577_TGAC_v2_gene24840	Tp57577_TGAC_v2_scaf_171	40809	41658	+	3
Tp57577_TGAC_v2_gene38864	Tp57577_TGAC_v2_LG1	18169844	18173854	-	2
Tp57577_TGAC_v2_gene33429	Tp57577_TGAC_v2_LG6	19979852	19983064	-	3
Tp57577_TGAC_v2_gene39479	Tp57577_TGAC_v2_scaf_13906	352	830	+	1
Tp57577_TGAC_v2_gene3722	Tp57577_TGAC_v2_LG6	14773507	14776026	-	5
Tp57577_TGAC_v2_gene1065	Tp57577_TGAC_v2_LG2	13804318	13806382	+	2
Tp57577_TGAC_v2_gene34354	Tp57577_TGAC_v2_LG1	26001877	26003474	-	2
Tp57577_TGAC_v2_gene12935	Tp57577_TGAC_v2_LG3	3270132	3275755	+	3
Tp57577_TGAC_v2_gene19882	Tp57577_TGAC_v2_LG7	20017846	20022750	-	1
Tp57577_TGAC_v2_gene29836	Tp57577_TGAC_v2_scaf_482	138151	141585	+	1
Tp57577_TGAC_v2_gene6627	Tp57577_TGAC_v2_LG2	30314948	30315335	+	1
Tp57577_TGAC_v2_gene34662	Tp57577_TGAC_v2_scaf_605	13093	19547	+	16
Tp57577_TGAC_v2_gene34111	Tp57577_TGAC_v2_LG4	17638671	17639863	-	1
Tp57577_TGAC_v2_gene28235	Tp57577_TGAC_v2_LG3	20617258	20623287	-	3
Tp57577_TGAC_v2_gene3468	Tp57577_TGAC_v2_LG4	11268846	11272588	-	3
Tp57577_TGAC_v2_gene4594	Tp57577_TGAC_v2_LG4	16683673	16684002	+	1
Tp57577_TGAC_v2_gene12140	Tp57577_TGAC_v2_LG3	29484491	29491278	+	2
Tp57577_TGAC_v2_gene20086	Tp57577_TGAC_v2_scaf_315	142621	143967	+	1
Tp57577_TGAC_v2_gene39234	Tp57577_TGAC_v2_LG3	17026134	17026769	+	1
Tp57577_TGAC_v2_gene31545	Tp57577_TGAC_v2_LG5	12288014	12292303	+	1
Tp57577_TGAC_v2_gene24062	Tp57577_TGAC_v2_LG4	8562814	8565171	+	1
Tp57577_TGAC_v2_gene11821	Tp57577_TGAC_v2_LG3	12322962	12325354	+	3
Tp57577_TGAC_v2_gene8267	Tp57577_TGAC_v2_scaf_279	83522	85148	+	1
Tp57577_TGAC_v2_gene3795	Tp57577_TGAC_v2_LG1	21326037	21328360	+	1
Tp57577_TGAC_v2_gene27939	Tp57577_TGAC_v2_LG4	10732651	10733588	-	1
Tp57577_TGAC_v2_gene38232	Tp57577_TGAC_v2_LG7	5361243	5379674	-	19
Tp57577_TGAC_v2_gene4759	Tp57577_TGAC_v2_LG6	438394	440321	+	4
Tp57577_TGAC_v2_gene10417	Tp57577_TGAC_v2_LG1	4296894	4308178	+	13
Tp57577_TGAC_v2_gene10105	Tp57577_TGAC_v2_scaf_534	110652	114595	-	4
Tp57577_TGAC_v2_gene39250	Tp57577_TGAC_v2_LG3	17111035	17114152	-	2
Tp57577_TGAC_v2_gene37875	Tp57577_TGAC_v2_LG2	31653613	31656084	-	3
Tp57577_TGAC_v2_gene16375	Tp57577_TGAC_v2_scaf_267	23941	24630	-	1
Tp57577_TGAC_v2_gene26633	Tp57577_TGAC_v2_scaf_143	97878	112197	+	7
Tp57577_TGAC_v2_gene21590	Tp57577_TGAC_v2_LG3	18006907	18011670	-	3
Tp57577_TGAC_v2_gene31424	Tp57577_TGAC_v2_scaf_721	38047	40435	+	3
Tp57577_TGAC_v2_gene37652	Tp57577_TGAC_v2_LG5	9038337	9050732	-	2
Tp57577_TGAC_v2_gene38596	Tp57577_TGAC_v2_LG4	23783961	23789026	+	3
Tp57577_TGAC_v2_gene23890	Tp57577_TGAC_v2_LG4	21984520	21985987	-	1
Tp57577_TGAC_v2_gene25844	Tp57577_TGAC_v2_LG3	16779230	16789115	+	4
Tp57577_TGAC_v2_gene34323	Tp57577_TGAC_v2_LG7	286829	290014	-	4
Tp57577_TGAC_v2_gene25673	Tp57577_TGAC_v2_LG4	12005867	12009941	-	2
Tp57577_TGAC_v2_gene5214	Tp57577_TGAC_v2_LG4	26133502	26137054	-	2
Tp57577_TGAC_v2_gene9829	Tp57577_TGAC_v2_LG4	19961913	19970509	-	7
Tp57577_TGAC_v2_gene1531	Tp57577_TGAC_v2_LG5	14554997	14558426	-	1
Tp57577_TGAC_v2_gene8692	Tp57577_TGAC_v2_scaf_516	167219	171655	+	1
Tp57577_TGAC_v2_gene17152	Tp57577_TGAC_v2_LG3	18970200	18973714	+	2
Tp57577_TGAC_v2_gene35666	Tp57577_TGAC_v2_LG3	22861763	22864913	+	4
Tp57577_TGAC_v2_gene39127	Tp57577_TGAC_v2_LG6	18551740	18559128	+	1
Tp57577_TGAC_v2_gene6015	Tp57577_TGAC_v2_LG2	22338444	22349452	+	5
Tp57577_TGAC_v2_gene37440	Tp57577_TGAC_v2_LG5	7683708	7687975	-	2
Tp57577_TGAC_v2_gene32165	Tp57577_TGAC_v2_scaf_192	206467	209761	-	2
Tp57577_TGAC_v2_gene30611	Tp57577_TGAC_v2_scaf_499	110450	121689	+	10
Tp57577_TGAC_v2_gene32352	Tp57577_TGAC_v2_scaf_198	153189	157896	-	11
Tp57577_TGAC_v2_gene5425	Tp57577_TGAC_v2_LG2	27451741	27455635	+	1
Tp57577_TGAC_v2_gene21793	Tp57577_TGAC_v2_LG2	2860521	2863733	+	2
Tp57577_TGAC_v2_gene29248	Tp57577_TGAC_v2_scaf_1194	4244	11065	-	2
Tp57577_TGAC_v2_gene29424	Tp57577_TGAC_v2_scaf_1164	1855	3347	+	1
Tp57577_TGAC_v2_gene12585	Tp57577_TGAC_v2_LG2	24253567	24259692	-	1
Tp57577_TGAC_v2_gene21235	Tp57577_TGAC_v2_LG1	27037328	27041726	-	5
Tp57577_TGAC_v2_gene23735	Tp57577_TGAC_v2_LG3	18545582	18551094	-	2
Tp57577_TGAC_v2_gene25178	Tp57577_TGAC_v2_scaf_174	204651	208162	-	2
Tp57577_TGAC_v2_gene11496	Tp57577_TGAC_v2_LG7	14218664	14224977	-	9
Tp57577_TGAC_v2_gene28550	Tp57577_TGAC_v2_scaf_1035	5257	9479	-	4
Tp57577_TGAC_v2_gene3164	Tp57577_TGAC_v2_LG1	24519557	24520182	+	1
Tp57577_TGAC_v2_gene34633	Tp57577_TGAC_v2_LG6	19444194	19449956	+	2
Tp57577_TGAC_v2_gene28529	Tp57577_TGAC_v2_LG5	1615700	1620132	-	5
Tp57577_TGAC_v2_gene15869	Tp57577_TGAC_v2_scaf_249	173818	174212	-	1
Tp57577_TGAC_v2_gene6715	Tp57577_TGAC_v2_LG2	30586463	30591085	-	1
Tp57577_TGAC_v2_gene13261	Tp57577_TGAC_v2_scaf_406	129005	132282	+	1
Tp57577_TGAC_v2_gene18667	Tp57577_TGAC_v2_LG6	16385814	16386149	+	1
Tp57577_TGAC_v2_gene22851	Tp57577_TGAC_v2_scaf_955	45763	57361	-	7
Tp57577_TGAC_v2_gene2262	Tp57577_TGAC_v2_LG2	8706927	8711746	-	3
Tp57577_TGAC_v2_gene33822	Tp57577_TGAC_v2_LG7	1969114	1969931	+	1
Tp57577_TGAC_v2_gene26759	Tp57577_TGAC_v2_LG1	27904838	27909730	-	6
Tp57577_TGAC_v2_gene16056	Tp57577_TGAC_v2_scaf_235	129685	134788	+	2
Tp57577_TGAC_v2_gene1214	Tp57577_TGAC_v2_LG4	1212454	1215230	+	2
Tp57577_TGAC_v2_gene12160	Tp57577_TGAC_v2_LG3	29560183	29567456	+	4
Tp57577_TGAC_v2_gene17014	Tp57577_TGAC_v2_LG1	3620067	3625704	+	1
Tp57577_TGAC_v2_gene17479	Tp57577_TGAC_v2_LG6	10987531	10991226	-	2
Tp57577_TGAC_v2_gene23395	Tp57577_TGAC_v2_LG6	22246774	22249175	+	1
Tp57577_TGAC_v2_gene34013	Tp57577_TGAC_v2_LG1	11010220	11011022	-	1
Tp57577_TGAC_v2_gene13979	Tp57577_TGAC_v2_scaf_417	44336	46398	+	1
Tp57577_TGAC_v2_gene10732	Tp57577_TGAC_v2_scaf_212	113973	114379	-	1
Tp57577_TGAC_v2_gene18796	Tp57577_TGAC_v2_LG2	10027814	10030004	-	1
Tp57577_TGAC_v2_gene32896	Tp57577_TGAC_v2_scaf_184	68533	69738	-	1
Tp57577_TGAC_v2_gene18808	Tp57577_TGAC_v2_LG2	10112351	10117239	-	2
Tp57577_TGAC_v2_gene38632	Tp57577_TGAC_v2_LG4	24245354	24255668	+	8
Tp57577_TGAC_v2_gene6919	Tp57577_TGAC_v2_LG6	3846952	3854026	-	9
Tp57577_TGAC_v2_gene9488	Tp57577_TGAC_v2_LG2	20967397	20969352	-	4
Tp57577_TGAC_v2_gene37566	Tp57577_TGAC_v2_LG5	7865337	7866026	-	1
Tp57577_TGAC_v2_gene24415	Tp57577_TGAC_v2_scaf_1255	11116	21611	-	5
Tp57577_TGAC_v2_gene2054	Tp57577_TGAC_v2_LG5	3862626	3866136	+	2
Tp57577_TGAC_v2_gene14586	Tp57577_TGAC_v2_LG1	19070715	19081323	+	3
Tp57577_TGAC_v2_gene30292	Tp57577_TGAC_v2_scaf_742	2466	6181	+	1
Tp57577_TGAC_v2_gene34575	Tp57577_TGAC_v2_scaf_612	39241	40784	+	1
Tp57577_TGAC_v2_gene27625	Tp57577_TGAC_v2_scaf_3324	1540	2764	+	1
Tp57577_TGAC_v2_gene16905	Tp57577_TGAC_v2_scaf_259	136413	144286	-	4
Tp57577_TGAC_v2_gene15658	Tp57577_TGAC_v2_LG1	23336911	23340373	+	2
Tp57577_TGAC_v2_gene8456	Tp57577_TGAC_v2_scaf_6137	73	641	-	1
Tp57577_TGAC_v2_gene37634	Tp57577_TGAC_v2_LG5	8539738	8544749	-	4
Tp57577_TGAC_v2_gene16642	Tp57577_TGAC_v2_scaf_260	154559	156038	+	3
Tp57577_TGAC_v2_gene2545	Tp57577_TGAC_v2_LG7	13389713	13405824	-	18
Tp57577_TGAC_v2_gene24332	Tp57577_TGAC_v2_LG6	11620791	11621814	+	1
Tp57577_TGAC_v2_gene13909	Tp57577_TGAC_v2_LG3	11005140	11006638	-	3
Tp57577_TGAC_v2_gene8550	Tp57577_TGAC_v2_scaf_296	71012	76488	+	1
Tp57577_TGAC_v2_gene16182	Tp57577_TGAC_v2_LG2	4150552	4153342	+	3
Tp57577_TGAC_v2_gene31895	Tp57577_TGAC_v2_LG7	25851316	25858510	+	5
Tp57577_TGAC_v2_gene1908	Tp57577_TGAC_v2_LG1	14237288	14239281	+	1
Tp57577_TGAC_v2_gene35252	Tp57577_TGAC_v2_LG6	10671621	10672122	+	1
Tp57577_TGAC_v2_gene36813	Tp57577_TGAC_v2_LG2	23337135	23337474	-	1
Tp57577_TGAC_v2_gene11203	Tp57577_TGAC_v2_LG7	20345449	20347849	+	2
Tp57577_TGAC_v2_gene13232	Tp57577_TGAC_v2_scaf_406	161440	168356	+	3
Tp57577_TGAC_v2_gene2400	Tp57577_TGAC_v2_LG2	12181137	12182021	+	2
Tp57577_TGAC_v2_gene3701	Tp57577_TGAC_v2_LG6	15144057	15168709	+	37
Tp57577_TGAC_v2_gene39310	Tp57577_TGAC_v2_scaf_5168	138	1925	+	2
Tp57577_TGAC_v2_gene31609	Tp57577_TGAC_v2_LG5	3373960	3377514	-	1
Tp57577_TGAC_v2_gene13985	Tp57577_TGAC_v2_LG1	11840176	11846387	-	3
Tp57577_TGAC_v2_gene33341	Tp57577_TGAC_v2_LG1	16073099	16081106	+	2
Tp57577_TGAC_v2_gene19561	Tp57577_TGAC_v2_LG2	31176354	31184524	-	5
Tp57577_TGAC_v2_gene13299	Tp57577_TGAC_v2_LG1	18856735	18861082	-	4
Tp57577_TGAC_v2_gene27461	Tp57577_TGAC_v2_scaf_1070	1	4048	+	2
Tp57577_TGAC_v2_gene19933	Tp57577_TGAC_v2_scaf_329	76870	86249	+	12
Tp57577_TGAC_v2_gene2115	Tp57577_TGAC_v2_LG2	25632537	25635718	-	3
Tp57577_TGAC_v2_gene15397	Tp57577_TGAC_v2_scaf_584	52445	61619	+	1
Tp57577_TGAC_v2_gene33350	Tp57577_TGAC_v2_LG1	16045545	16049136	+	2
Tp57577_TGAC_v2_gene17206	Tp57577_TGAC_v2_LG4	20652716	20657386	+	3
Tp57577_TGAC_v2_gene18712	Tp57577_TGAC_v2_LG5	6369322	6371332	-	1
Tp57577_TGAC_v2_gene30319	Tp57577_TGAC_v2_LG2	17516323	17521185	-	3
Tp57577_TGAC_v2_gene16458	Tp57577_TGAC_v2_LG6	4328736	4333404	+	5
Tp57577_TGAC_v2_gene5062	Tp57577_TGAC_v2_LG3	24321611	24324698	+	1
Tp57577_TGAC_v2_gene37747	Tp57577_TGAC_v2_LG1	19397999	19400114	+	2
Tp57577_TGAC_v2_gene31855	Tp57577_TGAC_v2_scaf_709	62979	66929	+	9
Tp57577_TGAC_v2_gene10680	Tp57577_TGAC_v2_LG2	5461585	5462262	+	1
Tp57577_TGAC_v2_gene21954	Tp57577_TGAC_v2_scaf_1382	22172	23821	-	1
Tp57577_TGAC_v2_gene38405	Tp57577_TGAC_v2_LG5	11905393	11911817	+	2
Tp57577_TGAC_v2_gene25833	Tp57577_TGAC_v2_LG3	16718760	16720278	+	4
Tp57577_TGAC_v2_gene39544	Tp57577_TGAC_v2_scaf_20152	295	662	+	1
Tp57577_TGAC_v2_gene16006	Tp57577_TGAC_v2_LG2	18961653	18961991	+	1
Tp57577_TGAC_v2_gene31200	Tp57577_TGAC_v2_scaf_1135	25321	29492	-	2
Tp57577_TGAC_v2_gene32289	Tp57577_TGAC_v2_LG6	7455522	7459444	+	6
Tp57577_TGAC_v2_gene11199	Tp57577_TGAC_v2_LG7	20331132	20343138	+	4
Tp57577_TGAC_v2_gene35532	Tp57577_TGAC_v2_scaf_655	7125	13112	-	1
Tp57577_TGAC_v2_gene23368	Tp57577_TGAC_v2_scaf_17364	1	1311	-	3
Tp57577_TGAC_v2_gene12625	Tp57577_TGAC_v2_LG2	25115213	25116748	-	2
Tp57577_TGAC_v2_gene39901	Tp57577_TGAC_v2_scaf_6863	1127	1824	-	1
Tp57577_TGAC_v2_gene4936	Tp57577_TGAC_v2_LG1	6661296	6666524	+	1
Tp57577_TGAC_v2_gene12440	Tp57577_TGAC_v2_LG7	9332509	9336645	+	4
Tp57577_TGAC_v2_gene3662	Tp57577_TGAC_v2_scaf_84	34605	37934	-	1
Tp57577_TGAC_v2_gene10008	Tp57577_TGAC_v2_scaf_509	111299	111981	+	1
Tp57577_TGAC_v2_gene26844	Tp57577_TGAC_v2_LG5	12696906	12697358	+	1
Tp57577_TGAC_v2_gene18201	Tp57577_TGAC_v2_scaf_354	8909	13329	+	5
Tp57577_TGAC_v2_gene3588	Tp57577_TGAC_v2_LG7	7261655	7267218	+	2
Tp57577_TGAC_v2_gene26811	Tp57577_TGAC_v2_LG5	12904843	12905782	-	2
Tp57577_TGAC_v2_gene34372	Tp57577_TGAC_v2_LG1	25996359	25996890	+	1
Tp57577_TGAC_v2_gene17936	Tp57577_TGAC_v2_LG3	15407004	15409269	+	1
Tp57577_TGAC_v2_gene14593	Tp57577_TGAC_v2_LG1	19082234	19086105	-	1
Tp57577_TGAC_v2_gene19703	Tp57577_TGAC_v2_scaf_324	48983	52447	-	1
Tp57577_TGAC_v2_gene21154	Tp57577_TGAC_v2_LG1	3099219	3100976	+	3
Tp57577_TGAC_v2_gene16498	Tp57577_TGAC_v2_LG2	16540648	16547201	-	3
Tp57577_TGAC_v2_gene13692	Tp57577_TGAC_v2_LG1	24120809	24124617	+	1
Tp57577_TGAC_v2_gene8508	Tp57577_TGAC_v2_scaf_298	23249	26278	+	3
Tp57577_TGAC_v2_gene26025	Tp57577_TGAC_v2_scaf_152	275740	278501	+	2
Tp57577_TGAC_v2_gene13143	Tp57577_TGAC_v2_LG7	17903850	17916481	-	7
Tp57577_TGAC_v2_gene28538	Tp57577_TGAC_v2_LG7	19634239	19638333	+	4
Tp57577_TGAC_v2_gene6557	Tp57577_TGAC_v2_LG7	29142063	29145186	-	2
Tp57577_TGAC_v2_gene12642	Tp57577_TGAC_v2_LG4	1938150	1946469	+	13
Tp57577_TGAC_v2_gene16694	Tp57577_TGAC_v2_LG3	28121581	28127781	+	6
Tp57577_TGAC_v2_gene26397	Tp57577_TGAC_v2_LG1	23201793	23204770	+	1
Tp57577_TGAC_v2_gene7663	Tp57577_TGAC_v2_scaf_549	80301	84875	+	2
Tp57577_TGAC_v2_gene37370	Tp57577_TGAC_v2_LG3	6824311	6829080	+	6
Tp57577_TGAC_v2_gene17496	Tp57577_TGAC_v2_scaf_221	271947	280337	-	3
Tp57577_TGAC_v2_gene22476	Tp57577_TGAC_v2_scaf_680	76631	78527	+	1
Tp57577_TGAC_v2_gene10466	Tp57577_TGAC_v2_LG3	11153716	11154119	-	1
Tp57577_TGAC_v2_gene39057	Tp57577_TGAC_v2_LG6	18779324	18780939	+	1
Tp57577_TGAC_v2_gene13688	Tp57577_TGAC_v2_LG1	24263178	24267852	-	4
Tp57577_TGAC_v2_gene38108	Tp57577_TGAC_v2_LG7	4775630	4778090	+	2
Tp57577_TGAC_v2_gene4272	Tp57577_TGAC_v2_scaf_34	513740	517968	+	4
Tp57577_TGAC_v2_gene38662	Tp57577_TGAC_v2_LG4	24006961	24011010	+	1
Tp57577_TGAC_v2_gene26736	Tp57577_TGAC_v2_LG2	14436567	14437609	+	1
Tp57577_TGAC_v2_gene27136	Tp57577_TGAC_v2_LG1	2087407	2090510	+	3
Tp57577_TGAC_v2_gene2829	Tp57577_TGAC_v2_LG3	13436307	13438192	+	1
Tp57577_TGAC_v2_gene38135	Tp57577_TGAC_v2_LG7	4853254	4853824	-	1
Tp57577_TGAC_v2_gene18507	Tp57577_TGAC_v2_scaf_1346	15106	17918	-	2
Tp57577_TGAC_v2_gene12250	Tp57577_TGAC_v2_LG3	29616891	29622123	-	1
Tp57577_TGAC_v2_gene40412	Tp57577_TGAC_v2_LG1	27351616	27354153	-	1
Tp57577_TGAC_v2_gene20968	Tp57577_TGAC_v2_LG2	6888244	6891616	+	1
Tp57577_TGAC_v2_gene24868	Tp57577_TGAC_v2_scaf_171	7975	10531	+	1
Tp57577_TGAC_v2_gene14773	Tp57577_TGAC_v2_LG1	10427035	10427345	-	1
Tp57577_TGAC_v2_gene27735	Tp57577_TGAC_v2_scaf_851	20158	23187	+	3
Tp57577_TGAC_v2_gene32946	Tp57577_TGAC_v2_LG7	19006915	19008067	-	1
Tp57577_TGAC_v2_gene18013	Tp57577_TGAC_v2_LG2	6134911	6137592	-	1
Tp57577_TGAC_v2_gene24375	Tp57577_TGAC_v2_LG3	4741167	4744524	-	3
Tp57577_TGAC_v2_gene13630	Tp57577_TGAC_v2_scaf_425	169516	172435	-	2
Tp57577_TGAC_v2_gene9627	Tp57577_TGAC_v2_LG6	1896533	1897479	-	1
Tp57577_TGAC_v2_gene1638	Tp57577_TGAC_v2_LG6	3278428	3280081	-	3
Tp57577_TGAC_v2_gene36015	Tp57577_TGAC_v2_scaf_9940	1	1534	+	2
Tp57577_TGAC_v2_gene3785	Tp57577_TGAC_v2_LG1	20870303	20872212	+	4
Tp57577_TGAC_v2_gene34040	Tp57577_TGAC_v2_LG2	28709467	28713782	-	5
Tp57577_TGAC_v2_gene8847	Tp57577_TGAC_v2_scaf_519	36645	37414	-	2
Tp57577_TGAC_v2_gene22675	Tp57577_TGAC_v2_LG3	15647113	15651340	+	4
Tp57577_TGAC_v2_gene11784	Tp57577_TGAC_v2_LG4	6923269	6924288	-	1
Tp57577_TGAC_v2_gene23216	Tp57577_TGAC_v2_LG2	2718530	2719316	-	1
Tp57577_TGAC_v2_gene25463	Tp57577_TGAC_v2_scaf_162	238052	244201	+	9
Tp57577_TGAC_v2_gene12541	Tp57577_TGAC_v2_LG2	24823452	24828752	+	3
Tp57577_TGAC_v2_gene11945	Tp57577_TGAC_v2_LG3	11970320	11972920	+	2
Tp57577_TGAC_v2_gene17409	Tp57577_TGAC_v2_scaf_229	262041	267279	+	4
Tp57577_TGAC_v2_gene12707	Tp57577_TGAC_v2_LG2	24142394	24149526	-	8
Tp57577_TGAC_v2_gene40427	Tp57577_TGAC_v2_scaf_7838	1459	2153	-	1
Tp57577_TGAC_v2_gene5206	Tp57577_TGAC_v2_LG4	26322147	26322996	+	2
Tp57577_TGAC_v2_gene29485	Tp57577_TGAC_v2_scaf_1176	7624	11064	+	1
Tp57577_TGAC_v2_gene14962	Tp57577_TGAC_v2_scaf_591	48683	68918	+	133
Tp57577_TGAC_v2_gene36962	Tp57577_TGAC_v2_LG1	19907589	19911770	+	4
Tp57577_TGAC_v2_gene1323	Tp57577_TGAC_v2_LG4	3211796	3214370	-	3
Tp57577_TGAC_v2_gene21595	Tp57577_TGAC_v2_LG1	7512841	7517723	+	1
Tp57577_TGAC_v2_gene33516	Tp57577_TGAC_v2_LG2	3524150	3528408	+	1
Tp57577_TGAC_v2_gene19419	Tp57577_TGAC_v2_LG7	21417993	21421145	+	2
Tp57577_TGAC_v2_gene13547	Tp57577_TGAC_v2_LG5	14281207	14283642	+	1
Tp57577_TGAC_v2_gene19327	Tp57577_TGAC_v2_scaf_333	142282	163226	-	16
Tp57577_TGAC_v2_gene28139	Tp57577_TGAC_v2_LG4	2705653	2713212	-	3
Tp57577_TGAC_v2_gene15848	Tp57577_TGAC_v2_LG3	8607674	8609618	-	1
Tp57577_TGAC_v2_gene17857	Tp57577_TGAC_v2_scaf_366	178659	180995	-	2
Tp57577_TGAC_v2_gene6552	Tp57577_TGAC_v2_LG7	29227868	29230106	+	2
Tp57577_TGAC_v2_gene33932	Tp57577_TGAC_v2_scaf_106	47444	47998	-	1
Tp57577_TGAC_v2_gene25592	Tp57577_TGAC_v2_LG3	22260390	22262930	-	2
Tp57577_TGAC_v2_gene6127	Tp57577_TGAC_v2_LG4	6414522	6417871	-	1
Tp57577_TGAC_v2_gene18907	Tp57577_TGAC_v2_LG4	8925705	8929216	-	4
Tp57577_TGAC_v2_gene40282	Tp57577_TGAC_v2_scaf_1469	12671	16226	-	1
Tp57577_TGAC_v2_gene12903	Tp57577_TGAC_v2_LG3	2599933	2600921	+	1
Tp57577_TGAC_v2_gene2092	Tp57577_TGAC_v2_LG2	25740109	25743359	-	1
Tp57577_TGAC_v2_gene33522	Tp57577_TGAC_v2_LG2	3672378	3673420	+	4
Tp57577_TGAC_v2_gene38266	Tp57577_TGAC_v2_LG2	20195785	20196221	+	1
Tp57577_TGAC_v2_gene27221	Tp57577_TGAC_v2_scaf_3391	1367	2782	-	1
Tp57577_TGAC_v2_gene16066	Tp57577_TGAC_v2_scaf_235	236028	240002	+	1
Tp57577_TGAC_v2_gene9322	Tp57577_TGAC_v2_scaf_6101	1	496	+	1
Tp57577_TGAC_v2_gene2908	Tp57577_TGAC_v2_LG3	6431062	6435414	-	3
Tp57577_TGAC_v2_gene8410	Tp57577_TGAC_v2_scaf_275	144841	146964	+	2
Tp57577_TGAC_v2_gene14502	Tp57577_TGAC_v2_LG1	2698950	2703085	+	1
Tp57577_TGAC_v2_gene20134	Tp57577_TGAC_v2_LG4	2818566	2820196	+	1
Tp57577_TGAC_v2_gene17415	Tp57577_TGAC_v2_scaf_229	223174	223563	+	1
Tp57577_TGAC_v2_gene36856	Tp57577_TGAC_v2_LG1	20232505	20233787	-	3
Tp57577_TGAC_v2_gene36861	Tp57577_TGAC_v2_LG1	20133111	20138012	-	2
Tp57577_TGAC_v2_gene31059	Tp57577_TGAC_v2_scaf_4306	167	2095	+	2
Tp57577_TGAC_v2_gene23854	Tp57577_TGAC_v2_LG4	21988141	21988661	-	1
Tp57577_TGAC_v2_gene4191	Tp57577_TGAC_v2_LG7	27675067	27682817	+	3
Tp57577_TGAC_v2_gene8885	Tp57577_TGAC_v2_LG1	11479471	11480966	-	2
Tp57577_TGAC_v2_gene19659	Tp57577_TGAC_v2_scaf_323	226385	232686	+	2
Tp57577_TGAC_v2_gene32661	Tp57577_TGAC_v2_LG2	29610785	29613597	+	5
Tp57577_TGAC_v2_gene35603	Tp57577_TGAC_v2_LG7	16593841	16597233	-	1
Tp57577_TGAC_v2_gene38492	Tp57577_TGAC_v2_LG7	2473016	2475535	-	2
Tp57577_TGAC_v2_gene5478	Tp57577_TGAC_v2_LG1	1579191	1582557	+	1
Tp57577_TGAC_v2_gene4159	Tp57577_TGAC_v2_LG7	28234957	28237803	+	1
Tp57577_TGAC_v2_gene11188	Tp57577_TGAC_v2_LG4	4387866	4390856	+	5
Tp57577_TGAC_v2_gene12558	Tp57577_TGAC_v2_LG2	24525445	24533872	+	12
Tp57577_TGAC_v2_gene27822	Tp57577_TGAC_v2_scaf_841	45872	51146	+	4
Tp57577_TGAC_v2_gene2866	Tp57577_TGAC_v2_LG3	13759272	13761374	+	7
Tp57577_TGAC_v2_gene36757	Tp57577_TGAC_v2_LG4	19034980	19038984	-	4
Tp57577_TGAC_v2_gene1511	Tp57577_TGAC_v2_LG5	14760487	14761233	+	1
Tp57577_TGAC_v2_gene18475	Tp57577_TGAC_v2_LG2	17713428	17716804	-	1
Tp57577_TGAC_v2_gene12783	Tp57577_TGAC_v2_LG3	2872444	2877129	-	1
Tp57577_TGAC_v2_gene8713	Tp57577_TGAC_v2_scaf_515	47023	58484	-	6
Tp57577_TGAC_v2_gene34097	Tp57577_TGAC_v2_LG2	28869623	28871475	+	1
Tp57577_TGAC_v2_gene18554	Tp57577_TGAC_v2_LG7	12914679	12924024	+	3
Tp57577_TGAC_v2_gene25946	Tp57577_TGAC_v2_scaf_912	23763	31127	+	6
Tp57577_TGAC_v2_gene12939	Tp57577_TGAC_v2_LG3	2833846	2837041	-	3
Tp57577_TGAC_v2_gene29680	Tp57577_TGAC_v2_scaf_766	50552	64491	+	18
Tp57577_TGAC_v2_gene23912	Tp57577_TGAC_v2_scaf_1249	24266	26027	+	1
Tp57577_TGAC_v2_gene2109	Tp57577_TGAC_v2_LG2	25676887	25683960	+	11
Tp57577_TGAC_v2_gene34041	Tp57577_TGAC_v2_LG2	28852094	28853855	+	4
Tp57577_TGAC_v2_gene5746	Tp57577_TGAC_v2_LG6	15531394	15532376	+	1
Tp57577_TGAC_v2_gene17397	Tp57577_TGAC_v2_scaf_229	230716	232813	-	1
Tp57577_TGAC_v2_gene23269	Tp57577_TGAC_v2_scaf_130	231936	236924	+	1
Tp57577_TGAC_v2_gene8636	Tp57577_TGAC_v2_LG3	14563739	14565672	-	1
Tp57577_TGAC_v2_gene25621	Tp57577_TGAC_v2_scaf_1296	21397	24774	-	2
Tp57577_TGAC_v2_gene28717	Tp57577_TGAC_v2_LG7	19526989	19529111	+	4
Tp57577_TGAC_v2_gene36047	Tp57577_TGAC_v2_scaf_1524	16376	18184	+	1
Tp57577_TGAC_v2_gene29027	Tp57577_TGAC_v2_LG3	26123767	26128571	-	1
Tp57577_TGAC_v2_gene34033	Tp57577_TGAC_v2_LG2	28529287	28536107	+	2
Tp57577_TGAC_v2_gene38386	Tp57577_TGAC_v2_LG5	11464137	11490639	+	16
Tp57577_TGAC_v2_gene1707	Tp57577_TGAC_v2_LG3	13255065	13256415	-	2
Tp57577_TGAC_v2_gene14011	Tp57577_TGAC_v2_LG1	11847706	11853485	+	2
Tp57577_TGAC_v2_gene16126	Tp57577_TGAC_v2_LG3	21420751	21421276	+	1
Tp57577_TGAC_v2_gene22484	Tp57577_TGAC_v2_scaf_680	95622	99236	+	1
Tp57577_TGAC_v2_gene37877	Tp57577_TGAC_v2_LG2	32206691	32207423	+	2
Tp57577_TGAC_v2_gene27820	Tp57577_TGAC_v2_scaf_841	65956	75630	+	3
Tp57577_TGAC_v2_gene39244	Tp57577_TGAC_v2_LG3	17224918	17227778	-	3
Tp57577_TGAC_v2_gene28748	Tp57577_TGAC_v2_scaf_814	87926	92029	+	1
Tp57577_TGAC_v2_gene9259	Tp57577_TGAC_v2_scaf_550	21145	25071	-	10
Tp57577_TGAC_v2_gene18797	Tp57577_TGAC_v2_LG2	10240857	10246407	+	4
Tp57577_TGAC_v2_gene1384	Tp57577_TGAC_v2_LG7	7007828	7015431	+	1
Tp57577_TGAC_v2_gene4139	Tp57577_TGAC_v2_LG6	5070720	5073277	+	3
Tp57577_TGAC_v2_gene32809	Tp57577_TGAC_v2_scaf_186	186937	190238	-	1
Tp57577_TGAC_v2_gene18730	Tp57577_TGAC_v2_LG5	6298043	6301454	-	2
Tp57577_TGAC_v2_gene26487	Tp57577_TGAC_v2_LG4	3738784	3750038	-	4
Tp57577_TGAC_v2_gene6410	Tp57577_TGAC_v2_LG7	29855998	29856981	+	1
Tp57577_TGAC_v2_gene2483	Tp57577_TGAC_v2_LG1	319566	322809	+	3
Tp57577_TGAC_v2_gene9087	Tp57577_TGAC_v2_LG2	11383760	11386586	-	1
Tp57577_TGAC_v2_gene6012	Tp57577_TGAC_v2_LG2	21899772	21900572	+	1
Tp57577_TGAC_v2_gene12162	Tp57577_TGAC_v2_LG3	28998143	29020749	-	5
Tp57577_TGAC_v2_gene16450	Tp57577_TGAC_v2_LG6	4523102	4523388	-	1
Tp57577_TGAC_v2_gene30295	Tp57577_TGAC_v2_scaf_742	74397	78284	-	1
Tp57577_TGAC_v2_gene5018	Tp57577_TGAC_v2_LG4	28600060	28600336	-	1
Tp57577_TGAC_v2_gene11717	Tp57577_TGAC_v2_LG4	6883949	6888338	-	1
Tp57577_TGAC_v2_gene27784	Tp57577_TGAC_v2_scaf_845	68218	72954	-	5
Tp57577_TGAC_v2_gene17551	Tp57577_TGAC_v2_scaf_222	781	4520	-	1
Tp57577_TGAC_v2_gene39185	Tp57577_TGAC_v2_LG3	17437168	17439273	+	6
Tp57577_TGAC_v2_gene4037	Tp57577_TGAC_v2_LG6	5552903	5558197	+	2
Tp57577_TGAC_v2_gene3271	Tp57577_TGAC_v2_scaf_82	141123	142312	-	4
Tp57577_TGAC_v2_gene37200	Tp57577_TGAC_v2_LG7	1544892	1546580	-	5
Tp57577_TGAC_v2_gene1064	Tp57577_TGAC_v2_LG2	14008441	14012324	+	2
Tp57577_TGAC_v2_gene2121	Tp57577_TGAC_v2_LG2	26005279	26010095	-	5
Tp57577_TGAC_v2_gene11542	Tp57577_TGAC_v2_LG7	14243202	14247232	+	2
Tp57577_TGAC_v2_gene11194	Tp57577_TGAC_v2_LG4	4439549	4445533	-	1
Tp57577_TGAC_v2_gene29181	Tp57577_TGAC_v2_LG3	16488153	16492057	+	1
Tp57577_TGAC_v2_gene25933	Tp57577_TGAC_v2_LG3	1373967	1382620	-	6
Tp57577_TGAC_v2_gene17494	Tp57577_TGAC_v2_scaf_221	156255	156978	+	1
Tp57577_TGAC_v2_gene29182	Tp57577_TGAC_v2_LG3	16413550	16417153	+	3
Tp57577_TGAC_v2_gene26240	Tp57577_TGAC_v2_scaf_156	54752	58609	-	2
Tp57577_TGAC_v2_gene21564	Tp57577_TGAC_v2_LG1	8538145	8541079	-	4
Tp57577_TGAC_v2_gene32005	Tp57577_TGAC_v2_scaf_777	39942	44858	-	1
Tp57577_TGAC_v2_gene18383	Tp57577_TGAC_v2_scaf_1320	2483	7007	+	3
Tp57577_TGAC_v2_gene31377	Tp57577_TGAC_v2_LG4	9946056	9951409	-	3
Tp57577_TGAC_v2_gene5084	Tp57577_TGAC_v2_LG3	24558394	24560897	+	3
Tp57577_TGAC_v2_gene30672	Tp57577_TGAC_v2_LG7	24278497	24282653	+	3
Tp57577_TGAC_v2_gene1149	Tp57577_TGAC_v2_LG4	1088467	1090070	+	1
Tp57577_TGAC_v2_gene34590	Tp57577_TGAC_v2_scaf_610	62288	62581	+	1
Tp57577_TGAC_v2_gene3678	Tp57577_TGAC_v2_scaf_84	258384	278901	-	2
Tp57577_TGAC_v2_gene9495	Tp57577_TGAC_v2_LG2	21017903	21023595	-	4
Tp57577_TGAC_v2_gene10614	Tp57577_TGAC_v2_scaf_214	158048	160678	-	1
Tp57577_TGAC_v2_gene31345	Tp57577_TGAC_v2_scaf_738	29861	32030	+	1
Tp57577_TGAC_v2_gene3041	Tp57577_TGAC_v2_LG1	21423430	21425756	-	2
Tp57577_TGAC_v2_gene38037	Tp57577_TGAC_v2_LG2	31399650	31399979	+	1
Tp57577_TGAC_v2_gene31048	Tp57577_TGAC_v2_scaf_1116	45944	50122	-	4
Tp57577_TGAC_v2_gene34682	Tp57577_TGAC_v2_scaf_600	16918	20587	+	5
Tp57577_TGAC_v2_gene29959	Tp57577_TGAC_v2_scaf_750	81870	82796	+	1
Tp57577_TGAC_v2_gene7624	Tp57577_TGAC_v2_scaf_547	38202	41331	-	1
Tp57577_TGAC_v2_gene13681	Tp57577_TGAC_v2_LG1	24276712	24279600	-	1
Tp57577_TGAC_v2_gene14817	Tp57577_TGAC_v2_LG5	7943575	7955734	-	1
Tp57577_TGAC_v2_gene3397	Tp57577_TGAC_v2_LG3	4506194	4506536	+	1
Tp57577_TGAC_v2_gene35981	Tp57577_TGAC_v2_LG7	21653384	21656492	-	3
Tp57577_TGAC_v2_gene24333	Tp57577_TGAC_v2_LG6	11413435	11414233	+	1
Tp57577_TGAC_v2_gene23932	Tp57577_TGAC_v2_scaf_1241	10434	16300	+	3
Tp57577_TGAC_v2_gene31757	Tp57577_TGAC_v2_LG7	10588123	10589559	+	1
Tp57577_TGAC_v2_gene4494	Tp57577_TGAC_v2_LG7	3917008	3920303	-	2
Tp57577_TGAC_v2_gene20842	Tp57577_TGAC_v2_scaf_16151	655	1397	-	2
Tp57577_TGAC_v2_gene32842	Tp57577_TGAC_v2_scaf_186	294569	296249	+	1
Tp57577_TGAC_v2_gene9487	Tp57577_TGAC_v2_LG2	20988656	20989185	-	2
Tp57577_TGAC_v2_gene13001	Tp57577_TGAC_v2_LG7	18360097	18367345	-	1
Tp57577_TGAC_v2_gene38855	Tp57577_TGAC_v2_LG1	18111801	18116562	+	7
Tp57577_TGAC_v2_gene27047	Tp57577_TGAC_v2_LG4	11164648	11166883	+	1
Tp57577_TGAC_v2_gene27547	Tp57577_TGAC_v2_LG3	9787173	9788975	-	2
Tp57577_TGAC_v2_gene4220	Tp57577_TGAC_v2_LG7	27949011	27955070	+	3
Tp57577_TGAC_v2_gene9291	Tp57577_TGAC_v2_scaf_6103	52	508	+	1
Tp57577_TGAC_v2_gene35427	Tp57577_TGAC_v2_LG1	11112675	11117422	-	1
Tp57577_TGAC_v2_gene25562	Tp57577_TGAC_v2_LG3	22202671	22203279	+	1
Tp57577_TGAC_v2_gene19065	Tp57577_TGAC_v2_LG1	2423893	2425355	-	1
Tp57577_TGAC_v2_gene1129	Tp57577_TGAC_v2_LG6	12692738	12697805	+	4
Tp57577_TGAC_v2_gene32051	Tp57577_TGAC_v2_scaf_1617	576	1663	+	1
Tp57577_TGAC_v2_gene22482	Tp57577_TGAC_v2_scaf_680	50570	52587	+	5
Tp57577_TGAC_v2_gene30106	Tp57577_TGAC_v2_scaf_485	2924	9975	+	11
Tp57577_TGAC_v2_gene19469	Tp57577_TGAC_v2_LG3	19190886	19198003	-	8
Tp57577_TGAC_v2_gene9041	Tp57577_TGAC_v2_LG3	30531241	30534127	-	1
Tp57577_TGAC_v2_gene27950	Tp57577_TGAC_v2_scaf_872	53693	55658	-	1
Tp57577_TGAC_v2_gene2642	Tp57577_TGAC_v2_LG1	7227005	7228534	-	1
Tp57577_TGAC_v2_gene4411	Tp57577_TGAC_v2_LG6	14299785	14301043	+	2
Tp57577_TGAC_v2_gene19037	Tp57577_TGAC_v2_LG4	16140295	16144370	-	1
Tp57577_TGAC_v2_gene7472	Tp57577_TGAC_v2_scaf_3780	1736	2905	+	1
Tp57577_TGAC_v2_gene33783	Tp57577_TGAC_v2_LG3	27555831	27560289	+	2
Tp57577_TGAC_v2_gene24517	Tp57577_TGAC_v2_LG1	9324815	9334452	+	3
Tp57577_TGAC_v2_gene32907	Tp57577_TGAC_v2_scaf_184	227261	231128	-	5
Tp57577_TGAC_v2_gene34947	Tp57577_TGAC_v2_scaf_7467	1	994	+	1
Tp57577_TGAC_v2_gene8088	Tp57577_TGAC_v2_LG2	16082163	16086554	-	3
Tp57577_TGAC_v2_gene33199	Tp57577_TGAC_v2_LG6	6438952	6440472	-	2
Tp57577_TGAC_v2_gene11617	Tp57577_TGAC_v2_LG7	14908627	14910355	+	1
Tp57577_TGAC_v2_gene39481	Tp57577_TGAC_v2_scaf_1596	10466	13292	-	1
Tp57577_TGAC_v2_gene23605	Tp57577_TGAC_v2_LG3	23632992	23633480	+	1
Tp57577_TGAC_v2_gene28053	Tp57577_TGAC_v2_scaf_862	43898	48130	-	5
Tp57577_TGAC_v2_gene30259	Tp57577_TGAC_v2_scaf_745	15686	17287	-	1
Tp57577_TGAC_v2_gene6156	Tp57577_TGAC_v2_LG4	6289323	6298528	+	1
Tp57577_TGAC_v2_gene32825	Tp57577_TGAC_v2_scaf_186	113612	120671	+	3
Tp57577_TGAC_v2_gene5619	Tp57577_TGAC_v2_LG4	28020553	28021746	+	1
Tp57577_TGAC_v2_gene19980	Tp57577_TGAC_v2_LG7	27477574	27482131	-	2
Tp57577_TGAC_v2_gene10287	Tp57577_TGAC_v2_scaf_566	103038	104406	-	1
Tp57577_TGAC_v2_gene23830	Tp57577_TGAC_v2_LG7	28567740	28569583	+	2
Tp57577_TGAC_v2_gene17400	Tp57577_TGAC_v2_scaf_229	289396	289870	-	1
Tp57577_TGAC_v2_gene30830	Tp57577_TGAC_v2_LG4	14155297	14159618	-	2
Tp57577_TGAC_v2_gene16290	Tp57577_TGAC_v2_LG7	19378800	19379482	-	1
Tp57577_TGAC_v2_gene31619	Tp57577_TGAC_v2_scaf_710	106466	108042	+	1
Tp57577_TGAC_v2_gene24465	Tp57577_TGAC_v2_LG2	18439577	18442240	+	3
Tp57577_TGAC_v2_gene13915	Tp57577_TGAC_v2_LG3	10910376	10911755	-	2
Tp57577_TGAC_v2_gene29760	Tp57577_TGAC_v2_scaf_767	49857	54299	-	6
Tp57577_TGAC_v2_gene15095	Tp57577_TGAC_v2_LG7	665178	665615	-	1
Tp57577_TGAC_v2_gene345	Tp57577_TGAC_v2_scaf_2210	3005	3462	+	1
Tp57577_TGAC_v2_gene3341	Tp57577_TGAC_v2_LG4	22377478	22382266	+	4
Tp57577_TGAC_v2_gene21194	Tp57577_TGAC_v2_scaf_380	96177	102840	+	1
Tp57577_TGAC_v2_gene37065	Tp57577_TGAC_v2_LG2	26916126	26918740	+	3
Tp57577_TGAC_v2_gene32804	Tp57577_TGAC_v2_scaf_186	124864	125751	-	1
Tp57577_TGAC_v2_gene30680	Tp57577_TGAC_v2_LG7	24367916	24374377	-	2
Tp57577_TGAC_v2_gene18089	Tp57577_TGAC_v2_LG2	10683645	10684677	-	1
Tp57577_TGAC_v2_gene14917	Tp57577_TGAC_v2_LG7	17035540	17039535	-	1
Tp57577_TGAC_v2_gene2236	Tp57577_TGAC_v2_LG3	3443928	3444485	+	1
Tp57577_TGAC_v2_gene12710	Tp57577_TGAC_v2_LG2	25108375	25109615	+	2
Tp57577_TGAC_v2_gene18593	Tp57577_TGAC_v2_LG1	13464535	13467732	+	2
Tp57577_TGAC_v2_gene23494	Tp57577_TGAC_v2_LG3	1153221	1155623	+	3
Tp57577_TGAC_v2_gene24468	Tp57577_TGAC_v2_LG2	18225358	18231710	+	7
Tp57577_TGAC_v2_gene37544	Tp57577_TGAC_v2_LG5	7791254	7797668	-	2
Tp57577_TGAC_v2_gene8778	Tp57577_TGAC_v2_scaf_512	22621	23265	-	1
Tp57577_TGAC_v2_gene25425	Tp57577_TGAC_v2_LG4	15616319	15626266	+	6
Tp57577_TGAC_v2_gene20176	Tp57577_TGAC_v2_scaf_312	93816	96774	+	3
Tp57577_TGAC_v2_gene18639	Tp57577_TGAC_v2_LG4	73774	77416	+	2
Tp57577_TGAC_v2_gene38551	Tp57577_TGAC_v2_LG7	2451584	2452073	+	1
Tp57577_TGAC_v2_gene27430	Tp57577_TGAC_v2_scaf_1079	28086	29470	+	2
Tp57577_TGAC_v2_gene34951	Tp57577_TGAC_v2_scaf_21439	1	583	+	1
Tp57577_TGAC_v2_gene32810	Tp57577_TGAC_v2_scaf_186	157756	159572	-	1
Tp57577_TGAC_v2_gene13463	Tp57577_TGAC_v2_LG2	7984147	7989017	-	3
Tp57577_TGAC_v2_gene33222	Tp57577_TGAC_v2_LG6	6277686	6281447	+	3
Tp57577_TGAC_v2_gene11355	Tp57577_TGAC_v2_scaf_459	75241	79883	+	4
Tp57577_TGAC_v2_gene26244	Tp57577_TGAC_v2_scaf_156	119404	124768	-	3
Tp57577_TGAC_v2_gene22422	Tp57577_TGAC_v2_scaf_682	70126	71622	-	1
Tp57577_TGAC_v2_gene14103	Tp57577_TGAC_v2_LG6	13012163	13012527	+	1
Tp57577_TGAC_v2_gene29265	Tp57577_TGAC_v2_scaf_2725	1815	3999	+	1
Tp57577_TGAC_v2_gene6125	Tp57577_TGAC_v2_LG4	6316043	6320370	-	2
Tp57577_TGAC_v2_gene18900	Tp57577_TGAC_v2_LG4	8972719	8975804	+	3
Tp57577_TGAC_v2_gene2342	Tp57577_TGAC_v2_LG2	12734256	12737090	+	1
Tp57577_TGAC_v2_gene22658	Tp57577_TGAC_v2_LG1	23566934	23569964	+	2
Tp57577_TGAC_v2_gene2865	Tp57577_TGAC_v2_LG3	13345312	13347762	+	1
Tp57577_TGAC_v2_gene27972	Tp57577_TGAC_v2_LG6	13917421	13918246	-	1
Tp57577_TGAC_v2_gene33593	Tp57577_TGAC_v2_LG6	20825692	20827947	+	3
Tp57577_TGAC_v2_gene3211	Tp57577_TGAC_v2_LG1	24444824	24448359	-	1
Tp57577_TGAC_v2_gene33452	Tp57577_TGAC_v2_LG6	19616169	19616851	+	1
Tp57577_TGAC_v2_gene37457	Tp57577_TGAC_v2_LG5	7588556	7591010	-	1
Tp57577_TGAC_v2_gene19495	Tp57577_TGAC_v2_LG4	19883184	19892166	-	4
Tp57577_TGAC_v2_gene11802	Tp57577_TGAC_v2_LG3	11805671	11810084	-	1
Tp57577_TGAC_v2_gene1437	Tp57577_TGAC_v2_LG4	23516688	23520018	+	1
Tp57577_TGAC_v2_gene36680	Tp57577_TGAC_v2_LG2	899795	906516	-	4
Tp57577_TGAC_v2_gene34266	Tp57577_TGAC_v2_LG7	410873	414458	+	5
Tp57577_TGAC_v2_gene16299	Tp57577_TGAC_v2_LG7	19356070	19360168	-	2
Tp57577_TGAC_v2_gene32572	Tp57577_TGAC_v2_scaf_181	189008	196305	-	2
Tp57577_TGAC_v2_gene15596	Tp57577_TGAC_v2_scaf_251	303841	308189	-	3
Tp57577_TGAC_v2_gene16641	Tp57577_TGAC_v2_scaf_260	182556	188674	-	1
Tp57577_TGAC_v2_gene11263	Tp57577_TGAC_v2_scaf_456	187661	188593	+	1
Tp57577_TGAC_v2_gene25247	Tp57577_TGAC_v2_LG2	402705	405184	+	3
Tp57577_TGAC_v2_gene12953	Tp57577_TGAC_v2_LG3	3220145	3223781	+	2
Tp57577_TGAC_v2_gene6002	Tp57577_TGAC_v2_LG2	22119767	22124168	+	5
Tp57577_TGAC_v2_gene22770	Tp57577_TGAC_v2_scaf_962	21125	26651	+	1
Tp57577_TGAC_v2_gene17281	Tp57577_TGAC_v2_scaf_2630	964	4399	-	1
Tp57577_TGAC_v2_gene9915	Tp57577_TGAC_v2_LG6	10712641	10716269	+	4
Tp57577_TGAC_v2_gene3455	Tp57577_TGAC_v2_LG3	4160325	4165026	+	3
Tp57577_TGAC_v2_gene25117	Tp57577_TGAC_v2_LG2	12801091	12803293	-	1
Tp57577_TGAC_v2_gene8501	Tp57577_TGAC_v2_scaf_298	136104	140496	-	3
Tp57577_TGAC_v2_gene14901	Tp57577_TGAC_v2_scaf_23445	363	919	-	2
Tp57577_TGAC_v2_gene2285	Tp57577_TGAC_v2_LG2	8547517	8549355	+	1
Tp57577_TGAC_v2_gene40100	Tp57577_TGAC_v2_scaf_1484	12776	18108	-	3
Tp57577_TGAC_v2_gene5812	Tp57577_TGAC_v2_LG4	14723375	14724111	-	2
Tp57577_TGAC_v2_gene23516	Tp57577_TGAC_v2_LG4	17857627	17861696	-	1
Tp57577_TGAC_v2_gene21421	Tp57577_TGAC_v2_LG5	11071746	11073835	-	2
Tp57577_TGAC_v2_gene25575	Tp57577_TGAC_v2_LG3	22066005	22066425	-	1
Tp57577_TGAC_v2_gene31542	Tp57577_TGAC_v2_LG5	12274053	12284351	+	1
Tp57577_TGAC_v2_gene1368	Tp57577_TGAC_v2_LG7	6895442	6896847	-	1
Tp57577_TGAC_v2_gene13956	Tp57577_TGAC_v2_scaf_417	48522	52583	-	2
Tp57577_TGAC_v2_gene33179	Tp57577_TGAC_v2_LG6	6084042	6085413	-	1
Tp57577_TGAC_v2_gene15808	Tp57577_TGAC_v2_LG4	1778637	1783701	+	4
Tp57577_TGAC_v2_gene21281	Tp57577_TGAC_v2_LG5	15142786	15145441	+	2
Tp57577_TGAC_v2_gene24670	Tp57577_TGAC_v2_scaf_1276	13607	18728	-	2
Tp57577_TGAC_v2_gene4485	Tp57577_TGAC_v2_LG7	3628783	3629599	-	1
Tp57577_TGAC_v2_gene17082	Tp57577_TGAC_v2_LG3	8884323	8888131	-	1
Tp57577_TGAC_v2_gene8561	Tp57577_TGAC_v2_scaf_296	14264	20198	-	1
Tp57577_TGAC_v2_gene37053	Tp57577_TGAC_v2_LG2	26600753	26603414	+	1
Tp57577_TGAC_v2_gene2965	Tp57577_TGAC_v2_LG4	27212441	27216087	+	1
Tp57577_TGAC_v2_gene21248	Tp57577_TGAC_v2_scaf_378	149095	149824	-	3
Tp57577_TGAC_v2_gene13359	Tp57577_TGAC_v2_scaf_402	130031	131113	-	2
Tp57577_TGAC_v2_gene18217	Tp57577_TGAC_v2_LG6	16056620	16061746	-	5
Tp57577_TGAC_v2_gene9091	Tp57577_TGAC_v2_LG2	11457578	11461006	-	5
Tp57577_TGAC_v2_gene36512	Tp57577_TGAC_v2_scaf_4977	77	2360	-	2
Tp57577_TGAC_v2_gene23173	Tp57577_TGAC_v2_scaf_988	24373	29549	+	1
Tp57577_TGAC_v2_gene4937	Tp57577_TGAC_v2_LG1	5978149	5978567	+	1
Tp57577_TGAC_v2_gene9059	Tp57577_TGAC_v2_scaf_521	71899	72340	-	1
Tp57577_TGAC_v2_gene30440	Tp57577_TGAC_v2_LG3	26250311	26256293	-	1
Tp57577_TGAC_v2_gene13013	Tp57577_TGAC_v2_LG1	17034478	17040432	+	14
Tp57577_TGAC_v2_gene26656	Tp57577_TGAC_v2_scaf_142	276571	278085	-	1
Tp57577_TGAC_v2_gene5426	Tp57577_TGAC_v2_LG2	27578136	27580139	-	2
Tp57577_TGAC_v2_gene17140	Tp57577_TGAC_v2_scaf_233	270189	274588	-	2
Tp57577_TGAC_v2_gene29521	Tp57577_TGAC_v2_LG7	26920870	26922060	+	2
Tp57577_TGAC_v2_gene6443	Tp57577_TGAC_v2_LG7	30183607	30185109	-	2
Tp57577_TGAC_v2_gene12596	Tp57577_TGAC_v2_LG2	24970753	24975858	+	13
Tp57577_TGAC_v2_gene37479	Tp57577_TGAC_v2_LG5	7728291	7729317	+	2
Tp57577_TGAC_v2_gene34861	Tp57577_TGAC_v2_LG2	13300256	13305066	+	6
Tp57577_TGAC_v2_gene34739	Tp57577_TGAC_v2_scaf_629	117172	125736	-	14
Tp57577_TGAC_v2_gene29993	Tp57577_TGAC_v2_scaf_759	95571	102159	+	2
Tp57577_TGAC_v2_gene18853	Tp57577_TGAC_v2_scaf_307	167909	174775	-	2
Tp57577_TGAC_v2_gene27871	Tp57577_TGAC_v2_scaf_847	14006	19241	+	3
Tp57577_TGAC_v2_gene13041	Tp57577_TGAC_v2_LG1	16564061	16569492	-	3
Tp57577_TGAC_v2_gene8378	Tp57577_TGAC_v2_LG6	1178584	1180030	-	1
Tp57577_TGAC_v2_gene25777	Tp57577_TGAC_v2_LG6	8050839	8056953	-	6
Tp57577_TGAC_v2_gene16660	Tp57577_TGAC_v2_LG5	12468772	12475348	-	9
Tp57577_TGAC_v2_gene18928	Tp57577_TGAC_v2_scaf_3254	944	1316	-	1
Tp57577_TGAC_v2_gene7481	Tp57577_TGAC_v2_scaf_3794	626	1900	+	1
Tp57577_TGAC_v2_gene37484	Tp57577_TGAC_v2_LG5	7732568	7733489	+	1
Tp57577_TGAC_v2_gene23902	Tp57577_TGAC_v2_LG4	21827475	21835994	-	3
Tp57577_TGAC_v2_gene26044	Tp57577_TGAC_v2_scaf_152	168433	173477	+	2
Tp57577_TGAC_v2_gene9624	Tp57577_TGAC_v2_LG6	1936696	1937040	+	1
Tp57577_TGAC_v2_gene12873	Tp57577_TGAC_v2_LG3	1837342	1837841	-	1
Tp57577_TGAC_v2_gene33756	Tp57577_TGAC_v2_LG3	27620687	27625709	+	8
Tp57577_TGAC_v2_gene30210	Tp57577_TGAC_v2_LG7	15789561	15796157	+	2
Tp57577_TGAC_v2_gene19537	Tp57577_TGAC_v2_LG6	5802973	5820822	-	34
Tp57577_TGAC_v2_gene8510	Tp57577_TGAC_v2_scaf_298	187899	191961	-	2
Tp57577_TGAC_v2_gene32284	Tp57577_TGAC_v2_LG6	7597696	7604303	-	5
Tp57577_TGAC_v2_gene30422	Tp57577_TGAC_v2_scaf_475	122390	123961	+	1
Tp57577_TGAC_v2_gene30176	Tp57577_TGAC_v2_LG4	24497664	24501407	+	3
Tp57577_TGAC_v2_gene34240	Tp57577_TGAC_v2_LG3	14926007	14929039	+	2
Tp57577_TGAC_v2_gene21647	Tp57577_TGAC_v2_LG4	20521242	20524010	+	2
Tp57577_TGAC_v2_gene1394	Tp57577_TGAC_v2_LG4	23406899	23408364	-	3
Tp57577_TGAC_v2_gene26375	Tp57577_TGAC_v2_LG1	22900595	22904547	-	4
Tp57577_TGAC_v2_gene10068	Tp57577_TGAC_v2_LG1	5809712	5814220	-	2
Tp57577_TGAC_v2_gene10256	Tp57577_TGAC_v2_LG6	8556453	8566418	-	24
Tp57577_TGAC_v2_gene27148	Tp57577_TGAC_v2_LG3	22953422	22971840	-	15
Tp57577_TGAC_v2_gene34685	Tp57577_TGAC_v2_scaf_600	88239	89003	+	1
Tp57577_TGAC_v2_gene28026	Tp57577_TGAC_v2_scaf_866	7586	11507	+	2
Tp57577_TGAC_v2_gene16572	Tp57577_TGAC_v2_scaf_266	86056	95540	-	3
Tp57577_TGAC_v2_gene37272	Tp57577_TGAC_v2_LG7	983365	985195	+	2
Tp57577_TGAC_v2_gene17419	Tp57577_TGAC_v2_scaf_229	190689	191087	+	1
Tp57577_TGAC_v2_gene14100	Tp57577_TGAC_v2_LG6	12889770	12896352	-	4
Tp57577_TGAC_v2_gene34336	Tp57577_TGAC_v2_LG1	25657052	25668258	+	7
Tp57577_TGAC_v2_gene23585	Tp57577_TGAC_v2_LG3	23341925	23343890	-	2
Tp57577_TGAC_v2_gene39949	Tp57577_TGAC_v2_scaf_2808	536	936	+	1
Tp57577_TGAC_v2_gene17196	Tp57577_TGAC_v2_LG4	20692123	20701201	+	3
Tp57577_TGAC_v2_gene38014	Tp57577_TGAC_v2_LG2	31684432	31685070	+	1
Tp57577_TGAC_v2_gene10456	Tp57577_TGAC_v2_LG3	11217977	11222766	-	6
Tp57577_TGAC_v2_gene24806	Tp57577_TGAC_v2_LG4	4744602	4745836	-	1
Tp57577_TGAC_v2_gene33205	Tp57577_TGAC_v2_LG6	6168672	6173885	+	2
Tp57577_TGAC_v2_gene23143	Tp57577_TGAC_v2_scaf_987	15952	17012	-	2
Tp57577_TGAC_v2_gene21260	Tp57577_TGAC_v2_scaf_378	140712	148383	+	5
Tp57577_TGAC_v2_gene35740	Tp57577_TGAC_v2_scaf_668	26761	32420	-	2
Tp57577_TGAC_v2_gene16134	Tp57577_TGAC_v2_LG3	21639294	21641626	-	3
Tp57577_TGAC_v2_gene25128	Tp57577_TGAC_v2_LG2	12772030	12778010	-	3
Tp57577_TGAC_v2_gene2753	Tp57577_TGAC_v2_LG1	12434116	12436294	+	3
Tp57577_TGAC_v2_gene2695	Tp57577_TGAC_v2_LG2	20547750	20549366	-	4
Tp57577_TGAC_v2_gene17357	Tp57577_TGAC_v2_LG5	13463058	13466552	+	1
Tp57577_TGAC_v2_gene19490	Tp57577_TGAC_v2_LG4	19654042	19656139	-	2
Tp57577_TGAC_v2_gene28190	Tp57577_TGAC_v2_scaf_880	18835	20266	+	1
Tp57577_TGAC_v2_gene11520	Tp57577_TGAC_v2_LG7	14966309	14971318	+	4
Tp57577_TGAC_v2_gene26482	Tp57577_TGAC_v2_LG4	3818032	3821258	-	2
Tp57577_TGAC_v2_gene5996	Tp57577_TGAC_v2_LG2	22235079	22240110	-	4
Tp57577_TGAC_v2_gene25536	Tp57577_TGAC_v2_LG3	30183728	30188520	+	1
Tp57577_TGAC_v2_gene23967	Tp57577_TGAC_v2_LG1	12181917	12186315	-	1
Tp57577_TGAC_v2_gene25908	Tp57577_TGAC_v2_LG2	29038918	29044000	+	5
Tp57577_TGAC_v2_gene17465	Tp57577_TGAC_v2_LG6	10939702	10954001	+	3
Tp57577_TGAC_v2_gene16192	Tp57577_TGAC_v2_LG2	4109275	4112618	-	2
Tp57577_TGAC_v2_gene36745	Tp57577_TGAC_v2_LG2	23164450	23170694	-	3
Tp57577_TGAC_v2_gene3298	Tp57577_TGAC_v2_scaf_82	472650	480406	-	1
Tp57577_TGAC_v2_gene1429	Tp57577_TGAC_v2_LG4	23207797	23212565	-	3
Tp57577_TGAC_v2_gene21760	Tp57577_TGAC_v2_LG4	15015364	15015672	+	1
Tp57577_TGAC_v2_gene33952	Tp57577_TGAC_v2_scaf_106	11659	14526	-	2
Tp57577_TGAC_v2_gene8363	Tp57577_TGAC_v2_LG4	18693854	18699616	+	6
Tp57577_TGAC_v2_gene17531	Tp57577_TGAC_v2_scaf_222	23118	25639	+	3
Tp57577_TGAC_v2_gene3467	Tp57577_TGAC_v2_LG4	11655669	11659314	-	3
Tp57577_TGAC_v2_gene16872	Tp57577_TGAC_v2_scaf_259	145140	147200	-	3
Tp57577_TGAC_v2_gene23543	Tp57577_TGAC_v2_LG4	17843404	17849034	-	5
Tp57577_TGAC_v2_gene15595	Tp57577_TGAC_v2_scaf_251	80902	107718	-	4
Tp57577_TGAC_v2_gene38007	Tp57577_TGAC_v2_LG2	32185071	32185902	+	1
Tp57577_TGAC_v2_gene5519	Tp57577_TGAC_v2_LG1	1517046	1519789	+	1
Tp57577_TGAC_v2_gene32622	Tp57577_TGAC_v2_LG2	29520082	29522762	+	3
Tp57577_TGAC_v2_gene9374	Tp57577_TGAC_v2_scaf_558	68379	72251	+	1
Tp57577_TGAC_v2_gene21519	Tp57577_TGAC_v2_scaf_16785	1	432	+	1
Tp57577_TGAC_v2_gene35289	Tp57577_TGAC_v2_scaf_636	116472	117056	-	1
Tp57577_TGAC_v2_gene16175	Tp57577_TGAC_v2_LG7	10758860	10772570	-	3
Tp57577_TGAC_v2_gene1084	Tp57577_TGAC_v2_LG6	12408646	12409310	-	1
Tp57577_TGAC_v2_gene24657	Tp57577_TGAC_v2_scaf_1273	7763	12381	+	9
Tp57577_TGAC_v2_gene19834	Tp57577_TGAC_v2_LG5	4862559	4868420	+	2
Tp57577_TGAC_v2_gene38289	Tp57577_TGAC_v2_LG2	19696315	19700992	+	2
Tp57577_TGAC_v2_gene11710	Tp57577_TGAC_v2_LG4	6862326	6866848	-	4
Tp57577_TGAC_v2_gene12215	Tp57577_TGAC_v2_LG3	28945786	28949797	+	1
Tp57577_TGAC_v2_gene13468	Tp57577_TGAC_v2_LG2	8108566	8116525	-	5
Tp57577_TGAC_v2_gene21960	Tp57577_TGAC_v2_scaf_1384	21847	22220	+	1
Tp57577_TGAC_v2_gene33423	Tp57577_TGAC_v2_LG6	19903487	19909140	-	2
Tp57577_TGAC_v2_gene17849	Tp57577_TGAC_v2_scaf_365	114770	120206	+	2
Tp57577_TGAC_v2_gene11384	Tp57577_TGAC_v2_scaf_2613	1542	3457	+	1
Tp57577_TGAC_v2_gene23863	Tp57577_TGAC_v2_LG4	21776892	21782966	-	3
Tp57577_TGAC_v2_gene12593	Tp57577_TGAC_v2_LG2	24463141	24469530	+	1
Tp57577_TGAC_v2_gene18879	Tp57577_TGAC_v2_LG4	8850537	8852102	+	1
Tp57577_TGAC_v2_gene34377	Tp57577_TGAC_v2_LG1	25933762	25938353	-	4
Tp57577_TGAC_v2_gene30444	Tp57577_TGAC_v2_LG3	26245113	26250608	+	4
Tp57577_TGAC_v2_gene15334	Tp57577_TGAC_v2_scaf_588	50099	60272	+	3
Tp57577_TGAC_v2_gene7926	Tp57577_TGAC_v2_LG5	1270808	1272912	+	1
Tp57577_TGAC_v2_gene11629	Tp57577_TGAC_v2_LG7	14973314	14980723	+	2
Tp57577_TGAC_v2_gene6252	Tp57577_TGAC_v2_LG3	5686623	5691358	+	2
Tp57577_TGAC_v2_gene36352	Tp57577_TGAC_v2_scaf_3074	1717	3674	+	1
Tp57577_TGAC_v2_gene28722	Tp57577_TGAC_v2_LG7	19596862	19602656	-	4
Tp57577_TGAC_v2_gene13877	Tp57577_TGAC_v2_LG1	1924988	1930402	-	4
Tp57577_TGAC_v2_gene9638	Tp57577_TGAC_v2_LG6	1905921	1908547	+	6
Tp57577_TGAC_v2_gene8850	Tp57577_TGAC_v2_scaf_519	106813	119239	+	2
Tp57577_TGAC_v2_gene10916	Tp57577_TGAC_v2_scaf_4540	1488	2818	-	2
Tp57577_TGAC_v2_gene30006	Tp57577_TGAC_v2_LG5	10956760	10965607	-	9
Tp57577_TGAC_v2_gene2658	Tp57577_TGAC_v2_LG2	20739297	20744957	+	4
Tp57577_TGAC_v2_gene24280	Tp57577_TGAC_v2_scaf_1254	878	3642	+	2
Tp57577_TGAC_v2_gene18263	Tp57577_TGAC_v2_scaf_359	142636	148523	+	6
Tp57577_TGAC_v2_gene5105	Tp57577_TGAC_v2_LG3	24584879	24587890	+	3
Tp57577_TGAC_v2_gene20548	Tp57577_TGAC_v2_scaf_6457	318	1084	+	1
Tp57577_TGAC_v2_gene17236	Tp57577_TGAC_v2_LG4	20765591	20770174	+	2
Tp57577_TGAC_v2_gene17267	Tp57577_TGAC_v2_LG2	17328038	17330595	-	4
Tp57577_TGAC_v2_gene19864	Tp57577_TGAC_v2_scaf_322	123992	128125	-	2
Tp57577_TGAC_v2_gene27309	Tp57577_TGAC_v2_scaf_1052	21789	33850	+	13
Tp57577_TGAC_v2_gene35827	Tp57577_TGAC_v2_scaf_663	101807	106853	+	2
Tp57577_TGAC_v2_gene38374	Tp57577_TGAC_v2_LG5	11699695	11709202	-	1
Tp57577_TGAC_v2_gene22443	Tp57577_TGAC_v2_scaf_681	99929	101124	+	1
Tp57577_TGAC_v2_gene33126	Tp57577_TGAC_v2_scaf_119	57087	57669	+	1
Tp57577_TGAC_v2_gene22687	Tp57577_TGAC_v2_scaf_972	62371	65847	-	1
Tp57577_TGAC_v2_gene26279	Tp57577_TGAC_v2_LG1	967705	968653	-	1
Tp57577_TGAC_v2_gene1572	Tp57577_TGAC_v2_scaf_74	169310	170571	-	2
Tp57577_TGAC_v2_gene2118	Tp57577_TGAC_v2_LG2	25962625	25966986	+	2
Tp57577_TGAC_v2_gene16831	Tp57577_TGAC_v2_LG4	13386771	13387637	-	2
Tp57577_TGAC_v2_gene29738	Tp57577_TGAC_v2_scaf_761	82098	95847	-	18
Tp57577_TGAC_v2_gene32739	Tp57577_TGAC_v2_scaf_188	96544	98654	+	2
Tp57577_TGAC_v2_gene21978	Tp57577_TGAC_v2_scaf_1395	1	1598	-	2
Tp57577_TGAC_v2_gene34982	Tp57577_TGAC_v2_LG4	5166989	5170065	-	1
Tp57577_TGAC_v2_gene25162	Tp57577_TGAC_v2_scaf_174	251271	256616	+	3
Tp57577_TGAC_v2_gene39594	Tp57577_TGAC_v2_LG3	17	1139	-	1
Tp57577_TGAC_v2_gene12764	Tp57577_TGAC_v2_LG3	2994515	2997365	-	2
Tp57577_TGAC_v2_gene32618	Tp57577_TGAC_v2_LG2	29535996	29539989	-	2
Tp57577_TGAC_v2_gene27535	Tp57577_TGAC_v2_scaf_1080	31380	35724	+	3
Tp57577_TGAC_v2_gene36183	Tp57577_TGAC_v2_scaf_3014	2138	3235	-	1
Tp57577_TGAC_v2_gene9185	Tp57577_TGAC_v2_LG2	3217929	3220373	-	2
Tp57577_TGAC_v2_gene9224	Tp57577_TGAC_v2_LG7	26284294	26288079	-	3
Tp57577_TGAC_v2_gene19778	Tp57577_TGAC_v2_scaf_326	97347	100207	+	2
Tp57577_TGAC_v2_gene12569	Tp57577_TGAC_v2_LG2	24266755	24268533	-	2
Tp57577_TGAC_v2_gene32513	Tp57577_TGAC_v2_LG5	6437035	6437931	-	2
Tp57577_TGAC_v2_gene19906	Tp57577_TGAC_v2_scaf_328	255479	260227	-	1
Tp57577_TGAC_v2_gene39223	Tp57577_TGAC_v2_LG3	17593796	17605654	-	3
Tp57577_TGAC_v2_gene13990	Tp57577_TGAC_v2_LG1	11789596	11792214	-	3
Tp57577_TGAC_v2_gene17600	Tp57577_TGAC_v2_scaf_223	62656	67589	-	2
Tp57577_TGAC_v2_gene24331	Tp57577_TGAC_v2_LG6	11762827	11768525	+	2
Tp57577_TGAC_v2_gene23575	Tp57577_TGAC_v2_LG3	23658848	23674820	-	1
Tp57577_TGAC_v2_gene2224	Tp57577_TGAC_v2_LG3	3446581	3452476	-	5
Tp57577_TGAC_v2_gene34799	Tp57577_TGAC_v2_scaf_617	56904	71831	-	6
Tp57577_TGAC_v2_gene17233	Tp57577_TGAC_v2_LG4	20779048	20786257	+	2
Tp57577_TGAC_v2_gene40475	Tp57577_TGAC_v2_scaf_23274	95	554	-	1
Tp57577_TGAC_v2_gene4868	Tp57577_TGAC_v2_LG1	6044551	6049827	-	1
Tp57577_TGAC_v2_gene27429	Tp57577_TGAC_v2_scaf_1079	34543	35433	-	1
Tp57577_TGAC_v2_gene11349	Tp57577_TGAC_v2_scaf_459	157913	164044	-	1
Tp57577_TGAC_v2_gene11881	Tp57577_TGAC_v2_LG3	12053920	12062044	-	3
Tp57577_TGAC_v2_gene10701	Tp57577_TGAC_v2_scaf_212	312144	314143	-	3
Tp57577_TGAC_v2_gene7984	Tp57577_TGAC_v2_LG4	1381248	1389487	-	2
Tp57577_TGAC_v2_gene22749	Tp57577_TGAC_v2_scaf_964	56439	69437	-	13
Tp57577_TGAC_v2_gene19242	Tp57577_TGAC_v2_scaf_348	29423	30597	+	1
Tp57577_TGAC_v2_gene34128	Tp57577_TGAC_v2_LG4	17458014	17461218	-	3
Tp57577_TGAC_v2_gene5346	Tp57577_TGAC_v2_LG2	23679660	23683362	-	1
Tp57577_TGAC_v2_gene15400	Tp57577_TGAC_v2_scaf_584	63757	64810	-	1
Tp57577_TGAC_v2_gene38581	Tp57577_TGAC_v2_LG7	2596460	2605573	+	12
Tp57577_TGAC_v2_gene1518	Tp57577_TGAC_v2_LG5	14778913	14782290	-	4
Tp57577_TGAC_v2_gene10622	Tp57577_TGAC_v2_scaf_214	156241	157618	+	1
Tp57577_TGAC_v2_gene14528	Tp57577_TGAC_v2_scaf_439	120553	124567	+	1
Tp57577_TGAC_v2_gene32730	Tp57577_TGAC_v2_scaf_188	262436	266241	-	3
Tp57577_TGAC_v2_gene11801	Tp57577_TGAC_v2_LG3	12127385	12131186	+	1
Tp57577_TGAC_v2_gene2410	Tp57577_TGAC_v2_LG2	12171600	12172724	+	2
Tp57577_TGAC_v2_gene40092	Tp57577_TGAC_v2_LG7	19704209	19704956	-	1
Tp57577_TGAC_v2_gene11486	Tp57577_TGAC_v2_LG7	14587282	14592432	+	7
Tp57577_TGAC_v2_gene37598	Tp57577_TGAC_v2_LG5	8558151	8560059	-	1
Tp57577_TGAC_v2_gene35899	Tp57577_TGAC_v2_scaf_666	124581	126634	-	1
Tp57577_TGAC_v2_gene24695	Tp57577_TGAC_v2_scaf_933	9260	13915	-	2
Tp57577_TGAC_v2_gene28554	Tp57577_TGAC_v2_scaf_1035	49857	50582	+	1
Tp57577_TGAC_v2_gene23352	Tp57577_TGAC_v2_LG6	2585611	2586886	+	2
Tp57577_TGAC_v2_gene27958	Tp57577_TGAC_v2_scaf_871	32784	33242	+	1
Tp57577_TGAC_v2_gene32871	Tp57577_TGAC_v2_LG7	4252044	4257920	+	5
Tp57577_TGAC_v2_gene15975	Tp57577_TGAC_v2_LG4	21343595	21348375	+	2
Tp57577_TGAC_v2_gene32116	Tp57577_TGAC_v2_scaf_192	237827	238821	-	2
Tp57577_TGAC_v2_gene38904	Tp57577_TGAC_v2_LG1	17845987	17850997	-	2
Tp57577_TGAC_v2_gene16019	Tp57577_TGAC_v2_LG2	19081718	19087540	-	3
Tp57577_TGAC_v2_gene15419	Tp57577_TGAC_v2_scaf_580	110720	112769	+	1
Tp57577_TGAC_v2_gene24843	Tp57577_TGAC_v2_scaf_171	43826	45030	+	2
Tp57577_TGAC_v2_gene3493	Tp57577_TGAC_v2_LG4	11556629	11559873	+	1
Tp57577_TGAC_v2_gene18589	Tp57577_TGAC_v2_LG1	13310479	13311883	-	2
Tp57577_TGAC_v2_gene15748	Tp57577_TGAC_v2_LG1	23736663	23740560	+	4
Tp57577_TGAC_v2_gene39001	Tp57577_TGAC_v2_LG7	8591269	8594259	-	3
Tp57577_TGAC_v2_gene10358	Tp57577_TGAC_v2_LG2	13668757	13669202	+	1
Tp57577_TGAC_v2_gene35611	Tp57577_TGAC_v2_scaf_640	114284	117832	+	2
Tp57577_TGAC_v2_gene27196	Tp57577_TGAC_v2_scaf_1096	29036	31118	-	1
Tp57577_TGAC_v2_gene17957	Tp57577_TGAC_v2_LG3	15324066	15330533	-	2
Tp57577_TGAC_v2_gene37635	Tp57577_TGAC_v2_LG5	8981774	8987065	+	3
Tp57577_TGAC_v2_gene21416	Tp57577_TGAC_v2_LG5	11064486	11068024	-	4
Tp57577_TGAC_v2_gene21057	Tp57577_TGAC_v2_LG2	9818854	9821302	+	3
Tp57577_TGAC_v2_gene21406	Tp57577_TGAC_v2_scaf_372	61593	62348	-	1
Tp57577_TGAC_v2_gene35189	Tp57577_TGAC_v2_scaf_2458	159	5659	+	5
Tp57577_TGAC_v2_gene17552	Tp57577_TGAC_v2_scaf_222	10058	12453	-	1
Tp57577_TGAC_v2_gene34048	Tp57577_TGAC_v2_LG2	28718056	28719220	+	2
Tp57577_TGAC_v2_gene24384	Tp57577_TGAC_v2_LG3	4843363	4850882	-	5
Tp57577_TGAC_v2_gene29805	Tp57577_TGAC_v2_LG7	18596449	18597900	-	1
Tp57577_TGAC_v2_gene2904	Tp57577_TGAC_v2_LG3	6314184	6321233	+	10
Tp57577_TGAC_v2_gene20042	Tp57577_TGAC_v2_LG2	18699333	18701564	+	3
Tp57577_TGAC_v2_gene13155	Tp57577_TGAC_v2_LG1	17553539	17555754	+	2
Tp57577_TGAC_v2_gene5697	Tp57577_TGAC_v2_LG1	14611319	14616408	+	4
Tp57577_TGAC_v2_gene992	Tp57577_TGAC_v2_scaf_6352	43	2367	+	1
Tp57577_TGAC_v2_gene37759	Tp57577_TGAC_v2_LG1	19294097	19297727	+	1
Tp57577_TGAC_v2_gene30120	Tp57577_TGAC_v2_scaf_485	160812	165781	+	3
Tp57577_TGAC_v2_gene15333	Tp57577_TGAC_v2_scaf_588	41019	45252	+	2
Tp57577_TGAC_v2_gene40267	Tp57577_TGAC_v2_scaf_1464	12820	13958	+	1
Tp57577_TGAC_v2_gene13725	Tp57577_TGAC_v2_LG4	9207126	9222463	-	3
Tp57577_TGAC_v2_gene14432	Tp57577_TGAC_v2_scaf_437	134427	138387	-	1
Tp57577_TGAC_v2_gene1165	Tp57577_TGAC_v2_LG4	659098	661473	-	2
Tp57577_TGAC_v2_gene25578	Tp57577_TGAC_v2_LG3	22011042	22013320	-	2
Tp57577_TGAC_v2_gene30819	Tp57577_TGAC_v2_LG6	19240926	19245265	+	2
Tp57577_TGAC_v2_gene30403	Tp57577_TGAC_v2_scaf_748	70455	73327	-	1
Tp57577_TGAC_v2_gene2042	Tp57577_TGAC_v2_LG5	4240885	4245983	+	2
Tp57577_TGAC_v2_gene33563	Tp57577_TGAC_v2_LG6	20619162	20619713	+	1
Tp57577_TGAC_v2_gene2899	Tp57577_TGAC_v2_LG3	6311341	6313010	+	1
Tp57577_TGAC_v2_gene14862	Tp57577_TGAC_v2_scaf_596	22785	30617	+	1
Tp57577_TGAC_v2_gene8745	Tp57577_TGAC_v2_scaf_513	88213	92390	-	1
Tp57577_TGAC_v2_gene26769	Tp57577_TGAC_v2_LG1	28101659	28104945	-	2
Tp57577_TGAC_v2_gene32443	Tp57577_TGAC_v2_scaf_193	282106	283307	+	1
Tp57577_TGAC_v2_gene21250	Tp57577_TGAC_v2_scaf_378	230690	231312	+	1
Tp57577_TGAC_v2_gene26348	Tp57577_TGAC_v2_LG7	22916913	22920824	+	3
Tp57577_TGAC_v2_gene14904	Tp57577_TGAC_v2_scaf_594	144314	144635	+	1
Tp57577_TGAC_v2_gene19841	Tp57577_TGAC_v2_LG5	4852941	4857436	+	2
Tp57577_TGAC_v2_gene26917	Tp57577_TGAC_v2_LG6	8718178	8718469	+	1
Tp57577_TGAC_v2_gene2991	Tp57577_TGAC_v2_LG4	26938584	26957753	-	2
Tp57577_TGAC_v2_gene5717	Tp57577_TGAC_v2_LG6	15603201	15610170	+	3
Tp57577_TGAC_v2_gene10248	Tp57577_TGAC_v2_LG6	8547078	8553723	-	7
Tp57577_TGAC_v2_gene30554	Tp57577_TGAC_v2_LG1	3929478	3930042	+	1
Tp57577_TGAC_v2_gene5961	Tp57577_TGAC_v2_LG2	21965670	21967948	+	3
Tp57577_TGAC_v2_gene32471	Tp57577_TGAC_v2_scaf_193	77879	84636	+	2
Tp57577_TGAC_v2_gene10595	Tp57577_TGAC_v2_scaf_215	260278	264211	+	2
Tp57577_TGAC_v2_gene25506	Tp57577_TGAC_v2_LG3	30324198	30324899	-	1
Tp57577_TGAC_v2_gene32588	Tp57577_TGAC_v2_scaf_181	123829	134786	+	12
Tp57577_TGAC_v2_gene35830	Tp57577_TGAC_v2_scaf_663	26102	26552	+	1
Tp57577_TGAC_v2_gene21803	Tp57577_TGAC_v2_LG2	2917721	2920771	-	1
Tp57577_TGAC_v2_gene14378	Tp57577_TGAC_v2_scaf_431	137574	142322	+	2
Tp57577_TGAC_v2_gene27679	Tp57577_TGAC_v2_scaf_856	28724	30578	+	1
Tp57577_TGAC_v2_gene16089	Tp57577_TGAC_v2_LG6	20105243	20108964	+	1
Tp57577_TGAC_v2_gene30945	Tp57577_TGAC_v2_LG1	24020861	24024322	+	1
Tp57577_TGAC_v2_gene16569	Tp57577_TGAC_v2_scaf_266	9099	12130	+	1
Tp57577_TGAC_v2_gene19116	Tp57577_TGAC_v2_LG6	6640236	6641986	-	1
Tp57577_TGAC_v2_gene9581	Tp57577_TGAC_v2_LG3	9466479	9467415	+	1
Tp57577_TGAC_v2_gene27512	Tp57577_TGAC_v2_LG1	26849273	26851742	-	2
Tp57577_TGAC_v2_gene2442	Tp57577_TGAC_v2_LG1	544063	547255	-	2
Tp57577_TGAC_v2_gene16778	Tp57577_TGAC_v2_scaf_256	274750	282181	+	7
Tp57577_TGAC_v2_gene7611	Tp57577_TGAC_v2_scaf_546	85008	89522	-	1
Tp57577_TGAC_v2_gene21348	Tp57577_TGAC_v2_LG2	121843	130721	+	3
Tp57577_TGAC_v2_gene34052	Tp57577_TGAC_v2_LG2	28575200	28575903	+	2
Tp57577_TGAC_v2_gene32714	Tp57577_TGAC_v2_LG3	675338	678585	-	1
Tp57577_TGAC_v2_gene9102	Tp57577_TGAC_v2_scaf_529	79449	79741	+	1
Tp57577_TGAC_v2_gene25455	Tp57577_TGAC_v2_scaf_162	12990	18039	+	5
Tp57577_TGAC_v2_gene4470	Tp57577_TGAC_v2_LG7	3838002	3839741	+	2
Tp57577_TGAC_v2_gene29383	Tp57577_TGAC_v2_scaf_1702	1	502	+	1
Tp57577_TGAC_v2_gene27960	Tp57577_TGAC_v2_scaf_871	47626	51136	+	2
Tp57577_TGAC_v2_gene24385	Tp57577_TGAC_v2_LG3	4935530	4937316	-	2
Tp57577_TGAC_v2_gene26839	Tp57577_TGAC_v2_LG5	13039841	13042902	-	2
Tp57577_TGAC_v2_gene1658	Tp57577_TGAC_v2_LG6	2736715	2739059	+	3
Tp57577_TGAC_v2_gene18218	Tp57577_TGAC_v2_LG6	16041267	16042258	+	1
Tp57577_TGAC_v2_gene3004	Tp57577_TGAC_v2_LG4	27216521	27220148	-	3
Tp57577_TGAC_v2_gene14922	Tp57577_TGAC_v2_LG7	16999138	17002490	-	1
Tp57577_TGAC_v2_gene11861	Tp57577_TGAC_v2_LG3	11871576	11876186	-	2
Tp57577_TGAC_v2_gene32848	Tp57577_TGAC_v2_LG7	4375849	4377369	-	1
Tp57577_TGAC_v2_gene30126	Tp57577_TGAC_v2_scaf_485	138153	145085	-	9
Tp57577_TGAC_v2_gene20984	Tp57577_TGAC_v2_LG2	30080093	30085205	+	1
Tp57577_TGAC_v2_gene26372	Tp57577_TGAC_v2_LG1	22871350	22874432	+	3
Tp57577_TGAC_v2_gene9284	Tp57577_TGAC_v2_LG6	2187590	2192842	-	3
Tp57577_TGAC_v2_gene17870	Tp57577_TGAC_v2_scaf_366	14796	15151	-	1
Tp57577_TGAC_v2_gene27480	Tp57577_TGAC_v2_scaf_1084	15231	18579	+	8
Tp57577_TGAC_v2_gene28916	Tp57577_TGAC_v2_LG7	23179937	23189967	-	11
Tp57577_TGAC_v2_gene2787	Tp57577_TGAC_v2_LG1	9588509	9592619	-	1
Tp57577_TGAC_v2_gene24159	Tp57577_TGAC_v2_LG4	21705315	21707466	-	2
Tp57577_TGAC_v2_gene25014	Tp57577_TGAC_v2_LG7	22341050	22342352	-	1
Tp57577_TGAC_v2_gene39038	Tp57577_TGAC_v2_LG6	18321150	18324048	-	3
Tp57577_TGAC_v2_gene29502	Tp57577_TGAC_v2_scaf_8850	371	1654	+	2
Tp57577_TGAC_v2_gene30345	Tp57577_TGAC_v2_LG6	15246559	15253663	-	7
Tp57577_TGAC_v2_gene8402	Tp57577_TGAC_v2_scaf_275	71103	75316	-	2
Tp57577_TGAC_v2_gene25736	Tp57577_TGAC_v2_scaf_164	121991	126038	-	3
Tp57577_TGAC_v2_gene8966	Tp57577_TGAC_v2_LG2	3100393	3101945	+	1
Tp57577_TGAC_v2_gene15546	Tp57577_TGAC_v2_LG4	18411210	18412592	+	3
Tp57577_TGAC_v2_gene8789	Tp57577_TGAC_v2_scaf_512	54940	56562	-	1
Tp57577_TGAC_v2_gene12657	Tp57577_TGAC_v2_LG2	24534266	24536986	-	2
Tp57577_TGAC_v2_gene29855	Tp57577_TGAC_v2_scaf_481	167475	169992	+	4
Tp57577_TGAC_v2_gene29212	Tp57577_TGAC_v2_scaf_1001	26108	30772	+	3
Tp57577_TGAC_v2_gene14654	Tp57577_TGAC_v2_scaf_465	35840	36947	-	1
Tp57577_TGAC_v2_gene12360	Tp57577_TGAC_v2_LG7	10168637	10170072	+	1
Tp57577_TGAC_v2_gene37097	Tp57577_TGAC_v2_LG2	26868102	26868701	-	1
Tp57577_TGAC_v2_gene21544	Tp57577_TGAC_v2_scaf_399	115515	119489	-	2
Tp57577_TGAC_v2_gene30324	Tp57577_TGAC_v2_scaf_479	84451	84989	-	1
Tp57577_TGAC_v2_gene10303	Tp57577_TGAC_v2_scaf_566	82104	84382	+	1
Tp57577_TGAC_v2_gene18462	Tp57577_TGAC_v2_scaf_1336	28775	30107	-	1
Tp57577_TGAC_v2_gene36804	Tp57577_TGAC_v2_LG4	19004718	19008873	-	9
Tp57577_TGAC_v2_gene2837	Tp57577_TGAC_v2_LG3	13498670	13499989	+	1
Tp57577_TGAC_v2_gene15082	Tp57577_TGAC_v2_scaf_575	126844	128494	+	1
Tp57577_TGAC_v2_gene25061	Tp57577_TGAC_v2_LG2	4406633	4410295	+	1
Tp57577_TGAC_v2_gene11751	Tp57577_TGAC_v2_LG4	7378898	7382597	+	1
Tp57577_TGAC_v2_gene7843	Tp57577_TGAC_v2_scaf_290	71329	79035	+	4
Tp57577_TGAC_v2_gene14450	Tp57577_TGAC_v2_LG5	2153023	2157784	-	1
Tp57577_TGAC_v2_gene11360	Tp57577_TGAC_v2_scaf_459	135443	138675	+	4
Tp57577_TGAC_v2_gene4176	Tp57577_TGAC_v2_LG7	27944902	27947554	+	3
Tp57577_TGAC_v2_gene33737	Tp57577_TGAC_v2_scaf_5316	240	2188	-	1
Tp57577_TGAC_v2_gene7924	Tp57577_TGAC_v2_LG5	1304458	1309557	-	2
Tp57577_TGAC_v2_gene30379	Tp57577_TGAC_v2_LG3	10446228	10447931	+	1
Tp57577_TGAC_v2_gene21039	Tp57577_TGAC_v2_scaf_385	125948	127748	+	1
Tp57577_TGAC_v2_gene6384	Tp57577_TGAC_v2_LG7	29951113	29954550	-	6
Tp57577_TGAC_v2_gene22719	Tp57577_TGAC_v2_scaf_978	49541	54807	+	2
Tp57577_TGAC_v2_gene18618	Tp57577_TGAC_v2_LG1	13469699	13475051	+	2
Tp57577_TGAC_v2_gene10182	Tp57577_TGAC_v2_LG6	20483846	20487112	-	2
Tp57577_TGAC_v2_gene9797	Tp57577_TGAC_v2_scaf_200	156510	164558	+	2
Tp57577_TGAC_v2_gene11632	Tp57577_TGAC_v2_LG7	14628450	14630994	-	4
Tp57577_TGAC_v2_gene16259	Tp57577_TGAC_v2_LG4	13480297	13483839	+	1
Tp57577_TGAC_v2_gene8060	Tp57577_TGAC_v2_LG4	13829073	13831095	-	1
Tp57577_TGAC_v2_gene16048	Tp57577_TGAC_v2_scaf_235	224030	224458	+	1
Tp57577_TGAC_v2_gene30670	Tp57577_TGAC_v2_LG7	24261189	24264527	-	2
Tp57577_TGAC_v2_gene20013	Tp57577_TGAC_v2_LG2	18703105	18712709	-	4
Tp57577_TGAC_v2_gene8512	Tp57577_TGAC_v2_scaf_298	204867	212017	+	1
Tp57577_TGAC_v2_gene23197	Tp57577_TGAC_v2_LG6	13855315	13858340	+	7
Tp57577_TGAC_v2_gene5992	Tp57577_TGAC_v2_LG2	22220990	22225025	+	2
Tp57577_TGAC_v2_gene25460	Tp57577_TGAC_v2_scaf_162	274311	283426	-	2
Tp57577_TGAC_v2_gene2354	Tp57577_TGAC_v2_LG2	12351128	12363351	-	2
Tp57577_TGAC_v2_gene29749	Tp57577_TGAC_v2_scaf_768	19092	22945	-	2
Tp57577_TGAC_v2_gene29034	Tp57577_TGAC_v2_scaf_1003	47826	48472	-	1
Tp57577_TGAC_v2_gene33792	Tp57577_TGAC_v2_LG3	27479424	27484224	-	4
Tp57577_TGAC_v2_gene31664	Tp57577_TGAC_v2_scaf_716	101425	102686	-	1
Tp57577_TGAC_v2_gene30378	Tp57577_TGAC_v2_LG3	10495393	10503911	-	5
Tp57577_TGAC_v2_gene26711	Tp57577_TGAC_v2_LG2	14478623	14482606	-	1
Tp57577_TGAC_v2_gene34135	Tp57577_TGAC_v2_LG4	17462052	17469626	+	1
Tp57577_TGAC_v2_gene21069	Tp57577_TGAC_v2_LG2	9810337	9814506	+	6
Tp57577_TGAC_v2_gene9372	Tp57577_TGAC_v2_scaf_558	7845	13401	+	4
Tp57577_TGAC_v2_gene16677	Tp57577_TGAC_v2_LG5	12582054	12584660	-	3
Tp57577_TGAC_v2_gene22528	Tp57577_TGAC_v2_scaf_697	35812	36435	-	1
Tp57577_TGAC_v2_gene21805	Tp57577_TGAC_v2_scaf_9656	1202	1762	+	1
Tp57577_TGAC_v2_gene14123	Tp57577_TGAC_v2_scaf_440	48912	60246	-	1
Tp57577_TGAC_v2_gene31556	Tp57577_TGAC_v2_LG4	5630920	5635625	-	2
Tp57577_TGAC_v2_gene4268	Tp57577_TGAC_v2_scaf_34	783755	800743	-	5
Tp57577_TGAC_v2_gene6286	Tp57577_TGAC_v2_LG3	5754357	5755980	+	1
Tp57577_TGAC_v2_gene21275	Tp57577_TGAC_v2_LG5	15137715	15138306	-	1
Tp57577_TGAC_v2_gene36901	Tp57577_TGAC_v2_LG1	20092536	20097961	-	3
Tp57577_TGAC_v2_gene36694	Tp57577_TGAC_v2_LG2	1746899	1752425	-	1
Tp57577_TGAC_v2_gene11613	Tp57577_TGAC_v2_LG7	15086679	15089027	-	1
Tp57577_TGAC_v2_gene25951	Tp57577_TGAC_v2_scaf_912	17159	18436	+	1
Tp57577_TGAC_v2_gene22812	Tp57577_TGAC_v2_LG3	1241352	1247443	+	7
Tp57577_TGAC_v2_gene18656	Tp57577_TGAC_v2_LG6	16176426	16186383	+	6
Tp57577_TGAC_v2_gene36968	Tp57577_TGAC_v2_LG1	19870429	19872031	-	1
Tp57577_TGAC_v2_gene19201	Tp57577_TGAC_v2_LG4	4280224	4286386	-	5
Tp57577_TGAC_v2_gene1907	Tp57577_TGAC_v2_LG1	13734892	13738160	+	1
Tp57577_TGAC_v2_gene17079	Tp57577_TGAC_v2_LG3	9005768	9011275	+	11
Tp57577_TGAC_v2_gene12736	Tp57577_TGAC_v2_LG3	2459971	2461607	+	4
Tp57577_TGAC_v2_gene2621	Tp57577_TGAC_v2_LG1	7197716	7201607	+	4
Tp57577_TGAC_v2_gene22592	Tp57577_TGAC_v2_scaf_11459	1482	1785	-	1
Tp57577_TGAC_v2_gene24941	Tp57577_TGAC_v2_scaf_177	72450	74868	+	2
Tp57577_TGAC_v2_gene5874	Tp57577_TGAC_v2_LG6	13129872	13136538	+	3
Tp57577_TGAC_v2_gene12950	Tp57577_TGAC_v2_LG3	3232290	3242598	-	4
Tp57577_TGAC_v2_gene10019	Tp57577_TGAC_v2_scaf_509	24754	25533	-	1
Tp57577_TGAC_v2_gene32505	Tp57577_TGAC_v2_LG5	6550155	6550659	+	1
Tp57577_TGAC_v2_gene33680	Tp57577_TGAC_v2_LG7	15500913	15504717	+	1
Tp57577_TGAC_v2_gene37542	Tp57577_TGAC_v2_LG5	7713206	7715587	-	2
Tp57577_TGAC_v2_gene34514	Tp57577_TGAC_v2_scaf_616	18061	20429	-	1
Tp57577_TGAC_v2_gene5146	Tp57577_TGAC_v2_LG3	24194187	24201506	-	3
Tp57577_TGAC_v2_gene31229	Tp57577_TGAC_v2_scaf_1140	14912	21476	+	5
Tp57577_TGAC_v2_gene26254	Tp57577_TGAC_v2_scaf_156	91649	93435	-	1
Tp57577_TGAC_v2_gene9966	Tp57577_TGAC_v2_LG1	13553513	13558476	+	3
Tp57577_TGAC_v2_gene14033	Tp57577_TGAC_v2_LG4	19640732	19643496	-	2
Tp57577_TGAC_v2_gene15786	Tp57577_TGAC_v2_LG4	1700347	1706332	-	3
Tp57577_TGAC_v2_gene15674	Tp57577_TGAC_v2_LG1	23299010	23303954	-	3
Tp57577_TGAC_v2_gene25491	Tp57577_TGAC_v2_LG3	30178584	30180328	-	2
Tp57577_TGAC_v2_gene24262	Tp57577_TGAC_v2_LG5	10540231	10543317	-	1
Tp57577_TGAC_v2_gene2788	Tp57577_TGAC_v2_LG1	9635490	9637648	-	2
Tp57577_TGAC_v2_gene37640	Tp57577_TGAC_v2_LG5	8389225	8392489	-	3
Tp57577_TGAC_v2_gene38677	Tp57577_TGAC_v2_LG4	23866836	23872289	+	2
Tp57577_TGAC_v2_gene16585	Tp57577_TGAC_v2_scaf_266	285917	288345	+	1
Tp57577_TGAC_v2_gene8652	Tp57577_TGAC_v2_LG7	20441906	20444220	+	2
Tp57577_TGAC_v2_gene24957	Tp57577_TGAC_v2_scaf_177	357210	361022	-	3
Tp57577_TGAC_v2_gene17093	Tp57577_TGAC_v2_LG3	8821044	8821914	+	2
Tp57577_TGAC_v2_gene2225	Tp57577_TGAC_v2_LG3	3877216	3878420	+	3
Tp57577_TGAC_v2_gene1716	Tp57577_TGAC_v2_LG3	12778148	12781938	+	4
Tp57577_TGAC_v2_gene16867	Tp57577_TGAC_v2_scaf_259	57767	61647	+	2
Tp57577_TGAC_v2_gene25607	Tp57577_TGAC_v2_LG3	21945330	21946468	-	2
Tp57577_TGAC_v2_gene20152	Tp57577_TGAC_v2_scaf_312	48459	49133	-	2
Tp57577_TGAC_v2_gene3607	Tp57577_TGAC_v2_LG7	23826584	23832376	+	1
Tp57577_TGAC_v2_gene16440	Tp57577_TGAC_v2_LG6	4482169	4483313	+	1
Tp57577_TGAC_v2_gene33484	Tp57577_TGAC_v2_LG6	19623130	19625256	+	1
Tp57577_TGAC_v2_gene29020	Tp57577_TGAC_v2_LG3	26044659	26049509	-	1
Tp57577_TGAC_v2_gene31394	Tp57577_TGAC_v2_scaf_1145	28587	35815	-	3
Tp57577_TGAC_v2_gene19236	Tp57577_TGAC_v2_scaf_345	170410	176193	+	3
Tp57577_TGAC_v2_gene38971	Tp57577_TGAC_v2_LG7	8165890	8171587	-	10
Tp57577_TGAC_v2_gene32393	Tp57577_TGAC_v2_scaf_195	244408	247583	+	3
Tp57577_TGAC_v2_gene19939	Tp57577_TGAC_v2_scaf_329	160358	165700	-	5
Tp57577_TGAC_v2_gene12184	Tp57577_TGAC_v2_LG3	28579949	28582929	+	1
Tp57577_TGAC_v2_gene19534	Tp57577_TGAC_v2_LG6	6026964	6030667	-	3
Tp57577_TGAC_v2_gene36963	Tp57577_TGAC_v2_LG1	20293410	20295566	+	2
Tp57577_TGAC_v2_gene10341	Tp57577_TGAC_v2_scaf_565	102111	102671	+	1
Tp57577_TGAC_v2_gene12506	Tp57577_TGAC_v2_LG7	9892287	9894737	+	1
Tp57577_TGAC_v2_gene12201	Tp57577_TGAC_v2_LG3	28657492	28661086	-	3
Tp57577_TGAC_v2_gene30601	Tp57577_TGAC_v2_scaf_499	146480	159871	-	2
Tp57577_TGAC_v2_gene20629	Tp57577_TGAC_v2_LG7	24569554	24575813	-	1
Tp57577_TGAC_v2_gene21402	Tp57577_TGAC_v2_scaf_372	136865	142781	+	7
Tp57577_TGAC_v2_gene39846	Tp57577_TGAC_v2_scaf_4736	1110	1569	-	1
Tp57577_TGAC_v2_gene33998	Tp57577_TGAC_v2_LG1	10931357	10932822	-	1
Tp57577_TGAC_v2_gene5787	Tp57577_TGAC_v2_LG4	14360176	14364655	+	1
Tp57577_TGAC_v2_gene25467	Tp57577_TGAC_v2_scaf_162	144113	145545	+	2
Tp57577_TGAC_v2_gene27904	Tp57577_TGAC_v2_scaf_874	31392	34589	-	4
Tp57577_TGAC_v2_gene11151	Tp57577_TGAC_v2_scaf_450	61417	62622	-	1
Tp57577_TGAC_v2_gene20270	Tp57577_TGAC_v2_LG7	7823760	7824223	+	1
Tp57577_TGAC_v2_gene14365	Tp57577_TGAC_v2_scaf_430	30603	35945	-	3
Tp57577_TGAC_v2_gene28112	Tp57577_TGAC_v2_scaf_894	24338	28757	-	2
Tp57577_TGAC_v2_gene29396	Tp57577_TGAC_v2_LG2	2651521	2663296	+	2
Tp57577_TGAC_v2_gene36982	Tp57577_TGAC_v2_LG2	26380678	26383091	+	3
Tp57577_TGAC_v2_gene21607	Tp57577_TGAC_v2_LG1	7314344	7327301	-	5
Tp57577_TGAC_v2_gene16115	Tp57577_TGAC_v2_LG3	21570557	21573452	-	1
Tp57577_TGAC_v2_gene36957	Tp57577_TGAC_v2_LG1	20536929	20542980	+	4
Tp57577_TGAC_v2_gene20819	Tp57577_TGAC_v2_scaf_3136	2630	3981	-	1
Tp57577_TGAC_v2_gene9640	Tp57577_TGAC_v2_LG6	1911673	1913037	+	2
Tp57577_TGAC_v2_gene24105	Tp57577_TGAC_v2_LG4	9595769	9596166	+	1
Tp57577_TGAC_v2_gene9428	Tp57577_TGAC_v2_LG2	28294179	28297379	+	1
Tp57577_TGAC_v2_gene18736	Tp57577_TGAC_v2_LG5	6350416	6354964	+	2
Tp57577_TGAC_v2_gene24825	Tp57577_TGAC_v2_LG4	4960628	4962931	+	2
Tp57577_TGAC_v2_gene3092	Tp57577_TGAC_v2_LG1	21846157	21850931	-	1
Tp57577_TGAC_v2_gene8382	Tp57577_TGAC_v2_LG6	1110286	1116812	+	8
Tp57577_TGAC_v2_gene18044	Tp57577_TGAC_v2_LG7	23422479	23423098	+	1
Tp57577_TGAC_v2_gene27379	Tp57577_TGAC_v2_scaf_1062	43071	47890	-	4
Tp57577_TGAC_v2_gene2863	Tp57577_TGAC_v2_LG3	13406191	13408115	+	3
Tp57577_TGAC_v2_gene20982	Tp57577_TGAC_v2_LG2	30108712	30119473	+	10
Tp57577_TGAC_v2_gene35550	Tp57577_TGAC_v2_scaf_638	3151	3711	-	1
Tp57577_TGAC_v2_gene21089	Tp57577_TGAC_v2_scaf_383	148533	152701	-	2
Tp57577_TGAC_v2_gene25917	Tp57577_TGAC_v2_LG2	29252774	29255969	+	1
Tp57577_TGAC_v2_gene14004	Tp57577_TGAC_v2_LG1	11799593	11802768	+	2
Tp57577_TGAC_v2_gene32127	Tp57577_TGAC_v2_scaf_192	92880	103010	+	2
Tp57577_TGAC_v2_gene19183	Tp57577_TGAC_v2_LG4	4332634	4334214	-	1
Tp57577_TGAC_v2_gene26080	Tp57577_TGAC_v2_scaf_153	278886	281302	-	1
Tp57577_TGAC_v2_gene7949	Tp57577_TGAC_v2_LG7	27183011	27187954	-	2
Tp57577_TGAC_v2_gene10021	Tp57577_TGAC_v2_scaf_509	170354	171792	+	1
Tp57577_TGAC_v2_gene5564	Tp57577_TGAC_v2_LG4	28075794	28076997	-	1
Tp57577_TGAC_v2_gene32616	Tp57577_TGAC_v2_LG2	29558743	29559301	+	1
Tp57577_TGAC_v2_gene18760	Tp57577_TGAC_v2_LG2	9005364	9007755	+	1
Tp57577_TGAC_v2_gene3871	Tp57577_TGAC_v2_LG6	17097939	17100435	-	3
Tp57577_TGAC_v2_gene3108	Tp57577_TGAC_v2_LG7	11095250	11097653	-	1
Tp57577_TGAC_v2_gene29570	Tp57577_TGAC_v2_scaf_1189	19173	19804	-	1
Tp57577_TGAC_v2_gene26855	Tp57577_TGAC_v2_LG5	12781813	12786868	-	1
Tp57577_TGAC_v2_gene3160	Tp57577_TGAC_v2_LG7	11536375	11543304	+	8
Tp57577_TGAC_v2_gene33657	Tp57577_TGAC_v2_LG2	5533476	5534604	+	1
Tp57577_TGAC_v2_gene27889	Tp57577_TGAC_v2_scaf_10214	223	1234	-	1
Tp57577_TGAC_v2_gene7503	Tp57577_TGAC_v2_scaf_540	32052	33296	-	1
Tp57577_TGAC_v2_gene38543	Tp57577_TGAC_v2_LG7	2781130	2783814	-	2
Tp57577_TGAC_v2_gene1505	Tp57577_TGAC_v2_LG5	14885480	14890360	-	4
Tp57577_TGAC_v2_gene2089	Tp57577_TGAC_v2_LG2	25909480	25911880	+	4
Tp57577_TGAC_v2_gene17098	Tp57577_TGAC_v2_LG3	8797783	8799935	+	2
Tp57577_TGAC_v2_gene15392	Tp57577_TGAC_v2_scaf_584	15793	21913	-	2
Tp57577_TGAC_v2_gene23895	Tp57577_TGAC_v2_LG4	21890118	21902491	+	6
Tp57577_TGAC_v2_gene29086	Tp57577_TGAC_v2_scaf_9421	43	458	-	1
Tp57577_TGAC_v2_gene12470	Tp57577_TGAC_v2_LG7	9423296	9426646	+	1
Tp57577_TGAC_v2_gene17296	Tp57577_TGAC_v2_LG2	9405738	9407868	+	1
Tp57577_TGAC_v2_gene5319	Tp57577_TGAC_v2_LG2	23973442	23978000	+	9
Tp57577_TGAC_v2_gene12551	Tp57577_TGAC_v2_LG2	24641819	24643873	+	1
Tp57577_TGAC_v2_gene30354	Tp57577_TGAC_v2_LG6	15292671	15296476	+	3
Tp57577_TGAC_v2_gene32363	Tp57577_TGAC_v2_scaf_195	172047	173319	-	1
Tp57577_TGAC_v2_gene4243	Tp57577_TGAC_v2_LG7	28112955	28117608	-	1
Tp57577_TGAC_v2_gene16587	Tp57577_TGAC_v2_scaf_266	81351	83121	+	1
Tp57577_TGAC_v2_gene23218	Tp57577_TGAC_v2_LG2	2757872	2760677	+	2
Tp57577_TGAC_v2_gene37116	Tp57577_TGAC_v2_LG2	26413266	26415688	+	1
Tp57577_TGAC_v2_gene29940	Tp57577_TGAC_v2_LG5	808212	810339	+	1
Tp57577_TGAC_v2_gene1708	Tp57577_TGAC_v2_LG3	13150347	13155372	-	2
Tp57577_TGAC_v2_gene10100	Tp57577_TGAC_v2_scaf_535	62757	67224	+	1
Tp57577_TGAC_v2_gene11547	Tp57577_TGAC_v2_LG7	14662789	14670166	+	2
Tp57577_TGAC_v2_gene6372	Tp57577_TGAC_v2_LG3	25158818	25168678	-	3
Tp57577_TGAC_v2_gene27091	Tp57577_TGAC_v2_LG1	2140765	2144657	-	8
Tp57577_TGAC_v2_gene12754	Tp57577_TGAC_v2_LG3	2112169	2118945	-	1
Tp57577_TGAC_v2_gene33957	Tp57577_TGAC_v2_LG1	10820113	10824149	+	2
Tp57577_TGAC_v2_gene21916	Tp57577_TGAC_v2_scaf_1371	8705	18851	+	13
Tp57577_TGAC_v2_gene11295	Tp57577_TGAC_v2_scaf_457	41191	45166	-	2
Tp57577_TGAC_v2_gene5859	Tp57577_TGAC_v2_LG6	13267695	13271846	-	2
Tp57577_TGAC_v2_gene31052	Tp57577_TGAC_v2_scaf_1113	26923	42884	+	7
Tp57577_TGAC_v2_gene21257	Tp57577_TGAC_v2_scaf_378	91703	93203	-	4
Tp57577_TGAC_v2_gene32223	Tp57577_TGAC_v2_LG3	26782434	26786656	-	1
Tp57577_TGAC_v2_gene26131	Tp57577_TGAC_v2_LG5	5427781	5434446	-	1
Tp57577_TGAC_v2_gene13461	Tp57577_TGAC_v2_LG2	8041187	8046047	+	1
Tp57577_TGAC_v2_gene16441	Tp57577_TGAC_v2_LG6	4540505	4544458	+	2
Tp57577_TGAC_v2_gene2892	Tp57577_TGAC_v2_LG3	13480129	13481112	+	1
Tp57577_TGAC_v2_gene9516	Tp57577_TGAC_v2_LG2	20928602	20931052	+	1
Tp57577_TGAC_v2_gene23981	Tp57577_TGAC_v2_LG1	12266038	12270530	-	2
Tp57577_TGAC_v2_gene39542	Tp57577_TGAC_v2_scaf_19776	526	845	-	1
Tp57577_TGAC_v2_gene10567	Tp57577_TGAC_v2_scaf_215	168008	175126	+	3
Tp57577_TGAC_v2_gene21905	Tp57577_TGAC_v2_LG2	11630027	11631494	+	1
Tp57577_TGAC_v2_gene1281	Tp57577_TGAC_v2_LG4	3610836	3637247	-	9
Tp57577_TGAC_v2_gene13606	Tp57577_TGAC_v2_scaf_426	105934	107453	+	4
Tp57577_TGAC_v2_gene2919	Tp57577_TGAC_v2_LG3	6379751	6383100	+	6
Tp57577_TGAC_v2_gene14350	Tp57577_TGAC_v2_scaf_430	88210	89222	-	1
Tp57577_TGAC_v2_gene4961	Tp57577_TGAC_v2_LG4	28478245	28480342	-	3
Tp57577_TGAC_v2_gene6802	Tp57577_TGAC_v2_LG3	7789282	7790660	+	2
Tp57577_TGAC_v2_gene31	Tp57577_TGAC_v2_scaf_6523	1	2193	+	1
Tp57577_TGAC_v2_gene17999	Tp57577_TGAC_v2_scaf_2313	1044	3344	-	2
Tp57577_TGAC_v2_gene37592	Tp57577_TGAC_v2_LG5	8831450	8832906	-	1
Tp57577_TGAC_v2_gene27903	Tp57577_TGAC_v2_scaf_874	70141	71986	-	2
Tp57577_TGAC_v2_gene14440	Tp57577_TGAC_v2_scaf_437	121789	132702	-	1
Tp57577_TGAC_v2_gene15667	Tp57577_TGAC_v2_LG1	23280707	23284267	+	3
Tp57577_TGAC_v2_gene13853	Tp57577_TGAC_v2_LG5	1839819	1841368	-	1
Tp57577_TGAC_v2_gene37773	Tp57577_TGAC_v2_LG1	19213936	19247411	+	8
Tp57577_TGAC_v2_gene17063	Tp57577_TGAC_v2_LG3	9018828	9025606	-	7
Tp57577_TGAC_v2_gene7619	Tp57577_TGAC_v2_scaf_547	123624	128483	-	2
Tp57577_TGAC_v2_gene1431	Tp57577_TGAC_v2_LG4	23368348	23372837	-	4
Tp57577_TGAC_v2_gene23187	Tp57577_TGAC_v2_scaf_981	11465	17113	+	4
Tp57577_TGAC_v2_gene1423	Tp57577_TGAC_v2_LG4	23521033	23523881	-	3
Tp57577_TGAC_v2_gene29498	Tp57577_TGAC_v2_scaf_1178	34117	36496	+	1
Tp57577_TGAC_v2_gene34683	Tp57577_TGAC_v2_scaf_600	108818	113568	-	2
Tp57577_TGAC_v2_gene29126	Tp57577_TGAC_v2_scaf_1007	55951	59652	+	3
Tp57577_TGAC_v2_gene32924	Tp57577_TGAC_v2_scaf_184	326566	331210	+	5
Tp57577_TGAC_v2_gene27159	Tp57577_TGAC_v2_scaf_1091	48189	51990	-	3
Tp57577_TGAC_v2_gene5750	Tp57577_TGAC_v2_LG6	15468472	15471217	-	4
Tp57577_TGAC_v2_gene5506	Tp57577_TGAC_v2_LG1	1210470	1219003	-	4
Tp57577_TGAC_v2_gene31421	Tp57577_TGAC_v2_scaf_721	20229	21454	-	1
Tp57577_TGAC_v2_gene38144	Tp57577_TGAC_v2_LG7	5553825	5555536	+	1
Tp57577_TGAC_v2_gene13636	Tp57577_TGAC_v2_scaf_425	81522	86465	-	5
Tp57577_TGAC_v2_gene14721	Tp57577_TGAC_v2_scaf_466	77692	79630	+	2
Tp57577_TGAC_v2_gene28856	Tp57577_TGAC_v2_scaf_804	67528	78494	+	2
Tp57577_TGAC_v2_gene28123	Tp57577_TGAC_v2_scaf_893	55016	64127	-	5
Tp57577_TGAC_v2_gene5665	Tp57577_TGAC_v2_LG1	14690054	14693118	-	5
Tp57577_TGAC_v2_gene11516	Tp57577_TGAC_v2_LG7	14043415	14050168	+	3
Tp57577_TGAC_v2_gene16800	Tp57577_TGAC_v2_scaf_255	88192	90400	+	1
Tp57577_TGAC_v2_gene5998	Tp57577_TGAC_v2_LG2	22140555	22147914	-	3
Tp57577_TGAC_v2_gene23760	Tp57577_TGAC_v2_LG3	18353768	18356373	-	2
Tp57577_TGAC_v2_gene7595	Tp57577_TGAC_v2_scaf_545	52511	62065	-	5
Tp57577_TGAC_v2_gene18894	Tp57577_TGAC_v2_LG4	8839660	8848949	+	3
Tp57577_TGAC_v2_gene19519	Tp57577_TGAC_v2_LG6	6017755	6024753	+	4
Tp57577_TGAC_v2_gene38022	Tp57577_TGAC_v2_LG2	31997278	32004210	-	4
Tp57577_TGAC_v2_gene12519	Tp57577_TGAC_v2_LG4	2011073	2013678	-	3
Tp57577_TGAC_v2_gene33564	Tp57577_TGAC_v2_LG6	20852403	20857784	-	1
Tp57577_TGAC_v2_gene32926	Tp57577_TGAC_v2_scaf_184	186136	190702	-	2
Tp57577_TGAC_v2_gene1486	Tp57577_TGAC_v2_LG5	14853665	14857992	-	1
Tp57577_TGAC_v2_gene19746	Tp57577_TGAC_v2_LG2	21383439	21385188	+	1
Tp57577_TGAC_v2_gene20975	Tp57577_TGAC_v2_LG2	30148130	30149989	-	1
Tp57577_TGAC_v2_gene9564	Tp57577_TGAC_v2_LG3	9658423	9660927	-	2
Tp57577_TGAC_v2_gene31982	Tp57577_TGAC_v2_scaf_771	34907	51579	-	5
Tp57577_TGAC_v2_gene3146	Tp57577_TGAC_v2_LG7	11201147	11205661	+	3
Tp57577_TGAC_v2_gene7132	Tp57577_TGAC_v2_scaf_5877	1284	1692	-	1
Tp57577_TGAC_v2_gene30948	Tp57577_TGAC_v2_LG1	23986205	23987556	+	1
Tp57577_TGAC_v2_gene5080	Tp57577_TGAC_v2_LG3	24297671	24300226	-	1
Tp57577_TGAC_v2_gene21412	Tp57577_TGAC_v2_scaf_372	37830	38707	-	2
Tp57577_TGAC_v2_gene12932	Tp57577_TGAC_v2_LG3	1878777	1879518	+	2
Tp57577_TGAC_v2_gene11997	Tp57577_TGAC_v2_LG1	22748974	22752332	+	4
Tp57577_TGAC_v2_gene24032	Tp57577_TGAC_v2_LG7	16013165	16016707	+	1
Tp57577_TGAC_v2_gene29745	Tp57577_TGAC_v2_scaf_761	69605	77434	-	3
Tp57577_TGAC_v2_gene23526	Tp57577_TGAC_v2_LG4	18014901	18017727	+	2
Tp57577_TGAC_v2_gene8169	Tp57577_TGAC_v2_LG2	21773683	21776407	-	3
Tp57577_TGAC_v2_gene39219	Tp57577_TGAC_v2_LG3	17796121	17797402	-	1
Tp57577_TGAC_v2_gene36796	Tp57577_TGAC_v2_LG2	23006596	23016129	-	6
Tp57577_TGAC_v2_gene37580	Tp57577_TGAC_v2_LG5	7231992	7233536	-	1
Tp57577_TGAC_v2_gene28238	Tp57577_TGAC_v2_LG3	20609376	20611136	+	2
Tp57577_TGAC_v2_gene3709	Tp57577_TGAC_v2_LG6	14974648	14980048	+	1
Tp57577_TGAC_v2_gene1834	Tp57577_TGAC_v2_LG7	17222696	17224197	+	3
Tp57577_TGAC_v2_gene4653	Tp57577_TGAC_v2_LG4	16854945	16857693	-	4
Tp57577_TGAC_v2_gene37831	Tp57577_TGAC_v2_LG6	9632251	9637863	-	2
Tp57577_TGAC_v2_gene4890	Tp57577_TGAC_v2_LG1	5940842	5941454	+	1
Tp57577_TGAC_v2_gene26395	Tp57577_TGAC_v2_LG1	23152749	23154721	-	1
Tp57577_TGAC_v2_gene1833	Tp57577_TGAC_v2_LG7	17705531	17712072	+	2
Tp57577_TGAC_v2_gene1911	Tp57577_TGAC_v2_LG1	14241710	14246119	+	1
Tp57577_TGAC_v2_gene18172	Tp57577_TGAC_v2_LG5	9918906	9920237	+	3
Tp57577_TGAC_v2_gene7795	Tp57577_TGAC_v2_scaf_291	58610	64874	+	4
Tp57577_TGAC_v2_gene2041	Tp57577_TGAC_v2_LG5	3939022	3942511	-	5
Tp57577_TGAC_v2_gene19816	Tp57577_TGAC_v2_scaf_320	244204	244980	+	1
Tp57577_TGAC_v2_gene8856	Tp57577_TGAC_v2_scaf_519	22126	24477	+	1
Tp57577_TGAC_v2_gene15280	Tp57577_TGAC_v2_scaf_585	69694	71379	+	1
Tp57577_TGAC_v2_gene15988	Tp57577_TGAC_v2_LG4	21216118	21217795	-	2
Tp57577_TGAC_v2_gene23775	Tp57577_TGAC_v2_scaf_5288	215	1078	+	1
Tp57577_TGAC_v2_gene2417	Tp57577_TGAC_v2_LG1	443187	445566	-	3
Tp57577_TGAC_v2_gene27115	Tp57577_TGAC_v2_LG1	1968903	1973276	+	4
Tp57577_TGAC_v2_gene22344	Tp57577_TGAC_v2_scaf_690	76380	79053	-	2
Tp57577_TGAC_v2_gene15303	Tp57577_TGAC_v2_scaf_586	100498	105467	-	5
Tp57577_TGAC_v2_gene6658	Tp57577_TGAC_v2_LG2	30933811	30938063	-	5
Tp57577_TGAC_v2_gene17730	Tp57577_TGAC_v2_scaf_361	49618	53127	-	2
Tp57577_TGAC_v2_gene9757	Tp57577_TGAC_v2_LG7	24843501	24850817	+	5
Tp57577_TGAC_v2_gene2199	Tp57577_TGAC_v2_LG3	3455332	3460114	+	3
Tp57577_TGAC_v2_gene31382	Tp57577_TGAC_v2_scaf_1143	11789	14606	-	8
Tp57577_TGAC_v2_gene6376	Tp57577_TGAC_v2_LG3	25175322	25178054	+	3
Tp57577_TGAC_v2_gene12661	Tp57577_TGAC_v2_LG2	24818164	24821062	-	3
Tp57577_TGAC_v2_gene19064	Tp57577_TGAC_v2_LG1	2644510	2650807	+	8
Tp57577_TGAC_v2_gene11989	Tp57577_TGAC_v2_LG1	22057918	22063359	-	1
Tp57577_TGAC_v2_gene18616	Tp57577_TGAC_v2_LG1	13402456	13405967	-	4
Tp57577_TGAC_v2_gene4809	Tp57577_TGAC_v2_LG6	257504	260334	+	2
Tp57577_TGAC_v2_gene20508	Tp57577_TGAC_v2_scaf_6465	1465	2346	-	1
Tp57577_TGAC_v2_gene16214	Tp57577_TGAC_v2_LG3	15772753	15779982	+	2
Tp57577_TGAC_v2_gene6035	Tp57577_TGAC_v2_LG1	5334139	5335174	+	1
Tp57577_TGAC_v2_gene24981	Tp57577_TGAC_v2_scaf_177	183209	191270	-	1
Tp57577_TGAC_v2_gene7955	Tp57577_TGAC_v2_LG7	27040530	27043634	+	3
Tp57577_TGAC_v2_gene3791	Tp57577_TGAC_v2_LG1	21292935	21296053	+	1
Tp57577_TGAC_v2_gene38757	Tp57577_TGAC_v2_LG4	25733279	25738796	-	11
Tp57577_TGAC_v2_gene34547	Tp57577_TGAC_v2_LG7	8962859	8967039	+	3
Tp57577_TGAC_v2_gene37234	Tp57577_TGAC_v2_LG7	1689706	1695320	-	6
Tp57577_TGAC_v2_gene29053	Tp57577_TGAC_v2_LG4	8773052	8778785	+	3
Tp57577_TGAC_v2_gene14159	Tp57577_TGAC_v2_LG6	7124199	7127303	+	2
Tp57577_TGAC_v2_gene25636	Tp57577_TGAC_v2_LG4	12185280	12188764	+	1
Tp57577_TGAC_v2_gene4163	Tp57577_TGAC_v2_LG7	27856682	27856995	-	1
Tp57577_TGAC_v2_gene8418	Tp57577_TGAC_v2_scaf_275	14076	17676	-	1
Tp57577_TGAC_v2_gene29991	Tp57577_TGAC_v2_scaf_759	16768	17416	-	1
Tp57577_TGAC_v2_gene12431	Tp57577_TGAC_v2_LG7	10371866	10384901	-	4
Tp57577_TGAC_v2_gene38351	Tp57577_TGAC_v2_LG2	19889940	19899560	-	1
Tp57577_TGAC_v2_gene15621	Tp57577_TGAC_v2_LG6	21299528	21301055	+	2
Tp57577_TGAC_v2_gene35493	Tp57577_TGAC_v2_LG5	2470828	2474704	-	4
Tp57577_TGAC_v2_gene6247	Tp57577_TGAC_v2_LG3	5816933	5824425	+	8
Tp57577_TGAC_v2_gene35446	Tp57577_TGAC_v2_scaf_650	79594	85453	-	2
Tp57577_TGAC_v2_gene10416	Tp57577_TGAC_v2_LG1	4184234	4188247	+	1
Tp57577_TGAC_v2_gene25694	Tp57577_TGAC_v2_scaf_169	13503	18600	+	7
Tp57577_TGAC_v2_gene25241	Tp57577_TGAC_v2_LG2	471761	475586	-	2
Tp57577_TGAC_v2_gene8641	Tp57577_TGAC_v2_LG3	14516007	14516619	+	1
Tp57577_TGAC_v2_gene24739	Tp57577_TGAC_v2_scaf_935	10335	14935	-	1
Tp57577_TGAC_v2_gene18693	Tp57577_TGAC_v2_scaf_301	106760	111611	+	1
Tp57577_TGAC_v2_gene11998	Tp57577_TGAC_v2_LG1	22029902	22030447	+	1
Tp57577_TGAC_v2_gene17377	Tp57577_TGAC_v2_LG5	13457593	13462469	-	3
Tp57577_TGAC_v2_gene6141	Tp57577_TGAC_v2_LG4	6345958	6346516	-	1
Tp57577_TGAC_v2_gene4827	Tp57577_TGAC_v2_LG1	6305366	6313435	+	2
Tp57577_TGAC_v2_gene27740	Tp57577_TGAC_v2_LG5	13318022	13325208	-	4
Tp57577_TGAC_v2_gene25308	Tp57577_TGAC_v2_scaf_922	44711	49287	-	1
Tp57577_TGAC_v2_gene1213	Tp57577_TGAC_v2_LG4	1076818	1082780	+	11
Tp57577_TGAC_v2_gene30139	Tp57577_TGAC_v2_LG7	22229948	22236946	+	3
Tp57577_TGAC_v2_gene7414	Tp57577_TGAC_v2_scaf_19192	890	1163	+	1
Tp57577_TGAC_v2_gene32619	Tp57577_TGAC_v2_LG2	29706182	29708443	-	1
Tp57577_TGAC_v2_gene27485	Tp57577_TGAC_v2_scaf_1085	38612	39053	-	1
Tp57577_TGAC_v2_gene4652	Tp57577_TGAC_v2_LG4	16280910	16281868	+	2
Tp57577_TGAC_v2_gene5553	Tp57577_TGAC_v2_LG1	1146903	1149977	-	2
Tp57577_TGAC_v2_gene28805	Tp57577_TGAC_v2_scaf_803	4000	4688	+	2
Tp57577_TGAC_v2_gene4185	Tp57577_TGAC_v2_LG7	27921967	27926028	+	2
Tp57577_TGAC_v2_gene21979	Tp57577_TGAC_v2_scaf_1395	13867	20745	-	2
Tp57577_TGAC_v2_gene3675	Tp57577_TGAC_v2_scaf_84	448208	457110	+	1
Tp57577_TGAC_v2_gene39935	Tp57577_TGAC_v2_scaf_4719	1079	2181	-	1
Tp57577_TGAC_v2_gene32575	Tp57577_TGAC_v2_scaf_181	84642	85480	+	1
Tp57577_TGAC_v2_gene8858	Tp57577_TGAC_v2_scaf_519	93287	101935	-	7
Tp57577_TGAC_v2_gene22098	Tp57577_TGAC_v2_scaf_3481	11	2394	+	2
Tp57577_TGAC_v2_gene19249	Tp57577_TGAC_v2_scaf_348	82101	85149	-	1
Tp57577_TGAC_v2_gene37283	Tp57577_TGAC_v2_LG7	1419476	1421620	+	2
Tp57577_TGAC_v2_gene38807	Tp57577_TGAC_v2_LG4	25270162	25273939	+	2
Tp57577_TGAC_v2_gene37169	Tp57577_TGAC_v2_LG7	1366190	1367792	-	1
Tp57577_TGAC_v2_gene13391	Tp57577_TGAC_v2_LG1	18601734	18607791	+	2
Tp57577_TGAC_v2_gene13602	Tp57577_TGAC_v2_scaf_426	44218	46697	-	3
Tp57577_TGAC_v2_gene6144	Tp57577_TGAC_v2_LG4	6095343	6109838	+	16
Tp57577_TGAC_v2_gene17563	Tp57577_TGAC_v2_scaf_223	197462	201418	-	2
Tp57577_TGAC_v2_gene27967	Tp57577_TGAC_v2_LG6	13902080	13906836	+	2
Tp57577_TGAC_v2_gene5163	Tp57577_TGAC_v2_scaf_12343	830	1325	-	1
Tp57577_TGAC_v2_gene8539	Tp57577_TGAC_v2_LG7	26639628	26640399	+	1
Tp57577_TGAC_v2_gene13846	Tp57577_TGAC_v2_LG5	1890045	1898036	+	3
Tp57577_TGAC_v2_gene28959	Tp57577_TGAC_v2_scaf_835	1	3757	+	3
Tp57577_TGAC_v2_gene25509	Tp57577_TGAC_v2_LG3	30373052	30376152	-	5
Tp57577_TGAC_v2_gene38598	Tp57577_TGAC_v2_LG4	23611745	23616401	-	5
Tp57577_TGAC_v2_gene32564	Tp57577_TGAC_v2_LG2	7654149	7660501	+	1
Tp57577_TGAC_v2_gene28693	Tp57577_TGAC_v2_scaf_810	59325	64899	-	2
Tp57577_TGAC_v2_gene19505	Tp57577_TGAC_v2_LG4	19724594	19727249	+	3
Tp57577_TGAC_v2_gene12616	Tp57577_TGAC_v2_LG2	24325830	24332187	-	5
Tp57577_TGAC_v2_gene23488	Tp57577_TGAC_v2_LG3	828561	832889	-	3
Tp57577_TGAC_v2_gene37042	Tp57577_TGAC_v2_LG2	26474817	26477743	-	4
Tp57577_TGAC_v2_gene22911	Tp57577_TGAC_v2_scaf_958	48241	50314	+	3
Tp57577_TGAC_v2_gene19309	Tp57577_TGAC_v2_LG5	2318783	2321058	-	2
Tp57577_TGAC_v2_gene27197	Tp57577_TGAC_v2_scaf_1096	34783	40000	-	4
Tp57577_TGAC_v2_gene8205	Tp57577_TGAC_v2_LG2	7109503	7114641	+	2
Tp57577_TGAC_v2_gene9609	Tp57577_TGAC_v2_LG6	1732242	1738585	+	1
Tp57577_TGAC_v2_gene9458	Tp57577_TGAC_v2_LG2	28279590	28284370	-	5
Tp57577_TGAC_v2_gene5984	Tp57577_TGAC_v2_LG2	22385756	22388612	-	2
Tp57577_TGAC_v2_gene10149	Tp57577_TGAC_v2_scaf_536	136508	144801	-	1
Tp57577_TGAC_v2_gene4657	Tp57577_TGAC_v2_LG4	16718750	16728355	-	5
Tp57577_TGAC_v2_gene18237	Tp57577_TGAC_v2_LG6	17929591	17932251	-	1
Tp57577_TGAC_v2_gene22298	Tp57577_TGAC_v2_scaf_693	57335	64736	-	3
Tp57577_TGAC_v2_gene13459	Tp57577_TGAC_v2_LG2	7949128	7950982	-	1
Tp57577_TGAC_v2_gene19949	Tp57577_TGAC_v2_scaf_329	244367	250105	+	3
Tp57577_TGAC_v2_gene33503	Tp57577_TGAC_v2_LG2	3943822	3948474	-	1
Tp57577_TGAC_v2_gene5650	Tp57577_TGAC_v2_LG1	15173527	15175131	-	2
Tp57577_TGAC_v2_gene13493	Tp57577_TGAC_v2_scaf_407	94188	96726	-	1
Tp57577_TGAC_v2_gene20496	Tp57577_TGAC_v2_LG7	716272	718508	-	4
Tp57577_TGAC_v2_gene31612	Tp57577_TGAC_v2_LG5	3285172	3289172	-	4
Tp57577_TGAC_v2_gene2820	Tp57577_TGAC_v2_LG1	9578885	9582410	+	2
Tp57577_TGAC_v2_gene38880	Tp57577_TGAC_v2_LG1	17921863	17926386	-	4
Tp57577_TGAC_v2_gene27042	Tp57577_TGAC_v2_LG4	11000569	11002459	+	1
Tp57577_TGAC_v2_gene37154	Tp57577_TGAC_v2_LG7	1155692	1156063	-	1
Tp57577_TGAC_v2_gene29049	Tp57577_TGAC_v2_LG4	8726733	8734067	+	1
Tp57577_TGAC_v2_gene30663	Tp57577_TGAC_v2_LG7	24357805	24361664	+	4
Tp57577_TGAC_v2_gene14115	Tp57577_TGAC_v2_scaf_440	8551	13541	-	4
Tp57577_TGAC_v2_gene16922	Tp57577_TGAC_v2_LG1	4404196	4409947	+	3
Tp57577_TGAC_v2_gene38784	Tp57577_TGAC_v2_LG4	25679829	25683921	-	5
Tp57577_TGAC_v2_gene38689	Tp57577_TGAC_v2_LG4	23662325	23662942	-	1
Tp57577_TGAC_v2_gene30317	Tp57577_TGAC_v2_LG2	17559408	17564230	+	3
Tp57577_TGAC_v2_gene34236	Tp57577_TGAC_v2_LG3	15145362	15146534	+	2
Tp57577_TGAC_v2_gene23827	Tp57577_TGAC_v2_LG7	28778978	28781390	-	3
Tp57577_TGAC_v2_gene4143	Tp57577_TGAC_v2_LG6	5531716	5533238	-	1
Tp57577_TGAC_v2_gene25517	Tp57577_TGAC_v2_LG3	30361310	30368123	-	3
Tp57577_TGAC_v2_gene16926	Tp57577_TGAC_v2_LG1	4388092	4390449	-	1
Tp57577_TGAC_v2_gene37417	Tp57577_TGAC_v2_LG3	6829807	6834356	+	1
Tp57577_TGAC_v2_gene23206	Tp57577_TGAC_v2_scaf_982	15632	21942	-	6
Tp57577_TGAC_v2_gene2149	Tp57577_TGAC_v2_LG2	25533602	25547358	-	2
Tp57577_TGAC_v2_gene36594	Tp57577_TGAC_v2_scaf_1437	833	3642	+	1
Tp57577_TGAC_v2_gene33724	Tp57577_TGAC_v2_LG7	15682547	15683398	-	1
Tp57577_TGAC_v2_gene4698	Tp57577_TGAC_v2_LG6	357655	363517	-	4
Tp57577_TGAC_v2_gene29859	Tp57577_TGAC_v2_scaf_481	124296	126543	-	1
Tp57577_TGAC_v2_gene11310	Tp57577_TGAC_v2_LG4	15346524	15348952	+	2
Tp57577_TGAC_v2_gene12376	Tp57577_TGAC_v2_LG7	10090031	10090832	-	1
Tp57577_TGAC_v2_gene28897	Tp57577_TGAC_v2_scaf_809	74556	79244	-	3
Tp57577_TGAC_v2_gene37435	Tp57577_TGAC_v2_LG3	7236410	7237414	-	2
Tp57577_TGAC_v2_gene13036	Tp57577_TGAC_v2_LG1	16939289	16942098	-	1
Tp57577_TGAC_v2_gene32394	Tp57577_TGAC_v2_scaf_195	116677	120087	+	1
Tp57577_TGAC_v2_gene1492	Tp57577_TGAC_v2_LG5	14675646	14676142	+	1
Tp57577_TGAC_v2_gene4373	Tp57577_TGAC_v2_LG6	14339382	14340584	-	1
Tp57577_TGAC_v2_gene27457	Tp57577_TGAC_v2_scaf_1071	46437	47319	+	2
Tp57577_TGAC_v2_gene6502	Tp57577_TGAC_v2_LG7	29681586	29689464	+	2
Tp57577_TGAC_v2_gene6014	Tp57577_TGAC_v2_LG2	22275576	22288642	+	11
Tp57577_TGAC_v2_gene14326	Tp57577_TGAC_v2_LG1	13057769	13058540	-	1
Tp57577_TGAC_v2_gene825	Tp57577_TGAC_v2_scaf_2263	1	1066	+	1
Tp57577_TGAC_v2_gene25427	Tp57577_TGAC_v2_LG4	15600833	15603685	-	1
Tp57577_TGAC_v2_gene19682	Tp57577_TGAC_v2_scaf_324	16480	19557	-	3
Tp57577_TGAC_v2_gene17770	Tp57577_TGAC_v2_LG5	9648108	9654739	-	9
Tp57577_TGAC_v2_gene8003	Tp57577_TGAC_v2_LG4	1484079	1487047	+	3
Tp57577_TGAC_v2_gene16530	Tp57577_TGAC_v2_LG2	16308943	16312703	+	8
Tp57577_TGAC_v2_gene27307	Tp57577_TGAC_v2_scaf_1052	55616	57106	-	2
Tp57577_TGAC_v2_gene6632	Tp57577_TGAC_v2_LG2	30411563	30415041	+	2
Tp57577_TGAC_v2_gene2051	Tp57577_TGAC_v2_LG5	3797146	3808867	-	3
Tp57577_TGAC_v2_gene2152	Tp57577_TGAC_v2_LG2	25892449	25897694	+	9
Tp57577_TGAC_v2_gene8279	Tp57577_TGAC_v2_scaf_279	229659	233082	+	3
Tp57577_TGAC_v2_gene6365	Tp57577_TGAC_v2_LG3	24958117	24962340	+	2
Tp57577_TGAC_v2_gene22649	Tp57577_TGAC_v2_scaf_11441	1	490	+	1
Tp57577_TGAC_v2_gene16474	Tp57577_TGAC_v2_LG7	11988820	11995129	+	1
Tp57577_TGAC_v2_gene34762	Tp57577_TGAC_v2_LG3	9322158	9326144	+	4
Tp57577_TGAC_v2_gene33954	Tp57577_TGAC_v2_scaf_106	207196	226902	-	2
Tp57577_TGAC_v2_gene17013	Tp57577_TGAC_v2_LG1	3659082	3664502	+	2
Tp57577_TGAC_v2_gene35426	Tp57577_TGAC_v2_LG1	11146973	11148130	+	1
Tp57577_TGAC_v2_gene12927	Tp57577_TGAC_v2_LG3	2923923	2926809	+	4
Tp57577_TGAC_v2_gene11289	Tp57577_TGAC_v2_scaf_457	121027	124256	-	1
Tp57577_TGAC_v2_gene18043	Tp57577_TGAC_v2_LG7	23316170	23321333	-	2
Tp57577_TGAC_v2_gene25131	Tp57577_TGAC_v2_LG2	13115733	13117291	-	1
Tp57577_TGAC_v2_gene38257	Tp57577_TGAC_v2_LG2	19800840	19805322	-	1
Tp57577_TGAC_v2_gene31778	Tp57577_TGAC_v2_scaf_700	29432	43959	+	1
Tp57577_TGAC_v2_gene5239	Tp57577_TGAC_v2_LG4	26006409	26019781	-	5
Tp57577_TGAC_v2_gene16400	Tp57577_TGAC_v2_LG4	2385356	2387372	-	2
Tp57577_TGAC_v2_gene23858	Tp57577_TGAC_v2_LG4	22174474	22181758	-	7
Tp57577_TGAC_v2_gene18658	Tp57577_TGAC_v2_LG6	16283262	16287613	+	1
Tp57577_TGAC_v2_gene16998	Tp57577_TGAC_v2_scaf_2668	1975	3010	-	1
Tp57577_TGAC_v2_gene25431	Tp57577_TGAC_v2_LG4	15565691	15575150	-	6
Tp57577_TGAC_v2_gene17362	Tp57577_TGAC_v2_LG5	13700511	13707331	-	2
Tp57577_TGAC_v2_gene12296	Tp57577_TGAC_v2_LG3	29495408	29495916	+	1
Tp57577_TGAC_v2_gene28640	Tp57577_TGAC_v2_scaf_1042	9758	15196	-	4
Tp57577_TGAC_v2_gene38926	Tp57577_TGAC_v2_LG1	17897559	17898760	+	1
Tp57577_TGAC_v2_gene10441	Tp57577_TGAC_v2_LG3	11193428	11197482	+	1
Tp57577_TGAC_v2_gene25482	Tp57577_TGAC_v2_scaf_162	363129	367469	+	5
Tp57577_TGAC_v2_gene33527	Tp57577_TGAC_v2_LG2	3756132	3757504	+	2
Tp57577_TGAC_v2_gene2641	Tp57577_TGAC_v2_LG1	7222212	7225335	-	3
Tp57577_TGAC_v2_gene23995	Tp57577_TGAC_v2_LG1	12130373	12133902	+	1
Tp57577_TGAC_v2_gene13106	Tp57577_TGAC_v2_LG7	18563135	18569086	-	3
Tp57577_TGAC_v2_gene4963	Tp57577_TGAC_v2_LG4	28632478	28635687	-	1
Tp57577_TGAC_v2_gene28584	Tp57577_TGAC_v2_scaf_1047	27812	31056	+	6
Tp57577_TGAC_v2_gene15310	Tp57577_TGAC_v2_scaf_587	25521	34608	-	3
Tp57577_TGAC_v2_gene3518	Tp57577_TGAC_v2_LG7	7404320	7412952	+	5
Tp57577_TGAC_v2_gene3747	Tp57577_TGAC_v2_LG1	21009808	21013420	-	1
Tp57577_TGAC_v2_gene12361	Tp57577_TGAC_v2_LG7	10247245	10255733	+	6
Tp57577_TGAC_v2_gene17052	Tp57577_TGAC_v2_LG1	3734808	3739516	-	4
Tp57577_TGAC_v2_gene35672	Tp57577_TGAC_v2_scaf_644	114598	120254	+	1
Tp57577_TGAC_v2_gene24544	Tp57577_TGAC_v2_LG1	9411225	9414968	+	2
Tp57577_TGAC_v2_gene20045	Tp57577_TGAC_v2_LG6	10301375	10302081	-	1
Tp57577_TGAC_v2_gene30862	Tp57577_TGAC_v2_scaf_789	22974	28154	-	2
Tp57577_TGAC_v2_gene39975	Tp57577_TGAC_v2_scaf_30930	55	686	-	1
Tp57577_TGAC_v2_gene11585	Tp57577_TGAC_v2_LG7	14912258	14913422	-	1
Tp57577_TGAC_v2_gene10340	Tp57577_TGAC_v2_scaf_565	1251	24389	+	9
Tp57577_TGAC_v2_gene8261	Tp57577_TGAC_v2_scaf_279	183607	192440	-	2
Tp57577_TGAC_v2_gene38091	Tp57577_TGAC_v2_LG7	4736955	4741088	-	3
Tp57577_TGAC_v2_gene2203	Tp57577_TGAC_v2_LG3	3391081	3395114	-	2
Tp57577_TGAC_v2_gene13136	Tp57577_TGAC_v2_LG1	17492554	17492891	+	1
Tp57577_TGAC_v2_gene24223	Tp57577_TGAC_v2_LG5	10263585	10268656	-	2
Tp57577_TGAC_v2_gene33413	Tp57577_TGAC_v2_LG6	19971375	19976256	+	2
Tp57577_TGAC_v2_gene30029	Tp57577_TGAC_v2_scaf_487	96809	102164	+	3
Tp57577_TGAC_v2_gene9273	Tp57577_TGAC_v2_LG6	2208569	2209930	+	1
Tp57577_TGAC_v2_gene9570	Tp57577_TGAC_v2_LG3	9620871	9625475	-	1
Tp57577_TGAC_v2_gene25684	Tp57577_TGAC_v2_scaf_169	125290	126418	+	1
Tp57577_TGAC_v2_gene6785	Tp57577_TGAC_v2_LG3	7862913	7870031	+	10
Tp57577_TGAC_v2_gene25784	Tp57577_TGAC_v2_LG6	8014567	8022440	-	2
Tp57577_TGAC_v2_gene25139	Tp57577_TGAC_v2_LG2	13095057	13099179	+	1
Tp57577_TGAC_v2_gene36178	Tp57577_TGAC_v2_scaf_3012	1664	2446	-	1
Tp57577_TGAC_v2_gene16429	Tp57577_TGAC_v2_LG4	2611615	2616285	+	1
Tp57577_TGAC_v2_gene10442	Tp57577_TGAC_v2_LG3	11096609	11100233	-	1
Tp57577_TGAC_v2_gene4607	Tp57577_TGAC_v2_LG4	16339290	16346760	+	2
Tp57577_TGAC_v2_gene18385	Tp57577_TGAC_v2_scaf_1329	5111	11963	+	2
Tp57577_TGAC_v2_gene19930	Tp57577_TGAC_v2_scaf_329	174822	180485	+	2
Tp57577_TGAC_v2_gene39706	Tp57577_TGAC_v2_scaf_27149	1	316	+	1
Tp57577_TGAC_v2_gene9434	Tp57577_TGAC_v2_LG2	28018710	28021297	-	1
Tp57577_TGAC_v2_gene33807	Tp57577_TGAC_v2_LG7	1908522	1914371	-	5
Tp57577_TGAC_v2_gene17884	Tp57577_TGAC_v2_LG4	12492704	12505496	-	4
Tp57577_TGAC_v2_gene25875	Tp57577_TGAC_v2_LG2	29084661	29093862	-	4
Tp57577_TGAC_v2_gene5764	Tp57577_TGAC_v2_LG6	15673766	15676307	-	2
Tp57577_TGAC_v2_gene26167	Tp57577_TGAC_v2_LG5	5483203	5484414	+	3
Tp57577_TGAC_v2_gene14053	Tp57577_TGAC_v2_scaf_443	36400	39072	+	1
Tp57577_TGAC_v2_gene1690	Tp57577_TGAC_v2_LG3	12935598	12938507	-	1
Tp57577_TGAC_v2_gene22430	Tp57577_TGAC_v2_scaf_682	61735	63786	-	1
Tp57577_TGAC_v2_gene17850	Tp57577_TGAC_v2_scaf_365	71863	75799	+	1
Tp57577_TGAC_v2_gene7103	Tp57577_TGAC_v2_scaf_8192	890	2137	-	1
Tp57577_TGAC_v2_gene21322	Tp57577_TGAC_v2_LG2	11128416	11130316	+	4
Tp57577_TGAC_v2_gene21566	Tp57577_TGAC_v2_LG1	8607825	8613166	-	1
Tp57577_TGAC_v2_gene15845	Tp57577_TGAC_v2_LG3	8347307	8347859	+	2
Tp57577_TGAC_v2_gene6423	Tp57577_TGAC_v2_LG7	29903438	29904759	+	3
Tp57577_TGAC_v2_gene38084	Tp57577_TGAC_v2_LG7	5128144	5132023	-	3
Tp57577_TGAC_v2_gene27918	Tp57577_TGAC_v2_scaf_873	8627	11433	+	4
Tp57577_TGAC_v2_gene4177	Tp57577_TGAC_v2_LG7	27765704	27769385	-	4
Tp57577_TGAC_v2_gene4950	Tp57577_TGAC_v2_LG4	28746833	28748723	-	2
Tp57577_TGAC_v2_gene29033	Tp57577_TGAC_v2_scaf_1002	23191	24031	+	1
Tp57577_TGAC_v2_gene20243	Tp57577_TGAC_v2_LG4	20273986	20275826	-	1
Tp57577_TGAC_v2_gene36713	Tp57577_TGAC_v2_LG2	1190147	1191688	+	1
Tp57577_TGAC_v2_gene12687	Tp57577_TGAC_v2_LG2	24423602	24430000	-	3
Tp57577_TGAC_v2_gene34054	Tp57577_TGAC_v2_LG2	28794388	28794871	+	1
Tp57577_TGAC_v2_gene34545	Tp57577_TGAC_v2_LG7	8893118	8895374	-	2
Tp57577_TGAC_v2_gene5767	Tp57577_TGAC_v2_LG5	574924	575642	+	1
Tp57577_TGAC_v2_gene4258	Tp57577_TGAC_v2_scaf_34	715678	716383	+	1
Tp57577_TGAC_v2_gene27322	Tp57577_TGAC_v2_scaf_1050	1492	9659	-	3
Tp57577_TGAC_v2_gene14027	Tp57577_TGAC_v2_LG4	19439137	19441004	-	1
Tp57577_TGAC_v2_gene24556	Tp57577_TGAC_v2_scaf_1259	14724	19543	+	2
Tp57577_TGAC_v2_gene2627	Tp57577_TGAC_v2_LG1	7077525	7081990	+	3
Tp57577_TGAC_v2_gene34795	Tp57577_TGAC_v2_scaf_619	80539	83095	+	1
Tp57577_TGAC_v2_gene9596	Tp57577_TGAC_v2_LG6	1990928	1994876	-	3
Tp57577_TGAC_v2_gene15969	Tp57577_TGAC_v2_LG4	21359020	21363292	+	5
Tp57577_TGAC_v2_gene6691	Tp57577_TGAC_v2_LG2	30915168	30920159	-	5
Tp57577_TGAC_v2_gene38237	Tp57577_TGAC_v2_LG7	5150928	5161623	+	13
Tp57577_TGAC_v2_gene29520	Tp57577_TGAC_v2_scaf_1727	8063	8561	+	1
Tp57577_TGAC_v2_gene5586	Tp57577_TGAC_v2_LG4	27517216	27517992	+	1
Tp57577_TGAC_v2_gene9101	Tp57577_TGAC_v2_scaf_529	105140	108494	+	2
Tp57577_TGAC_v2_gene22889	Tp57577_TGAC_v2_scaf_2989	11	3530	+	1
Tp57577_TGAC_v2_gene4793	Tp57577_TGAC_v2_LG6	756587	758976	-	2
Tp57577_TGAC_v2_gene7131	Tp57577_TGAC_v2_scaf_3508	1936	3172	+	2
Tp57577_TGAC_v2_gene9333	Tp57577_TGAC_v2_scaf_554	118745	120178	+	3
Tp57577_TGAC_v2_gene14468	Tp57577_TGAC_v2_LG3	23023717	23026631	+	3
Tp57577_TGAC_v2_gene9489	Tp57577_TGAC_v2_LG2	20980722	20981495	-	1
Tp57577_TGAC_v2_gene28766	Tp57577_TGAC_v2_scaf_818	53804	55521	-	1
Tp57577_TGAC_v2_gene27593	Tp57577_TGAC_v2_scaf_10389	496	1203	-	1
Tp57577_TGAC_v2_gene35735	Tp57577_TGAC_v2_LG1	25507240	25512278	+	1
Tp57577_TGAC_v2_gene9997	Tp57577_TGAC_v2_LG4	15864676	15867418	-	2
Tp57577_TGAC_v2_gene28762	Tp57577_TGAC_v2_scaf_818	17520	18068	-	1
Tp57577_TGAC_v2_gene11964	Tp57577_TGAC_v2_LG3	11510468	11514455	-	2
Tp57577_TGAC_v2_gene9898	Tp57577_TGAC_v2_scaf_500	81379	88950	-	2
Tp57577_TGAC_v2_gene4170	Tp57577_TGAC_v2_LG7	28012531	28013302	-	1
Tp57577_TGAC_v2_gene22439	Tp57577_TGAC_v2_scaf_681	28251	34855	-	3
Tp57577_TGAC_v2_gene2514	Tp57577_TGAC_v2_LG7	13126602	13130465	-	2
Tp57577_TGAC_v2_gene37770	Tp57577_TGAC_v2_LG1	19473419	19477774	-	6
Tp57577_TGAC_v2_gene38443	Tp57577_TGAC_v2_LG5	11870228	11884770	-	10
Tp57577_TGAC_v2_gene19251	Tp57577_TGAC_v2_scaf_348	33986	38876	+	3
Tp57577_TGAC_v2_gene2631	Tp57577_TGAC_v2_LG1	6898859	6902325	-	10
Tp57577_TGAC_v2_gene8341	Tp57577_TGAC_v2_LG4	18852580	18856443	-	3
Tp57577_TGAC_v2_gene25980	Tp57577_TGAC_v2_scaf_915	43439	48836	+	2
Tp57577_TGAC_v2_gene24478	Tp57577_TGAC_v2_LG2	18600961	18604621	+	1
Tp57577_TGAC_v2_gene5898	Tp57577_TGAC_v2_LG6	13512950	13515277	-	1
Tp57577_TGAC_v2_gene15814	Tp57577_TGAC_v2_scaf_2692	15	2936	+	2
Tp57577_TGAC_v2_gene5747	Tp57577_TGAC_v2_LG6	15641959	15645248	+	5
Tp57577_TGAC_v2_gene21618	Tp57577_TGAC_v2_LG1	7459547	7465323	-	21
Tp57577_TGAC_v2_gene12888	Tp57577_TGAC_v2_LG3	3042398	3046425	+	1
Tp57577_TGAC_v2_gene6250	Tp57577_TGAC_v2_LG3	5901656	5902267	-	1
Tp57577_TGAC_v2_gene31502	Tp57577_TGAC_v2_LG6	3382812	3393160	+	6
Tp57577_TGAC_v2_gene11467	Tp57577_TGAC_v2_scaf_13269	26	1441	-	2
Tp57577_TGAC_v2_gene22881	Tp57577_TGAC_v2_scaf_951	32523	33372	-	1
Tp57577_TGAC_v2_gene21557	Tp57577_TGAC_v2_LG1	8486500	8492455	+	2
Tp57577_TGAC_v2_gene2694	Tp57577_TGAC_v2_LG2	20701204	20702014	-	1
Tp57577_TGAC_v2_gene32639	Tp57577_TGAC_v2_LG2	29650390	29663082	-	1
Tp57577_TGAC_v2_gene12640	Tp57577_TGAC_v2_LG2	25188766	25189523	-	1
Tp57577_TGAC_v2_gene9762	Tp57577_TGAC_v2_LG7	24973748	24975765	+	2
Tp57577_TGAC_v2_gene13372	Tp57577_TGAC_v2_scaf_402	79693	91540	-	9
Tp57577_TGAC_v2_gene30712	Tp57577_TGAC_v2_scaf_4346	250	2134	+	2
Tp57577_TGAC_v2_gene1883	Tp57577_TGAC_v2_LG7	17231745	17240644	-	9
Tp57577_TGAC_v2_gene17521	Tp57577_TGAC_v2_scaf_221	73097	75821	+	4
Tp57577_TGAC_v2_gene38542	Tp57577_TGAC_v2_LG7	3122099	3122750	+	1
Tp57577_TGAC_v2_gene39081	Tp57577_TGAC_v2_LG6	18312149	18318678	+	2
Tp57577_TGAC_v2_gene11272	Tp57577_TGAC_v2_scaf_456	153756	156103	-	1
Tp57577_TGAC_v2_gene19191	Tp57577_TGAC_v2_LG4	4126385	4139456	+	11
Tp57577_TGAC_v2_gene35863	Tp57577_TGAC_v2_LG2	13398477	13406130	+	6
Tp57577_TGAC_v2_gene9916	Tp57577_TGAC_v2_LG6	10691486	10697849	-	6
Tp57577_TGAC_v2_gene35239	Tp57577_TGAC_v2_LG5	480278	481552	-	1
Tp57577_TGAC_v2_gene9327	Tp57577_TGAC_v2_scaf_554	23444	24422	+	1
Tp57577_TGAC_v2_gene24591	Tp57577_TGAC_v2_scaf_1263	29017	36884	-	2
Tp57577_TGAC_v2_gene2402	Tp57577_TGAC_v2_LG2	12229650	12230278	-	1
Tp57577_TGAC_v2_gene35882	Tp57577_TGAC_v2_LG5	6796300	6800429	+	8
Tp57577_TGAC_v2_gene1998	Tp57577_TGAC_v2_LG5	4221153	4224248	+	2
Tp57577_TGAC_v2_gene6040	Tp57577_TGAC_v2_LG1	5289919	5293843	-	2
Tp57577_TGAC_v2_gene25689	Tp57577_TGAC_v2_scaf_169	353994	357592	+	2
Tp57577_TGAC_v2_gene37270	Tp57577_TGAC_v2_LG7	1517130	1520288	+	5
Tp57577_TGAC_v2_gene2533	Tp57577_TGAC_v2_LG7	13272995	13277471	-	3
Tp57577_TGAC_v2_gene30012	Tp57577_TGAC_v2_LG5	10906822	10908192	+	3
Tp57577_TGAC_v2_gene26907	Tp57577_TGAC_v2_LG2	6570530	6572948	-	3
Tp57577_TGAC_v2_gene18571	Tp57577_TGAC_v2_LG7	12821355	12825118	-	1
Tp57577_TGAC_v2_gene3540	Tp57577_TGAC_v2_LG7	7314631	7315592	+	1
Tp57577_TGAC_v2_gene4943	Tp57577_TGAC_v2_LG1	6437943	6444381	+	4
Tp57577_TGAC_v2_gene10697	Tp57577_TGAC_v2_scaf_212	302342	304715	+	1
Tp57577_TGAC_v2_gene16129	Tp57577_TGAC_v2_LG3	21500996	21504439	+	3
Tp57577_TGAC_v2_gene26799	Tp57577_TGAC_v2_LG1	27938054	27939434	-	1
Tp57577_TGAC_v2_gene13080	Tp57577_TGAC_v2_LG1	17488084	17489763	+	2
Tp57577_TGAC_v2_gene24353	Tp57577_TGAC_v2_LG3	5059264	5059919	+	1
Tp57577_TGAC_v2_gene33632	Tp57577_TGAC_v2_LG2	6027507	6033341	+	2
Tp57577_TGAC_v2_gene32477	Tp57577_TGAC_v2_LG5	6514955	6517933	-	2
Tp57577_TGAC_v2_gene13462	Tp57577_TGAC_v2_LG2	8007154	8009849	-	3
Tp57577_TGAC_v2_gene11689	Tp57577_TGAC_v2_LG4	7766757	7768047	-	2
Tp57577_TGAC_v2_gene25674	Tp57577_TGAC_v2_LG4	12255008	12256531	-	2
Tp57577_TGAC_v2_gene1427	Tp57577_TGAC_v2_LG4	23467026	23474698	+	3
Tp57577_TGAC_v2_gene19053	Tp57577_TGAC_v2_LG4	16081446	16082629	+	1
Tp57577_TGAC_v2_gene36651	Tp57577_TGAC_v2_LG2	976362	978944	-	2
Tp57577_TGAC_v2_gene9679	Tp57577_TGAC_v2_scaf_204	97205	113464	+	2
Tp57577_TGAC_v2_gene29197	Tp57577_TGAC_v2_LG3	27085156	27097578	-	33
Tp57577_TGAC_v2_gene17287	Tp57577_TGAC_v2_LG2	9454953	9459174	-	1
Tp57577_TGAC_v2_gene26876	Tp57577_TGAC_v2_LG2	6290281	6291457	+	1
Tp57577_TGAC_v2_gene10191	Tp57577_TGAC_v2_LG6	20437732	20442645	+	1
Tp57577_TGAC_v2_gene38240	Tp57577_TGAC_v2_LG7	5458621	5459810	-	2
Tp57577_TGAC_v2_gene37573	Tp57577_TGAC_v2_LG5	7506579	7510138	+	1
Tp57577_TGAC_v2_gene11029	Tp57577_TGAC_v2_scaf_2577	450	4212	+	1
Tp57577_TGAC_v2_gene31291	Tp57577_TGAC_v2_scaf_734	96369	97883	+	2
Tp57577_TGAC_v2_gene12673	Tp57577_TGAC_v2_LG4	2226873	2233403	+	4
Tp57577_TGAC_v2_gene24731	Tp57577_TGAC_v2_scaf_934	14096	15830	-	2
Tp57577_TGAC_v2_gene33980	Tp57577_TGAC_v2_LG1	10895710	10898022	+	2
Tp57577_TGAC_v2_gene34897	Tp57577_TGAC_v2_scaf_622	66647	70981	-	2
Tp57577_TGAC_v2_gene5901	Tp57577_TGAC_v2_LG6	13409502	13410801	+	1
Tp57577_TGAC_v2_gene2588	Tp57577_TGAC_v2_LG1	7242010	7255986	-	3
Tp57577_TGAC_v2_gene2947	Tp57577_TGAC_v2_LG3	6187293	6189137	-	1
Tp57577_TGAC_v2_gene3850	Tp57577_TGAC_v2_LG6	17564318	17564673	-	1
Tp57577_TGAC_v2_gene32444	Tp57577_TGAC_v2_scaf_193	18597	22691	-	3
Tp57577_TGAC_v2_gene22705	Tp57577_TGAC_v2_scaf_977	43635	49413	-	5
Tp57577_TGAC_v2_gene14493	Tp57577_TGAC_v2_LG1	2853984	2858644	+	3
Tp57577_TGAC_v2_gene5965	Tp57577_TGAC_v2_LG2	22352192	22385655	+	11
Tp57577_TGAC_v2_gene34214	Tp57577_TGAC_v2_LG3	14918751	14924615	-	2
Tp57577_TGAC_v2_gene29712	Tp57577_TGAC_v2_scaf_760	49438	52027	-	1
Tp57577_TGAC_v2_gene5259	Tp57577_TGAC_v2_LG4	26549066	26558561	-	2
Tp57577_TGAC_v2_gene23513	Tp57577_TGAC_v2_LG4	17819910	17821850	-	1
Tp57577_TGAC_v2_gene38109	Tp57577_TGAC_v2_LG7	4880228	4881248	-	2
Tp57577_TGAC_v2_gene6008	Tp57577_TGAC_v2_LG2	22474837	22477072	-	3
Tp57577_TGAC_v2_gene27493	Tp57577_TGAC_v2_scaf_1086	45500	45908	+	1
Tp57577_TGAC_v2_gene22445	Tp57577_TGAC_v2_scaf_681	47718	51693	-	1
Tp57577_TGAC_v2_gene18844	Tp57577_TGAC_v2_scaf_307	59761	63091	+	1
Tp57577_TGAC_v2_gene1832	Tp57577_TGAC_v2_LG7	17347239	17350837	+	4
Tp57577_TGAC_v2_gene3411	Tp57577_TGAC_v2_LG3	4377430	4381137	+	4
Tp57577_TGAC_v2_gene16767	Tp57577_TGAC_v2_scaf_256	221201	227607	+	10
Tp57577_TGAC_v2_gene31156	Tp57577_TGAC_v2_scaf_1131	12732	16288	-	4
Tp57577_TGAC_v2_gene17497	Tp57577_TGAC_v2_scaf_221	235549	241100	-	2
Tp57577_TGAC_v2_gene7618	Tp57577_TGAC_v2_scaf_547	20061	28473	-	6
Tp57577_TGAC_v2_gene22571	Tp57577_TGAC_v2_scaf_695	28526	36717	+	3
Tp57577_TGAC_v2_gene23005	Tp57577_TGAC_v2_scaf_948	20617	24500	+	2
Tp57577_TGAC_v2_gene2951	Tp57577_TGAC_v2_LG3	6463898	6467888	+	2
Tp57577_TGAC_v2_gene16172	Tp57577_TGAC_v2_LG7	11008309	11013153	+	3
Tp57577_TGAC_v2_gene8062	Tp57577_TGAC_v2_LG4	13734758	13740648	+	3
Tp57577_TGAC_v2_gene28752	Tp57577_TGAC_v2_scaf_819	76243	80485	+	1
Tp57577_TGAC_v2_gene1360	Tp57577_TGAC_v2_LG7	6997531	7000381	-	13
Tp57577_TGAC_v2_gene30959	Tp57577_TGAC_v2_scaf_782	24306	27050	-	1
Tp57577_TGAC_v2_gene4028	Tp57577_TGAC_v2_LG6	5749925	5752901	-	2
Tp57577_TGAC_v2_gene38900	Tp57577_TGAC_v2_LG1	18333648	18338002	-	2
Tp57577_TGAC_v2_gene40358	Tp57577_TGAC_v2_scaf_1405	12027	15278	-	3
Tp57577_TGAC_v2_gene23724	Tp57577_TGAC_v2_LG3	18364273	18368345	-	1
Tp57577_TGAC_v2_gene40216	Tp57577_TGAC_v2_scaf_1455	3595	6813	-	2
Tp57577_TGAC_v2_gene5758	Tp57577_TGAC_v2_LG6	15718954	15719310	+	1
Tp57577_TGAC_v2_gene34811	Tp57577_TGAC_v2_LG1	24951584	24955480	-	9
Tp57577_TGAC_v2_gene18024	Tp57577_TGAC_v2_LG7	23288342	23290956	+	4
Tp57577_TGAC_v2_gene5238	Tp57577_TGAC_v2_LG4	26066369	26069643	+	1
Tp57577_TGAC_v2_gene32706	Tp57577_TGAC_v2_LG3	400841	407211	+	1
Tp57577_TGAC_v2_gene27335	Tp57577_TGAC_v2_LG7	9087565	9090206	+	4
Tp57577_TGAC_v2_gene2893	Tp57577_TGAC_v2_LG3	13863993	13867221	-	4
Tp57577_TGAC_v2_gene16561	Tp57577_TGAC_v2_scaf_265	90008	90662	-	1
Tp57577_TGAC_v2_gene12356	Tp57577_TGAC_v2_LG7	10130010	10137542	-	7
Tp57577_TGAC_v2_gene8220	Tp57577_TGAC_v2_LG2	7215580	7218204	-	3
Tp57577_TGAC_v2_gene12505	Tp57577_TGAC_v2_LG7	9229672	9233287	+	2
Tp57577_TGAC_v2_gene22429	Tp57577_TGAC_v2_scaf_682	17902	21207	-	3
Tp57577_TGAC_v2_gene8082	Tp57577_TGAC_v2_LG2	16111822	16115425	+	1
Tp57577_TGAC_v2_gene22383	Tp57577_TGAC_v2_scaf_676	11249	17886	-	8
Tp57577_TGAC_v2_gene26227	Tp57577_TGAC_v2_scaf_156	9771	23804	+	6
Tp57577_TGAC_v2_gene30337	Tp57577_TGAC_v2_scaf_479	184165	186674	+	4
Tp57577_TGAC_v2_gene3382	Tp57577_TGAC_v2_LG3	4238890	4242429	-	1
Tp57577_TGAC_v2_gene36527	Tp57577_TGAC_v2_scaf_1416	15243	22448	+	5
Tp57577_TGAC_v2_gene14442	Tp57577_TGAC_v2_LG5	2136006	2136769	+	1
Tp57577_TGAC_v2_gene9560	Tp57577_TGAC_v2_LG3	9762760	9765120	-	1
Tp57577_TGAC_v2_gene11303	Tp57577_TGAC_v2_scaf_457	61449	64661	-	1
Tp57577_TGAC_v2_gene24648	Tp57577_TGAC_v2_scaf_1275	4796	8674	-	2
Tp57577_TGAC_v2_gene12282	Tp57577_TGAC_v2_LG3	28661960	28665217	+	2
Tp57577_TGAC_v2_gene17075	Tp57577_TGAC_v2_LG3	8899789	8902966	+	2
Tp57577_TGAC_v2_gene1212	Tp57577_TGAC_v2_LG4	717013	718812	+	1
Tp57577_TGAC_v2_gene20690	Tp57577_TGAC_v2_LG6	14144834	14149820	-	3
Tp57577_TGAC_v2_gene36800	Tp57577_TGAC_v2_LG2	22735179	22738016	+	1
Tp57577_TGAC_v2_gene26578	Tp57577_TGAC_v2_scaf_906	64540	69392	+	1
Tp57577_TGAC_v2_gene9419	Tp57577_TGAC_v2_scaf_209	68690	70960	+	1
Tp57577_TGAC_v2_gene17043	Tp57577_TGAC_v2_LG1	3551195	3553268	+	1
Tp57577_TGAC_v2_gene33633	Tp57577_TGAC_v2_LG2	5742500	5756122	+	19
Tp57577_TGAC_v2_gene37776	Tp57577_TGAC_v2_LG1	19264929	19266332	+	1
Tp57577_TGAC_v2_gene11064	Tp57577_TGAC_v2_scaf_2581	4018	4706	+	1
Tp57577_TGAC_v2_gene6847	Tp57577_TGAC_v2_LG7	25209192	25214683	-	3
Tp57577_TGAC_v2_gene19212	Tp57577_TGAC_v2_scaf_345	26789	28656	-	3
Tp57577_TGAC_v2_gene20084	Tp57577_TGAC_v2_scaf_315	84266	86057	+	1
Tp57577_TGAC_v2_gene12967	Tp57577_TGAC_v2_LG3	2645758	2648941	-	3
Tp57577_TGAC_v2_gene16132	Tp57577_TGAC_v2_LG3	21634837	21636058	+	1
Tp57577_TGAC_v2_gene9766	Tp57577_TGAC_v2_scaf_503	99919	104101	+	2
Tp57577_TGAC_v2_gene37339	Tp57577_TGAC_v2_LG3	6996191	7001424	+	2
Tp57577_TGAC_v2_gene28518	Tp57577_TGAC_v2_scaf_1037	30495	33610	+	4
Tp57577_TGAC_v2_gene40089	Tp57577_TGAC_v2_scaf_1487	3672	5791	-	1
Tp57577_TGAC_v2_gene19724	Tp57577_TGAC_v2_LG2	21315801	21316522	-	1
Tp57577_TGAC_v2_gene25742	Tp57577_TGAC_v2_scaf_164	347579	351305	+	2
Tp57577_TGAC_v2_gene4235	Tp57577_TGAC_v2_LG7	27734501	27736612	-	2
Tp57577_TGAC_v2_gene17382	Tp57577_TGAC_v2_LG5	13447360	13451003	+	4
Tp57577_TGAC_v2_gene21792	Tp57577_TGAC_v2_LG2	2822692	2826892	-	1
Tp57577_TGAC_v2_gene15605	Tp57577_TGAC_v2_LG6	21306266	21308417	-	1
Tp57577_TGAC_v2_gene37430	Tp57577_TGAC_v2_LG3	7056302	7060560	-	2
Tp57577_TGAC_v2_gene32733	Tp57577_TGAC_v2_scaf_188	125807	135587	+	2
Tp57577_TGAC_v2_gene16447	Tp57577_TGAC_v2_LG6	4345033	4351457	-	2
Tp57577_TGAC_v2_gene23390	Tp57577_TGAC_v2_LG6	21917090	21920125	+	3
Tp57577_TGAC_v2_gene35593	Tp57577_TGAC_v2_scaf_2486	53	2708	-	3
Tp57577_TGAC_v2_gene5129	Tp57577_TGAC_v2_LG3	24388498	24395491	+	13
Tp57577_TGAC_v2_gene22435	Tp57577_TGAC_v2_scaf_681	36598	41591	+	1
Tp57577_TGAC_v2_gene12655	Tp57577_TGAC_v2_LG2	24112836	24115102	-	2
Tp57577_TGAC_v2_gene37160	Tp57577_TGAC_v2_LG7	1135911	1138982	+	1
Tp57577_TGAC_v2_gene16492	Tp57577_TGAC_v2_LG7	11814551	11818847	-	5
Tp57577_TGAC_v2_gene25315	Tp57577_TGAC_v2_scaf_921	51632	56881	+	5
Tp57577_TGAC_v2_gene7722	Tp57577_TGAC_v2_scaf_5961	275	1089	+	1
Tp57577_TGAC_v2_gene18747	Tp57577_TGAC_v2_LG2	8842729	8846648	+	6
Tp57577_TGAC_v2_gene22709	Tp57577_TGAC_v2_scaf_977	55434	67090	-	9
Tp57577_TGAC_v2_gene19095	Tp57577_TGAC_v2_LG6	6676968	6677978	+	1
Tp57577_TGAC_v2_gene15053	Tp57577_TGAC_v2_scaf_576	50990	58023	+	3
Tp57577_TGAC_v2_gene26648	Tp57577_TGAC_v2_scaf_143	62031	68142	+	4
Tp57577_TGAC_v2_gene34012	Tp57577_TGAC_v2_LG1	10829091	10836091	-	8
Tp57577_TGAC_v2_gene1419	Tp57577_TGAC_v2_LG4	23200265	23201668	+	1
Tp57577_TGAC_v2_gene28794	Tp57577_TGAC_v2_scaf_803	87619	91446	-	1
Tp57577_TGAC_v2_gene12388	Tp57577_TGAC_v2_LG7	9961640	9964943	+	1
Tp57577_TGAC_v2_gene10291	Tp57577_TGAC_v2_scaf_566	40428	42382	+	4
Tp57577_TGAC_v2_gene36319	Tp57577_TGAC_v2_scaf_12540	480	1600	+	1
Tp57577_TGAC_v2_gene17665	Tp57577_TGAC_v2_LG4	12797081	12800658	-	2
Tp57577_TGAC_v2_gene9990	Tp57577_TGAC_v2_LG4	15828778	15831968	-	1
Tp57577_TGAC_v2_gene19322	Tp57577_TGAC_v2_scaf_333	39511	47443	-	1
Tp57577_TGAC_v2_gene19801	Tp57577_TGAC_v2_scaf_320	26260	29379	+	1
Tp57577_TGAC_v2_gene34745	Tp57577_TGAC_v2_scaf_628	30209	34076	-	2
Tp57577_TGAC_v2_gene9517	Tp57577_TGAC_v2_LG2	21104996	21108403	-	2
Tp57577_TGAC_v2_gene2289	Tp57577_TGAC_v2_LG2	8360494	8362274	-	3
Tp57577_TGAC_v2_gene26809	Tp57577_TGAC_v2_LG5	12910441	12911831	+	1
Tp57577_TGAC_v2_gene1285	Tp57577_TGAC_v2_LG4	3440493	3442946	-	2
Tp57577_TGAC_v2_gene4865	Tp57577_TGAC_v2_LG1	6700084	6707787	-	2
Tp57577_TGAC_v2_gene33747	Tp57577_TGAC_v2_LG3	27408842	27415953	-	1
Tp57577_TGAC_v2_gene26007	Tp57577_TGAC_v2_scaf_918	71506	74810	+	1
Tp57577_TGAC_v2_gene24797	Tp57577_TGAC_v2_LG4	5012847	5013877	+	1
Tp57577_TGAC_v2_gene33451	Tp57577_TGAC_v2_LG6	19715433	19718626	-	2
Tp57577_TGAC_v2_gene31459	Tp57577_TGAC_v2_LG2	756710	759105	-	2
Tp57577_TGAC_v2_gene38586	Tp57577_TGAC_v2_LG4	24477491	24478600	-	2
Tp57577_TGAC_v2_gene28277	Tp57577_TGAC_v2_scaf_888	33514	38209	+	1
Tp57577_TGAC_v2_gene12656	Tp57577_TGAC_v2_LG2	25152951	25155937	+	2
Tp57577_TGAC_v2_gene9248	Tp57577_TGAC_v2_scaf_550	81131	83807	+	3
Tp57577_TGAC_v2_gene15774	Tp57577_TGAC_v2_LG4	1776254	1776741	+	1
Tp57577_TGAC_v2_gene37792	Tp57577_TGAC_v2_LG1	19652369	19656654	+	2
Tp57577_TGAC_v2_gene35443	Tp57577_TGAC_v2_scaf_650	23061	25493	+	2
Tp57577_TGAC_v2_gene12573	Tp57577_TGAC_v2_LG2	24608540	24613406	-	1
Tp57577_TGAC_v2_gene3682	Tp57577_TGAC_v2_scaf_84	119362	123347	-	3
Tp57577_TGAC_v2_gene14492	Tp57577_TGAC_v2_LG1	2780108	2781939	-	1
Tp57577_TGAC_v2_gene22159	Tp57577_TGAC_v2_scaf_3473	2444	3549	-	1
Tp57577_TGAC_v2_gene2492	Tp57577_TGAC_v2_LG1	25978	31863	-	9
Tp57577_TGAC_v2_gene18248	Tp57577_TGAC_v2_LG6	18013338	18014821	+	2
Tp57577_TGAC_v2_gene27369	Tp57577_TGAC_v2_scaf_3304	263	1006	-	2
Tp57577_TGAC_v2_gene7759	Tp57577_TGAC_v2_scaf_292	239908	240405	-	1
Tp57577_TGAC_v2_gene23777	Tp57577_TGAC_v2_LG7	28959791	28963906	+	5
Tp57577_TGAC_v2_gene9159	Tp57577_TGAC_v2_LG2	3416428	3421474	-	2
Tp57577_TGAC_v2_gene3352	Tp57577_TGAC_v2_LG4	22488214	22493044	+	1
Tp57577_TGAC_v2_gene12688	Tp57577_TGAC_v2_LG2	24902371	24912129	+	3
Tp57577_TGAC_v2_gene3719	Tp57577_TGAC_v2_LG6	14998132	15006555	+	6
Tp57577_TGAC_v2_gene35703	Tp57577_TGAC_v2_scaf_647	71709	74467	+	1
Tp57577_TGAC_v2_gene38040	Tp57577_TGAC_v2_LG2	31517048	31523941	-	4
Tp57577_TGAC_v2_gene2964	Tp57577_TGAC_v2_LG4	27148491	27155407	+	28
Tp57577_TGAC_v2_gene28814	Tp57577_TGAC_v2_scaf_800	48456	49298	-	1
Tp57577_TGAC_v2_gene588	Tp57577_TGAC_v2_scaf_19360	1	1070	+	2
Tp57577_TGAC_v2_gene15411	Tp57577_TGAC_v2_scaf_580	80582	82408	-	2
Tp57577_TGAC_v2_gene19491	Tp57577_TGAC_v2_LG4	19694137	19698737	-	1
Tp57577_TGAC_v2_gene38099	Tp57577_TGAC_v2_LG7	5568384	5570489	-	2
Tp57577_TGAC_v2_gene14918	Tp57577_TGAC_v2_LG7	17099065	17102608	+	5
Tp57577_TGAC_v2_gene37864	Tp57577_TGAC_v2_LG2	31410929	31420468	+	7
Tp57577_TGAC_v2_gene20653	Tp57577_TGAC_v2_scaf_6410	428	1353	-	1
Tp57577_TGAC_v2_gene32205	Tp57577_TGAC_v2_LG7	6224907	6226235	+	2
Tp57577_TGAC_v2_gene23525	Tp57577_TGAC_v2_LG4	17948616	17952881	-	7
Tp57577_TGAC_v2_gene37990	Tp57577_TGAC_v2_LG2	31924809	31928300	+	2
Tp57577_TGAC_v2_gene9439	Tp57577_TGAC_v2_LG2	28124995	28127458	-	2
Tp57577_TGAC_v2_gene25813	Tp57577_TGAC_v2_LG6	7864015	7866976	+	2
Tp57577_TGAC_v2_gene30884	Tp57577_TGAC_v2_LG5	1719090	1727983	-	7
Tp57577_TGAC_v2_gene30088	Tp57577_TGAC_v2_scaf_758	34302	41368	+	1
Tp57577_TGAC_v2_gene14844	Tp57577_TGAC_v2_LG2	7781908	7783666	-	1
Tp57577_TGAC_v2_gene23792	Tp57577_TGAC_v2_LG7	28966237	28967607	+	3
Tp57577_TGAC_v2_gene9501	Tp57577_TGAC_v2_LG2	21070915	21074062	+	1
Tp57577_TGAC_v2_gene9438	Tp57577_TGAC_v2_LG2	28212581	28219998	+	1
Tp57577_TGAC_v2_gene5004	Tp57577_TGAC_v2_LG4	28781072	28784855	-	3
Tp57577_TGAC_v2_gene28159	Tp57577_TGAC_v2_LG3	14747521	14751736	+	2
Tp57577_TGAC_v2_gene31943	Tp57577_TGAC_v2_scaf_1104	28585	34623	+	4
Tp57577_TGAC_v2_gene3751	Tp57577_TGAC_v2_LG1	21141012	21145520	-	2
Tp57577_TGAC_v2_gene9473	Tp57577_TGAC_v2_LG2	28312372	28312848	-	1
Tp57577_TGAC_v2_gene9847	Tp57577_TGAC_v2_LG4	21034757	21039715	-	3
Tp57577_TGAC_v2_gene8032	Tp57577_TGAC_v2_scaf_283	234034	234645	+	1
Tp57577_TGAC_v2_gene23886	Tp57577_TGAC_v2_LG4	21866036	21867816	-	1
Tp57577_TGAC_v2_gene38370	Tp57577_TGAC_v2_LG5	12017670	12021933	+	1
Tp57577_TGAC_v2_gene16846	Tp57577_TGAC_v2_LG4	13235551	13238300	+	2
Tp57577_TGAC_v2_gene24108	Tp57577_TGAC_v2_LG4	9761372	9766096	-	1
Tp57577_TGAC_v2_gene14095	Tp57577_TGAC_v2_LG6	12944675	12949810	+	2
Tp57577_TGAC_v2_gene2293	Tp57577_TGAC_v2_LG2	8409715	8414325	+	1
Tp57577_TGAC_v2_gene25928	Tp57577_TGAC_v2_LG2	29243209	29247261	-	3
Tp57577_TGAC_v2_gene12417	Tp57577_TGAC_v2_LG7	10442405	10472396	+	40
Tp57577_TGAC_v2_gene36966	Tp57577_TGAC_v2_LG1	20265645	20268928	-	1
Tp57577_TGAC_v2_gene35373	Tp57577_TGAC_v2_scaf_648	8592	10080	+	1
Tp57577_TGAC_v2_gene8567	Tp57577_TGAC_v2_scaf_296	164632	173212	+	15
Tp57577_TGAC_v2_gene16855	Tp57577_TGAC_v2_LG4	13164750	13167812	+	3
Tp57577_TGAC_v2_gene5172	Tp57577_TGAC_v2_scaf_1968	5475	5774	+	1
Tp57577_TGAC_v2_gene5870	Tp57577_TGAC_v2_LG6	13219638	13222014	+	2
Tp57577_TGAC_v2_gene16936	Tp57577_TGAC_v2_LG1	4431679	4433320	+	1
Tp57577_TGAC_v2_gene37556	Tp57577_TGAC_v2_LG5	7708438	7709261	-	2
Tp57577_TGAC_v2_gene11362	Tp57577_TGAC_v2_scaf_459	179935	182208	+	1
Tp57577_TGAC_v2_gene3103	Tp57577_TGAC_v2_LG7	11100662	11104843	+	1
Tp57577_TGAC_v2_gene18513	Tp57577_TGAC_v2_scaf_1347	3973	6140	+	3
Tp57577_TGAC_v2_gene17241	Tp57577_TGAC_v2_LG2	17183774	17186333	-	1
Tp57577_TGAC_v2_gene19828	Tp57577_TGAC_v2_LG5	5005901	5008525	-	2
Tp57577_TGAC_v2_gene16208	Tp57577_TGAC_v2_LG2	4067789	4069654	+	1
Tp57577_TGAC_v2_gene27242	Tp57577_TGAC_v2_scaf_1056	6828	10271	+	1
Tp57577_TGAC_v2_gene11368	Tp57577_TGAC_v2_scaf_459	154408	156706	+	1
Tp57577_TGAC_v2_gene12318	Tp57577_TGAC_v2_LG7	9979729	9984987	-	6
Tp57577_TGAC_v2_gene21471	Tp57577_TGAC_v2_LG6	10213629	10238001	+	41
Tp57577_TGAC_v2_gene9515	Tp57577_TGAC_v2_LG2	20970874	20976533	+	3
Tp57577_TGAC_v2_gene26981	Tp57577_TGAC_v2_LG1	8302877	8313946	+	3
Tp57577_TGAC_v2_gene23768	Tp57577_TGAC_v2_LG3	18237077	18241674	-	6
Tp57577_TGAC_v2_gene12929	Tp57577_TGAC_v2_LG3	1700690	1706131	+	2
Tp57577_TGAC_v2_gene19250	Tp57577_TGAC_v2_scaf_348	202693	205325	-	2
Tp57577_TGAC_v2_gene23284	Tp57577_TGAC_v2_scaf_130	307126	307961	-	1
Tp57577_TGAC_v2_gene38610	Tp57577_TGAC_v2_LG4	23971039	23972134	+	1
Tp57577_TGAC_v2_gene648	Tp57577_TGAC_v2_scaf_1854	1605	3110	-	1
Tp57577_TGAC_v2_gene35478	Tp57577_TGAC_v2_scaf_656	55063	57153	-	4
Tp57577_TGAC_v2_gene9295	Tp57577_TGAC_v2_scaf_556	53406	62318	+	4
Tp57577_TGAC_v2_gene27328	Tp57577_TGAC_v2_LG5	911216	914694	-	3
Tp57577_TGAC_v2_gene14302	Tp57577_TGAC_v2_LG4	24925679	24931518	+	2
Tp57577_TGAC_v2_gene33510	Tp57577_TGAC_v2_LG2	3706100	3708770	+	1
Tp57577_TGAC_v2_gene28219	Tp57577_TGAC_v2_scaf_885	40256	45850	-	2
Tp57577_TGAC_v2_gene34349	Tp57577_TGAC_v2_LG1	25668766	25674490	-	6
Tp57577_TGAC_v2_gene24811	Tp57577_TGAC_v2_LG4	4726115	4739153	-	3
Tp57577_TGAC_v2_gene12964	Tp57577_TGAC_v2_LG3	2811710	2814496	+	6
Tp57577_TGAC_v2_gene28458	Tp57577_TGAC_v2_scaf_1025	31049	34089	+	2
Tp57577_TGAC_v2_gene16370	Tp57577_TGAC_v2_scaf_267	66912	73503	+	2
Tp57577_TGAC_v2_gene34623	Tp57577_TGAC_v2_LG6	19430794	19432084	+	1
Tp57577_TGAC_v2_gene25035	Tp57577_TGAC_v2_LG7	22372715	22376501	+	1
Tp57577_TGAC_v2_gene29869	Tp57577_TGAC_v2_scaf_480	122925	133201	+	3
Tp57577_TGAC_v2_gene15179	Tp57577_TGAC_v2_scaf_573	113978	119168	+	2
Tp57577_TGAC_v2_gene10388	Tp57577_TGAC_v2_LG1	4308056	4309026	-	2
Tp57577_TGAC_v2_gene32233	Tp57577_TGAC_v2_LG3	26930717	26936607	-	7
Tp57577_TGAC_v2_gene33700	Tp57577_TGAC_v2_LG7	15319912	15322634	+	1
Tp57577_TGAC_v2_gene23860	Tp57577_TGAC_v2_LG4	21879074	21887394	+	2
Tp57577_TGAC_v2_gene5690	Tp57577_TGAC_v2_LG1	15107827	15113580	-	8
Tp57577_TGAC_v2_gene23405	Tp57577_TGAC_v2_LG6	22144435	22164980	+	24
Tp57577_TGAC_v2_gene8332	Tp57577_TGAC_v2_LG2	29924070	29925101	-	1
Tp57577_TGAC_v2_gene4214	Tp57577_TGAC_v2_LG7	28377932	28381999	+	2
Tp57577_TGAC_v2_gene29489	Tp57577_TGAC_v2_scaf_1177	8657	10579	-	1
Tp57577_TGAC_v2_gene38385	Tp57577_TGAC_v2_LG5	11939302	11946487	-	6
Tp57577_TGAC_v2_gene9967	Tp57577_TGAC_v2_LG1	13665469	13666505	-	1
Tp57577_TGAC_v2_gene25935	Tp57577_TGAC_v2_LG3	1357311	1363066	-	3
Tp57577_TGAC_v2_gene28801	Tp57577_TGAC_v2_scaf_803	53963	60515	-	4
Tp57577_TGAC_v2_gene19687	Tp57577_TGAC_v2_scaf_324	190344	191145	-	3
Tp57577_TGAC_v2_gene21012	Tp57577_TGAC_v2_LG1	10184983	10191043	+	2
Tp57577_TGAC_v2_gene38676	Tp57577_TGAC_v2_LG4	24236539	24241604	+	1
Tp57577_TGAC_v2_gene37239	Tp57577_TGAC_v2_LG7	853356	853910	+	1
Tp57577_TGAC_v2_gene39014	Tp57577_TGAC_v2_LG7	8701201	8714938	+	14
Tp57577_TGAC_v2_gene8146	Tp57577_TGAC_v2_scaf_282	233016	237417	-	28
Tp57577_TGAC_v2_gene37562	Tp57577_TGAC_v2_LG5	7723951	7727333	-	3
Tp57577_TGAC_v2_gene38387	Tp57577_TGAC_v2_LG5	12105688	12108275	-	3
Tp57577_TGAC_v2_gene14089	Tp57577_TGAC_v2_scaf_442	58747	69087	+	5
Tp57577_TGAC_v2_gene15970	Tp57577_TGAC_v2_LG4	21485319	21490418	+	3
Tp57577_TGAC_v2_gene28857	Tp57577_TGAC_v2_scaf_804	22475	23552	+	1
Tp57577_TGAC_v2_gene39000	Tp57577_TGAC_v2_LG7	8358076	8362251	+	2
Tp57577_TGAC_v2_gene9529	Tp57577_TGAC_v2_LG5	3656579	3661315	-	1
Tp57577_TGAC_v2_gene6293	Tp57577_TGAC_v2_LG3	5442079	5445285	-	1
Tp57577_TGAC_v2_gene10583	Tp57577_TGAC_v2_scaf_215	293796	297667	+	4
Tp57577_TGAC_v2_gene3738	Tp57577_TGAC_v2_LG6	14918599	14921707	+	1
Tp57577_TGAC_v2_gene25502	Tp57577_TGAC_v2_LG3	30272059	30276263	+	2
Tp57577_TGAC_v2_gene6097	Tp57577_TGAC_v2_LG1	4962177	4966216	-	3
Tp57577_TGAC_v2_gene36763	Tp57577_TGAC_v2_LG2	22889357	22892851	+	1
Tp57577_TGAC_v2_gene36891	Tp57577_TGAC_v2_LG1	20033224	20035599	-	2
Tp57577_TGAC_v2_gene28127	Tp57577_TGAC_v2_scaf_893	40730	41211	-	1
Tp57577_TGAC_v2_gene19438	Tp57577_TGAC_v2_LG2	17985567	17988850	+	1
Tp57577_TGAC_v2_gene5446	Tp57577_TGAC_v2_LG2	27520233	27522886	-	3
Tp57577_TGAC_v2_gene37207	Tp57577_TGAC_v2_LG7	995751	997563	-	1
Tp57577_TGAC_v2_gene19434	Tp57577_TGAC_v2_LG2	17917486	17926101	+	8
Tp57577_TGAC_v2_gene16442	Tp57577_TGAC_v2_LG6	4486317	4489969	-	2
Tp57577_TGAC_v2_gene7790	Tp57577_TGAC_v2_scaf_291	183982	187752	-	4
Tp57577_TGAC_v2_gene25285	Tp57577_TGAC_v2_LG5	14067741	14072372	-	2
Tp57577_TGAC_v2_gene32339	Tp57577_TGAC_v2_scaf_198	130670	149089	-	13
Tp57577_TGAC_v2_gene32391	Tp57577_TGAC_v2_scaf_195	13923	15539	+	1
Tp57577_TGAC_v2_gene2022	Tp57577_TGAC_v2_LG5	4350818	4357526	+	2
Tp57577_TGAC_v2_gene30928	Tp57577_TGAC_v2_scaf_784	70766	72457	-	2
Tp57577_TGAC_v2_gene22483	Tp57577_TGAC_v2_scaf_680	20180	24361	-	3
Tp57577_TGAC_v2_gene15940	Tp57577_TGAC_v2_LG3	21368349	21373531	-	3
Tp57577_TGAC_v2_gene25473	Tp57577_TGAC_v2_scaf_162	72907	75448	-	2
Tp57577_TGAC_v2_gene17350	Tp57577_TGAC_v2_LG5	13770581	13771785	-	1
Tp57577_TGAC_v2_gene24259	Tp57577_TGAC_v2_LG5	10627020	10627594	-	1
Tp57577_TGAC_v2_gene31487	Tp57577_TGAC_v2_scaf_722	71608	77734	-	2
Tp57577_TGAC_v2_gene10461	Tp57577_TGAC_v2_LG3	11159535	11161570	-	2
Tp57577_TGAC_v2_gene1487	Tp57577_TGAC_v2_LG5	14915773	14922455	-	2
Tp57577_TGAC_v2_gene35699	Tp57577_TGAC_v2_scaf_647	80162	81928	+	1
Tp57577_TGAC_v2_gene2615	Tp57577_TGAC_v2_LG1	6842876	6850537	+	2
Tp57577_TGAC_v2_gene9084	Tp57577_TGAC_v2_LG2	11330556	11337788	-	4
Tp57577_TGAC_v2_gene28010	Tp57577_TGAC_v2_LG2	2539968	2544193	-	1
Tp57577_TGAC_v2_gene3715	Tp57577_TGAC_v2_LG6	14961259	14964275	-	1
Tp57577_TGAC_v2_gene10644	Tp57577_TGAC_v2_scaf_214	324040	336461	-	3
Tp57577_TGAC_v2_gene27719	Tp57577_TGAC_v2_scaf_852	66024	76537	-	3
Tp57577_TGAC_v2_gene21838	Tp57577_TGAC_v2_scaf_1351	25825	27601	+	1
Tp57577_TGAC_v2_gene32082	Tp57577_TGAC_v2_LG6	11937483	11939985	-	4
Tp57577_TGAC_v2_gene29753	Tp57577_TGAC_v2_scaf_768	36430	37782	-	1
Tp57577_TGAC_v2_gene8880	Tp57577_TGAC_v2_LG1	8645937	8650184	+	2
Tp57577_TGAC_v2_gene22628	Tp57577_TGAC_v2_scaf_11433	63	1099	-	1
Tp57577_TGAC_v2_gene12587	Tp57577_TGAC_v2_LG2	25133458	25137976	-	11
Tp57577_TGAC_v2_gene2698	Tp57577_TGAC_v2_LG2	20757072	20759052	+	1
Tp57577_TGAC_v2_gene9325	Tp57577_TGAC_v2_scaf_554	79083	80608	+	1
Tp57577_TGAC_v2_gene30675	Tp57577_TGAC_v2_LG7	24348485	24356013	-	1
Tp57577_TGAC_v2_gene3718	Tp57577_TGAC_v2_LG6	15112536	15112873	-	1
Tp57577_TGAC_v2_gene27190	Tp57577_TGAC_v2_scaf_1097	31987	36942	-	2
Tp57577_TGAC_v2_gene7937	Tp57577_TGAC_v2_LG5	1420286	1422507	+	1
Tp57577_TGAC_v2_gene15244	Tp57577_TGAC_v2_scaf_4666	613	1260	-	1
Tp57577_TGAC_v2_gene33269	Tp57577_TGAC_v2_LG7	20951681	20957792	+	3
Tp57577_TGAC_v2_gene33958	Tp57577_TGAC_v2_LG1	10660058	10660920	+	1
Tp57577_TGAC_v2_gene3645	Tp57577_TGAC_v2_scaf_84	41330	48912	-	6
Tp57577_TGAC_v2_gene8697	Tp57577_TGAC_v2_scaf_516	134388	137202	+	1
Tp57577_TGAC_v2_gene11955	Tp57577_TGAC_v2_LG3	12555776	12557490	+	1
Tp57577_TGAC_v2_gene13326	Tp57577_TGAC_v2_LG4	26729286	26730863	+	1
Tp57577_TGAC_v2_gene8702	Tp57577_TGAC_v2_scaf_516	133157	133697	+	1
Tp57577_TGAC_v2_gene28012	Tp57577_TGAC_v2_LG2	2496901	2498287	+	1
Tp57577_TGAC_v2_gene15052	Tp57577_TGAC_v2_scaf_576	38626	39121	-	1
Tp57577_TGAC_v2_gene18704	Tp57577_TGAC_v2_scaf_301	183518	187152	+	1
Tp57577_TGAC_v2_gene12579	Tp57577_TGAC_v2_LG2	25270459	25270782	+	1
Tp57577_TGAC_v2_gene5838	Tp57577_TGAC_v2_LG4	14607863	14608447	-	1
Tp57577_TGAC_v2_gene25362	Tp57577_TGAC_v2_scaf_925	67626	69316	-	1
Tp57577_TGAC_v2_gene15140	Tp57577_TGAC_v2_scaf_572	110316	113941	+	2
Tp57577_TGAC_v2_gene14154	Tp57577_TGAC_v2_LG6	7151828	7155029	+	3
Tp57577_TGAC_v2_gene3135	Tp57577_TGAC_v2_LG7	11452927	11455095	-	2
Tp57577_TGAC_v2_gene4807	Tp57577_TGAC_v2_LG6	801444	803969	-	2
Tp57577_TGAC_v2_gene30104	Tp57577_TGAC_v2_scaf_485	16864	35099	+	3
Tp57577_TGAC_v2_gene16018	Tp57577_TGAC_v2_LG2	19160701	19167222	+	3
Tp57577_TGAC_v2_gene26388	Tp57577_TGAC_v2_LG1	22989170	22994532	+	2
Tp57577_TGAC_v2_gene28703	Tp57577_TGAC_v2_LG7	11587128	11593213	+	4
Tp57577_TGAC_v2_gene27436	Tp57577_TGAC_v2_scaf_3341	1	1505	+	2
Tp57577_TGAC_v2_gene17765	Tp57577_TGAC_v2_LG4	5911697	5911993	+	1
Tp57577_TGAC_v2_gene32843	Tp57577_TGAC_v2_scaf_186	51402	51726	+	1
Tp57577_TGAC_v2_gene5369	Tp57577_TGAC_v2_LG2	27403017	27407632	+	2
Tp57577_TGAC_v2_gene8328	Tp57577_TGAC_v2_LG2	29883118	29885117	+	2
Tp57577_TGAC_v2_gene34792	Tp57577_TGAC_v2_scaf_619	10408	16396	+	1
Tp57577_TGAC_v2_gene32128	Tp57577_TGAC_v2_scaf_192	339898	342871	+	3
Tp57577_TGAC_v2_gene2816	Tp57577_TGAC_v2_LG1	9639269	9641905	-	1
Tp57577_TGAC_v2_gene23316	Tp57577_TGAC_v2_LG6	2442598	2444106	-	1
Tp57577_TGAC_v2_gene29032	Tp57577_TGAC_v2_scaf_1002	26765	34482	+	2
Tp57577_TGAC_v2_gene14875	Tp57577_TGAC_v2_scaf_595	97367	97938	-	1
Tp57577_TGAC_v2_gene5912	Tp57577_TGAC_v2_LG6	13659282	13662259	+	3
Tp57577_TGAC_v2_gene11697	Tp57577_TGAC_v2_LG4	7334669	7338801	+	1
Tp57577_TGAC_v2_gene4670	Tp57577_TGAC_v2_LG4	17028995	17032443	-	3
Tp57577_TGAC_v2_gene32638	Tp57577_TGAC_v2_LG2	29333960	29336953	-	3
Tp57577_TGAC_v2_gene5527	Tp57577_TGAC_v2_LG1	1585791	1587958	-	9
Tp57577_TGAC_v2_gene16735	Tp57577_TGAC_v2_LG6	1512044	1513980	+	4
Tp57577_TGAC_v2_gene27391	Tp57577_TGAC_v2_LG3	9153185	9156113	-	1
Tp57577_TGAC_v2_gene27642	Tp57577_TGAC_v2_scaf_10354	742	1391	-	1
Tp57577_TGAC_v2_gene36458	Tp57577_TGAC_v2_scaf_1681	3395	12685	-	2
Tp57577_TGAC_v2_gene6420	Tp57577_TGAC_v2_LG7	30176940	30180886	-	2
Tp57577_TGAC_v2_gene8173	Tp57577_TGAC_v2_LG2	21494480	21495591	-	1
Tp57577_TGAC_v2_gene3590	Tp57577_TGAC_v2_LG7	7362541	7367154	-	1
Tp57577_TGAC_v2_gene25200	Tp57577_TGAC_v2_scaf_1284	11902	14694	-	2
Tp57577_TGAC_v2_gene15479	Tp57577_TGAC_v2_scaf_17078	187	832	+	1
Tp57577_TGAC_v2_gene2014	Tp57577_TGAC_v2_LG5	4249576	4253565	-	1
Tp57577_TGAC_v2_gene2032	Tp57577_TGAC_v2_LG5	4083282	4089308	+	2
Tp57577_TGAC_v2_gene32915	Tp57577_TGAC_v2_scaf_184	250580	265429	+	5
Tp57577_TGAC_v2_gene26379	Tp57577_TGAC_v2_LG1	23108051	23109139	-	1
Tp57577_TGAC_v2_gene15245	Tp57577_TGAC_v2_scaf_4665	1141	2048	-	1
Tp57577_TGAC_v2_gene18022	Tp57577_TGAC_v2_LG7	23280534	23281382	-	2
Tp57577_TGAC_v2_gene23968	Tp57577_TGAC_v2_LG1	12273700	12276473	-	3
Tp57577_TGAC_v2_gene22380	Tp57577_TGAC_v2_scaf_676	115960	118111	-	1
Tp57577_TGAC_v2_gene13457	Tp57577_TGAC_v2_LG2	8061020	8061752	+	1
Tp57577_TGAC_v2_gene18713	Tp57577_TGAC_v2_LG5	6167037	6170526	-	4
Tp57577_TGAC_v2_gene15631	Tp57577_TGAC_v2_LG6	21326099	21327778	-	2
Tp57577_TGAC_v2_gene31793	Tp57577_TGAC_v2_scaf_707	82055	89320	+	1
Tp57577_TGAC_v2_gene5889	Tp57577_TGAC_v2_LG6	13646200	13651000	-	2
Tp57577_TGAC_v2_gene31485	Tp57577_TGAC_v2_scaf_722	2392	3045	-	1
Tp57577_TGAC_v2_gene27330	Tp57577_TGAC_v2_LG7	9114552	9115725	-	2
Tp57577_TGAC_v2_gene23367	Tp57577_TGAC_v2_LG6	2438245	2439629	-	1
Tp57577_TGAC_v2_gene28543	Tp57577_TGAC_v2_LG7	19668190	19670651	+	1
Tp57577_TGAC_v2_gene8248	Tp57577_TGAC_v2_scaf_277	103790	106582	+	1
Tp57577_TGAC_v2_gene16843	Tp57577_TGAC_v2_LG4	13161234	13163235	-	3
Tp57577_TGAC_v2_gene6245	Tp57577_TGAC_v2_LG3	5224962	5226442	-	1
Tp57577_TGAC_v2_gene30018	Tp57577_TGAC_v2_LG5	10918063	10921316	-	6
Tp57577_TGAC_v2_gene26376	Tp57577_TGAC_v2_LG1	23125673	23126813	+	1
Tp57577_TGAC_v2_gene32558	Tp57577_TGAC_v2_LG2	7502914	7504800	-	2
Tp57577_TGAC_v2_gene11987	Tp57577_TGAC_v2_LG1	22646531	22649886	+	1
Tp57577_TGAC_v2_gene13284	Tp57577_TGAC_v2_scaf_405	71109	71753	+	1
Tp57577_TGAC_v2_gene1942	Tp57577_TGAC_v2_LG1	13928980	13938465	-	4
Tp57577_TGAC_v2_gene8766	Tp57577_TGAC_v2_scaf_513	134309	141469	+	2
Tp57577_TGAC_v2_gene1357	Tp57577_TGAC_v2_LG7	6668053	6672226	+	2
Tp57577_TGAC_v2_gene8687	Tp57577_TGAC_v2_scaf_5923	629	1196	-	1
Tp57577_TGAC_v2_gene35494	Tp57577_TGAC_v2_LG5	2583243	2584478	+	1
Tp57577_TGAC_v2_gene18644	Tp57577_TGAC_v2_LG4	44999	52961	-	3
Tp57577_TGAC_v2_gene38539	Tp57577_TGAC_v2_LG7	2606794	2608059	-	2
Tp57577_TGAC_v2_gene3221	Tp57577_TGAC_v2_LG1	24622183	24622806	-	1
Tp57577_TGAC_v2_gene17728	Tp57577_TGAC_v2_scaf_361	109606	110458	+	1
Tp57577_TGAC_v2_gene20457	Tp57577_TGAC_v2_scaf_6689	1	480	+	1
Tp57577_TGAC_v2_gene10006	Tp57577_TGAC_v2_scaf_509	38264	49769	+	22
Tp57577_TGAC_v2_gene34574	Tp57577_TGAC_v2_scaf_612	45968	48929	-	3
Tp57577_TGAC_v2_gene32608	Tp57577_TGAC_v2_scaf_181	38989	44805	+	1
Tp57577_TGAC_v2_gene17853	Tp57577_TGAC_v2_scaf_365	162353	176262	-	13
Tp57577_TGAC_v2_gene23710	Tp57577_TGAC_v2_scaf_1245	6306	8592	-	1
Tp57577_TGAC_v2_gene1502	Tp57577_TGAC_v2_LG5	14471316	14477489	+	6
Tp57577_TGAC_v2_gene11210	Tp57577_TGAC_v2_LG7	20301191	20304928	+	1
Tp57577_TGAC_v2_gene38373	Tp57577_TGAC_v2_LG5	11605085	11608872	+	2
Tp57577_TGAC_v2_gene35711	Tp57577_TGAC_v2_LG1	26790426	26798841	-	2
Tp57577_TGAC_v2_gene25141	Tp57577_TGAC_v2_LG2	12790767	12795038	-	4
Tp57577_TGAC_v2_gene1364	Tp57577_TGAC_v2_LG7	6678865	6679934	+	2
Tp57577_TGAC_v2_gene40707	Tp57577_TGAC_v2_scaf_13728	643	1106	-	1
Tp57577_TGAC_v2_gene24760	Tp57577_TGAC_v2_LG7	11714604	11716751	+	1
Tp57577_TGAC_v2_gene1596	Tp57577_TGAC_v2_scaf_74	7620	18043	-	11
Tp57577_TGAC_v2_gene31751	Tp57577_TGAC_v2_scaf_702	13718	18226	-	1
Tp57577_TGAC_v2_gene18045	Tp57577_TGAC_v2_LG7	23270413	23272656	+	1
Tp57577_TGAC_v2_gene4701	Tp57577_TGAC_v2_LG6	208298	209918	+	4
Tp57577_TGAC_v2_gene6957	Tp57577_TGAC_v2_LG6	4077609	4085743	+	4
Tp57577_TGAC_v2_gene16766	Tp57577_TGAC_v2_scaf_256	102155	106515	+	3
Tp57577_TGAC_v2_gene32822	Tp57577_TGAC_v2_scaf_186	52302	54694	-	1
Tp57577_TGAC_v2_gene6982	Tp57577_TGAC_v2_LG6	3610582	3614363	-	2
Tp57577_TGAC_v2_gene19106	Tp57577_TGAC_v2_LG6	6592841	6604815	-	2
Tp57577_TGAC_v2_gene24896	Tp57577_TGAC_v2_LG3	27826481	27835423	-	1
Tp57577_TGAC_v2_gene22257	Tp57577_TGAC_v2_scaf_685	73642	76455	+	2
Tp57577_TGAC_v2_gene15286	Tp57577_TGAC_v2_scaf_585	80811	84868	-	2
Tp57577_TGAC_v2_gene30046	Tp57577_TGAC_v2_LG4	8037340	8045054	-	2
Tp57577_TGAC_v2_gene30222	Tp57577_TGAC_v2_scaf_470	124532	131332	+	11
Tp57577_TGAC_v2_gene37672	Tp57577_TGAC_v2_LG5	9104935	9108649	+	2
Tp57577_TGAC_v2_gene5897	Tp57577_TGAC_v2_LG6	13137889	13142560	-	1
Tp57577_TGAC_v2_gene2111	Tp57577_TGAC_v2_LG2	25994969	26000768	+	1
Tp57577_TGAC_v2_gene16751	Tp57577_TGAC_v2_LG6	1357047	1358938	-	2
Tp57577_TGAC_v2_gene1903	Tp57577_TGAC_v2_LG1	13703796	13707960	+	3
Tp57577_TGAC_v2_gene12406	Tp57577_TGAC_v2_LG7	9843023	9846484	-	1
Tp57577_TGAC_v2_gene29530	Tp57577_TGAC_v2_scaf_1180	2831	7521	+	9
Tp57577_TGAC_v2_gene3665	Tp57577_TGAC_v2_scaf_84	344487	354485	-	1
Tp57577_TGAC_v2_gene12676	Tp57577_TGAC_v2_LG4	2204729	2209551	-	2
Tp57577_TGAC_v2_gene12384	Tp57577_TGAC_v2_LG7	9347341	9349702	-	2
Tp57577_TGAC_v2_gene20675	Tp57577_TGAC_v2_scaf_1218	28160	30461	+	1
Tp57577_TGAC_v2_gene37641	Tp57577_TGAC_v2_LG5	8288191	8290533	-	3
[truncated: 13,231 more rows]
