# Supplementary material for: Analysis of transcripts and splice isoforms in red clover (Trifolium pratense L.) by single-molecule long-read sequencing
Source: BMC Plant Biol. 2018 Nov 26;18:300. doi: 10.1186/s12870-018-1534-8 (PMC6258457; doi:10.1186/s12870-018-1534-8)
Supplement: Supplementary file 8 — Table S6. Information of fusion transcripts from Iso-Seq. (XLSX 527 kb) [file 12870_2018_1534_MOESM8_ESM.xlsx]

## Sheet: fusion_all
Table S6. Information of fusion transcripts from Iso-Seq
transcriptID	start	end	chr	chrstart	chrend	coverage	gene1	start	end	chr	chrstart	chrend	coverage	gene2	Short read number of spaning fusion site
i1_HQ_c2201/f7p0/1978	2	1777	Tp57577_TGAC_v2_scaf_410	136678	134559	89.7	TP57577_TGAC_V2_GENE13900	1778	1979	Tp57577_TGAC_v2_scaf_31405	286	82	10.2	notsure	5700
i3_LQ_c23029/f1p0/3724	1	1233	Tp57577_TGAC_v2_LG1	3776123	3777747	33.2	TP57577_TGAC_V2_GENE39796	1234	3715	Tp57577_TGAC_v2_LG1	3631402	3634485	66.8	TP57577_TGAC_V2_GENE17046	73
i0_HQ_c62675/f4p0/1006	1	444	Tp57577_TGAC_v2_scaf_3295	1828	2271	44.1	TP57577_TGAC_V2_GENE20501	445	1006	Tp57577_TGAC_v2_LG3	2622308	2621747	55.9	TP57577_TGAC_V2_GENE12817	87
i3_LQ_c24043/f1p2/3332	1	2992	Tp57577_TGAC_v2_LG3	9079549	9075787	89.5	TP57577_TGAC_V2_GENE17086	2993	3343	Tp57577_TGAC_v2_scaf_541	90797	90517	10.5	notsure	517
i0_LQ_c43399/f1p0/816	1	202	Tp57577_TGAC_v2_scaf_8425	710	1	25.2	notsure	203	803	Tp57577_TGAC_v2_scaf_10221	1912	1305	74.8	TP57577_TGAC_V2_GENE27779	577
i3_LQ_c17530/f1p0/3548	1	3130	Tp57577_TGAC_v2_scaf_34	468225	461008	88.3	TP57577_TGAC_V2_GENE4346	3131	3543	Tp57577_TGAC_v2_scaf_19136	54	466	11.7	notsure	347
i3_LQ_c25970/f1p0/3394	1	421	Tp57577_TGAC_v2_scaf_12173	1291	1712	11.9	TP57577_TGAC_V2_GENE10381	422	3545	Tp57577_TGAC_v2_LG2	23660881	23664610	88.1	TP57577_TGAC_V2_GENE5360	150
i0_LQ_c24717/f1p1/725	8	642	Tp57577_TGAC_v2_LG1	28093746	28090049	88.6	TP57577_TGAC_V2_GENE26773	643	717	Tp57577_TGAC_v2_scaf_301	33440	33514	10.5	TP57577_TGAC_V2_GENE18695	1853
i2_LQ_c61380/f1p0/2080	1	1173	Tp57577_TGAC_v2_LG2	27253163	27251441	56.3	TP57577_TGAC_V2_GENE37123	1174	2082	Tp57577_TGAC_v2_scaf_4883	2691	1707	43.7	notsure	351
i1_LQ_c57347/f1p0/1692	1	1509	Tp57577_TGAC_v2_LG2	11629967	11631978	88.9	TP57577_TGAC_V2_GENE21905	1510	1688	Tp57577_TGAC_v2_scaf_29078	405	593	10.5	notsure	28
i2_HQ_c22922/f2p46/2488	4	308	Tp57577_TGAC_v2_scaf_11860	442	744	12.2	TP57577_TGAC_V2_GENE8947	309	2499	Tp57577_TGAC_v2_scaf_547	28471	20176	87.7	TP57577_TGAC_V2_GENE7618	1043
i1_LQ_c18696/f1p0/1615	1	1107	Tp57577_TGAC_v2_scaf_130	445503	442955	68.2	TP57577_TGAC_V2_GENE23279	1108	1619	Tp57577_TGAC_v2_scaf_3109	3754	3243	31.6	notsure	1832
i1_LQ_c15543/f1p0/1014	1	275	Tp57577_TGAC_v2_LG2	31197361	31196896	27.1	TP57577_TGAC_V2_GENE19569	276	1011	Tp57577_TGAC_v2_scaf_2589	34	4948	72.7	TP57577_TGAC_V2_GENE11051	778
i1_LQ_c38261/f1p0/1415	1	649	Tp57577_TGAC_v2_LG5	8710790	8710142	45.9	TP57577_TGAC_V2_GENE37704	650	1414	Tp57577_TGAC_v2_scaf_4240	1851	1087	54.1	notsure	900
i1_LQ_c39942/f1p0/1085	2	141	Tp57577_TGAC_v2_scaf_28933	624	485	13	notsure	142	1080	Tp57577_TGAC_v2_LG3	5686634	5691384	86.9	TP57577_TGAC_V2_GENE6252	1198
i1_LQ_c23237/f1p0/1991	2	1874	Tp57577_TGAC_v2_scaf_933	27039	20262	89.8	notsure	1875	2085	Tp57577_TGAC_v2_scaf_8717	1867	1657	10.1	notsure	174
i2_LQ_c7262/f1p0/2836	20	2556	Tp57577_TGAC_v2_LG7	19132213	19137726	88.7	notsure	2557	2853	Tp57577_TGAC_v2_scaf_869	24261	24570	10.4	notsure	1120
i1_LQ_c18060/f1p0/1880	1	192	Tp57577_TGAC_v2_scaf_10545	568	353	10.2	notsure	193	1884	Tp57577_TGAC_v2_scaf_585	132331	129013	89.8	notsure	141
i3_LQ_c27499/f1p1/3023	1	1018	Tp57577_TGAC_v2_scaf_4768	167	2221	32.4	TP57577_TGAC_V2_GENE40468	1019	3138	Tp57577_TGAC_v2_scaf_709	103423	100581	67.6	TP57577_TGAC_V2_GENE31849	2771
i1_LQ_c86101/f1p0/1505	1	479	Tp57577_TGAC_v2_LG2	21334710	21335912	31.8	TP57577_TGAC_V2_GENE19751	480	1507	Tp57577_TGAC_v2_scaf_3230	3948	2466	68.2	TP57577_TGAC_V2_GENE18965	2197
i5_LQ_c39230/f1p0/5499	10	4529	Tp57577_TGAC_v2_scaf_2709	4934	62	79.8	notsure	4530	5661	Tp57577_TGAC_v2_scaf_489	173004	170368	20	notsure	35167
i1_LQ_c54943/f1p0/1485	3	224	Tp57577_TGAC_v2_scaf_2448	838	614	14.7	notsure	225	1508	Tp57577_TGAC_v2_scaf_1076	15324	14050	85	notsure	54
i2_HQ_c30322/f4p0/2207	1	275	Tp57577_TGAC_v2_LG6	13011265	13012585	12.5	TP57577_TGAC_V2_GENE14103	276	2208	Tp57577_TGAC_v2_LG1	135436	139960	87.5	TP57577_TGAC_V2_GENE2433	1241
i1_LQ_c15099/f1p0/1030	1	821	Tp57577_TGAC_v2_scaf_654	6343	1002	79.7	TP57577_TGAC_V2_GENE35525	822	1030	Tp57577_TGAC_v2_LG5	14731795	14732101	20.3	TP57577_TGAC_V2_GENE1478	644
i1_HQ_c63739/f15p0/1519	1	1061	Tp57577_TGAC_v2_LG2	8294250	8289438	70.1	TP57577_TGAC_V2_GENE2270	1062	1514	Tp57577_TGAC_v2_scaf_4203	2956	1992	29.9	notsure	100
i1_LQ_c55569/f1p0/1946	1	887	Tp57577_TGAC_v2_scaf_1232	6268	2074	45.6	TP57577_TGAC_V2_GENE20612	888	1945	Tp57577_TGAC_v2_LG6	18975171	18971130	54.4	notsure	22
i0_LQ_c25720/f1p0/902	1	165	Tp57577_TGAC_v2_scaf_14574	850	1014	18.5	notsure	166	892	Tp57577_TGAC_v2_LG3	18744670	18743955	81.5	notsure	2822
i1_HQ_c34099/f4p0/1525	1	212	Tp57577_TGAC_v2_scaf_3215	2259	2048	13.9	TP57577_TGAC_V2_GENE18426	213	1522	Tp57577_TGAC_v2_scaf_790	93304	94614	85.8	TP57577_TGAC_V2_GENE30775	214
i1_LQ_c35898/f1p0/1542	1	503	Tp57577_TGAC_v2_LG1	3776123	3777012	32.5	TP57577_TGAC_V2_GENE39796	504	1546	Tp57577_TGAC_v2_LG1	3632876	3634498	67.5	TP57577_TGAC_V2_GENE17046	2190
i1_LQ_c76507/f1p0/1446	3	891	Tp57577_TGAC_v2_LG7	3213028	3210255	67.6	TP57577_TGAC_V2_GENE38521	892	1305	Tp57577_TGAC_v2_LG7	4600846	4600456	31.5	notsure	3113
i0_HQ_c26799/f2p0/693	1	140	Tp57577_TGAC_v2_LG6	17864826	17864416	20.3	TP57577_TGAC_V2_GENE18253	141	691	Tp57577_TGAC_v2_scaf_17929	676	126	79.7	TP57577_TGAC_V2_GENE7098	1478
i0_HQ_c120763/f6p7/722	1	568	Tp57577_TGAC_v2_scaf_705	10265	7253	78.7	notsure	569	722	Tp57577_TGAC_v2_scaf_16012	1199	1046	21.3	notsure	184
i0_LQ_c105307/f1p2/918	8	103	Tp57577_TGAC_v2_scaf_1080	19138	19233	10.5	TP57577_TGAC_V2_GENE27533	104	918	Tp57577_TGAC_v2_LG4	4241036	4243414	88.8	TP57577_TGAC_V2_GENE19180	5043
i2_LQ_c40661/f1p0/2186	1	1743	Tp57577_TGAC_v2_LG3	26577896	26573097	79.7	TP57577_TGAC_V2_GENE10333	1744	2186	Tp57577_TGAC_v2_scaf_2354	3890	3264	20.3	TP57577_TGAC_V2_GENE31073	1467
i0_HQ_c2122/f9p7/418	1	133	Tp57577_TGAC_v2_scaf_9774	1529	1661	31.7	notsure	134	420	Tp57577_TGAC_v2_LG4	16189193	16188908	68.3	notsure	30
i2_LQ_c69809/f1p0/2053	1	1074	Tp57577_TGAC_v2_LG7	29222270	29217200	52.2	TP57577_TGAC_V2_GENE6548	1075	2058	Tp57577_TGAC_v2_LG7	2414	1076	47.8	notsure	717
i2_LQ_c11266/f1p0/2510	12	1547	Tp57577_TGAC_v2_scaf_2709	4934	21	57.6	notsure	1548	2667	Tp57577_TGAC_v2_scaf_489	172963	170339	42	notsure	4118
i1_HQ_c22363/f5p0/1429	1	1102	Tp57577_TGAC_v2_scaf_227	62644	60684	77.1	notsure	1103	1428	Tp57577_TGAC_v2_scaf_22178	866	540	22.8	notsure	2835
i1_LQ_c69408/f1p0/1286	1	280	Tp57577_TGAC_v2_LG1	7297904	7297625	21.8	notsure	281	1287	Tp57577_TGAC_v2_scaf_5586	2451	483	78.2	notsure	770
i0_LQ_c27063/f1p0/994	1	831	Tp57577_TGAC_v2_scaf_2867	1173	3264	83.4	TP57577_TGAC_V2_GENE39424	832	997	Tp57577_TGAC_v2_LG1	19801088	19801253	16.6	notsure	4
i0_LQ_c176830/f1p0/701	1	215	Tp57577_TGAC_v2_scaf_17449	149	364	30.7	TP57577_TGAC_V2_GENE40847	216	701	Tp57577_TGAC_v2_scaf_193	161643	162556	69.3	TP57577_TGAC_V2_GENE32455	1544
i0_LQ_c25277/f1p1/1006	1	268	Tp57577_TGAC_v2_scaf_15061	1210	1477	26.7	TP57577_TGAC_V2_GENE304	269	1005	Tp57577_TGAC_v2_LG4	28810142	28810820	73.3	TP57577_TGAC_V2_GENE4988	4
i0_LQ_c95069/f1p0/462	1	372	Tp57577_TGAC_v2_scaf_17364	1163	12	80.2	TP57577_TGAC_V2_GENE23368	373	462	Tp57577_TGAC_v2_scaf_366	135403	135492	19.4	notsure	1906
i2_LQ_c18832/f1p0/2908	21	2202	Tp57577_TGAC_v2_LG4	11379548	11377391	74.4	notsure	2203	2931	Tp57577_TGAC_v2_LG6	13230827	13230076	24.9	notsure	21649
i0_LQ_c101022/f1p2/839	7	171	Tp57577_TGAC_v2_scaf_1080	18986	19233	19.6	TP57577_TGAC_V2_GENE27533	172	842	Tp57577_TGAC_v2_LG4	4241036	4243272	79.7	TP57577_TGAC_V2_GENE19180	100
i3_LQ_c24880/f1p0/3634	1	543	Tp57577_TGAC_v2_scaf_18446	565	26	14.2	notsure	544	3816	Tp57577_TGAC_v2_LG7	13933952	13938470	85.7	TP57577_TGAC_V2_GENE25357	4
i2_LQ_c60404/f1p0/2058	1	1204	Tp57577_TGAC_v2_LG4	15497430	15493892	58.4	TP57577_TGAC_V2_GENE25433	1205	2060	Tp57577_TGAC_v2_scaf_4306	183	2022	41.6	TP57577_TGAC_V2_GENE31059	3
i2_LQ_c37148/f1p0/2249	2	2015	Tp57577_TGAC_v2_LG2	5856355	5853412	89.9	notsure	2016	2241	Tp57577_TGAC_v2_scaf_24706	603	373	10.1	notsure	149
i0_LQ_c129257/f1p0/896	1	621	Tp57577_TGAC_v2_LG1	23886438	23884966	69.3	TP57577_TGAC_V2_GENE15735	622	896	Tp57577_TGAC_v2_scaf_26239	370	641	30.7	TP57577_TGAC_V2_GENE10607	49
i2_HQ_c19984/f3p4/3008	1	1463	Tp57577_TGAC_v2_scaf_1762	2687	11959	48.6	TP57577_TGAC_V2_GENE35320	1464	3008	Tp57577_TGAC_v2_scaf_586	3498	6553	51.4	TP57577_TGAC_V2_GENE15304	1046
i0_LQ_c8517/f3p0/608	1	524	Tp57577_TGAC_v2_LG2	7090998	7089457	89.1	TP57577_TGAC_V2_GENE8187	525	588	Tp57577_TGAC_v2_scaf_7989	1122	1059	10.9	TP57577_TGAC_V2_GENE40038	1957
i3_LQ_c20428/f1p0/3709	1	437	Tp57577_TGAC_v2_scaf_14536	633	1069	11.5	notsure	438	3789	Tp57577_TGAC_v2_LG1	22499530	22483633	88.4	notsure	322
i2_HQ_c43718/f2p3/2028	1	1514	Tp57577_TGAC_v2_scaf_229	36365	32508	74.5	TP57577_TGAC_V2_GENE17411	1515	2033	Tp57577_TGAC_v2_scaf_4097	1683	193	25.5	notsure	371
i1_LQ_c52017/f1p0/1203	3	249	Tp57577_TGAC_v2_scaf_6347	1485	1239	20.4	TP57577_TGAC_V2_GENE975	250	1211	Tp57577_TGAC_v2_LG3	30884994	30886675	79.4	TP57577_TGAC_V2_GENE14573	2400
i2_HQ_c20542/f2p0/2421	1	346	Tp57577_TGAC_v2_LG3	28424138	28424488	14.3	TP57577_TGAC_V2_GENE17964	347	2421	Tp57577_TGAC_v2_scaf_427	91447	95418	85.7	TP57577_TGAC_V2_GENE13747	36
i1_LQ_c50808/f1p0/1172	1	1010	Tp57577_TGAC_v2_LG6	3968941	3969951	83.1	TP57577_TGAC_V2_GENE6988	1011	1215	Tp57577_TGAC_v2_LG3	7901814	7902018	16.9	TP57577_TGAC_V2_GENE6747	2959
i1_LQ_c73826/f1p12/1453	1	1066	Tp57577_TGAC_v2_LG6	5338967	5335027	73	TP57577_TGAC_V2_GENE4099	1067	1461	Tp57577_TGAC_v2_scaf_4986	1244	850	27	notsure	863
i2_HQ_c17591/f6p0/2241	1	828	Tp57577_TGAC_v2_scaf_2548	2855	5436	37	TP57577_TGAC_V2_GENE10958	829	2237	Tp57577_TGAC_v2_scaf_326	215657	220901	63	TP57577_TGAC_V2_GENE19777	1303
i2_LQ_c22904/f1p0/2411	5	1588	Tp57577_TGAC_v2_scaf_361	127581	124059	64.8	TP57577_TGAC_V2_GENE17701	1589	2443	Tp57577_TGAC_v2_scaf_2530	1089	2281	35	TP57577_TGAC_V2_GENE22123	301
i2_LQ_c21258/f1p5/2216	1	1584	Tp57577_TGAC_v2_LG2	20293048	20290282	71	TP57577_TGAC_V2_GENE2708	1585	2231	Tp57577_TGAC_v2_scaf_10526	1710	800	29	notsure	1631
i3_HQ_c1479/f3p0/3732	3	1795	Tp57577_TGAC_v2_LG6	22441961	22438673	48	TP57577_TGAC_V2_GENE9706	1796	3736	Tp57577_TGAC_v2_LG2	28472648	28464193	52	notsure	19
i2_HQ_c23676/f2p0/2310	1	1998	Tp57577_TGAC_v2_LG6	22378826	22374660	86.8	notsure	1999	2303	Tp57577_TGAC_v2_scaf_3713	2385	2072	13.2	notsure	375
i1_LQ_c23784/f1p0/1496	1	509	Tp57577_TGAC_v2_scaf_4914	1059	471	34	TP57577_TGAC_V2_GENE36005	510	1498	Tp57577_TGAC_v2_LG2	18421125	18417450	66	notsure	27
i1_LQ_c21768/f1p0/1635	1	1082	Tp57577_TGAC_v2_scaf_1630	12358	10647	65.3	notsure	1083	1655	Tp57577_TGAC_v2_scaf_12299	1624	818	34.6	notsure	1378
i1_LQ_c44685/f1p0/1059	1	650	Tp57577_TGAC_v2_LG7	24502465	24504418	61.4	TP57577_TGAC_V2_GENE10203	651	1058	Tp57577_TGAC_v2_scaf_6642	395	802	38.6	TP57577_TGAC_V2_GENE11111	953
i1_LQ_c23832/f1p0/1130	3	736	Tp57577_TGAC_v2_scaf_11856	300	1221	63	TP57577_TGAC_V2_GENE9378	737	1158	Tp57577_TGAC_v2_scaf_260	146772	148377	36.2	TP57577_TGAC_V2_GENE16628	2273
i0_LQ_c2942/f1p0/413	2	125	Tp57577_TGAC_v2_scaf_229	207899	208022	30.9	notsure	126	400	Tp57577_TGAC_v2_LG3	4187666	4187931	68.6	notsure	1251
i1_LQ_c6132/f1p0/1841	1	462	Tp57577_TGAC_v2_scaf_13103	865	404	25	notsure	463	1851	Tp57577_TGAC_v2_LG7	10717172	10719525	75	TP57577_TGAC_V2_GENE16163	716
i0_LQ_c156422/f1p0/763	1	215	Tp57577_TGAC_v2_scaf_17449	149	364	28.2	TP57577_TGAC_V2_GENE40847	216	762	Tp57577_TGAC_v2_scaf_193	161643	162617	71.8	TP57577_TGAC_V2_GENE32455	474
i1_LQ_c19666/f1p0/1217	1	811	Tp57577_TGAC_v2_LG2	9991004	9991896	66.9	TP57577_TGAC_V2_GENE18824	812	1212	Tp57577_TGAC_v2_scaf_1284	24746	24335	33.1	notsure	11
i1_LQ_c4169/f1p3/1155	1	148	Tp57577_TGAC_v2_LG4	5297892	5298040	12.7	notsure	149	1161	Tp57577_TGAC_v2_LG4	5150538	5147648	87.3	TP57577_TGAC_V2_GENE34984	1330
i2_LQ_c72263/f1p0/2678	1	2261	Tp57577_TGAC_v2_LG3	28282903	28290930	84	TP57577_TGAC_V2_GENE16705	2262	2691	Tp57577_TGAC_v2_scaf_5660	861	1539	16	TP57577_TGAC_V2_GENE8441	1166
i1_LQ_c4608/f1p0/1771	1	700	Tp57577_TGAC_v2_LG2	31199288	31196919	38.7	TP57577_TGAC_V2_GENE19569	701	1808	Tp57577_TGAC_v2_scaf_2589	11	1394	61.3	TP57577_TGAC_V2_GENE11051	1017
i1_LQ_c34691/f1p0/1297	1	296	Tp57577_TGAC_v2_scaf_39533	368	73	22.6	TP57577_TGAC_V2_GENE10873	297	1312	Tp57577_TGAC_v2_scaf_469	131450	133057	77.4	TP57577_TGAC_V2_GENE14744	924
i3_LQ_c23259/f1p0/3450	1	513	Tp57577_TGAC_v2_scaf_12173	1200	1712	14.7	TP57577_TGAC_V2_GENE10381	514	3478	Tp57577_TGAC_v2_LG2	23660881	23664451	85.3	TP57577_TGAC_V2_GENE5360	2865
i2_LQ_c66364/f1p0/2811	1	2524	Tp57577_TGAC_v2_LG4	23813872	23811352	86.4	TP57577_TGAC_V2_GENE38666	2525	2922	Tp57577_TGAC_v2_scaf_565	116094	116771	13.6	TP57577_TGAC_V2_GENE10336	278
i0_LQ_c131928/f1p115/821	1	731	Tp57577_TGAC_v2_scaf_1347	29660	25686	88.3	notsure	732	828	Tp57577_TGAC_v2_scaf_10650	748	844	11.7	notsure	1692
i2_LQ_c36648/f1p0/2183	1	1017	Tp57577_TGAC_v2_scaf_733	72962	74570	45.4	notsure	1018	2242	Tp57577_TGAC_v2_scaf_7901	1658	203	54.6	notsure	1680
i1_HQ_c82285/f12p0/1057	1	481	Tp57577_TGAC_v2_scaf_7251	1134	654	45.5	TP57577_TGAC_V2_GENE561	482	1057	Tp57577_TGAC_v2_scaf_186	140420	140995	54.5	TP57577_TGAC_V2_GENE32821	1870
i0_LQ_c14357/f1p2/946	1	128	Tp57577_TGAC_v2_scaf_37813	353	480	13.5	notsure	129	947	Tp57577_TGAC_v2_LG1	3037602	3034786	86.5	TP57577_TGAC_V2_GENE21150	1546
i0_HQ_c27848/f3p7/812	1	362	Tp57577_TGAC_v2_scaf_856	17854	18667	44.5	TP57577_TGAC_V2_GENE27680	363	813	Tp57577_TGAC_v2_scaf_7349	1246	1696	55.5	TP57577_TGAC_V2_GENE220	107
i0_HQ_c1575/f8p2/486	4	364	Tp57577_TGAC_v2_scaf_260	154703	155635	74	TP57577_TGAC_V2_GENE16642	365	488	Tp57577_TGAC_v2_LG4	2774729	2774605	25.4	notsure	4616
i1_LQ_c11343/f1p0/1655	3	1394	Tp57577_TGAC_v2_LG3	4603852	4605317	84	TP57577_TGAC_V2_GENE3387	1395	1657	Tp57577_TGAC_v2_scaf_32534	528	268	15.9	notsure	5914
i2_LQ_c7429/f2p1/2368	1	450	Tp57577_TGAC_v2_scaf_5444	1016	1462	18.8	TP57577_TGAC_V2_GENE18371	451	2388	Tp57577_TGAC_v2_LG2	9615379	9610664	81.2	notsure	2992
i2_LQ_c40986/f1p0/2496	2	488	Tp57577_TGAC_v2_LG7	5043463	5044245	19.5	notsure	489	2497	Tp57577_TGAC_v2_LG3	13585938	13582886	80.5	notsure	57
i1_LQ_c15140/f1p0/1023	1	784	Tp57577_TGAC_v2_scaf_469	128088	125762	71.8	notsure	785	1092	Tp57577_TGAC_v2_scaf_4956	534	1332	28.2	TP57577_TGAC_V2_GENE39264	928
i0_LQ_c39509/f1p0/443	1	364	Tp57577_TGAC_v2_scaf_17364	1151	12	82	TP57577_TGAC_V2_GENE23368	365	444	Tp57577_TGAC_v2_scaf_366	135403	135482	18	notsure	183
i1_LQ_c23765/f1p2/1189	1	432	Tp57577_TGAC_v2_scaf_2036	6480	7942	36.4	TP57577_TGAC_V2_GENE18979	433	1186	Tp57577_TGAC_v2_scaf_588	59154	58404	63.6	TP57577_TGAC_V2_GENE15344	34504
i3_LQ_c27207/f1p0/3023	2	1813	Tp57577_TGAC_v2_LG6	1774078	1768711	60.1	TP57577_TGAC_V2_GENE9647	1814	3017	Tp57577_TGAC_v2_LG6	4686371	4688182	39.9	TP57577_TGAC_V2_GENE7883	4480
i1_LQ_c73080/f1p0/1353	1	236	Tp57577_TGAC_v2_scaf_12934	1150	1502	17.3	TP57577_TGAC_V2_GENE265	237	1357	Tp57577_TGAC_v2_LG6	12510772	12503834	82.4	notsure	2296
i1_HQ_c80729/f14p0/1035	1	824	Tp57577_TGAC_v2_scaf_7747	1429	636	79.6	notsure	825	1035	Tp57577_TGAC_v2_LG4	23925240	23925030	20.4	notsure	7814
i0_LQ_c97553/f1p0/643	1	427	Tp57577_TGAC_v2_scaf_14676	1077	1503	64.7	TP57577_TGAC_V2_GENE21835	428	658	Tp57577_TGAC_v2_scaf_23710	1	236	35	notsure	77
i1_LQ_c8854/f1p5/1716	2	1413	Tp57577_TGAC_v2_LG2	18804080	18800023	81.9	TP57577_TGAC_V2_GENE20025	1414	1724	Tp57577_TGAC_v2_scaf_23431	582	177	18	TP57577_TGAC_V2_GENE31471	2992
i3_LQ_c11127/f1p1/3485	1	2015	Tp57577_TGAC_v2_scaf_515	6636	786	57.8	notsure	2016	3486	Tp57577_TGAC_v2_scaf_5316	2185	201	42.2	TP57577_TGAC_V2_GENE33737	1219
i3_LQ_c18235/f1p0/3530	1	1224	Tp57577_TGAC_v2_scaf_980	24742	15086	33.6	notsure	1225	3643	Tp57577_TGAC_v2_LG6	10701172	10691842	66.4	notsure	85
i3_LQ_c2689/f1p58/3241	1	2760	Tp57577_TGAC_v2_scaf_1598	12138	16748	84.7	TP57577_TGAC_V2_GENE39478	2761	3257	Tp57577_TGAC_v2_scaf_622	102523	103019	15.3	TP57577_TGAC_V2_GENE34898	3040
i1_HQ_c50273/f3p0/1564	1	316	Tp57577_TGAC_v2_LG1	2270646	2270961	20.1	TP57577_TGAC_V2_GENE27113	317	1572	Tp57577_TGAC_v2_LG4	1919182	1917227	79.9	TP57577_TGAC_V2_GENE10935	7219
i3_HQ_c15768/f2p0/3096	1	438	Tp57577_TGAC_v2_scaf_3776	2392	253	14.2	TP57577_TGAC_V2_GENE7700	439	3095	Tp57577_TGAC_v2_LG6	16176430	16186321	85.8	TP57577_TGAC_V2_GENE18656	1049
i5_LQ_c4921/f1p0/5371	53	4451	Tp57577_TGAC_v2_scaf_2709	4934	62	76.8	notsure	4452	5731	Tp57577_TGAC_v2_scaf_489	173004	170220	22.3	notsure	589
i0_LQ_c180187/f1p0/893	1	255	Tp57577_TGAC_v2_scaf_39533	327	73	28.5	TP57577_TGAC_V2_GENE10873	256	894	Tp57577_TGAC_v2_scaf_469	131450	132680	71.5	TP57577_TGAC_V2_GENE14744	2054
i0_LQ_c51804/f1p0/446	1	153	Tp57577_TGAC_v2_scaf_3490	1423	1271	33.9	TP57577_TGAC_V2_GENE22108	154	451	Tp57577_TGAC_v2_scaf_12734	1630	1333	66.1	TP57577_TGAC_V2_GENE40126	5819
i1_LQ_c15581/f1p0/1020	11	802	Tp57577_TGAC_v2_LG7	21585042	21585852	77.4	TP57577_TGAC_V2_GENE27416	803	1023	Tp57577_TGAC_v2_scaf_1177	15572	15351	21.6	notsure	91
i0_HQ_c174663/f2p0/462	1	374	Tp57577_TGAC_v2_scaf_17364	1164	12	81.3	TP57577_TGAC_V2_GENE23368	375	460	Tp57577_TGAC_v2_scaf_366	135403	135488	18.7	notsure	2094
i0_LQ_c8305/f1p0/927	1	296	Tp57577_TGAC_v2_scaf_3664	384	8	31.9	TP57577_TGAC_V2_GENE3234	297	927	Tp57577_TGAC_v2_scaf_500	76584	74948	68.1	TP57577_TGAC_V2_GENE9889	33372
i1_HQ_c10206/f2p0/1689	1	738	Tp57577_TGAC_v2_scaf_2675	4265	5005	43	TP57577_TGAC_V2_GENE16601	739	1714	Tp57577_TGAC_v2_LG2	19835781	19832921	56.8	notsure	66
i1_LQ_c14615/f1p1/1085	10	351	Tp57577_TGAC_v2_scaf_156	10184	10523	31.4	TP57577_TGAC_V2_GENE26227	352	1089	Tp57577_TGAC_v2_LG7	3664392	3663172	67.8	TP57577_TGAC_V2_GENE4466	8417
i2_LQ_c64580/f1p0/2526	1	757	Tp57577_TGAC_v2_LG1	13683882	13682442	29.3	TP57577_TGAC_V2_GENE9964	758	2588	Tp57577_TGAC_v2_scaf_1847	9677	7385	70.7	TP57577_TGAC_V2_GENE790	2872
i1_LQ_c68515/f1p0/1703	1	1114	Tp57577_TGAC_v2_scaf_119	64562	62076	65	TP57577_TGAC_V2_GENE33132	1115	1714	Tp57577_TGAC_v2_scaf_4401	55	1220	35	TP57577_TGAC_V2_GENE35190	166
i0_LQ_c159526/f1p0/750	1	127	Tp57577_TGAC_v2_scaf_17449	149	278	16.8	TP57577_TGAC_V2_GENE40847	128	754	Tp57577_TGAC_v2_scaf_193	161273	162614	83.2	TP57577_TGAC_V2_GENE32455	418
i5_LQ_c16986/f1p0/5891	3	1500	Tp57577_TGAC_v2_LG1	7936438	7934720	25.1	TP57577_TGAC_V2_GENE26966	1501	5973	Tp57577_TGAC_v2_scaf_503	182654	178143	74.9	notsure	2059
i3_LQ_c8559/f1p0/3164	1	2841	Tp57577_TGAC_v2_LG4	15163958	15159505	90	TP57577_TGAC_V2_GENE11318	2842	3157	Tp57577_TGAC_v2_scaf_2879	1228	1543	10	TP57577_TGAC_V2_GENE39360	357
i1_LQ_c2769/f1p0/1693	3	601	Tp57577_TGAC_v2_scaf_26627	631	33	35.1	notsure	602	1706	Tp57577_TGAC_v2_scaf_324	52415	48984	64.8	TP57577_TGAC_V2_GENE19703	908
i1_LQ_c19160/f1p0/1095	3	221	Tp57577_TGAC_v2_LG6	8783068	8782620	18.6	notsure	222	1171	Tp57577_TGAC_v2_scaf_6673	1878	25	80.8	notsure	549
i2_LQ_c18099/f1p0/2903	1	331	Tp57577_TGAC_v2_scaf_437	184219	184570	11.4	notsure	332	2899	Tp57577_TGAC_v2_LG1	22499521	22488062	88.6	notsure	27
i1_HQ_c17511/f3p0/1851	1	1103	Tp57577_TGAC_v2_scaf_430	177999	176785	59.5	TP57577_TGAC_V2_GENE14362	1104	1854	Tp57577_TGAC_v2_scaf_8465	1544	786	40.5	notsure	1336
i2_LQ_c15151/f1p0/2106	1	541	Tp57577_TGAC_v2_LG2	12889552	12890577	25.7	TP57577_TGAC_V2_GENE25101	542	2108	Tp57577_TGAC_v2_scaf_2626	5108	672	74.3	notsure	141
i2_LQ_c40623/f1p0/2721	1	635	Tp57577_TGAC_v2_scaf_4768	1100	2221	23.3	TP57577_TGAC_V2_GENE40468	636	2726	Tp57577_TGAC_v2_scaf_709	103423	100610	76.7	TP57577_TGAC_V2_GENE31849	468
i2_LQ_c72674/f1p0/2176	16	1203	Tp57577_TGAC_v2_LG3	26506010	26511652	54.6	TP57577_TGAC_V2_GENE10326	1204	2177	Tp57577_TGAC_v2_scaf_4050	2878	837	44.7	TP57577_TGAC_V2_GENE40812	3724
i2_LQ_c23955/f1p0/2457	1	648	Tp57577_TGAC_v2_LG1	26520916	26520259	26.3	notsure	649	2465	Tp57577_TGAC_v2_LG3	23560490	23562558	73.7	TP57577_TGAC_V2_GENE23616	26
i0_LQ_c10608/f1p0/794	1	397	Tp57577_TGAC_v2_LG3	25885601	25884865	49.6	TP57577_TGAC_V2_GENE21179	398	799	Tp57577_TGAC_v2_scaf_8581	924	1325	50.2	TP57577_TGAC_V2_GENE20347	8640
i2_LQ_c54097/f1p0/2116	1	720	Tp57577_TGAC_v2_scaf_3731	1835	375	34	TP57577_TGAC_V2_GENE8455	721	2116	Tp57577_TGAC_v2_scaf_449	43909	41728	66	notsure	1546
i1_HQ_c18988/f2p0/1905	1	497	Tp57577_TGAC_v2_LG2	5103188	5102692	26.1	TP57577_TGAC_V2_GENE10734	498	1903	Tp57577_TGAC_v2_scaf_2704	925	3233	73.9	TP57577_TGAC_V2_GENE29304	2931
i2_LQ_c66049/f1p0/2827	1	639	Tp57577_TGAC_v2_scaf_19495	712	11	22.6	notsure	640	2824	Tp57577_TGAC_v2_LG7	29744943	29747256	77.4	notsure	1091
i2_LQ_c4579/f2p0/2229	1	1711	Tp57577_TGAC_v2_scaf_619	88468	102546	76.3	TP57577_TGAC_V2_GENE34790	1712	2241	Tp57577_TGAC_v2_scaf_3173	3409	2875	23.7	notsure	3658
i0_HQ_c2539/f13p8/850	1	439	Tp57577_TGAC_v2_scaf_5959	194	739	51.6	TP57577_TGAC_V2_GENE8066	440	850	Tp57577_TGAC_v2_LG2	12221163	12221573	48.4	notsure	752
i1_LQ_c24613/f1p2/1285	2	559	Tp57577_TGAC_v2_scaf_693	16270	13728	46.9	TP57577_TGAC_V2_GENE22294	560	1180	Tp57577_TGAC_v2_scaf_14354	11	1022	52.1	TP57577_TGAC_V2_GENE143	21
i4_LQ_c4583/f1p0/4140	1	1454	Tp57577_TGAC_v2_scaf_1651	4339	1856	35	notsure	1455	4159	Tp57577_TGAC_v2_scaf_1123	26356	22428	65	notsure	381
i0_HQ_c151425/f7p4/878	1	246	Tp57577_TGAC_v2_scaf_1932	7401	6964	28	notsure	247	878	Tp57577_TGAC_v2_LG4	10517983	10517073	72	TP57577_TGAC_V2_GENE25969	1633
i1_LQ_c26823/f1p3/1739	1	763	Tp57577_TGAC_v2_scaf_16927	1162	116	43.9	notsure	764	1739	Tp57577_TGAC_v2_LG7	29856001	29856981	56.1	TP57577_TGAC_V2_GENE6410	213
i5_LQ_c11374/f1p0/5844	1	3882	Tp57577_TGAC_v2_scaf_647	124230	129079	66.5	TP57577_TGAC_V2_GENE35698	3883	5788	Tp57577_TGAC_v2_scaf_413	20170	25824	32.7	TP57577_TGAC_V2_GENE13790	330
i1_LQ_c53791/f1p0/1268	1	1052	Tp57577_TGAC_v2_scaf_1033	16892	14891	83	TP57577_TGAC_V2_GENE28536	1053	1268	Tp57577_TGAC_v2_scaf_21144	627	843	17	notsure	379
i0_HQ_c49095/f2p0/701	1	626	Tp57577_TGAC_v2_LG7	4809109	4808484	89.3	TP57577_TGAC_V2_GENE38114	627	701	Tp57577_TGAC_v2_scaf_32009	405	479	10.7	TP57577_TGAC_V2_GENE8442	111
i1_HQ_c80849/f4p0/1764	1	254	Tp57577_TGAC_v2_scaf_10184	277	24	14.4	TP57577_TGAC_V2_GENE20832	255	1762	Tp57577_TGAC_v2_LG1	21113582	21109730	85.6	TP57577_TGAC_V2_GENE3752	3555
i3_LQ_c15283/f1p0/3068	6	2714	Tp57577_TGAC_v2_LG6	6846488	6843770	88.6	notsure	2715	3058	Tp57577_TGAC_v2_LG5	307421	307051	11.2	notsure	6467
i1_LQ_c22209/f1p0/1484	1	289	Tp57577_TGAC_v2_LG1	6870955	6871245	19	TP57577_TGAC_V2_GENE2604	290	1525	Tp57577_TGAC_v2_scaf_2719	4901	3666	81	TP57577_TGAC_V2_GENE29277	5
i1_LQ_c66959/f1p0/1248	1	359	Tp57577_TGAC_v2_LG3	20595330	20595774	27	TP57577_TGAC_V2_GENE28230	360	1329	Tp57577_TGAC_v2_scaf_4295	327	2552	73	TP57577_TGAC_V2_GENE22213	473
i1_HQ_c33269/f2p0/1411	1	217	Tp57577_TGAC_v2_scaf_33860	361	577	15.4	TP57577_TGAC_V2_GENE594	218	1411	Tp57577_TGAC_v2_LG5	13696382	13698712	84.6	TP57577_TGAC_V2_GENE17375	278
i1_LQ_c18366/f1p0/1829	1	237	Tp57577_TGAC_v2_scaf_8512	1208	972	12.9	TP57577_TGAC_V2_GENE20853	238	1844	Tp57577_TGAC_v2_scaf_265	212116	215956	87.1	TP57577_TGAC_V2_GENE16548	874
i1_HQ_c17961/f2p0/1742	1	1112	Tp57577_TGAC_v2_scaf_1107	36763	34185	63.8	TP57577_TGAC_V2_GENE31947	1113	1742	Tp57577_TGAC_v2_scaf_4724	2076	1447	36.2	notsure	130
i0_LQ_c45675/f1p22/355	1	170	Tp57577_TGAC_v2_LG2	1692940	1693121	47.9	notsure	171	355	Tp57577_TGAC_v2_scaf_1315	17972	18156	52.1	TP57577_TGAC_V2_GENE18363	180
i1_LQ_c10925/f1p0/1289	1	274	Tp57577_TGAC_v2_scaf_39533	346	73	21.3	TP57577_TGAC_V2_GENE10873	275	1288	Tp57577_TGAC_v2_scaf_469	131450	133045	78.7	TP57577_TGAC_V2_GENE14744	580
i1_LQ_c37565/f1p0/1583	1	790	Tp57577_TGAC_v2_LG6	6255403	6254369	48.5	TP57577_TGAC_V2_GENE33212	791	1628	Tp57577_TGAC_v2_LG7	8743281	8744552	51.5	TP57577_TGAC_V2_GENE39011	2441
i2_LQ_c38704/f1p0/2550	1	1901	Tp57577_TGAC_v2_scaf_196	362375	364288	71.3	TP57577_TGAC_V2_GENE32434	1902	2663	Tp57577_TGAC_v2_LG6	12526693	12525914	28.6	notsure	77
i5_LQ_c27487/f1p7/5163	2	2681	Tp57577_TGAC_v2_scaf_980	24778	14490	49.7	notsure	2682	5388	Tp57577_TGAC_v2_LG6	10701172	10691899	50.2	notsure	289
i5_LQ_c21430/f1p0/5472	1	654	Tp57577_TGAC_v2_LG7	13777168	13786082	11.9	TP57577_TGAC_V2_GENE14607	655	5491	Tp57577_TGAC_v2_LG4	25046210	25054518	88.1	TP57577_TGAC_V2_GENE38790	12413
i0_LQ_c21902/f1p0/382	1	304	Tp57577_TGAC_v2_scaf_17364	1091	12	79.4	TP57577_TGAC_V2_GENE23368	305	383	Tp57577_TGAC_v2_scaf_366	135403	135481	20.6	notsure	2186
i0_HQ_c25007/f5p6/325	1	268	Tp57577_TGAC_v2_scaf_733	12525	12794	82.2	notsure	269	326	Tp57577_TGAC_v2_scaf_14657	980	923	17.8	notsure	529
i2_LQ_c14330/f1p0/2054	1	662	Tp57577_TGAC_v2_scaf_8226	669	9	33.2	notsure	663	1991	Tp57577_TGAC_v2_scaf_1772	5847	2408	66.8	notsure	25
i0_HQ_c5374/f2p0/809	1	349	Tp57577_TGAC_v2_scaf_25480	309	764	43.1	TP57577_TGAC_V2_GENE39492	350	809	Tp57577_TGAC_v2_scaf_1503	14104	14563	56.9	TP57577_TGAC_V2_GENE35986	389
i2_LQ_c10777/f1p0/2346	1	1708	Tp57577_TGAC_v2_scaf_4513	432	2692	72.9	TP57577_TGAC_V2_GENE10830	1709	2344	Tp57577_TGAC_v2_LG5	751013	751651	27.1	TP57577_TGAC_V2_GENE5770	585
i1_HQ_c84742/f2p0/1825	1	282	Tp57577_TGAC_v2_scaf_11428	1304	1023	15.5	TP57577_TGAC_V2_GENE22788	283	1825	Tp57577_TGAC_v2_LG5	14610482	14607438	84.5	TP57577_TGAC_V2_GENE1515	388
i1_HQ_c37126/f2p0/1294	1	883	Tp57577_TGAC_v2_scaf_602	72787	71484	67.9	TP57577_TGAC_V2_GENE34709	884	1301	Tp57577_TGAC_v2_scaf_8307	180	689	32.1	TP57577_TGAC_V2_GENE11445	238
i1_LQ_c49892/f1p0/1754	1	1334	Tp57577_TGAC_v2_LG5	3200359	3198404	74	TP57577_TGAC_V2_GENE35272	1335	1798	Tp57577_TGAC_v2_scaf_2634	953	1411	25.7	notsure	958
i0_HQ_c2023/f2p0/515	1	408	Tp57577_TGAC_v2_LG1	19811858	19810389	79.2	TP57577_TGAC_V2_GENE36860	409	515	Tp57577_TGAC_v2_scaf_10759	44	150	20.8	notsure	146
i5_LQ_c26303/f1p0/5155	1	1585	Tp57577_TGAC_v2_LG3	25160324	25158629	30	TP57577_TGAC_V2_GENE6372	1586	5257	Tp57577_TGAC_v2_LG4	10615133	10620895	69.4	TP57577_TGAC_V2_GENE30874	451
i2_LQ_c29454/f1p2/2052	1	1842	Tp57577_TGAC_v2_LG2	5856178	5853412	89.2	notsure	1843	2066	Tp57577_TGAC_v2_scaf_24706	603	375	10.8	notsure	385
i0_LQ_c176803/f1p2/786	1	214	Tp57577_TGAC_v2_scaf_17449	149	364	27.2	TP57577_TGAC_V2_GENE40847	215	787	Tp57577_TGAC_v2_scaf_193	161643	162646	72.8	TP57577_TGAC_V2_GENE32455	887
i1_LQ_c38132/f1p1/1709	1	284	Tp57577_TGAC_v2_LG1	6870960	6871245	16.6	TP57577_TGAC_V2_GENE2604	285	1707	Tp57577_TGAC_v2_scaf_2719	4901	3475	83.2	TP57577_TGAC_V2_GENE29277	150
i2_LQ_c19044/f1p0/2183	1	1539	Tp57577_TGAC_v2_LG5	9506199	9512918	70.6	TP57577_TGAC_V2_GENE28421	1540	2175	Tp57577_TGAC_v2_scaf_7423	265	912	29.2	TP57577_TGAC_V2_GENE35111	893
i0_LQ_c43236/f1p1/927	2	92	Tp57577_TGAC_v2_LG7	24608032	24607942	10.6	TP57577_TGAC_V2_GENE20632	93	860	Tp57577_TGAC_v2_LG5	1310666	1315760	89.3	TP57577_TGAC_V2_GENE7933	61
i0_LQ_c26555/f1p8/554	1	413	Tp57577_TGAC_v2_scaf_17833	489	1	74.3	TP57577_TGAC_V2_GENE7451	414	556	Tp57577_TGAC_v2_scaf_9588	1978	1836	25.7	notsure	272
i2_LQ_c25350/f1p1/2452	1	1873	Tp57577_TGAC_v2_LG4	5909911	5903431	76.4	TP57577_TGAC_V2_GENE17755	1874	2452	Tp57577_TGAC_v2_LG1	21497293	21493254	23.6	notsure	76
i1_HQ_c62878/f2p0/1870	1	859	Tp57577_TGAC_v2_scaf_6347	2366	1239	45.9	notsure	860	1871	Tp57577_TGAC_v2_LG3	30884994	30886725	54.1	TP57577_TGAC_V2_GENE14573	1843
i0_LQ_c3165/f1p1/720	1	105	Tp57577_TGAC_v2_scaf_17232	765	869	14.3	TP57577_TGAC_V2_GENE34490	106	730	Tp57577_TGAC_v2_LG1	13450417	13449562	85.4	TP57577_TGAC_V2_GENE18590	45
i1_LQ_c45387/f1p0/1035	5	481	Tp57577_TGAC_v2_scaf_7251	1130	654	45	TP57577_TGAC_V2_GENE561	482	1058	Tp57577_TGAC_v2_scaf_186	140420	140996	54.5	TP57577_TGAC_V2_GENE32821	3802
i0_LQ_c106648/f1p0/1011	1	283	Tp57577_TGAC_v2_LG5	8271850	8272131	27.9	TP57577_TGAC_V2_GENE37590	284	1013	Tp57577_TGAC_v2_scaf_18123	321	993	72.1	TP57577_TGAC_V2_GENE16	2518
i2_HQ_c25728/f2p0/2956	1	306	Tp57577_TGAC_v2_scaf_39191	468	33	10.3	TP57577_TGAC_V2_GENE27631	307	2941	Tp57577_TGAC_v2_LG4	21602643	21597917	88.7	TP57577_TGAC_V2_GENE24206	395
i2_HQ_c42164/f2p0/2593	3	352	Tp57577_TGAC_v2_scaf_7078	1236	702	13.5	notsure	353	2602	Tp57577_TGAC_v2_LG6	3693278	3701367	86.5	TP57577_TGAC_V2_GENE6991	366
i2_LQ_c20227/f1p0/2154	5	783	Tp57577_TGAC_v2_scaf_654	6301	1002	35.3	TP57577_TGAC_V2_GENE35525	784	2204	Tp57577_TGAC_v2_LG5	14731795	14734696	64.5	TP57577_TGAC_V2_GENE1478	1549
i2_LQ_c56622/f1p0/2339	1	736	Tp57577_TGAC_v2_LG1	525509	526229	31.2	TP57577_TGAC_V2_GENE2415	737	2356	Tp57577_TGAC_v2_LG6	5583892	5582288	68.8	notsure	506
i0_LQ_c101148/f1p1/573	5	145	Tp57577_TGAC_v2_LG1	20130022	20129147	24.4	TP57577_TGAC_V2_GENE36938	146	577	Tp57577_TGAC_v2_scaf_1692	5327	2920	74.9	TP57577_TGAC_V2_GENE36366	243
i5_LQ_c31857/f1p0/5385	5	4581	Tp57577_TGAC_v2_LG4	7637975	7677208	86.2	TP57577_TGAC_V2_GENE11652	4582	5294	Tp57577_TGAC_v2_scaf_7968	885	1602	13.4	TP57577_TGAC_V2_GENE40244	516
i0_LQ_c10033/f1p1/534	1	132	Tp57577_TGAC_v2_LG7	192874	191996	24.3	TP57577_TGAC_V2_GENE34277	133	544	Tp57577_TGAC_v2_scaf_5736	511	922	75.7	notsure	154
i1_HQ_c5360/f6p0/1549	1	446	Tp57577_TGAC_v2_scaf_5040	1422	771	28.8	TP57577_TGAC_V2_GENE29580	447	1548	Tp57577_TGAC_v2_scaf_221	241098	235550	71.2	notsure	30
i2_LQ_c43836/f1p0/2043	1	303	Tp57577_TGAC_v2_scaf_2142	7518	7820	14.8	notsure	304	2043	Tp57577_TGAC_v2_LG3	6916444	6924029	85.2	TP57577_TGAC_V2_GENE37346	39730
i2_LQ_c25023/f1p0/2116	1	1711	Tp57577_TGAC_v2_LG1	4283861	4287594	80.7	TP57577_TGAC_V2_GENE10412	1712	2115	Tp57577_TGAC_v2_scaf_4224	64	465	19	notsure	2726
i0_LQ_c44558/f1p0/582	1	374	Tp57577_TGAC_v2_scaf_546	140538	143634	64.3	TP57577_TGAC_V2_GENE7606	375	582	Tp57577_TGAC_v2_scaf_4398	258	465	35.7	TP57577_TGAC_V2_GENE14546	1024
i0_LQ_c39443/f1p1/625	1	191	Tp57577_TGAC_v2_LG7	22551881	22556070	30.7	TP57577_TGAC_V2_GENE25036	192	619	Tp57577_TGAC_v2_scaf_1286	21827	23447	68.8	notsure	218
i3_LQ_c11189/f1p0/3470	7	869	Tp57577_TGAC_v2_LG5	5271586	5270724	23.8	TP57577_TGAC_V2_GENE15202	870	3617	Tp57577_TGAC_v2_scaf_1485	17780	14835	75.6	notsure	2205
i0_LQ_c94588/f1p1/956	4	401	Tp57577_TGAC_v2_scaf_3735	2631	3116	41.8	TP57577_TGAC_V2_GENE8450	402	953	Tp57577_TGAC_v2_LG3	19032023	19034638	57.9	TP57577_TGAC_V2_GENE17188	960
i1_LQ_c69462/f1p0/1390	1	972	Tp57577_TGAC_v2_scaf_3822	2722	341	64.8	notsure	973	1485	Tp57577_TGAC_v2_LG7	2254773	2261934	34.2	TP57577_TGAC_V2_GENE33825	834
i1_LQ_c26216/f1p0/1634	4	1117	Tp57577_TGAC_v2_scaf_34	270649	272242	68.1	TP57577_TGAC_V2_GENE4316	1118	1635	Tp57577_TGAC_v2_scaf_8552	1566	1049	31.7	TP57577_TGAC_V2_GENE20756	1440
i1_LQ_c56575/f1p0/1670	1	498	Tp57577_TGAC_v2_LG2	5103189	5102692	30.2	TP57577_TGAC_V2_GENE10734	499	1649	Tp57577_TGAC_v2_scaf_2704	925	3170	69.8	TP57577_TGAC_V2_GENE29304	142
i2_LQ_c40668/f1p0/2366	1	1267	Tp57577_TGAC_v2_scaf_2709	1803	12	53.4	TP57577_TGAC_V2_GENE29299	1268	2373	Tp57577_TGAC_v2_scaf_489	172954	170344	46.6	notsure	277
i3_LQ_c23304/f1p3/3569	1	3134	Tp57577_TGAC_v2_scaf_1503	8362	677	85.7	notsure	3135	3655	Tp57577_TGAC_v2_scaf_21340	193	724	14.3	notsure	243
i0_LQ_c27786/f1p3/721	2	423	Tp57577_TGAC_v2_scaf_14419	794	377	58.5	notsure	424	721	Tp57577_TGAC_v2_LG7	21152925	21153173	41.3	notsure	4282
i1_LQ_c39249/f1p0/1165	1	225	Tp57577_TGAC_v2_scaf_1388	21522	23185	19.3	notsure	226	1164	Tp57577_TGAC_v2_scaf_479	185450	186647	80.7	TP57577_TGAC_V2_GENE30337	290
i0_LQ_c104859/f1p1/826	2	287	Tp57577_TGAC_v2_scaf_6478	2217	1953	34.6	notsure	288	827	Tp57577_TGAC_v2_LG7	8391304	8391843	65.3	TP57577_TGAC_V2_GENE39005	22
i0_HQ_c70884/f2p0/463	1	379	Tp57577_TGAC_v2_scaf_17364	1164	12	81.7	TP57577_TGAC_V2_GENE23368	380	464	Tp57577_TGAC_v2_scaf_366	135403	135487	18.3	notsure	45208
i2_HQ_c16038/f2p0/2112	7	486	Tp57577_TGAC_v2_scaf_3848	2812	3291	22.4	notsure	487	2143	Tp57577_TGAC_v2_LG2	4237694	4239352	77.3	notsure	3297
i0_LQ_c27746/f1p0/482	1	395	Tp57577_TGAC_v2_scaf_17364	1181	12	81.8	TP57577_TGAC_V2_GENE23368	396	483	Tp57577_TGAC_v2_scaf_366	135403	135490	18.2	notsure	435
i3_LQ_c26453/f1p0/3015	1	2145	Tp57577_TGAC_v2_scaf_275	193324	188621	69.4	TP57577_TGAC_V2_GENE8412	2146	3079	Tp57577_TGAC_v2_scaf_7125	2150	1	30.2	TP57577_TGAC_V2_GENE20368	760
i0_LQ_c23570/f1p6/665	1	555	Tp57577_TGAC_v2_scaf_28232	706	17	83.5	notsure	556	665	Tp57577_TGAC_v2_LG3	22532590	22532481	16.5	TP57577_TGAC_V2_GENE10535	1006
i0_LQ_c41780/f1p2/853	1	268	Tp57577_TGAC_v2_LG3	4640717	4640029	31.5	TP57577_TGAC_V2_GENE3377	269	852	Tp57577_TGAC_v2_scaf_16151	1239	656	68.5	notsure	35
i0_LQ_c59455/f5p19/634	3	259	Tp57577_TGAC_v2_LG3	5029138	5029536	40.5	TP57577_TGAC_V2_GENE24406	260	635	Tp57577_TGAC_v2_scaf_576	60633	60258	59.2	notsure	224
i1_LQ_c20450/f2p4/1292	1	634	Tp57577_TGAC_v2_LG2	2624984	2622785	48.7	TP57577_TGAC_V2_GENE18341	635	1303	Tp57577_TGAC_v2_scaf_2279	6686	5097	51.3	TP57577_TGAC_V2_GENE785	1261
i1_LQ_c22903/f4p0/1767	1	182	Tp57577_TGAC_v2_scaf_5173	2263	2436	10.2	notsure	183	1780	Tp57577_TGAC_v2_scaf_922	61484	58329	89.8	TP57577_TGAC_V2_GENE25309	38841
i0_HQ_c5169/f3p0/511	1	339	Tp57577_TGAC_v2_scaf_13286	276	1618	66.3	TP57577_TGAC_V2_GENE11039	340	511	Tp57577_TGAC_v2_scaf_23221	1	172	33.7	notsure	95
i2_LQ_c50922/f1p0/2619	5	480	Tp57577_TGAC_v2_scaf_8489	1853	1086	18.2	TP57577_TGAC_V2_GENE28149	481	2620	Tp57577_TGAC_v2_LG7	4133985	4140491	81.7	TP57577_TGAC_V2_GENE4522	19
i0_LQ_c106012/f1p3/481	1	65	Tp57577_TGAC_v2_scaf_23310	866	930	13.5	notsure	66	480	Tp57577_TGAC_v2_LG3	10959896	10959479	86.3	notsure	59
i0_LQ_c174718/f1p0/614	6	526	Tp57577_TGAC_v2_scaf_17364	1302	12	84.7	TP57577_TGAC_V2_GENE23368	527	615	Tp57577_TGAC_v2_scaf_366	135403	135491	14.5	notsure	262
i0_HQ_c48838/f3p128/837	1	575	Tp57577_TGAC_v2_scaf_320	104351	103776	68.6	TP57577_TGAC_V2_GENE19786	576	838	Tp57577_TGAC_v2_scaf_10288	17	279	31.4	notsure	147
i0_LQ_c136016/f1p19/814	1	605	Tp57577_TGAC_v2_LG6	10694555	10693686	74.3	TP57577_TGAC_V2_GENE9916	606	813	Tp57577_TGAC_v2_scaf_9886	1650	1441	25.6	notsure	816
i2_LQ_c36528/f1p0/2520	1	444	Tp57577_TGAC_v2_scaf_5444	1022	1462	17.6	TP57577_TGAC_V2_GENE18371	445	2521	Tp57577_TGAC_v2_LG2	9615379	9610526	82.4	notsure	1245
i1_LQ_c35050/f1p0/1381	3	464	Tp57577_TGAC_v2_LG7	20379476	20380416	33.5	notsure	465	1381	Tp57577_TGAC_v2_scaf_969	19861	21281	66.4	TP57577_TGAC_V2_GENE22808	140
i2_HQ_c62393/f3p1/2196	1	1705	Tp57577_TGAC_v2_scaf_282	265682	269015	77.8	TP57577_TGAC_V2_GENE8133	1706	2192	Tp57577_TGAC_v2_scaf_1944	6316	5829	22.2	TP57577_TGAC_V2_GENE7076	881
i0_HQ_c21539/f2p2/948	1	124	Tp57577_TGAC_v2_LG6	18984506	18984245	13.1	TP57577_TGAC_V2_GENE39035	125	948	Tp57577_TGAC_v2_LG6	6573765	6572554	86.9	notsure	7022
i0_LQ_c20359/f1p11/943	1	692	Tp57577_TGAC_v2_scaf_994	32374	33065	73.4	TP57577_TGAC_V2_GENE23130	693	943	Tp57577_TGAC_v2_scaf_666	91719	91469	26.6	TP57577_TGAC_V2_GENE35886	803
i0_LQ_c93024/f1p1/921	3	282	Tp57577_TGAC_v2_scaf_39533	327	48	30.3	TP57577_TGAC_V2_GENE10873	283	923	Tp57577_TGAC_v2_scaf_469	131476	132708	69.4	TP57577_TGAC_V2_GENE14744	13
i1_LQ_c69902/f1p0/1850	1	1428	Tp57577_TGAC_v2_LG3	7595003	7596464	76.8	TP57577_TGAC_V2_GENE573	1429	1859	Tp57577_TGAC_v2_scaf_142	216808	217237	23.2	TP57577_TGAC_V2_GENE26697	5
i0_LQ_c25249/f1p0/549	1	278	Tp57577_TGAC_v2_LG1	16087413	16087136	50.4	TP57577_TGAC_V2_GENE33292	279	552	Tp57577_TGAC_v2_LG5	4781804	4782099	49.6	TP57577_TGAC_V2_GENE15927	140
i1_LQ_c54139/f1p0/1538	1	282	Tp57577_TGAC_v2_scaf_39533	355	73	18.3	TP57577_TGAC_V2_GENE10873	283	1539	Tp57577_TGAC_v2_scaf_469	131450	132707	81.7	TP57577_TGAC_V2_GENE14744	21101
i0_HQ_c90779/f4p0/813	1	168	Tp57577_TGAC_v2_scaf_18442	902	735	20.7	TP57577_TGAC_V2_GENE970	169	813	Tp57577_TGAC_v2_scaf_7652	925	198	79.3	TP57577_TGAC_V2_GENE15475	202
i0_LQ_c28702/f1p0/778	1	139	Tp57577_TGAC_v2_scaf_17449	154	296	17.9	TP57577_TGAC_V2_GENE40847	140	778	Tp57577_TGAC_v2_scaf_193	161290	162642	82.1	TP57577_TGAC_V2_GENE32455	739
i0_LQ_c151006/f1p2/895	1	253	Tp57577_TGAC_v2_scaf_39533	325	73	28.3	TP57577_TGAC_V2_GENE10873	254	895	Tp57577_TGAC_v2_scaf_469	131450	132684	71.7	TP57577_TGAC_V2_GENE14744	216
i1_LQ_c56158/f1p0/1170	5	222	Tp57577_TGAC_v2_LG4	8229662	8229452	19.2	TP57577_TGAC_V2_GENE24079	223	1136	Tp57577_TGAC_v2_LG3	21778457	21781287	80.3	TP57577_TGAC_V2_GENE34658	1460
i1_LQ_c39607/f1p0/1998	1	222	Tp57577_TGAC_v2_scaf_34819	41	262	10.5	notsure	223	2106	Tp57577_TGAC_v2_LG6	13817560	13815677	89.4	TP57577_TGAC_V2_GENE23199	128
i2_LQ_c51378/f1p0/2350	3	2006	Tp57577_TGAC_v2_LG6	503532	499228	81.5	TP57577_TGAC_V2_GENE4801	2007	2451	Tp57577_TGAC_v2_LG4	14738552	14739007	18.1	TP57577_TGAC_V2_GENE5832	348
i1_LQ_c25707/f1p0/1730	10	202	Tp57577_TGAC_v2_scaf_756	87108	87300	11.1	notsure	203	1745	Tp57577_TGAC_v2_LG4	24346336	24344560	88.4	TP57577_TGAC_V2_GENE38669	1621
i0_HQ_c19392/f8p1/893	1	763	Tp57577_TGAC_v2_scaf_9656	1087	1970	85.4	TP57577_TGAC_V2_GENE21805	764	893	Tp57577_TGAC_v2_scaf_6707	1	130	14.6	notsure	561
i2_LQ_c28527/f1p0/2109	6	1735	Tp57577_TGAC_v2_LG7	23568169	23569904	78.6	TP57577_TGAC_V2_GENE27841	1736	2197	Tp57577_TGAC_v2_scaf_1051	668	1129	21	TP57577_TGAC_V2_GENE27315	2523
i0_HQ_c150860/f10p8/684	1	197	Tp57577_TGAC_v2_scaf_23872	510	962	28.7	TP57577_TGAC_V2_GENE28251	198	686	Tp57577_TGAC_v2_scaf_6101	1	489	71.3	TP57577_TGAC_V2_GENE9322	590
i1_LQ_c61060/f1p0/1075	1	945	Tp57577_TGAC_v2_scaf_1016	54595	55540	88	TP57577_TGAC_V2_GENE28379	946	1074	Tp57577_TGAC_v2_scaf_20237	696	823	12	notsure	2520
i2_LQ_c35450/f1p0/2441	1	392	Tp57577_TGAC_v2_scaf_13559	458	65	16.1	notsure	393	2434	Tp57577_TGAC_v2_scaf_548	55655	58419	83.9	TP57577_TGAC_V2_GENE7648	263
i1_LQ_c6931/f1p0/1512	1	285	Tp57577_TGAC_v2_scaf_2541	4702	5071	17.9	TP57577_TGAC_V2_GENE10972	286	1589	Tp57577_TGAC_v2_LG4	19611995	19617427	82.1	TP57577_TGAC_V2_GENE14034	466
i1_LQ_c70433/f1p0/1754	1	942	Tp57577_TGAC_v2_scaf_1630	12231	10647	53.7	TP57577_TGAC_V2_GENE36318	943	1753	Tp57577_TGAC_v2_scaf_12299	1624	581	46.3	notsure	417
i2_LQ_c54853/f1p0/2700	3	285	Tp57577_TGAC_v2_scaf_869	24549	24246	10.5	TP57577_TGAC_V2_GENE28072	286	2703	Tp57577_TGAC_v2_LG7	19137726	19132252	89.5	notsure	48
i1_LQ_c3301/f1p0/1557	1	434	Tp57577_TGAC_v2_scaf_7063	1662	1229	26.5	notsure	435	1637	Tp57577_TGAC_v2_scaf_397	9726	2478	73.5	notsure	201
i1_LQ_c24249/f2p0/1284	1	632	Tp57577_TGAC_v2_scaf_693	16344	13728	48.9	TP57577_TGAC_V2_GENE22294	633	1290	Tp57577_TGAC_v2_scaf_14354	11	1058	50.9	TP57577_TGAC_V2_GENE143	1210
i2_LQ_c13454/f1p0/2804	1	1130	Tp57577_TGAC_v2_scaf_7568	2185	1094	40.8	TP57577_TGAC_V2_GENE30887	1131	2769	Tp57577_TGAC_v2_scaf_1284	26982	24601	59.2	notsure	471
i1_LQ_c27401/f1p0/1105	1	185	Tp57577_TGAC_v2_LG3	7847400	7847584	16.7	TP57577_TGAC_V2_GENE6768	186	1106	Tp57577_TGAC_v2_scaf_6869	284	2148	83.3	TP57577_TGAC_V2_GENE39897	591
i2_LQ_c12175/f5p0/2830	1	878	Tp57577_TGAC_v2_scaf_3356	1720	3768	31	TP57577_TGAC_V2_GENE27446	879	2831	Tp57577_TGAC_v2_LG1	14172662	14170710	69	notsure	487
i0_LQ_c42756/f1p6/340	1	267	Tp57577_TGAC_v2_scaf_9655	278	12	78.5	TP57577_TGAC_V2_GENE21781	268	340	Tp57577_TGAC_v2_LG3	24377231	24377159	21.5	TP57577_TGAC_V2_GENE5092	5193
i1_HQ_c63969/f4p0/1224	1	803	Tp57577_TGAC_v2_LG4	24057905	24059177	65.6	TP57577_TGAC_V2_GENE38609	804	1224	Tp57577_TGAC_v2_scaf_22225	447	27	34.4	notsure	266
i1_LQ_c56195/f1p0/1917	1	626	Tp57577_TGAC_v2_scaf_8226	634	9	32.6	notsure	627	1917	Tp57577_TGAC_v2_scaf_1772	5847	2436	67.3	notsure	42
i2_LQ_c21850/f1p0/2414	23	1864	Tp57577_TGAC_v2_scaf_1858	5004	705	75.9	notsure	1865	2427	Tp57577_TGAC_v2_LG6	20174576	20174013	23.2	notsure	201
i1_LQ_c49454/f2p31/1136	1	737	Tp57577_TGAC_v2_LG2	9098146	9095903	64.5	TP57577_TGAC_V2_GENE18764	738	1142	Tp57577_TGAC_v2_scaf_2252	6249	5509	35.5	TP57577_TGAC_V2_GENE819	7
i0_LQ_c73094/f1p0/637	1	69	Tp57577_TGAC_v2_scaf_17449	228	296	10.8	TP57577_TGAC_V2_GENE40847	70	637	Tp57577_TGAC_v2_scaf_193	161290	162570	89.2	TP57577_TGAC_V2_GENE32455	277
i0_LQ_c175517/f1p0/788	1	215	Tp57577_TGAC_v2_scaf_17449	149	364	27.2	TP57577_TGAC_V2_GENE40847	216	790	Tp57577_TGAC_v2_scaf_193	161643	162645	72.8	TP57577_TGAC_V2_GENE32455	8640
i2_LQ_c55028/f1p0/2493	4	319	Tp57577_TGAC_v2_scaf_2781	581	266	12.6	notsure	320	2498	Tp57577_TGAC_v2_LG3	8482991	8486316	87.1	TP57577_TGAC_V2_GENE15844	137
i4_LQ_c9469/f1p0/4027	1	3253	Tp57577_TGAC_v2_scaf_372	99348	92434	80.2	notsure	3254	4031	Tp57577_TGAC_v2_scaf_569	130917	131694	19.2	TP57577_TGAC_V2_GENE10368	1148
i0_LQ_c140970/f1p2/532	1	159	Tp57577_TGAC_v2_LG3	4640187	4640029	29.4	TP57577_TGAC_V2_GENE3377	160	540	Tp57577_TGAC_v2_scaf_16151	1239	859	70.6	notsure	669
i0_HQ_c121885/f27p3/604	1	406	Tp57577_TGAC_v2_LG3	13363932	13362605	67.2	TP57577_TGAC_V2_GENE2882	407	604	Tp57577_TGAC_v2_scaf_3341	839	1036	32.8	TP57577_TGAC_V2_GENE27436	131
i1_HQ_c33070/f2p0/1424	3	251	Tp57577_TGAC_v2_LG1	24092290	24092021	17.5	notsure	252	1422	Tp57577_TGAC_v2_scaf_222	243573	240297	82.3	TP57577_TGAC_V2_GENE17553	138
i0_LQ_c74757/f1p0/897	1	253	Tp57577_TGAC_v2_scaf_39533	325	73	28.2	TP57577_TGAC_V2_GENE10873	254	897	Tp57577_TGAC_v2_scaf_469	131450	132685	71.8	TP57577_TGAC_V2_GENE14744	145
i0_HQ_c103524/f2p0/755	1	349	Tp57577_TGAC_v2_scaf_25480	309	764	46.2	TP57577_TGAC_V2_GENE39492	350	755	Tp57577_TGAC_v2_scaf_1503	14104	14509	53.8	TP57577_TGAC_V2_GENE35986	5228
i0_LQ_c26860/f2p0/792	1	214	Tp57577_TGAC_v2_scaf_17449	150	364	27.1	TP57577_TGAC_V2_GENE40847	215	790	Tp57577_TGAC_v2_scaf_193	161643	162646	72.9	TP57577_TGAC_V2_GENE32455	530
i1_HQ_c66776/f2p0/1270	1	364	Tp57577_TGAC_v2_scaf_9316	1775	479	28.6	TP57577_TGAC_V2_GENE7027	365	1272	Tp57577_TGAC_v2_LG7	24146557	24145650	71.4	notsure	20
i2_LQ_c4822/f1p0/2803	1	394	Tp57577_TGAC_v2_scaf_13559	458	65	13.9	notsure	395	2835	Tp57577_TGAC_v2_scaf_548	55655	58412	86.1	TP57577_TGAC_V2_GENE7648	515
i0_HQ_c13451/f3p1/978	1	299	Tp57577_TGAC_v2_LG3	10837649	10838144	30.6	TP57577_TGAC_V2_GENE14222	300	978	Tp57577_TGAC_v2_LG1	24712260	24713356	69.4	TP57577_TGAC_V2_GENE3188	250
i0_LQ_c23563/f1p3/652	1	153	Tp57577_TGAC_v2_scaf_4445	758	603	23.3	notsure	154	656	Tp57577_TGAC_v2_scaf_10862	739	1241	76.7	TP57577_TGAC_V2_GENE8962	19
i1_HQ_c17606/f2p0/1094	1	701	Tp57577_TGAC_v2_LG2	3234161	3231511	64.2	TP57577_TGAC_V2_GENE9160	702	1092	Tp57577_TGAC_v2_scaf_4219	55	731	35.8	TP57577_TGAC_V2_GENE27765	1028
i0_LQ_c96523/f1p0/458	1	163	Tp57577_TGAC_v2_scaf_836	90942	89201	35.5	TP57577_TGAC_V2_GENE28988	164	459	Tp57577_TGAC_v2_scaf_20989	1070	767	64.5	TP57577_TGAC_V2_GENE18976	637
i1_HQ_c86234/f5p0/1116	1	483	Tp57577_TGAC_v2_scaf_7251	1134	654	43.2	TP57577_TGAC_V2_GENE561	484	1117	Tp57577_TGAC_v2_scaf_186	140420	141052	56.8	TP57577_TGAC_V2_GENE32821	1889
i1_LQ_c69389/f1p0/1308	4	260	Tp57577_TGAC_v2_scaf_16022	1	1077	19.6	TP57577_TGAC_V2_GENE34400	261	1311	Tp57577_TGAC_v2_scaf_373	179599	178194	80.2	TP57577_TGAC_V2_GENE21383	186
i1_LQ_c25184/f1p0/1178	1	610	Tp57577_TGAC_v2_scaf_177	168548	167944	51.7	notsure	611	1172	Tp57577_TGAC_v2_scaf_354	36567	37089	47.7	notsure	3260
i1_LQ_c50147/f1p1/1069	4	178	Tp57577_TGAC_v2_LG3	7847409	7847584	15.9	TP57577_TGAC_V2_GENE6768	179	1099	Tp57577_TGAC_v2_scaf_6869	284	2148	83.8	TP57577_TGAC_V2_GENE39897	947
i1_HQ_c2749/f5p0/1789	1	1508	Tp57577_TGAC_v2_LG6	14974618	14979769	84.6	TP57577_TGAC_V2_GENE3709	1509	1782	Tp57577_TGAC_v2_scaf_2398	5714	5441	15.4	notsure	430
i1_HQ_c46462/f6p0/1625	1	437	Tp57577_TGAC_v2_scaf_495	64875	65651	26.9	TP57577_TGAC_V2_GENE30627	438	1626	Tp57577_TGAC_v2_scaf_2470	5641	2910	73.1	notsure	5698
i0_HQ_c43128/f2p25/750	1	549	Tp57577_TGAC_v2_scaf_29624	169	717	73.2	TP57577_TGAC_V2_GENE34431	550	750	Tp57577_TGAC_v2_LG4	3414366	3414166	26.8	TP57577_TGAC_V2_GENE1310	2875
i1_LQ_c19359/f1p0/1930	1	1734	Tp57577_TGAC_v2_LG2	22963355	22968520	89.2	TP57577_TGAC_V2_GENE36821	1735	1944	Tp57577_TGAC_v2_scaf_35097	530	322	10.8	notsure	4614
i0_HQ_c2074/f5p1/624	1	296	Tp57577_TGAC_v2_LG3	12963981	12963686	47.3	TP57577_TGAC_V2_GENE1710	297	626	Tp57577_TGAC_v2_scaf_27466	50	384	52.7	TP57577_TGAC_V2_GENE27019	67
i1_LQ_c26912/f1p0/1473	5	180	Tp57577_TGAC_v2_LG5	1659480	1661301	11.8	notsure	181	1487	Tp57577_TGAC_v2_LG7	11718351	11720976	87.9	notsure	938
i1_LQ_c40388/f1p0/1172	4	876	Tp57577_TGAC_v2_scaf_705	36413	31614	68.8	TP57577_TGAC_V2_GENE31818	877	1269	Tp57577_TGAC_v2_LG7	20546069	20544939	31	TP57577_TGAC_V2_GENE8663	973
i0_HQ_c19826/f2p31/581	1	326	Tp57577_TGAC_v2_LG3	29535125	29535450	56	TP57577_TGAC_V2_GENE12293	327	582	Tp57577_TGAC_v2_scaf_2429	5936	5681	44	notsure	144
i1_HQ_c12225/f3p2/1958	1	1102	Tp57577_TGAC_v2_scaf_449	60937	62060	56.2	TP57577_TGAC_V2_GENE14258	1103	1961	Tp57577_TGAC_v2_LG4	22907890	22908748	43.8	TP57577_TGAC_V2_GENE29344	24199
i2_HQ_c3378/f2p2/2791	1	1366	Tp57577_TGAC_v2_scaf_515	5148	786	48.8	TP57577_TGAC_V2_GENE8718	1367	2797	Tp57577_TGAC_v2_scaf_5316	2185	241	51.2	TP57577_TGAC_V2_GENE33737	112
i1_HQ_c12158/f2p0/1134	1	643	Tp57577_TGAC_v2_LG2	30241279	30242208	56.8	TP57577_TGAC_V2_GENE20993	644	1133	Tp57577_TGAC_v2_scaf_19894	1128	639	43.2	notsure	1876
i0_LQ_c22247/f1p0/998	1	892	Tp57577_TGAC_v2_LG2	21108403	21105051	89.1	TP57577_TGAC_V2_GENE9517	893	1001	Tp57577_TGAC_v2_LG7	10610703	10610595	10.9	notsure	56
i0_LQ_c37288/f1p0/787	1	144	Tp57577_TGAC_v2_scaf_17449	149	296	18.3	TP57577_TGAC_V2_GENE40847	145	787	Tp57577_TGAC_v2_scaf_193	161290	162646	81.7	TP57577_TGAC_V2_GENE32455	1094
i2_LQ_c44585/f1p0/2051	3	950	Tp57577_TGAC_v2_scaf_2579	5347	4286	45.8	notsure	951	2068	Tp57577_TGAC_v2_scaf_1108	40357	42415	54.1	notsure	48
i1_LQ_c26272/f1p0/1551	1	380	Tp57577_TGAC_v2_LG1	2270582	2270961	24.5	TP57577_TGAC_V2_GENE27113	381	1552	Tp57577_TGAC_v2_LG4	1919182	1917306	75.5	TP57577_TGAC_V2_GENE10935	534
i1_LQ_c41423/f1p0/1820	1	757	Tp57577_TGAC_v2_scaf_4351	865	106	41.6	notsure	758	1818	Tp57577_TGAC_v2_LG2	4624762	4622702	58.4	notsure	261
i2_LQ_c55917/f1p0/2799	1	1379	Tp57577_TGAC_v2_scaf_2182	7294	4659	49.2	TP57577_TGAC_V2_GENE145	1380	2794	Tp57577_TGAC_v2_scaf_307	246618	245204	50.5	TP57577_TGAC_V2_GENE18841	313
i1_HQ_c12716/f2p0/1427	1	734	Tp57577_TGAC_v2_scaf_4302	2511	285	50.8	TP57577_TGAC_V2_GENE31067	735	1444	Tp57577_TGAC_v2_LG4	16733494	16732301	49.2	notsure	102
i2_LQ_c3607/f1p0/2745	4	1787	Tp57577_TGAC_v2_scaf_6292	2220	67	60.2	notsure	1788	2964	Tp57577_TGAC_v2_LG2	28678110	28676024	39.7	notsure	229
i0_LQ_c13403/f3p1/940	1	753	Tp57577_TGAC_v2_scaf_10420	328	1878	79.7	TP57577_TGAC_V2_GENE34491	754	945	Tp57577_TGAC_v2_LG1	16569438	16569247	20.3	TP57577_TGAC_V2_GENE13041	238
i0_LQ_c13983/f1p0/633	1	502	Tp57577_TGAC_v2_scaf_2397	2262	4691	78.4	TP57577_TGAC_V2_GENE31604	503	640	Tp57577_TGAC_v2_scaf_13803	1267	1404	21.6	TP57577_TGAC_V2_GENE39994	91
i1_LQ_c69550/f1p0/1075	1	118	Tp57577_TGAC_v2_scaf_28933	601	485	11.5	TP57577_TGAC_V2_GENE7464	119	1023	Tp57577_TGAC_v2_LG3	5686634	5691350	88	TP57577_TGAC_V2_GENE6252	267
i1_LQ_c3976/f1p0/1526	1	287	Tp57577_TGAC_v2_scaf_4889	1943	2325	17.2	notsure	288	1662	Tp57577_TGAC_v2_LG6	11978939	11971386	82.6	TP57577_TGAC_V2_GENE32115	152
i0_LQ_c69912/f2p1/546	1	135	Tp57577_TGAC_v2_scaf_3331	3639	3757	24.9	notsure	136	543	Tp57577_TGAC_v2_LG4	9799062	9798660	75.1	notsure	3499
i2_LQ_c38315/f1p0/2528	1	2221	Tp57577_TGAC_v2_scaf_955	9149	2215	87.9	TP57577_TGAC_V2_GENE22853	2222	2527	Tp57577_TGAC_v2_scaf_74	167685	167380	12.1	notsure	110
i1_HQ_c1651/f5p2/1840	2	795	Tp57577_TGAC_v2_LG7	30126955	30124891	43.1	TP57577_TGAC_V2_GENE6412	796	1844	Tp57577_TGAC_v2_scaf_1711	7076	6043	56.9	TP57577_TGAC_V2_GENE29441	2460
i1_LQ_c46162/f1p0/1044	1	167	Tp57577_TGAC_v2_scaf_1192	19544	19070	16.1	TP57577_TGAC_V2_GENE29254	168	1040	Tp57577_TGAC_v2_scaf_1679	12950	11195	83.9	TP57577_TGAC_V2_GENE36507	835
i0_LQ_c41888/f1p0/714	5	219	Tp57577_TGAC_v2_scaf_17449	149	364	30	TP57577_TGAC_V2_GENE40847	220	717	Tp57577_TGAC_v2_scaf_193	161643	162568	69.5	TP57577_TGAC_V2_GENE32455	253
i1_HQ_c7281/f5p0/1747	1	1513	Tp57577_TGAC_v2_LG1	10706021	10709941	86.5	TP57577_TGAC_V2_GENE33985	1514	1750	Tp57577_TGAC_v2_scaf_19253	33	269	13.5	notsure	41
i1_LQ_c72580/f1p0/1320	1	782	Tp57577_TGAC_v2_scaf_15159	339	1119	59.5	TP57577_TGAC_V2_GENE20941	783	1314	Tp57577_TGAC_v2_LG4	3730961	3731487	40.5	TP57577_TGAC_V2_GENE26475	2
i0_LQ_c41925/f1p0/443	1	258	Tp57577_TGAC_v2_LG7	29699389	29701681	58.5	TP57577_TGAC_V2_GENE6591	259	441	Tp57577_TGAC_v2_scaf_480	32350	28176	41.5	notsure	119
i3_HQ_c9610/f2p0/3501	1	727	Tp57577_TGAC_v2_scaf_3847	1977	2666	20.8	notsure	728	3497	Tp57577_TGAC_v2_scaf_34	566918	569884	79.2	TP57577_TGAC_V2_GENE4312	7219
i3_LQ_c9236/f1p0/3703	1	401	Tp57577_TGAC_v2_scaf_12595	645	1115	10.8	TP57577_TGAC_V2_GENE36486	402	3710	Tp57577_TGAC_v2_LG2	7982259	7967830	89.1	notsure	2033
i2_LQ_c57442/f1p0/2969	1	2443	Tp57577_TGAC_v2_LG7	30277990	30282767	82.3	TP57577_TGAC_V2_GENE6452	2444	2970	Tp57577_TGAC_v2_scaf_19776	890	362	17.7	TP57577_TGAC_V2_GENE39542	237
i0_LQ_c24365/f1p0/659	1	123	Tp57577_TGAC_v2_scaf_6768	500	378	18.5	notsure	124	664	Tp57577_TGAC_v2_LG4	20335240	20335779	81.5	notsure	12
i2_HQ_c67979/f4p0/2480	1	1788	Tp57577_TGAC_v2_LG7	9418374	9412417	72.1	TP57577_TGAC_V2_GENE12478	1789	2479	Tp57577_TGAC_v2_scaf_673	896	2031	27.9	TP57577_TGAC_V2_GENE35016	637
i0_LQ_c130677/f1p0/709	1	255	Tp57577_TGAC_v2_LG4	13946878	13947140	36.3	TP57577_TGAC_V2_GENE8047	256	703	Tp57577_TGAC_v2_scaf_12812	1193	286	63.7	notsure	265
i1_LQ_c26239/f1p1/1945	1	1363	Tp57577_TGAC_v2_LG4	7624549	7620170	69.9	TP57577_TGAC_V2_GENE11703	1364	1949	Tp57577_TGAC_v2_scaf_7703	1501	599	30.1	TP57577_TGAC_V2_GENE10795	1047
i0_LQ_c9729/f1p0/702	1	271	Tp57577_TGAC_v2_scaf_192	238103	237833	38.5	TP57577_TGAC_V2_GENE32116	272	700	Tp57577_TGAC_v2_scaf_1846	6674	7104	61	notsure	35
i1_LQ_c5213/f1p2/1430	1	366	Tp57577_TGAC_v2_scaf_10356	1761	63	25.5	TP57577_TGAC_V2_GENE27640	367	1435	Tp57577_TGAC_v2_LG6	20296216	20291264	74.5	TP57577_TGAC_V2_GENE16082	1089
i1_LQ_c22456/f1p0/1208	1	309	Tp57577_TGAC_v2_scaf_4951	2105	2413	25.6	TP57577_TGAC_V2_GENE39266	310	1208	Tp57577_TGAC_v2_LG7	7732413	7727001	74.4	notsure	129
i0_LQ_c45177/f1p3/785	1	474	Tp57577_TGAC_v2_LG2	12842581	12841789	60.6	TP57577_TGAC_V2_GENE25136	475	780	Tp57577_TGAC_v2_scaf_14137	1498	381	39.1	TP57577_TGAC_V2_GENE20269	523
i2_LQ_c20578/f1p0/2473	1	1528	Tp57577_TGAC_v2_scaf_275	191241	188621	61.6	TP57577_TGAC_V2_GENE8412	1529	2462	Tp57577_TGAC_v2_scaf_7125	2150	1	37.7	TP57577_TGAC_V2_GENE20368	855
i2_LQ_c54993/f1p0/2247	1	1719	Tp57577_TGAC_v2_LG5	9506052	9512918	76.5	TP57577_TGAC_V2_GENE28421	1720	2248	Tp57577_TGAC_v2_scaf_7423	265	767	23.5	TP57577_TGAC_V2_GENE35111	403
i1_HQ_c17649/f7p0/1702	1	1058	Tp57577_TGAC_v2_LG3	10033282	10030616	62.2	TP57577_TGAC_V2_GENE12036	1059	1702	Tp57577_TGAC_v2_scaf_8003	1873	1230	37.8	notsure	96
i0_HQ_c12111/f3p4/782	1	590	Tp57577_TGAC_v2_LG4	9662401	9665239	75.4	TP57577_TGAC_V2_GENE24131	591	783	Tp57577_TGAC_v2_LG1	8818436	8818628	24.6	TP57577_TGAC_V2_GENE24926	144
i2_LQ_c4066/f1p0/2146	1	678	Tp57577_TGAC_v2_scaf_733	73262	74531	32.4	notsure	679	2084	Tp57577_TGAC_v2_scaf_7901	1697	114	67.1	notsure	4508
i0_LQ_c29890/f2p0/994	1	873	Tp57577_TGAC_v2_scaf_2867	1187	3264	86.8	TP57577_TGAC_V2_GENE39424	874	1006	Tp57577_TGAC_v2_LG1	19801088	19801220	13.2	notsure	108
i2_LQ_c29139/f1p3/2051	4	1127	Tp57577_TGAC_v2_scaf_449	60915	62060	52.6	TP57577_TGAC_V2_GENE14258	1128	2126	Tp57577_TGAC_v2_LG4	22907890	22908889	46.8	TP57577_TGAC_V2_GENE29344	42
i1_HQ_c528/f26p0/1935	1	334	Tp57577_TGAC_v2_scaf_14214	1138	1482	17.3	TP57577_TGAC_V2_GENE40	335	1936	Tp57577_TGAC_v2_LG4	13276153	13278169	82.7	TP57577_TGAC_V2_GENE16857	464
i3_LQ_c8012/f1p6/3220	1	1584	Tp57577_TGAC_v2_LG2	5466173	5471817	49	TP57577_TGAC_V2_GENE10680	1585	3230	Tp57577_TGAC_v2_scaf_2577	451	4090	51	TP57577_TGAC_V2_GENE11029	56
i2_LQ_c49806/f1p0/2320	1	1582	Tp57577_TGAC_v2_LG1	3467738	3464130	68	TP57577_TGAC_V2_GENE17042	1583	2325	Tp57577_TGAC_v2_scaf_3473	3549	2428	32	notsure	1619
i2_LQ_c6492/f1p0/2112	1	238	Tp57577_TGAC_v2_scaf_30899	82	319	11.3	TP57577_TGAC_V2_GENE35397	239	2114	Tp57577_TGAC_v2_LG5	10752375	10755747	88.7	TP57577_TGAC_V2_GENE22235	75
i3_LQ_c27246/f1p0/3046	1	1523	Tp57577_TGAC_v2_LG2	12888674	12890577	50	TP57577_TGAC_V2_GENE25101	1524	3043	Tp57577_TGAC_v2_scaf_2626	5108	719	50	notsure	3312
i0_LQ_c107874/f1p1/704	1	451	Tp57577_TGAC_v2_LG1	8185498	8184125	64	TP57577_TGAC_V2_GENE27004	452	705	Tp57577_TGAC_v2_scaf_6805	2251	1998	36	notsure	667
i2_LQ_c25297/f1p1/2334	1	2057	Tp57577_TGAC_v2_LG2	13475283	13470362	88.2	TP57577_TGAC_V2_GENE35866	2058	2331	Tp57577_TGAC_v2_scaf_7969	460	733	11.7	TP57577_TGAC_V2_GENE40247	40
i2_LQ_c57052/f1p0/2266	1	586	Tp57577_TGAC_v2_scaf_9895	672	85	25.8	notsure	587	2272	Tp57577_TGAC_v2_scaf_1092	14492	18362	74.2	TP57577_TGAC_V2_GENE27154	3412
i3_HQ_c27707/f10p0/3365	1	2963	Tp57577_TGAC_v2_scaf_1063	25665	34990	88.1	TP57577_TGAC_V2_GENE27384	2964	3363	Tp57577_TGAC_v2_scaf_2808	539	938	11.9	TP57577_TGAC_V2_GENE39949	86
i2_LQ_c39415/f1p0/2203	1	1834	Tp57577_TGAC_v2_LG3	11706330	11703157	82.3	notsure	1835	2228	Tp57577_TGAC_v2_scaf_3866	2473	2086	17.7	TP57577_TGAC_V2_GENE11452	3584
i1_LQ_c18055/f1p7/1529	9	928	Tp57577_TGAC_v2_LG3	17465785	17463389	55.6	notsure	929	1646	Tp57577_TGAC_v2_scaf_8011	253	972	43.4	TP57577_TGAC_V2_GENE974	39
i1_LQ_c70426/f1p3/1164	1	176	Tp57577_TGAC_v2_scaf_3870	276	101	15	notsure	177	1172	Tp57577_TGAC_v2_LG7	8139367	8135099	85	TP57577_TGAC_V2_GENE39017	37
i1_HQ_c4845/f2p0/1636	1	947	Tp57577_TGAC_v2_LG2	6384092	6385037	57.8	TP57577_TGAC_V2_GENE26877	948	1639	Tp57577_TGAC_v2_scaf_17078	189	881	42.2	TP57577_TGAC_V2_GENE15479	397
i3_HQ_c6731/f2p0/3420	1	884	Tp57577_TGAC_v2_LG2	17679879	17677263	25.9	notsure	885	3409	Tp57577_TGAC_v2_LG1	6991977	6987423	74.1	TP57577_TGAC_V2_GENE2636	78
i0_LQ_c21943/f1p3/488	2	228	Tp57577_TGAC_v2_scaf_693	109274	109042	46.6	notsure	229	487	Tp57577_TGAC_v2_scaf_7295	2058	1802	53.2	notsure	382
i1_LQ_c50059/f1p0/1886	1	438	Tp57577_TGAC_v2_scaf_23059	692	1	25.7	TP57577_TGAC_V2_GENE21518	439	1701	Tp57577_TGAC_v2_scaf_7993	2161	163	74.1	TP57577_TGAC_V2_GENE40032	1201
i1_LQ_c57285/f1p0/1376	1	390	Tp57577_TGAC_v2_scaf_14144	588	977	28.2	TP57577_TGAC_V2_GENE20318	391	1383	Tp57577_TGAC_v2_scaf_1079	23481	28418	71.8	TP57577_TGAC_V2_GENE27430	165
i1_HQ_c53454/f2p0/1314	1	495	Tp57577_TGAC_v2_LG1	5839429	5838935	37.7	TP57577_TGAC_V2_GENE10081	496	1314	Tp57577_TGAC_v2_scaf_3268	3344	1794	62.3	notsure	78
i0_HQ_c30887/f2p0/821	1	691	Tp57577_TGAC_v2_LG3	19251212	19243282	84.2	TP57577_TGAC_V2_GENE19472	692	821	Tp57577_TGAC_v2_LG1	13250082	13249953	15.8	TP57577_TGAC_V2_GENE18578	144
i0_LQ_c6820/f1p0/483	1	198	Tp57577_TGAC_v2_LG2	19795557	19794838	41	TP57577_TGAC_V2_GENE38284	199	483	Tp57577_TGAC_v2_scaf_23040	979	344	59	TP57577_TGAC_V2_GENE21974	1384
i0_LQ_c31527/f1p2/998	1	488	Tp57577_TGAC_v2_LG7	193879	191996	48.8	TP57577_TGAC_V2_GENE34277	489	1000	Tp57577_TGAC_v2_scaf_5736	511	1060	51.2	notsure	1536
i2_LQ_c13652/f1p0/2230	3	1826	Tp57577_TGAC_v2_LG1	810855	807676	77.5	TP57577_TGAC_V2_GENE26285	1827	2353	Tp57577_TGAC_v2_scaf_16820	801	1328	22.4	TP57577_TGAC_V2_GENE11058	50
i1_LQ_c40007/f1p1/1681	1	226	Tp57577_TGAC_v2_scaf_10879	1035	1488	13.3	TP57577_TGAC_V2_GENE8944	227	1694	Tp57577_TGAC_v2_LG7	15127466	15130764	86.7	TP57577_TGAC_V2_GENE11529	356
i1_LQ_c74320/f1p3/1508	1	548	Tp57577_TGAC_v2_scaf_1970	8932	9490	36.3	notsure	549	1511	Tp57577_TGAC_v2_LG4	27752051	27749946	63.7	TP57577_TGAC_V2_GENE5618	608
i5_LQ_c19897/f1p0/5276	3	3491	Tp57577_TGAC_v2_scaf_1888	2398	10517	62.8	TP57577_TGAC_V2_GENE712	3492	5552	Tp57577_TGAC_v2_scaf_1463	16882	13392	37.1	notsure	79
i2_LQ_c18210/f1p0/2542	1	320	Tp57577_TGAC_v2_scaf_2781	585	266	12.2	notsure	321	2617	Tp57577_TGAC_v2_LG3	8482991	8486434	87.8	TP57577_TGAC_V2_GENE15844	89
i1_LQ_c25664/f1p3/1653	1	311	Tp57577_TGAC_v2_scaf_4889	1919	2325	17.7	notsure	312	1754	Tp57577_TGAC_v2_LG6	11978939	11971318	82.2	TP57577_TGAC_V2_GENE32115	34
i1_LQ_c52295/f1p0/1747	1	942	Tp57577_TGAC_v2_scaf_4682	1647	705	53.9	notsure	943	1741	Tp57577_TGAC_v2_scaf_20473	965	167	45.7	notsure	68
i1_LQ_c50717/f1p0/1493	1	186	Tp57577_TGAC_v2_scaf_5312	2095	2280	12.5	TP57577_TGAC_V2_GENE33735	187	1493	Tp57577_TGAC_v2_LG2	31052221	31050913	87.5	notsure	8988
i0_LQ_c174547/f3p0/447	1	335	Tp57577_TGAC_v2_LG1	6561105	6560779	74.8	notsure	336	448	Tp57577_TGAC_v2_scaf_426	1188	1290	25.2	notsure	4
i2_HQ_c71424/f3p3/2087	1	211	Tp57577_TGAC_v2_scaf_4193	231	21	10.1	TP57577_TGAC_V2_GENE34416	212	2071	Tp57577_TGAC_v2_LG1	494461	487527	89.1	TP57577_TGAC_V2_GENE2439	1245
i2_HQ_c39304/f2p0/2167	1	545	Tp57577_TGAC_v2_scaf_7817	1911	1126	25.1	TP57577_TGAC_V2_GENE40719	546	2169	Tp57577_TGAC_v2_LG2	16994081	16996213	74.9	TP57577_TGAC_V2_GENE18122	357
i1_LQ_c51985/f1p0/1807	1	1468	Tp57577_TGAC_v2_LG3	28471491	28468406	81	TP57577_TGAC_V2_GENE22546	1469	1812	Tp57577_TGAC_v2_LG7	2315037	2314694	19	notsure	6650
i0_LQ_c92123/f1p0/991	1	174	Tp57577_TGAC_v2_LG3	7847410	7847584	17.6	TP57577_TGAC_V2_GENE6768	175	988	Tp57577_TGAC_v2_scaf_6869	284	2041	82.3	TP57577_TGAC_V2_GENE39897	458
i2_HQ_c46324/f6p0/2157	1	459	Tp57577_TGAC_v2_scaf_14214	1010	1476	21.2	TP57577_TGAC_V2_GENE40	460	2161	Tp57577_TGAC_v2_LG4	13276147	13278270	78.8	TP57577_TGAC_V2_GENE16857	622
i2_LQ_c35538/f1p0/2728	1	1812	Tp57577_TGAC_v2_scaf_1878	2650	57	65.7	TP57577_TGAC_V2_GENE693	1813	2760	Tp57577_TGAC_v2_LG2	6553426	6554588	34.3	TP57577_TGAC_V2_GENE26883	141
i1_LQ_c70722/f1p4/1892	1	983	Tp57577_TGAC_v2_scaf_1983	5088	8380	51.6	TP57577_TGAC_V2_GENE7018	984	1904	Tp57577_TGAC_v2_LG4	21031367	21032288	48.4	TP57577_TGAC_V2_GENE9843	522
i1_LQ_c8036/f2p1/1922	1	1631	Tp57577_TGAC_v2_LG2	13475283	13470362	84.9	TP57577_TGAC_V2_GENE35866	1632	1920	Tp57577_TGAC_v2_scaf_7969	460	747	15.1	TP57577_TGAC_V2_GENE40247	43
i0_LQ_c136314/f3p3/793	2	108	Tp57577_TGAC_v2_scaf_4481	1036	929	13.5	notsure	109	795	Tp57577_TGAC_v2_LG7	25485316	25484517	86.4	TP57577_TGAC_V2_GENE6883	48
i2_LQ_c21855/f1p0/2510	23	596	Tp57577_TGAC_v2_LG1	11179882	11180442	22.8	notsure	597	2523	Tp57577_TGAC_v2_LG6	5583884	5581934	76.4	notsure	67
i1_LQ_c34915/f1p0/1972	1	1488	Tp57577_TGAC_v2_scaf_700	98005	102632	74.5	TP57577_TGAC_V2_GENE31783	1489	1996	Tp57577_TGAC_v2_scaf_22624	649	133	25.5	notsure	337
i1_HQ_c1956/f9p6/1693	1	312	Tp57577_TGAC_v2_scaf_4889	1918	2325	18.5	notsure	313	1691	Tp57577_TGAC_v2_LG6	11978939	11971382	81.5	TP57577_TGAC_V2_GENE32115	139
i3_LQ_c18568/f1p0/3055	1	1011	Tp57577_TGAC_v2_LG1	18413908	18417111	32.9	TP57577_TGAC_V2_GENE38931	1012	3074	Tp57577_TGAC_v2_LG4	19643289	19640842	67.1	TP57577_TGAC_V2_GENE14033	444
i0_HQ_c152740/f81p4/987	1	330	Tp57577_TGAC_v2_scaf_39533	402	73	33.5	notsure	331	986	Tp57577_TGAC_v2_scaf_469	131450	132697	66.5	TP57577_TGAC_V2_GENE14744	599
i1_LQ_c29704/f1p1/1064	1	901	Tp57577_TGAC_v2_scaf_705	10916	7253	84.2	notsure	902	1070	Tp57577_TGAC_v2_scaf_16012	1199	1030	15.8	notsure	51
i1_LQ_c33825/f1p0/1790	7	703	Tp57577_TGAC_v2_scaf_275	129405	132293	38.9	TP57577_TGAC_V2_GENE8413	704	1788	Tp57577_TGAC_v2_scaf_1589	16951	14925	60.6	notsure	191
i2_LQ_c56663/f1p0/2834	1	748	Tp57577_TGAC_v2_LG2	15617409	15616659	26.8	notsure	749	2795	Tp57577_TGAC_v2_LG7	29745184	29747344	73.2	notsure	179
i2_LQ_c10988/f1p0/2669	1	1500	Tp57577_TGAC_v2_scaf_482	114874	118024	56.2	TP57577_TGAC_V2_GENE29824	1501	2669	Tp57577_TGAC_v2_scaf_1291	26506	27934	43.8	TP57577_TGAC_V2_GENE25773	121
i2_LQ_c24372/f1p0/2329	1	1318	Tp57577_TGAC_v2_LG3	5061101	5063825	56.5	TP57577_TGAC_V2_GENE24353	1319	2332	Tp57577_TGAC_v2_LG5	8940993	8938856	43.5	TP57577_TGAC_V2_GENE37621	162
i1_LQ_c38398/f1p0/1224	1	1000	Tp57577_TGAC_v2_LG7	22740757	22742863	79.3	TP57577_TGAC_V2_GENE26347	1001	1261	Tp57577_TGAC_v2_scaf_11099	1156	896	20.7	notsure	42
i2_LQ_c21043/f1p0/2192	1	1714	Tp57577_TGAC_v2_LG7	30277973	30282767	78.1	TP57577_TGAC_V2_GENE6452	1715	2195	Tp57577_TGAC_v2_scaf_19776	890	410	21.9	TP57577_TGAC_V2_GENE39542	11
i0_LQ_c4485/f1p21/883	1	160	Tp57577_TGAC_v2_scaf_3769	314	155	18.1	TP57577_TGAC_V2_GENE8180	161	883	Tp57577_TGAC_v2_LG2	31680776	31681499	81.9	TP57577_TGAC_V2_GENE37929	112
i2_HQ_c15806/f7p0/2799	1	2024	Tp57577_TGAC_v2_LG1	3468181	3464130	72.3	notsure	2025	2799	Tp57577_TGAC_v2_scaf_3473	3549	2395	27.7	notsure	225
i1_LQ_c39807/f1p0/1693	15	193	Tp57577_TGAC_v2_scaf_3959	1968	1682	10.5	TP57577_TGAC_V2_GENE39820	194	1699	Tp57577_TGAC_v2_LG3	17402937	17398745	88.6	TP57577_TGAC_V2_GENE39260	288
i0_LQ_c133792/f1p0/933	1	182	Tp57577_TGAC_v2_scaf_12886	819	1000	19.3	notsure	183	942	Tp57577_TGAC_v2_LG4	9639783	9640542	80.7	TP57577_TGAC_V2_GENE24136	533
i0_HQ_c121031/f2p3/584	1	124	Tp57577_TGAC_v2_LG2	12165556	12165679	21.2	TP57577_TGAC_V2_GENE2366	125	584	Tp57577_TGAC_v2_scaf_9326	744	1203	78.8	TP57577_TGAC_V2_GENE5157	223
i2_LQ_c42412/f1p6/2941	1	377	Tp57577_TGAC_v2_scaf_4588	579	205	12.3	notsure	378	3072	Tp57577_TGAC_v2_scaf_812	11314	25006	87.6	TP57577_TGAC_V2_GENE28668	403
i0_LQ_c22443/f1p1/679	1	176	Tp57577_TGAC_v2_scaf_855	88183	88358	25.9	TP57577_TGAC_V2_GENE27687	177	679	Tp57577_TGAC_v2_scaf_82	161138	162408	74.1	TP57577_TGAC_V2_GENE3268	1000
i2_LQ_c25463/f1p3/2624	1	1651	Tp57577_TGAC_v2_scaf_4682	1651	1	62.5	notsure	1652	2641	Tp57577_TGAC_v2_scaf_20473	1128	138	37.5	notsure	365
i0_HQ_c150729/f6p1/444	1	199	Tp57577_TGAC_v2_scaf_24165	241	701	44.7	TP57577_TGAC_V2_GENE19963	200	445	Tp57577_TGAC_v2_scaf_10998	886	1138	55.3	notsure	332
i1_LQ_c35264/f1p0/1910	1	245	Tp57577_TGAC_v2_LG6	7565786	7566659	12.8	TP57577_TGAC_V2_GENE32277	246	1907	Tp57577_TGAC_v2_LG5	9458099	9460850	87.2	TP57577_TGAC_V2_GENE30718	83
i1_LQ_c22442/f1p0/1500	1	417	Tp57577_TGAC_v2_scaf_624	86431	89315	27.8	TP57577_TGAC_V2_GENE34865	418	1500	Tp57577_TGAC_v2_scaf_2713	4872	2796	72.2	notsure	203
i2_HQ_c1950/f3p1/2254	1	1339	Tp57577_TGAC_v2_scaf_1598	15245	16748	59.4	TP57577_TGAC_V2_GENE39478	1340	2256	Tp57577_TGAC_v2_scaf_622	102523	103439	40.6	TP57577_TGAC_V2_GENE34898	1170
i1_LQ_c42410/f1p0/1140	1	249	Tp57577_TGAC_v2_scaf_2355	5820	6069	21.8	notsure	250	1143	Tp57577_TGAC_v2_LG1	27023892	27022999	78.2	notsure	123
i0_HQ_c101409/f3p6/662	1	215	Tp57577_TGAC_v2_LG3	8017401	8017615	32.4	TP57577_TGAC_V2_GENE6755	216	657	Tp57577_TGAC_v2_scaf_16771	24	465	66.7	TP57577_TGAC_V2_GENE21914	312
i6_HQ_c1512/f2p0/6428	4	3324	Tp57577_TGAC_v2_scaf_980	24779	14490	51.5	notsure	3325	6448	Tp57577_TGAC_v2_LG6	10701172	10691842	48.4	notsure	231
i2_LQ_c51020/f1p1/2137	1	465	Tp57577_TGAC_v2_scaf_8327	921	1397	21.9	TP57577_TGAC_V2_GENE11404	466	2128	Tp57577_TGAC_v2_LG7	25400638	25398987	78.1	notsure	112
i1_LQ_c68181/f1p0/1617	1	1267	Tp57577_TGAC_v2_scaf_1596	14748	16796	78.3	TP57577_TGAC_V2_GENE39480	1268	1619	Tp57577_TGAC_v2_LG3	26780250	26780601	21.7	notsure	900
i1_LQ_c7355/f2p0/1823	1	1345	Tp57577_TGAC_v2_LG3	26577896	26573097	74.1	TP57577_TGAC_V2_GENE10333	1346	1814	Tp57577_TGAC_v2_scaf_2354	3890	3238	25.9	TP57577_TGAC_V2_GENE31073	6747
i0_LQ_c102194/f1p0/934	1	772	Tp57577_TGAC_v2_scaf_2867	1172	3264	82.6	TP57577_TGAC_V2_GENE39424	773	935	Tp57577_TGAC_v2_LG1	19801088	19801250	17.4	notsure	33728
i0_LQ_c95252/f1p3/838	1	489	Tp57577_TGAC_v2_LG3	4641552	4640029	58.1	TP57577_TGAC_V2_GENE3377	490	842	Tp57577_TGAC_v2_scaf_16151	1239	887	41.9	notsure	1937
i0_HQ_c30682/f3p1/889	1	409	Tp57577_TGAC_v2_LG2	24305391	24307435	45.9	TP57577_TGAC_V2_GENE12685	410	892	Tp57577_TGAC_v2_scaf_7749	1951	1469	54.1	notsure	2685
i1_LQ_c52801/f1p0/1937	1	921	Tp57577_TGAC_v2_scaf_1252	2276	3196	47.7	notsure	922	1929	Tp57577_TGAC_v2_LG1	22167282	22169223	52.3	TP57577_TGAC_V2_GENE12041	259
i0_HQ_c88060/f4p0/360	1	120	Tp57577_TGAC_v2_scaf_33118	334	453	33.1	notsure	121	361	Tp57577_TGAC_v2_LG7	21335987	21335747	66.4	notsure	1944
i2_LQ_c40846/f1p0/2209	1	1189	Tp57577_TGAC_v2_LG1	27469497	27467681	53.8	TP57577_TGAC_V2_GENE30495	1190	2209	Tp57577_TGAC_v2_scaf_3148	56	1075	46.2	TP57577_TGAC_V2_GENE20840	2132
i1_LQ_c74428/f1p1/1263	1	127	Tp57577_TGAC_v2_scaf_3870	227	101	10.1	notsure	128	1257	Tp57577_TGAC_v2_LG7	8139367	8134964	89.7	TP57577_TGAC_V2_GENE39017	7701
i0_LQ_c124003/f2p0/908	1	253	Tp57577_TGAC_v2_scaf_39533	325	73	27.9	TP57577_TGAC_V2_GENE10873	254	906	Tp57577_TGAC_v2_scaf_469	131450	132694	71.9	TP57577_TGAC_V2_GENE14744	841
i2_HQ_c11001/f2p1/2225	1	499	Tp57577_TGAC_v2_scaf_4828	107	605	22.4	TP57577_TGAC_V2_GENE27571	500	2226	Tp57577_TGAC_v2_scaf_930	62791	52393	77.6	notsure	48
i0_LQ_c13865/f1p1/538	1	323	Tp57577_TGAC_v2_LG7	6443902	6443580	60	notsure	324	538	Tp57577_TGAC_v2_LG6	21708112	21707897	40	notsure	415
i0_HQ_c39972/f2p28/966	6	482	Tp57577_TGAC_v2_scaf_23784	907	479	49.4	TP57577_TGAC_V2_GENE23058	483	963	Tp57577_TGAC_v2_scaf_21425	1076	596	49.8	notsure	297
i1_LQ_c8771/f1p3/1710	1	1307	Tp57577_TGAC_v2_LG6	20948362	20941838	76.2	TP57577_TGAC_V2_GENE33570	1308	1712	Tp57577_TGAC_v2_scaf_1587	2631	3037	23.6	TP57577_TGAC_V2_GENE39558	14
i1_LQ_c79709/f1p0/1052	1	316	Tp57577_TGAC_v2_scaf_33606	610	295	30.1	TP57577_TGAC_V2_GENE21508	317	1050	Tp57577_TGAC_v2_scaf_21285	725	78	69.9	TP57577_TGAC_V2_GENE28506	9298
i1_LQ_c68604/f1p0/1522	1	478	Tp57577_TGAC_v2_scaf_495	64834	65651	31.4	TP57577_TGAC_V2_GENE30627	479	1518	Tp57577_TGAC_v2_scaf_2470	5641	2987	68.4	notsure	278
i1_LQ_c84543/f1p0/1033	2	200	Tp57577_TGAC_v2_scaf_7590	1307	948	19.2	TP57577_TGAC_V2_GENE29228	201	1034	Tp57577_TGAC_v2_scaf_1420	5180	1889	80.7	notsure	4977
i2_LQ_c14841/f1p0/2023	1	842	Tp57577_TGAC_v2_scaf_5775	2341	42	41.4	TP57577_TGAC_V2_GENE18495	843	2032	Tp57577_TGAC_v2_LG5	13862555	13864868	58.4	TP57577_TGAC_V2_GENE25282	5629
i0_LQ_c69926/f1p6/365	1	93	Tp57577_TGAC_v2_scaf_39762	286	378	25.1	notsure	94	368	Tp57577_TGAC_v2_scaf_12392	1428	1697	74.3	TP57577_TGAC_V2_GENE3915	67
i2_HQ_c13186/f2p0/2210	1	1191	Tp57577_TGAC_v2_LG4	15497417	15493892	54	TP57577_TGAC_V2_GENE25433	1192	2205	Tp57577_TGAC_v2_scaf_4306	183	2180	46	TP57577_TGAC_V2_GENE31059	13699
i3_LQ_c3558/f1p0/3713	1	372	Tp57577_TGAC_v2_LG4	9922534	9921513	10.2	TP57577_TGAC_V2_GENE31381	373	3653	Tp57577_TGAC_v2_LG1	2323921	2327954	89.7	TP57577_TGAC_V2_GENE27122	105
i1_LQ_c55688/f1p0/1357	9	452	Tp57577_TGAC_v2_scaf_10458	1237	518	31.7	TP57577_TGAC_V2_GENE22613	453	1402	Tp57577_TGAC_v2_LG3	12142255	12138834	67.8	notsure	202
i2_LQ_c14520/f1p0/2079	1	1717	Tp57577_TGAC_v2_scaf_700	97877	102632	82.6	TP57577_TGAC_V2_GENE31783	1718	2077	Tp57577_TGAC_v2_scaf_22624	649	290	17.3	notsure	384
i1_LQ_c24629/f3p0/1322	1	221	Tp57577_TGAC_v2_LG4	5297819	5298040	16.7	notsure	222	1327	Tp57577_TGAC_v2_LG4	5150538	5147559	83.3	TP57577_TGAC_V2_GENE34984	658
i2_HQ_c2394/f10p17/2338	1	245	Tp57577_TGAC_v2_scaf_3883	2789	3033	10.5	notsure	246	2342	Tp57577_TGAC_v2_LG3	30441885	30438890	89.5	notsure	932
i0_LQ_c19975/f1p0/360	1	262	Tp57577_TGAC_v2_LG5	1530839	1529117	79.2	notsure	263	331	Tp57577_TGAC_v2_LG1	5229455	5229523	20.8	notsure	77
i1_LQ_c70845/f1p0/1696	2	298	Tp57577_TGAC_v2_LG7	8008968	8009264	16.7	TP57577_TGAC_V2_GENE38990	299	1779	Tp57577_TGAC_v2_scaf_275	73751	71204	83.2	notsure	1623
i1_LQ_c27169/f1p1/1204	1	460	Tp57577_TGAC_v2_scaf_9079	470	13	38	notsure	461	1210	Tp57577_TGAC_v2_LG1	525255	525975	62	TP57577_TGAC_V2_GENE2415	7219
i0_HQ_c151947/f5p11/488	1	259	Tp57577_TGAC_v2_scaf_5071	259	1	53.1	TP57577_TGAC_V2_GENE31588	260	488	Tp57577_TGAC_v2_LG3	12924040	12923812	46.9	notsure	3269
i2_LQ_c56818/f1p0/2231	1	1558	Tp57577_TGAC_v2_scaf_361	128159	124059	65.3	TP57577_TGAC_V2_GENE17701	1559	2385	Tp57577_TGAC_v2_scaf_2530	1089	2247	34.6	TP57577_TGAC_V2_GENE22123	725
i0_LQ_c20698/f1p0/947	1	151	Tp57577_TGAC_v2_scaf_4341	1567	1717	15.8	TP57577_TGAC_V2_GENE30715	152	956	Tp57577_TGAC_v2_scaf_944	65787	63288	84.2	notsure	996
i1_HQ_c33008/f2p0/1892	1	324	Tp57577_TGAC_v2_scaf_39191	486	33	17	TP57577_TGAC_V2_GENE27631	325	1900	Tp57577_TGAC_v2_LG4	21602643	21600107	82.9	TP57577_TGAC_V2_GENE24206	27
i0_LQ_c89040/f1p0/760	3	145	Tp57577_TGAC_v2_scaf_17449	150	296	18.7	TP57577_TGAC_V2_GENE40847	146	763	Tp57577_TGAC_v2_scaf_193	161290	162620	81	TP57577_TGAC_V2_GENE32455	207
i1_LQ_c71546/f1p0/1449	1	1010	Tp57577_TGAC_v2_LG4	23164696	23165705	70.3	TP57577_TGAC_V2_GENE1404	1011	1437	Tp57577_TGAC_v2_scaf_9742	2	428	29.7	notsure	957
i2_LQ_c73698/f1p0/2410	12	1564	Tp57577_TGAC_v2_scaf_2709	4934	62	64.3	notsure	1565	2417	Tp57577_TGAC_v2_scaf_489	173004	170304	35.3	notsure	227
i1_HQ_c7941/f2p1/1775	1	1547	Tp57577_TGAC_v2_scaf_13116	97	1633	87.6	TP57577_TGAC_V2_GENE21295	1548	1766	Tp57577_TGAC_v2_scaf_27324	224	443	12.4	notsure	2190
i2_LQ_c6015/f1p5/2345	1	235	Tp57577_TGAC_v2_scaf_33503	23	257	10	TP57577_TGAC_V2_GENE22797	236	2348	Tp57577_TGAC_v2_LG6	4761947	4758730	90	TP57577_TGAC_V2_GENE7885	207
i2_LQ_c51595/f1p0/2233	1	394	Tp57577_TGAC_v2_scaf_13559	458	65	17.6	notsure	395	2234	Tp57577_TGAC_v2_scaf_548	55655	58377	82.4	TP57577_TGAC_V2_GENE7648	31
i1_LQ_c57957/f1p0/1472	2	1065	Tp57577_TGAC_v2_LG1	4284726	4287595	72.2	TP57577_TGAC_V2_GENE10412	1066	1474	Tp57577_TGAC_v2_scaf_4224	67	473	27.7	notsure	123
i1_LQ_c59034/f1p0/1916	3	599	Tp57577_TGAC_v2_LG1	11628255	11628873	30.2	TP57577_TGAC_V2_GENE8900	600	1972	Tp57577_TGAC_v2_scaf_5378	1	2285	69.6	TP57577_TGAC_V2_GENE32998	114
i1_LQ_c37119/f1p0/1971	3	858	Tp57577_TGAC_v2_scaf_8694	309	2020	42	TP57577_TGAC_V2_GENE35059	859	2038	Tp57577_TGAC_v2_LG2	734826	733059	57.9	notsure	24
i1_LQ_c13960/f1p4/1440	2	683	Tp57577_TGAC_v2_LG3	17465538	17463389	48.5	TP57577_TGAC_V2_GENE39186	684	1406	Tp57577_TGAC_v2_scaf_8011	253	975	51.4	TP57577_TGAC_V2_GENE974	301
i1_LQ_c69316/f1p3/1171	1	154	Tp57577_TGAC_v2_scaf_7160	1292	1056	13.2	TP57577_TGAC_V2_GENE20329	155	1165	Tp57577_TGAC_v2_LG5	8491317	8492878	86.8	TP57577_TGAC_V2_GENE37591	899
i5_LQ_c42202/f1p0/5052	3	2420	Tp57577_TGAC_v2_scaf_980	24800	14490	45.9	notsure	2421	5261	Tp57577_TGAC_v2_LG6	10701172	10691712	53.9	notsure	39
i2_LQ_c13277/f1p5/2438	1	433	Tp57577_TGAC_v2_scaf_7044	1680	2112	17.7	TP57577_TGAC_V2_GENE20926	434	2444	Tp57577_TGAC_v2_LG2	3211940	3216944	82.3	TP57577_TGAC_V2_GENE9189	206
i2_HQ_c3566/f2p0/2186	1	1910	Tp57577_TGAC_v2_scaf_766	90490	94960	87.9	TP57577_TGAC_V2_GENE29676	1911	2173	Tp57577_TGAC_v2_scaf_348	39793	39531	12.1	notsure	36
i0_LQ_c96685/f1p0/583	1	341	Tp57577_TGAC_v2_scaf_513	170558	161648	58.5	notsure	342	583	Tp57577_TGAC_v2_scaf_10508	1662	1421	41.5	notsure	2
i1_LQ_c64882/f2p0/1105	5	483	Tp57577_TGAC_v2_scaf_7251	1130	654	43.3	TP57577_TGAC_V2_GENE561	484	1105	Tp57577_TGAC_v2_scaf_186	140420	141040	56.3	TP57577_TGAC_V2_GENE32821	18
i0_LQ_c31239/f1p13/1293	4	380	Tp57577_TGAC_v2_scaf_1332	22028	22407	26.5	TP57577_TGAC_V2_GENE18434	381	1421	Tp57577_TGAC_v2_scaf_539	22615	23665	73.2	TP57577_TGAC_V2_GENE10166	14
i1_LQ_c41196/f1p2/1822	1	795	Tp57577_TGAC_v2_scaf_809	1154	4156	43.5	TP57577_TGAC_V2_GENE28889	796	1828	Tp57577_TGAC_v2_scaf_3113	293	1610	56.5	TP57577_TGAC_V2_GENE20589	21
i0_HQ_c87698/f28p6/716	1	215	Tp57577_TGAC_v2_LG3	8017401	8017615	30.2	TP57577_TGAC_V2_GENE6755	216	712	Tp57577_TGAC_v2_scaf_16771	24	520	69.8	TP57577_TGAC_V2_GENE21914	61
i1_LQ_c86411/f1p0/1003	3	174	Tp57577_TGAC_v2_scaf_21989	498	669	16.2	notsure	175	1061	Tp57577_TGAC_v2_scaf_399	171924	170688	83.6	TP57577_TGAC_V2_GENE21540	53
i0_LQ_c94581/f1p9/737	1	553	Tp57577_TGAC_v2_scaf_2486	745	193	75.1	TP57577_TGAC_V2_GENE35593	554	729	Tp57577_TGAC_v2_scaf_29429	176	1	23.9	notsure	1621
i4_HQ_c9097/f3p0/4219	1	461	Tp57577_TGAC_v2_scaf_3717	2880	3340	10.9	TP57577_TGAC_V2_GENE8923	462	4220	Tp57577_TGAC_v2_LG4	24184939	24190789	89.1	TP57577_TGAC_V2_GENE38631	1121
i2_LQ_c12010/f1p0/2130	1	1228	Tp57577_TGAC_v2_scaf_1359	2908	632	57.6	TP57577_TGAC_V2_GENE21824	1229	2132	Tp57577_TGAC_v2_scaf_1400	3243	328	42.4	notsure	2874
i0_LQ_c10423/f1p0/713	8	391	Tp57577_TGAC_v2_LG2	13905740	13904625	53.9	TP57577_TGAC_V2_GENE1054	392	712	Tp57577_TGAC_v2_LG7	145864	145543	45.1	TP57577_TGAC_V2_GENE34294	4966
i0_HQ_c123882/f4p6/857	1	267	Tp57577_TGAC_v2_scaf_14077	490	846	31.2	TP57577_TGAC_V2_GENE7715	268	855	Tp57577_TGAC_v2_scaf_6035	691	1276	68.8	TP57577_TGAC_V2_GENE33049	1702
i1_LQ_c54308/f1p0/1463	1	871	Tp57577_TGAC_v2_scaf_467	16708	17796	60	TP57577_TGAC_V2_GENE14709	872	1452	Tp57577_TGAC_v2_scaf_8263	557	1586	40	notsure	38
i4_LQ_c5154/f1p0/4621	1	3481	Tp57577_TGAC_v2_scaf_495	49620	65651	75.1	TP57577_TGAC_V2_GENE30627	3482	4638	Tp57577_TGAC_v2_scaf_2470	5641	2941	24.9	notsure	49
i6_LQ_c9782/f1p6/6269	1	684	Tp57577_TGAC_v2_scaf_5816	1433	2400	10.5	TP57577_TGAC_V2_GENE7158	685	6526	Tp57577_TGAC_v2_LG4	26727247	26714954	89.5	notsure	29
i3_LQ_c4118/f1p0/3141	13	489	Tp57577_TGAC_v2_LG7	5043450	5044245	15.5	notsure	490	3082	Tp57577_TGAC_v2_LG3	13585938	13582889	84.1	notsure	644
i1_LQ_c86769/f1p0/1003	1	290	Tp57577_TGAC_v2_scaf_10828	703	1	27.7	TP57577_TGAC_V2_GENE20909	291	1047	Tp57577_TGAC_v2_scaf_6231	2399	979	72.3	notsure	414
i1_HQ_c5963/f5p1/1295	1	217	Tp57577_TGAC_v2_LG3	5069845	5070735	16.8	TP57577_TGAC_V2_GENE24411	218	1295	Tp57577_TGAC_v2_scaf_2676	4508	3301	83.2	notsure	203
i2_LQ_c61957/f1p0/2051	1	757	Tp57577_TGAC_v2_LG1	13683882	13682442	36.9	TP57577_TGAC_V2_GENE9964	758	2051	Tp57577_TGAC_v2_scaf_1847	9677	7385	63.1	TP57577_TGAC_V2_GENE790	97
i1_LQ_c82914/f4p0/1269	1	368	Tp57577_TGAC_v2_scaf_10356	1763	63	29	TP57577_TGAC_V2_GENE27640	369	1270	Tp57577_TGAC_v2_LG6	20296216	20291432	71	TP57577_TGAC_V2_GENE16082	282
i1_HQ_c13299/f3p0/1424	15	1017	Tp57577_TGAC_v2_LG7	24500748	24504418	70.2	TP57577_TGAC_V2_GENE10203	1018	1429	Tp57577_TGAC_v2_scaf_6642	395	806	28.8	TP57577_TGAC_V2_GENE11111	302
i0_HQ_c174314/f3p0/758	4	211	Tp57577_TGAC_v2_scaf_17449	156	364	27.4	TP57577_TGAC_V2_GENE40847	212	758	Tp57577_TGAC_v2_scaf_193	161643	162617	72.2	TP57577_TGAC_V2_GENE32455	140
i0_HQ_c151978/f2p2/472	1	61	Tp57577_TGAC_v2_scaf_5959	679	739	12.9	TP57577_TGAC_V2_GENE8066	62	472	Tp57577_TGAC_v2_LG2	12221163	12221573	87.1	notsure	39729
i1_LQ_c51452/f1p0/1815	1	291	Tp57577_TGAC_v2_scaf_6786	1664	1227	16	notsure	292	1817	Tp57577_TGAC_v2_LG5	6904752	6901959	84	notsure	250
i3_LQ_c2092/f2p1/3450	1	1701	Tp57577_TGAC_v2_LG6	13631281	13629688	49	notsure	1702	3466	Tp57577_TGAC_v2_scaf_221	217997	213163	50.9	TP57577_TGAC_V2_GENE17508	84
i3_LQ_c3221/f1p0/3990	14	3498	Tp57577_TGAC_v2_LG6	11155326	11164673	82.2	TP57577_TGAC_V2_GENE17472	3499	4236	Tp57577_TGAC_v2_LG5	8239088	8239825	17.4	TP57577_TGAC_V2_GENE37606	15566
i2_LQ_c43623/f1p0/2079	1	1652	Tp57577_TGAC_v2_LG6	20545475	20547438	79.1	TP57577_TGAC_V2_GENE33569	1653	2088	Tp57577_TGAC_v2_scaf_15566	33	580	20.9	TP57577_TGAC_V2_GENE35669	2723
i0_LQ_c26568/f1p3/607	1	525	Tp57577_TGAC_v2_scaf_1033	16795	15303	86.8	TP57577_TGAC_V2_GENE28536	526	605	Tp57577_TGAC_v2_scaf_17054	923	844	13.2	notsure	46
i1_LQ_c76491/f2p0/1027	1	424	Tp57577_TGAC_v2_scaf_3769	578	155	41.1	TP57577_TGAC_V2_GENE8180	425	1031	Tp57577_TGAC_v2_LG2	31680776	31681382	58.9	TP57577_TGAC_V2_GENE37929	8
i1_LQ_c18432/f1p0/1369	1	1210	Tp57577_TGAC_v2_scaf_2666	398	3530	87.4	TP57577_TGAC_V2_GENE17001	1211	1384	Tp57577_TGAC_v2_scaf_196	301734	301907	12.6	TP57577_TGAC_V2_GENE32422	727
i1_LQ_c9755/f1p0/1826	1	1427	Tp57577_TGAC_v2_LG7	3213028	3210255	79.4	TP57577_TGAC_V2_GENE38521	1428	1798	Tp57577_TGAC_v2_LG7	4600846	4600476	20.6	notsure	83
i1_LQ_c86373/f1p0/1004	10	727	Tp57577_TGAC_v2_scaf_9298	682	2000	70.3	TP57577_TGAC_V2_GENE7337	728	1022	Tp57577_TGAC_v2_LG4	27742010	27741716	28.9	notsure	2948
i0_LQ_c72566/f1p1/332	2	202	Tp57577_TGAC_v2_scaf_24165	239	701	57.6	TP57577_TGAC_V2_GENE19963	203	349	Tp57577_TGAC_v2_scaf_10998	886	1034	42.1	notsure	363
i2_LQ_c43748/f1p0/2084	1	1682	Tp57577_TGAC_v2_scaf_1362	26461	19867	81.3	TP57577_TGAC_V2_GENE21854	1683	2068	Tp57577_TGAC_v2_scaf_14887	1361	617	18.7	TP57577_TGAC_V2_GENE36111	213
i0_LQ_c29749/f1p2/564	7	170	Tp57577_TGAC_v2_LG1	807839	807676	29	TP57577_TGAC_V2_GENE26285	171	566	Tp57577_TGAC_v2_scaf_16820	801	1196	70	TP57577_TGAC_V2_GENE11058	38
i2_LQ_c24203/f1p0/2308	2	2017	Tp57577_TGAC_v2_scaf_275	75638	73693	87.3	TP57577_TGAC_V2_GENE8402	2018	2306	Tp57577_TGAC_v2_LG7	8009172	8009460	12.5	TP57577_TGAC_V2_GENE38990	56
i4_HQ_c682/f4p0/4206	1	2577	Tp57577_TGAC_v2_scaf_1134	46647	44079	61.3	notsure	2578	4205	Tp57577_TGAC_v2_LG3	18429658	18426715	38.7	notsure	800
i0_LQ_c100011/f1p2/903	1	635	Tp57577_TGAC_v2_LG2	14619095	14616952	69.7	notsure	636	910	Tp57577_TGAC_v2_scaf_323	249364	249089	30.2	notsure	23
i0_LQ_c77648/f1p6/800	1	239	Tp57577_TGAC_v2_scaf_602	71880	71642	32.8	TP57577_TGAC_V2_GENE34709	240	727	Tp57577_TGAC_v2_scaf_8307	1	720	66.9	TP57577_TGAC_V2_GENE11445	65
i0_LQ_c130519/f1p0/740	1	666	Tp57577_TGAC_v2_LG7	4809151	4808484	89.9	TP57577_TGAC_V2_GENE38114	667	741	Tp57577_TGAC_v2_scaf_32009	405	479	10.1	TP57577_TGAC_V2_GENE8442	221
i2_LQ_c10940/f1p0/2639	1	1686	Tp57577_TGAC_v2_LG1	27470720	27467681	63.6	TP57577_TGAC_V2_GENE30495	1687	2649	Tp57577_TGAC_v2_scaf_3148	56	1018	36.4	TP57577_TGAC_V2_GENE20840	166
i2_LQ_c27599/f1p0/2219	2	1830	Tp57577_TGAC_v2_LG3	11706330	11703157	82	notsure	1831	2230	Tp57577_TGAC_v2_scaf_3866	2473	2080	17.9	TP57577_TGAC_V2_GENE11452	794
i2_LQ_c26784/f1p0/2855	21	2378	Tp57577_TGAC_v2_LG3	13582814	13585938	82.3	notsure	2379	2866	Tp57577_TGAC_v2_LG7	5044245	5043464	17	notsure	6
i0_LQ_c132007/f1p3/884	1	278	Tp57577_TGAC_v2_scaf_39533	325	48	31.2	TP57577_TGAC_V2_GENE10873	279	892	Tp57577_TGAC_v2_scaf_469	131476	132681	68.8	TP57577_TGAC_V2_GENE14744	1918
i1_HQ_c81690/f2p0/1108	1	388	Tp57577_TGAC_v2_scaf_3504	3165	3549	34.9	notsure	389	1113	Tp57577_TGAC_v2_LG7	6459211	6457974	65.1	TP57577_TGAC_V2_GENE32182	481
i1_LQ_c64206/f1p0/1129	1	530	Tp57577_TGAC_v2_scaf_3769	802	155	45.8	TP57577_TGAC_V2_GENE8180	531	1158	Tp57577_TGAC_v2_LG2	31680776	31681403	54.2	TP57577_TGAC_V2_GENE37929	227
i0_LQ_c82766/f1p0/784	1	208	Tp57577_TGAC_v2_scaf_17449	156	364	26.6	TP57577_TGAC_V2_GENE40847	209	781	Tp57577_TGAC_v2_scaf_193	161643	162646	73.4	TP57577_TGAC_V2_GENE32455	1758
i5_LQ_c25475/f1p0/5385	1	3207	Tp57577_TGAC_v2_scaf_980	24744	14490	59.7	notsure	3208	5369	Tp57577_TGAC_v2_LG6	10701172	10698451	40.3	notsure	110
i0_LQ_c98243/f1p9/945	1	180	Tp57577_TGAC_v2_LG7	19625398	19625577	19	TP57577_TGAC_V2_GENE28539	181	946	Tp57577_TGAC_v2_scaf_22212	33	798	81	TP57577_TGAC_V2_GENE456	127
i1_HQ_c900/f7p0/1547	1	455	Tp57577_TGAC_v2_scaf_10458	1248	518	29.4	TP57577_TGAC_V2_GENE22613	456	1547	Tp57577_TGAC_v2_LG3	12142255	12138693	70.6	notsure	90
i2_HQ_c26600/f2p25/2245	1	1484	Tp57577_TGAC_v2_LG3	6098318	6100417	66.1	TP57577_TGAC_V2_GENE2911	1485	2245	Tp57577_TGAC_v2_scaf_18888	1161	401	33.9	notsure	105
i1_LQ_c10106/f2p2/1230	1	481	Tp57577_TGAC_v2_scaf_7251	1134	654	39.1	TP57577_TGAC_V2_GENE561	482	1231	Tp57577_TGAC_v2_scaf_186	140420	141169	60.9	TP57577_TGAC_V2_GENE32821	746
i2_LQ_c10754/f1p0/2274	1	1701	Tp57577_TGAC_v2_scaf_547	4291	2	74.8	notsure	1702	2275	Tp57577_TGAC_v2_scaf_32248	649	76	25.2	notsure	179
i2_LQ_c20383/f1p0/2601	1	764	Tp57577_TGAC_v2_scaf_1145	2063	2836	29.2	TP57577_TGAC_V2_GENE31395	765	2614	Tp57577_TGAC_v2_LG2	15139835	15132435	70.8	TP57577_TGAC_V2_GENE4445	193
i1_LQ_c8242/f1p1/1457	1	1172	Tp57577_TGAC_v2_scaf_513	162976	154518	75.8	TP57577_TGAC_V2_GENE8763	1173	1545	Tp57577_TGAC_v2_scaf_10508	1849	1418	24.1	notsure	251
i2_LQ_c48714/f1p0/3009	1	2592	Tp57577_TGAC_v2_scaf_1123	28695	24632	85.8	notsure	2593	2994	Tp57577_TGAC_v2_scaf_1075	26638	27042	13.3	notsure	52
i5_HQ_c30861/f2p0/5621	59	4466	Tp57577_TGAC_v2_scaf_2709	4934	21	78.4	notsure	4467	5623	Tp57577_TGAC_v2_scaf_489	172963	170302	20.6	notsure	315
i0_LQ_c93652/f1p11/597	3	359	Tp57577_TGAC_v2_scaf_24415	584	937	59.7	TP57577_TGAC_V2_GENE35846	360	597	Tp57577_TGAC_v2_LG6	17709949	17710186	39.8	notsure	286
i1_LQ_c29802/f1p0/1056	1	129	Tp57577_TGAC_v2_scaf_23310	387	515	12.1	notsure	130	1061	Tp57577_TGAC_v2_LG3	10960222	10959353	87.5	notsure	888
i6_LQ_c11936/f1p0/6193	4	3571	Tp57577_TGAC_v2_scaf_980	24779	14490	57.5	notsure	3572	6205	Tp57577_TGAC_v2_LG6	10701172	10691843	42.4	notsure	1428
i0_LQ_c25590/f1p0/554	1	358	Tp57577_TGAC_v2_LG2	2738221	2737244	63.3	notsure	359	566	Tp57577_TGAC_v2_scaf_2131	7249	7456	36.7	notsure	309
i2_LQ_c22538/f2p0/2156	1	725	Tp57577_TGAC_v2_scaf_2277	892	56	33.5	TP57577_TGAC_V2_GENE780	726	2160	Tp57577_TGAC_v2_LG5	13523028	13527003	66.3	TP57577_TGAC_V2_GENE17356	376
i1_LQ_c2695/f3p0/1293	1	1074	Tp57577_TGAC_v2_scaf_209	158549	169943	82.9	TP57577_TGAC_V2_GENE9418	1075	1290	Tp57577_TGAC_v2_scaf_32696	225	9	16.7	notsure	39
i0_LQ_c174566/f3p0/571	1	273	Tp57577_TGAC_v2_scaf_14419	645	377	47.8	notsure	274	571	Tp57577_TGAC_v2_LG7	21152925	21153173	52.2	notsure	763
i2_HQ_c4842/f3p0/2496	1	1699	Tp57577_TGAC_v2_LG5	14715523	14710860	68	TP57577_TGAC_V2_GENE1476	1700	2498	Tp57577_TGAC_v2_LG7	21550691	21551492	32	TP57577_TGAC_V2_GENE19392	34
i0_LQ_c11488/f1p9/783	1	458	Tp57577_TGAC_v2_LG3	10563454	10558032	58	TP57577_TGAC_V2_GENE30384	459	789	Tp57577_TGAC_v2_scaf_23562	119	450	42	TP57577_TGAC_V2_GENE29638	146
i1_LQ_c39981/f1p0/1746	1	1050	Tp57577_TGAC_v2_scaf_6347	1869	92	60.1	TP57577_TGAC_V2_GENE975	1051	1748	Tp57577_TGAC_v2_LG3	30885717	30886818	39.9	TP57577_TGAC_V2_GENE14573	74
i0_LQ_c91831/f1p5/947	1	638	Tp57577_TGAC_v2_LG7	1515681	1513991	67.4	TP57577_TGAC_V2_GENE37238	639	940	Tp57577_TGAC_v2_scaf_24234	373	71	31.9	TP57577_TGAC_V2_GENE3936	307
i2_HQ_c1309/f7p0/2916	1	2559	Tp57577_TGAC_v2_LG3	28473412	28468406	87.7	TP57577_TGAC_V2_GENE22546	2560	2917	Tp57577_TGAC_v2_LG7	2315037	2314680	12.3	notsure	2961
i5_HQ_c3318/f2p0/5405	5	3916	Tp57577_TGAC_v2_scaf_972	36960	14719	72	notsure	3917	5427	Tp57577_TGAC_v2_scaf_3121	2206	705	27.8	notsure	2043
i1_LQ_c76920/f1p0/1907	1	584	Tp57577_TGAC_v2_scaf_3731	1699	375	30.6	TP57577_TGAC_V2_GENE8455	585	1906	Tp57577_TGAC_v2_scaf_449	43909	41801	69.4	TP57577_TGAC_V2_GENE14245	120
i1_LQ_c6687/f1p0/1666	1	214	Tp57577_TGAC_v2_scaf_4709	2133	2346	12.8	TP57577_TGAC_V2_GENE39927	215	1667	Tp57577_TGAC_v2_LG7	29504093	29501478	87.2	TP57577_TGAC_V2_GENE6570	146
i3_LQ_c12906/f1p0/3382	1	2676	Tp57577_TGAC_v2_LG4	22983565	22987883	78.8	TP57577_TGAC_V2_GENE1438	2677	3398	Tp57577_TGAC_v2_scaf_3120	2169	650	21.2	notsure	59
i0_LQ_c101924/f1p0/478	1	340	Tp57577_TGAC_v2_scaf_678	795	9	71	TP57577_TGAC_V2_GENE22411	341	479	Tp57577_TGAC_v2_LG2	20791280	20791142	29	notsure	91
i0_HQ_c7362/f2p1/821	1	169	Tp57577_TGAC_v2_LG4	693203	693371	20.5	notsure	170	823	Tp57577_TGAC_v2_scaf_1138	28699	29352	79.5	TP57577_TGAC_V2_GENE31174	138
i2_LQ_c7794/f1p0/2136	13	1797	Tp57577_TGAC_v2_scaf_196	362429	364242	82.9	TP57577_TGAC_V2_GENE32434	1798	2153	Tp57577_TGAC_v2_LG2	10729740	10730114	16.5	notsure	68
i0_HQ_c26819/f2p0/997	1	632	Tp57577_TGAC_v2_scaf_299	125543	127956	63.1	TP57577_TGAC_V2_GENE8480	633	1001	Tp57577_TGAC_v2_scaf_28807	457	89	36.9	TP57577_TGAC_V2_GENE27271	2267
i3_LQ_c6509/f1p0/3958	1	1010	Tp57577_TGAC_v2_LG7	20596363	20595363	24.2	notsure	1011	4172	Tp57577_TGAC_v2_LG1	1055746	1049985	75.7	notsure	8640
i1_LQ_c9983/f1p0/1867	4	1032	Tp57577_TGAC_v2_LG5	8271103	8272131	54.7	TP57577_TGAC_V2_GENE37590	1033	1876	Tp57577_TGAC_v2_scaf_18123	321	1107	44.9	TP57577_TGAC_V2_GENE16	81
i2_LQ_c39348/f1p0/2675	1	381	Tp57577_TGAC_v2_scaf_17203	783	1324	14.1	TP57577_TGAC_V2_GENE35590	382	2702	Tp57577_TGAC_v2_scaf_495	168461	170836	85.9	TP57577_TGAC_V2_GENE30621	84
i3_LQ_c19388/f1p0/3050	1	665	Tp57577_TGAC_v2_scaf_2023	7950	8925	22.5	TP57577_TGAC_V2_GENE19959	666	2952	Tp57577_TGAC_v2_scaf_266	76117	69413	77.5	TP57577_TGAC_V2_GENE16584	54
i2_LQ_c14793/f1p9/2073	1	1808	Tp57577_TGAC_v2_scaf_1038	34851	31462	88.2	notsure	1809	2047	Tp57577_TGAC_v2_scaf_451	77233	73587	11.7	notsure	159
i3_LQ_c9242/f1p1/3748	1	2487	Tp57577_TGAC_v2_LG1	19629150	19621758	66	notsure	2488	3770	Tp57577_TGAC_v2_scaf_3917	172	1933	34	TP57577_TGAC_V2_GENE39986	932
i1_HQ_c27115/f4p4/1835	1	292	Tp57577_TGAC_v2_LG2	4257624	4258146	15.9	notsure	293	1838	Tp57577_TGAC_v2_scaf_3848	2	1550	84.1	notsure	138
i3_LQ_c9563/f1p3/3404	1	2637	Tp57577_TGAC_v2_LG5	14716579	14710860	78.7	TP57577_TGAC_V2_GENE1476	2638	3346	Tp57577_TGAC_v2_LG7	21550691	21551402	21.2	TP57577_TGAC_V2_GENE19392	5088
i2_HQ_c71110/f2p0/2340	1	1824	Tp57577_TGAC_v2_scaf_195	162994	166477	78.2	TP57577_TGAC_V2_GENE32365	1825	2323	Tp57577_TGAC_v2_scaf_39034	15	513	21.4	TP57577_TGAC_V2_GENE36134	108
i1_LQ_c23283/f1p0/1121	5	310	Tp57577_TGAC_v2_scaf_1932	7451	6964	27	notsure	311	1132	Tp57577_TGAC_v2_LG4	10517983	10516851	72.6	notsure	1677
i1_HQ_c11017/f2p0/1135	12	852	Tp57577_TGAC_v2_scaf_26619	841	1	74.1	TP57577_TGAC_V2_GENE31956	853	1135	Tp57577_TGAC_v2_LG4	14208190	14207908	24.9	notsure	232
i2_LQ_c37174/f1p0/2398	1	480	Tp57577_TGAC_v2_scaf_4914	1030	471	20	TP57577_TGAC_V2_GENE36005	481	2398	Tp57577_TGAC_v2_LG2	18421125	18416598	80	notsure	185
i0_LQ_c47863/f1p1/967	1	671	Tp57577_TGAC_v2_scaf_1445	11304	6777	69.1	TP57577_TGAC_V2_GENE40169	672	971	Tp57577_TGAC_v2_scaf_640	6328	6029	30.9	TP57577_TGAC_V2_GENE35610	87
i2_HQ_c11785/f2p0/2359	1	1773	Tp57577_TGAC_v2_scaf_406	1216	4305	75	TP57577_TGAC_V2_GENE13249	1774	2361	Tp57577_TGAC_v2_scaf_2912	3468	4055	24.9	notsure	477
i1_HQ_c86290/f2p0/1416	1	205	Tp57577_TGAC_v2_LG2	21335708	21335912	14.5	TP57577_TGAC_V2_GENE19751	206	1417	Tp57577_TGAC_v2_scaf_3230	3948	2282	85.5	notsure	3115
i0_LQ_c70322/f2p7/1008	1	272	Tp57577_TGAC_v2_scaf_15061	1206	1477	26.9	TP57577_TGAC_V2_GENE304	273	1011	Tp57577_TGAC_v2_LG4	28810112	28810821	73.1	TP57577_TGAC_V2_GENE4988	591
i1_LQ_c53871/f1p0/1356	1	813	Tp57577_TGAC_v2_scaf_9316	1965	22	59.7	TP57577_TGAC_V2_GENE7027	814	1361	Tp57577_TGAC_v2_LG7	24146297	24145750	40.3	TP57577_TGAC_V2_GENE3634	249
i0_LQ_c106359/f1p0/803	1	164	Tp57577_TGAC_v2_scaf_82	499069	499232	20.4	TP57577_TGAC_V2_GENE3251	165	804	Tp57577_TGAC_v2_scaf_6626	2266	1627	79.6	notsure	201
i3_LQ_c12596/f1p0/3135	10	606	Tp57577_TGAC_v2_scaf_18446	625	26	19.1	notsure	607	3133	Tp57577_TGAC_v2_LG7	13933952	13938773	80.7	TP57577_TGAC_V2_GENE25357	2
i1_LQ_c41872/f1p0/1406	2	147	Tp57577_TGAC_v2_scaf_972	15259	15114	10.4	TP57577_TGAC_V2_GENE22689	148	1410	Tp57577_TGAC_v2_scaf_3121	2601	758	89.6	notsure	3283
i1_LQ_c52888/f1p0/1679	1	1421	Tp57577_TGAC_v2_LG6	21102401	21097663	84.4	TP57577_TGAC_V2_GENE15625	1422	1681	Tp57577_TGAC_v2_scaf_648	70906	71168	15.4	notsure	169
i3_LQ_c5100/f1p5/3303	4	1679	Tp57577_TGAC_v2_LG4	27128927	27110267	50.9	notsure	1680	3290	Tp57577_TGAC_v2_LG4	18625864	18622288	48.9	TP57577_TGAC_V2_GENE8350	281
i5_LQ_c39145/f1p0/5689	4	4269	Tp57577_TGAC_v2_scaf_359	25087	14160	77.6	TP57577_TGAC_V2_GENE18289	4270	5496	Tp57577_TGAC_v2_scaf_14284	72	1404	22.3	TP57577_TGAC_V2_GENE415	499
i0_LQ_c100071/f1p0/932	1	646	Tp57577_TGAC_v2_LG3	28469051	28468406	69.3	TP57577_TGAC_V2_GENE22546	647	932	Tp57577_TGAC_v2_LG7	2315037	2314752	30.7	notsure	877
i2_LQ_c58050/f1p0/2319	2	947	Tp57577_TGAC_v2_LG6	6961352	6960407	39.5	TP57577_TGAC_V2_GENE14174	948	2396	Tp57577_TGAC_v2_LG4	578939	577491	60.5	TP57577_TGAC_V2_GENE8599	564
i1_LQ_c49810/f1p0/1890	9	226	Tp57577_TGAC_v2_scaf_17104	398	178	11.5	notsure	227	1890	Tp57577_TGAC_v2_LG2	19696319	19700992	87.9	TP57577_TGAC_V2_GENE38289	19
i3_LQ_c7083/f1p0/3535	1	3104	Tp57577_TGAC_v2_scaf_534	66350	86780	87.6	TP57577_TGAC_V2_GENE10108	3105	3542	Tp57577_TGAC_v2_scaf_11381	1712	103	12.4	TP57577_TGAC_V2_GENE34381	57
i0_LQ_c103346/f1p0/986	1	245	Tp57577_TGAC_v2_scaf_9836	487	243	24.8	notsure	246	986	Tp57577_TGAC_v2_scaf_2545	3806	4706	75.2	TP57577_TGAC_V2_GENE10956	2267
i0_LQ_c132170/f1p2/637	3	490	Tp57577_TGAC_v2_scaf_1799	3899	2133	76.5	TP57577_TGAC_V2_GENE35755	491	638	Tp57577_TGAC_v2_scaf_378	148151	148298	23.2	TP57577_TGAC_V2_GENE21260	6903
i0_LQ_c99267/f1p3/894	1	264	Tp57577_TGAC_v2_scaf_421	27233	29233	29.1	TP57577_TGAC_V2_GENE13703	265	908	Tp57577_TGAC_v2_scaf_290	59252	58610	70.9	notsure	395
i1_LQ_c15358/f1p0/1031	1	213	Tp57577_TGAC_v2_scaf_31854	235	23	20.5	TP57577_TGAC_V2_GENE35066	214	1038	Tp57577_TGAC_v2_LG2	6009598	6008773	79.5	TP57577_TGAC_V2_GENE33647	225
i4_LQ_c1550/f1p17/4208	4	546	Tp57577_TGAC_v2_scaf_18446	558	11	12.1	notsure	547	4473	Tp57577_TGAC_v2_LG7	13933967	13938501	87.8	TP57577_TGAC_V2_GENE25357	466
i3_LQ_c18976/f1p0/3239	1	683	Tp57577_TGAC_v2_scaf_5528	1311	635	21	TP57577_TGAC_V2_GENE27587	684	3246	Tp57577_TGAC_v2_scaf_291	38826	21754	79	notsure	2619
i1_LQ_c67375/f1p0/1080	1	754	Tp57577_TGAC_v2_LG6	21232019	21233761	69.7	TP57577_TGAC_V2_GENE15641	755	1079	Tp57577_TGAC_v2_scaf_13308	1193	1517	30	notsure	328
i1_LQ_c52326/f1p0/1485	1	1101	Tp57577_TGAC_v2_LG2	24023287	24024401	75.6	TP57577_TGAC_V2_GENE5327	1102	1457	Tp57577_TGAC_v2_scaf_439	180351	179996	24.4	TP57577_TGAC_V2_GENE14527	521
i4_LQ_c4496/f1p0/5122	21	2980	Tp57577_TGAC_v2_scaf_1284	24321	27386	57.6	notsure	2981	5136	Tp57577_TGAC_v2_LG2	10000212	9995885	41.9	notsure	195
i1_LQ_c12491/f1p1/1945	1	1506	Tp57577_TGAC_v2_scaf_1063	30782	34990	77.2	TP57577_TGAC_V2_GENE27384	1507	1950	Tp57577_TGAC_v2_scaf_2808	539	982	22.8	TP57577_TGAC_V2_GENE39949	100
i1_LQ_c71006/f1p0/1393	3	805	Tp57577_TGAC_v2_scaf_177	168793	167980	57.5	notsure	806	1394	Tp57577_TGAC_v2_LG3	30697574	30698148	42.2	notsure	14075
i2_LQ_c74428/f1p1/2039	1	1643	Tp57577_TGAC_v2_scaf_223	235070	236719	80.7	TP57577_TGAC_V2_GENE17602	1644	2037	Tp57577_TGAC_v2_scaf_24360	1	398	19.3	TP57577_TGAC_V2_GENE24	991
i0_LQ_c30168/f1p0/539	1	101	Tp57577_TGAC_v2_LG6	17489415	17489515	18.4	TP57577_TGAC_V2_GENE3813	102	548	Tp57577_TGAC_v2_LG7	4788442	4787993	81.6	TP57577_TGAC_V2_GENE38220	338
i0_LQ_c22487/f1p1/882	1	577	Tp57577_TGAC_v2_scaf_397	103962	105304	65.3	TP57577_TGAC_V2_GENE21630	578	884	Tp57577_TGAC_v2_scaf_17426	338	32	34.7	TP57577_TGAC_V2_GENE40742	346
i2_HQ_c46155/f7p0/2188	1	1168	Tp57577_TGAC_v2_LG2	27253156	27251441	53.3	TP57577_TGAC_V2_GENE37123	1169	2190	Tp57577_TGAC_v2_scaf_4883	2691	1666	46.7	notsure	1419
i1_LQ_c33896/f1p0/1563	1	1448	Tp57577_TGAC_v2_LG7	29745683	29747136	89.7	notsure	1449	1614	Tp57577_TGAC_v2_scaf_9019	756	589	10.3	notsure	217
i3_LQ_c10173/f1p6/3066	1	967	Tp57577_TGAC_v2_scaf_3356	1631	3768	32.7	TP57577_TGAC_V2_GENE27446	968	2955	Tp57577_TGAC_v2_LG1	14172662	14170675	67.3	notsure	16755
i1_LQ_c9352/f1p1/1768	1	610	Tp57577_TGAC_v2_scaf_10435	874	265	34.4	TP57577_TGAC_V2_GENE22646	611	1771	Tp57577_TGAC_v2_scaf_581	21226	19918	65.6	notsure	120
i1_LQ_c49511/f1p2/1213	1	663	Tp57577_TGAC_v2_LG3	8986590	8987566	54.4	TP57577_TGAC_V2_GENE17102	664	1218	Tp57577_TGAC_v2_scaf_28148	30	584	45.6	TP57577_TGAC_V2_GENE38069	41
i1_LQ_c37026/f1p0/1800	5	594	Tp57577_TGAC_v2_scaf_3215	2637	2048	31.3	TP57577_TGAC_V2_GENE18426	595	1880	Tp57577_TGAC_v2_scaf_790	93304	94590	68.3	TP57577_TGAC_V2_GENE30775	1248
i0_LQ_c28223/f1p0/308	1	49	Tp57577_TGAC_v2_scaf_10071	1605	1558	15.8	TP57577_TGAC_V2_GENE35964	50	310	Tp57577_TGAC_v2_LG6	12591347	12591686	84.2	notsure	76
i0_LQ_c28358/f1p5/912	1	701	Tp57577_TGAC_v2_scaf_282	277603	272489	77.8	TP57577_TGAC_V2_GENE8139	702	901	Tp57577_TGAC_v2_scaf_1944	5406	5605	22.2	notsure	21
i1_LQ_c36700/f1p0/1417	1	227	Tp57577_TGAC_v2_scaf_2531	258	35	16	notsure	228	1419	Tp57577_TGAC_v2_LG6	16024584	16022574	84	TP57577_TGAC_V2_GENE18228	177
i0_LQ_c12627/f1p6/386	1	44	Tp57577_TGAC_v2_scaf_37190	159	203	11.4	TP57577_TGAC_V2_GENE28337	45	386	Tp57577_TGAC_v2_LG2	7250712	7249816	88.4	notsure	1332
i1_LQ_c8376/f1p0/1902	1	197	Tp57577_TGAC_v2_scaf_256	9080	8884	10.3	TP57577_TGAC_V2_GENE16790	198	1906	Tp57577_TGAC_v2_LG5	14008440	14023525	89.7	TP57577_TGAC_V2_GENE25270	101
i1_LQ_c83863/f1p0/1305	1	173	Tp57577_TGAC_v2_scaf_17147	1100	928	13.2	notsure	174	1305	Tp57577_TGAC_v2_LG7	20505550	20494359	86.7	notsure	372
i1_LQ_c53711/f1p0/2015	4	1330	Tp57577_TGAC_v2_scaf_1033	17039	15230	65.6	TP57577_TGAC_V2_GENE28536	1331	2019	Tp57577_TGAC_v2_scaf_17054	845	163	34.1	notsure	2
i2_HQ_c2047/f4p0/2719	4	1957	Tp57577_TGAC_v2_LG1	10036040	10039991	71.8	TP57577_TGAC_V2_GENE21001	1958	2721	Tp57577_TGAC_v2_scaf_4342	2599	896	28.1	TP57577_TGAC_V2_GENE30717	10
i1_LQ_c14574/f1p0/1021	1	347	Tp57577_TGAC_v2_scaf_4341	1371	1717	33.9	TP57577_TGAC_V2_GENE30715	348	1023	Tp57577_TGAC_v2_scaf_944	65787	63417	66.1	TP57577_TGAC_V2_GENE22934	373
i0_LQ_c71128/f2p1/910	1	595	Tp57577_TGAC_v2_scaf_934	22346	21066	64.7	TP57577_TGAC_V2_GENE24729	596	919	Tp57577_TGAC_v2_scaf_359	244360	244044	35.3	TP57577_TGAC_V2_GENE18278	41
i1_HQ_c46724/f5p3/1070	1	636	Tp57577_TGAC_v2_scaf_2350	1231	2257	59.1	TP57577_TGAC_V2_GENE33014	637	1076	Tp57577_TGAC_v2_scaf_721	77254	76815	40.9	TP57577_TGAC_V2_GENE31426	2985
i3_LQ_c13548/f1p0/3618	16	2903	Tp57577_TGAC_v2_LG4	22981678	22987883	79.8	TP57577_TGAC_V2_GENE1438	2904	3620	Tp57577_TGAC_v2_scaf_3120	2169	655	19.8	TP57577_TGAC_V2_GENE20651	362
i1_HQ_c11888/f2p0/1258	1	734	Tp57577_TGAC_v2_LG6	12454154	12452825	58.5	notsure	735	1255	Tp57577_TGAC_v2_scaf_3887	55	759	41.5	TP57577_TGAC_V2_GENE11417	186
i1_LQ_c33567/f1p0/1173	1	131	Tp57577_TGAC_v2_scaf_7632	1421	1551	11	TP57577_TGAC_V2_GENE15436	132	1187	Tp57577_TGAC_v2_scaf_152	399227	401818	89	TP57577_TGAC_V2_GENE26039	7567
i1_LQ_c7816/f1p1/1435	4	216	Tp57577_TGAC_v2_scaf_16562	487	275	15.2	notsure	217	1400	Tp57577_TGAC_v2_scaf_1524	1998	833	84.6	notsure	888
i1_LQ_c74819/f1p0/1758	1	1427	Tp57577_TGAC_v2_scaf_196	126318	130501	81.1	TP57577_TGAC_V2_GENE32399	1428	1759	Tp57577_TGAC_v2_scaf_9521	1023	692	18.9	TP57577_TGAC_V2_GENE26554	888
i2_HQ_c40615/f2p0/2233	1	1876	Tp57577_TGAC_v2_scaf_638	55688	52961	84.2	TP57577_TGAC_V2_GENE35548	1877	2229	Tp57577_TGAC_v2_scaf_12540	1237	1589	15.8	TP57577_TGAC_V2_GENE36319	51839
i2_LQ_c25385/f1p0/2533	1	1226	Tp57577_TGAC_v2_LG3	26505972	26511652	48.6	TP57577_TGAC_V2_GENE10326	1227	2522	Tp57577_TGAC_v2_scaf_4050	2878	501	51.4	notsure	1552
i3_LQ_c23725/f2p4/3712	7	578	Tp57577_TGAC_v2_scaf_12173	1140	1712	15.3	TP57577_TGAC_V2_GENE10381	579	3733	Tp57577_TGAC_v2_LG2	23660881	23664641	84.5	TP57577_TGAC_V2_GENE5360	949
i0_LQ_c4081/f1p0/987	1	537	Tp57577_TGAC_v2_scaf_260	282726	286310	54.4	TP57577_TGAC_V2_GENE16626	538	987	Tp57577_TGAC_v2_scaf_8374	33	482	45.6	TP57577_TGAC_V2_GENE11387	242
i0_LQ_c98214/f1p4/732	1	80	Tp57577_TGAC_v2_LG5	9463718	9463797	10.8	TP57577_TGAC_V2_GENE30725	81	741	Tp57577_TGAC_v2_LG6	7565714	7567331	89.2	TP57577_TGAC_V2_GENE32277	3067
i2_LQ_c8411/f1p5/2535	1	358	Tp57577_TGAC_v2_scaf_7938	1716	2166	13.9	TP57577_TGAC_V2_GENE39832	359	2569	Tp57577_TGAC_v2_LG6	16771690	16764957	86.1	TP57577_TGAC_V2_GENE23699	2132
i5_LQ_c37806/f1p0/5330	3	790	Tp57577_TGAC_v2_scaf_6540	1812	56	14.9	TP57577_TGAC_V2_GENE20	791	5289	Tp57577_TGAC_v2_LG2	21999417	22008884	85.1	TP57577_TGAC_V2_GENE5976	1499
i2_LQ_c3023/f1p1/2707	1	1520	Tp57577_TGAC_v2_scaf_2635	1052	5096	56.2	TP57577_TGAC_V2_GENE17437	1521	2707	Tp57577_TGAC_v2_LG3	18817910	18820853	43.8	TP57577_TGAC_V2_GENE17172	372
i2_HQ_c13392/f2p0/2375	1	1636	Tp57577_TGAC_v2_scaf_4968	2414	1	68.7	TP57577_TGAC_V2_GENE39280	1637	2379	Tp57577_TGAC_v2_scaf_12460	1691	620	31.2	notsure	202
i1_LQ_c22887/f1p0/1201	1	320	Tp57577_TGAC_v2_LG1	243099	241792	26.1	TP57577_TGAC_V2_GENE2480	321	1225	Tp57577_TGAC_v2_scaf_3073	3779	1851	73.9	notsure	44
i2_HQ_c71392/f9p0/2085	1	1868	Tp57577_TGAC_v2_scaf_933	27039	20262	89.6	notsure	1869	2085	Tp57577_TGAC_v2_scaf_8717	1867	1651	10.4	notsure	767
i0_LQ_c28958/f1p2/813	1	620	Tp57577_TGAC_v2_LG3	21340461	21341716	77.3	TP57577_TGAC_V2_GENE15939	621	802	Tp57577_TGAC_v2_scaf_14989	8	192	22.7	notsure	43
i1_LQ_c36380/f2p0/1688	1	248	Tp57577_TGAC_v2_scaf_3433	3239	3486	14.7	notsure	249	1689	Tp57577_TGAC_v2_LG7	29379548	29380988	85.3	TP57577_TGAC_V2_GENE6550	4593
i1_HQ_c80967/f12p0/1582	1	541	Tp57577_TGAC_v2_LG1	7473408	7472756	34.1	TP57577_TGAC_V2_GENE21605	542	1585	Tp57577_TGAC_v2_scaf_7941	333	2030	65.9	TP57577_TGAC_V2_GENE39886	6849
i4_LQ_c7085/f1p0/4606	1	682	Tp57577_TGAC_v2_scaf_5816	1435	2400	14.5	TP57577_TGAC_V2_GENE7158	683	4714	Tp57577_TGAC_v2_LG4	26727247	26714956	85.5	notsure	887
i0_LQ_c41990/f1p13/626	3	396	Tp57577_TGAC_v2_LG6	1101556	1103203	62.6	TP57577_TGAC_V2_GENE8367	397	629	Tp57577_TGAC_v2_scaf_1113	4186	4420	37	notsure	100
i0_LQ_c20844/f1p0/487	1	410	Tp57577_TGAC_v2_scaf_775	67517	67158	84.5	notsure	411	485	Tp57577_TGAC_v2_LG3	19499657	19499731	15.5	notsure	33
i0_LQ_c109196/f1p0/789	1	215	Tp57577_TGAC_v2_scaf_17449	149	364	27.2	TP57577_TGAC_V2_GENE40847	216	790	Tp57577_TGAC_v2_scaf_193	161643	162645	72.8	TP57577_TGAC_V2_GENE32455	888
i2_LQ_c35379/f1p0/2614	4	1524	Tp57577_TGAC_v2_scaf_495	61070	65651	56	TP57577_TGAC_V2_GENE30627	1525	2711	Tp57577_TGAC_v2_scaf_2470	5641	2912	43.7	notsure	23523
i1_LQ_c27455/f4p0/2018	1	222	Tp57577_TGAC_v2_scaf_3267	1142	975	10.9	TP57577_TGAC_V2_GENE18482	223	2034	Tp57577_TGAC_v2_LG1	4440085	4436015	89.1	notsure	400
i0_HQ_c31536/f2p4/670	1	240	Tp57577_TGAC_v2_scaf_186	245365	245126	35.5	TP57577_TGAC_V2_GENE32820	241	676	Tp57577_TGAC_v2_scaf_574	124097	123662	64.5	notsure	627
i1_LQ_c13627/f1p0/1353	1	854	Tp57577_TGAC_v2_scaf_705	36394	31614	62.7	TP57577_TGAC_V2_GENE31818	855	1362	Tp57577_TGAC_v2_LG7	20546069	20544824	37.3	notsure	522
i2_HQ_c2291/f3p0/2802	1	511	Tp57577_TGAC_v2_scaf_7078	1381	702	18.2	notsure	512	2804	Tp57577_TGAC_v2_LG6	3693278	3701410	81.8	TP57577_TGAC_V2_GENE6991	473
i0_LQ_c95555/f1p0/972	1	453	Tp57577_TGAC_v2_scaf_13759	1074	1526	46.8	TP57577_TGAC_V2_GENE40731	454	968	Tp57577_TGAC_v2_LG1	24613431	24612916	53.2	notsure	541
i2_LQ_c4766/f1p0/2958	1	472	Tp57577_TGAC_v2_scaf_9202	2002	1283	15.9	TP57577_TGAC_V2_GENE7405	473	2967	Tp57577_TGAC_v2_scaf_960	4639	8053	84.1	TP57577_TGAC_V2_GENE22794	257
i1_HQ_c3259/f5p11/1588	1	687	Tp57577_TGAC_v2_scaf_6745	459	1241	43.3	TP57577_TGAC_V2_GENE39858	688	1588	Tp57577_TGAC_v2_LG7	9349699	9347349	56.7	notsure	1442
i0_LQ_c71052/f1p3/813	1	211	Tp57577_TGAC_v2_scaf_84	357764	357406	25.9	TP57577_TGAC_V2_GENE3687	212	814	Tp57577_TGAC_v2_scaf_6875	1583	612	74.1	notsure	888
i0_LQ_c37343/f1p0/469	1	390	Tp57577_TGAC_v2_scaf_17364	1181	12	83.2	TP57577_TGAC_V2_GENE23368	391	467	Tp57577_TGAC_v2_scaf_366	135403	135479	16.4	notsure	11070
i0_HQ_c96969/f2p0/810	1	190	Tp57577_TGAC_v2_scaf_27002	769	580	23.5	TP57577_TGAC_V2_GENE7109	191	810	Tp57577_TGAC_v2_scaf_407	148403	146368	76.5	notsure	9614
i1_HQ_c20282/f3p0/1261	1	1012	Tp57577_TGAC_v2_scaf_766	91504	94960	80.2	TP57577_TGAC_V2_GENE29676	1013	1262	Tp57577_TGAC_v2_scaf_348	39793	39544	19.8	notsure	18290
i2_LQ_c18086/f1p0/2781	1	647	Tp57577_TGAC_v2_scaf_8790	1066	414	23.6	TP57577_TGAC_V2_GENE23224	648	2739	Tp57577_TGAC_v2_LG6	19143907	19147046	76.4	TP57577_TGAC_V2_GENE31098	231
i1_LQ_c35910/f1p0/1631	1	198	Tp57577_TGAC_v2_LG2	12552010	12551813	12.2	TP57577_TGAC_V2_GENE2365	199	1629	Tp57577_TGAC_v2_scaf_10711	1	1761	87.8	TP57577_TGAC_V2_GENE7678	28
i1_LQ_c6578/f1p2/1275	4	223	Tp57577_TGAC_v2_scaf_6347	1458	1239	17.2	TP57577_TGAC_V2_GENE975	224	1280	Tp57577_TGAC_v2_LG3	30884994	30886759	82.5	TP57577_TGAC_V2_GENE14573	192
i1_LQ_c22996/f1p1/1556	1	404	Tp57577_TGAC_v2_scaf_13559	458	56	27	notsure	405	1495	Tp57577_TGAC_v2_scaf_548	55664	58412	73	TP57577_TGAC_V2_GENE7648	541
i2_LQ_c34936/f1p0/2907	1	2492	Tp57577_TGAC_v2_LG5	2321155	2318656	83.6	notsure	2493	2980	Tp57577_TGAC_v2_LG5	2141140	2141630	16.4	notsure	60
i2_LQ_c33994/f1p0/2346	12	1419	Tp57577_TGAC_v2_LG7	17122653	17112708	60.1	notsure	1420	2342	Tp57577_TGAC_v2_scaf_955	49756	44821	39.4	notsure	2518
i1_HQ_c63519/f8p0/1238	1	473	Tp57577_TGAC_v2_LG7	10211268	10211752	38.2	notsure	474	1239	Tp57577_TGAC_v2_scaf_4187	33	983	61.8	TP57577_TGAC_V2_GENE34393	384
i1_LQ_c11251/f1p0/1491	1	1072	Tp57577_TGAC_v2_scaf_2040	8438	136	71.8	TP57577_TGAC_V2_GENE19314	1073	1490	Tp57577_TGAC_v2_LG2	26312265	26311351	28	TP57577_TGAC_V2_GENE37069	21286
i2_LQ_c11466/f1p0/2364	1	1702	Tp57577_TGAC_v2_scaf_1107	36758	34185	72.6	TP57577_TGAC_V2_GENE31947	1703	2330	Tp57577_TGAC_v2_scaf_4724	2076	1449	26.8	notsure	251
i0_LQ_c93722/f1p0/338	1	133	Tp57577_TGAC_v2_scaf_1530	12025	11893	39	notsure	134	341	Tp57577_TGAC_v2_LG3	8349959	8349751	61	notsure	12938
i0_HQ_c8859/f3p15/1008	1	796	Tp57577_TGAC_v2_scaf_299	70809	70014	78.9	notsure	797	1009	Tp57577_TGAC_v2_scaf_16994	49	254	21.1	notsure	674
i2_LQ_c20694/f1p0/2453	1	1987	Tp57577_TGAC_v2_LG7	22551778	22556070	79.1	TP57577_TGAC_V2_GENE25036	1988	2512	Tp57577_TGAC_v2_scaf_1286	21684	23404	20.9	notsure	520
i0_LQ_c6499/f2p0/459	3	240	Tp57577_TGAC_v2_scaf_12083	1209	973	51.2	notsure	241	465	Tp57577_TGAC_v2_scaf_7348	1778	2001	48.4	notsure	11158
i1_LQ_c54468/f1p0/1657	2	563	Tp57577_TGAC_v2_scaf_579	69774	70300	36.9	notsure	564	1525	Tp57577_TGAC_v2_LG6	18984573	18982365	63.1	notsure	58
i2_HQ_c17265/f4p0/2179	1	314	Tp57577_TGAC_v2_scaf_3430	2995	2682	14.3	notsure	315	2178	Tp57577_TGAC_v2_LG2	23001648	22994690	85.2	TP57577_TGAC_V2_GENE36743	267
i4_LQ_c4860/f1p0/4215	1	2738	Tp57577_TGAC_v2_LG5	9410393	9402798	64	notsure	2739	4275	Tp57577_TGAC_v2_scaf_2301	5509	3574	36	notsure	325
i0_LQ_c40897/f1p7/432	4	205	Tp57577_TGAC_v2_scaf_1127	39091	39292	46.4	notsure	206	435	Tp57577_TGAC_v2_scaf_365	56634	56861	52.9	notsure	123
i1_LQ_c9355/f1p0/1757	1	648	Tp57577_TGAC_v2_scaf_5730	917	1918	36.3	TP57577_TGAC_V2_GENE18952	649	1784	Tp57577_TGAC_v2_LG3	1174936	1171723	63.7	TP57577_TGAC_V2_GENE23444	628
i4_LQ_c7835/f1p0/4684	1	3189	Tp57577_TGAC_v2_LG2	5458633	5471817	65.1	TP57577_TGAC_V2_GENE10680	3190	4900	Tp57577_TGAC_v2_scaf_2577	451	4155	34.9	TP57577_TGAC_V2_GENE11029	95
i1_LQ_c17770/f2p0/1371	4	712	Tp57577_TGAC_v2_LG3	11404258	11403546	51.8	notsure	713	1368	Tp57577_TGAC_v2_scaf_13038	1357	705	48	notsure	14
i1_LQ_c37827/f1p0/1406	10	1044	Tp57577_TGAC_v2_scaf_976	23903	25920	72.1	TP57577_TGAC_V2_GENE22660	1045	1434	Tp57577_TGAC_v2_scaf_2680	1205	766	27.2	notsure	11
i0_LQ_c41458/f1p0/845	1	636	Tp57577_TGAC_v2_scaf_350	122553	124179	75.2	TP57577_TGAC_V2_GENE18075	637	846	Tp57577_TGAC_v2_scaf_7538	629	425	24.8	notsure	93
i2_LQ_c61981/f1p0/2329	1	413	Tp57577_TGAC_v2_scaf_5444	1053	1462	17.5	TP57577_TGAC_V2_GENE18371	414	2346	Tp57577_TGAC_v2_LG2	9615379	9610669	81.7	notsure	94
i2_LQ_c33505/f1p0/2395	5	393	Tp57577_TGAC_v2_scaf_500	15469	15857	16.3	TP57577_TGAC_V2_GENE9899	394	2393	Tp57577_TGAC_v2_LG3	26483450	26498432	83.6	TP57577_TGAC_V2_GENE10320	5
i1_LQ_c69240/f1p0/1925	1	1562	Tp57577_TGAC_v2_scaf_513	163008	154518	80.8	notsure	1563	1934	Tp57577_TGAC_v2_scaf_10508	1849	1419	19.2	notsure	1028
i0_LQ_c69913/f1p1/563	1	267	Tp57577_TGAC_v2_scaf_14419	639	377	47.3	notsure	268	564	Tp57577_TGAC_v2_LG7	21152925	21153172	52.7	notsure	535
i0_HQ_c46012/f3p0/896	1	416	Tp57577_TGAC_v2_LG5	6957197	6956782	46.5	notsure	417	895	Tp57577_TGAC_v2_scaf_9359	441	929	53.5	notsure	71
i0_LQ_c55710/f1p3/648	2	140	Tp57577_TGAC_v2_scaf_11930	1067	929	20.6	TP57577_TGAC_V2_GENE36364	141	676	Tp57577_TGAC_v2_LG5	9536508	9534959	79.3	TP57577_TGAC_V2_GENE28418	239
i0_HQ_c1938/f5p3/950	1	509	Tp57577_TGAC_v2_LG7	193900	191996	53.6	TP57577_TGAC_V2_GENE34277	510	949	Tp57577_TGAC_v2_scaf_5736	511	992	46.3	notsure	221
i0_LQ_c113482/f1p0/789	1	215	Tp57577_TGAC_v2_scaf_17449	149	364	27.2	TP57577_TGAC_V2_GENE40847	216	789	Tp57577_TGAC_v2_scaf_193	161643	162647	72.8	TP57577_TGAC_V2_GENE32455	109
i1_LQ_c72641/f1p0/1439	1	641	Tp57577_TGAC_v2_LG3	11404186	11403546	44.5	TP57577_TGAC_V2_GENE10455	642	1439	Tp57577_TGAC_v2_scaf_13038	1357	563	55.5	notsure	2045
i0_LQ_c62375/f2p0/941	1	326	Tp57577_TGAC_v2_LG7	25649456	25650948	34.4	TP57577_TGAC_V2_GENE6857	327	946	Tp57577_TGAC_v2_scaf_3308	3451	2510	65.5	TP57577_TGAC_V2_GENE27370	14
i0_LQ_c10620/f1p1/634	1	87	Tp57577_TGAC_v2_scaf_34	272156	272242	13.6	TP57577_TGAC_V2_GENE4316	88	639	Tp57577_TGAC_v2_scaf_8552	1566	1016	86.4	TP57577_TGAC_V2_GENE20756	26
i0_HQ_c157356/f2p2/479	1	380	Tp57577_TGAC_v2_scaf_464	39375	38996	79.3	TP57577_TGAC_V2_GENE14674	381	477	Tp57577_TGAC_v2_scaf_2831	1288	1192	20.3	TP57577_TGAC_V2_GENE39628	128
i2_LQ_c54596/f1p0/2613	1	2261	Tp57577_TGAC_v2_LG3	28282903	28290930	82.8	TP57577_TGAC_V2_GENE16705	2262	2725	Tp57577_TGAC_v2_scaf_5660	861	1573	17	TP57577_TGAC_V2_GENE8441	19
i1_LQ_c45173/f1p0/1042	1	641	Tp57577_TGAC_v2_scaf_1025	39923	35144	61.5	TP57577_TGAC_V2_GENE28447	642	1042	Tp57577_TGAC_v2_scaf_24772	113	513	38.5	notsure	1018
i2_HQ_c70894/f11p0/2841	1	342	Tp57577_TGAC_v2_scaf_13692	665	222	12	TP57577_TGAC_V2_GENE298	343	2841	Tp57577_TGAC_v2_LG2	21576065	21566957	87.9	TP57577_TGAC_V2_GENE8152	14
i1_LQ_c25695/f1p0/1990	1	393	Tp57577_TGAC_v2_scaf_10555	56	454	19.7	TP57577_TGAC_V2_GENE7258	394	1990	Tp57577_TGAC_v2_LG2	22528620	22524715	80.3	TP57577_TGAC_V2_GENE36831	805
i1_LQ_c50827/f1p0/2041	2	1830	Tp57577_TGAC_v2_scaf_2446	3153	69	89.2	TP57577_TGAC_V2_GENE35133	1831	2051	Tp57577_TGAC_v2_scaf_719	113323	113103	10.8	notsure	6424
i1_LQ_c15121/f1p2/1038	1	836	Tp57577_TGAC_v2_scaf_7047	914	2287	79	TP57577_TGAC_V2_GENE20922	837	1058	Tp57577_TGAC_v2_LG3	5182499	5182720	21	notsure	20613
i0_LQ_c136677/f1p0/639	1	218	Tp57577_TGAC_v2_scaf_350	217912	218136	36.2	notsure	219	603	Tp57577_TGAC_v2_scaf_7316	2242	1854	63.8	notsure	48
i0_HQ_c13980/f2p9/554	1	189	Tp57577_TGAC_v2_scaf_174	302021	302295	34.1	TP57577_TGAC_V2_GENE25158	190	554	Tp57577_TGAC_v2_LG5	14434078	14434750	65.9	notsure	230
i3_HQ_c17077/f2p0/4048	2	467	Tp57577_TGAC_v2_LG2	9996008	9998646	11.5	TP57577_TGAC_V2_GENE18811	468	4061	Tp57577_TGAC_v2_scaf_1284	28930	24329	88.5	notsure	177
i0_LQ_c183122/f1p0/789	1	213	Tp57577_TGAC_v2_scaf_17449	151	364	27.1	TP57577_TGAC_V2_GENE40847	214	786	Tp57577_TGAC_v2_scaf_193	161643	162645	72.9	TP57577_TGAC_V2_GENE32455	135
i2_LQ_c39888/f1p0/2823	2	2024	Tp57577_TGAC_v2_LG1	3468179	3464130	72.8	notsure	2025	2778	Tp57577_TGAC_v2_scaf_3473	3549	2416	27.1	notsure	541
i2_LQ_c34539/f1p0/2885	3	376	Tp57577_TGAC_v2_LG3	9405261	9406135	12.8	notsure	377	2918	Tp57577_TGAC_v2_LG4	19237855	19243334	87.1	TP57577_TGAC_V2_GENE20202	13
i0_LQ_c14069/f1p3/571	1	147	Tp57577_TGAC_v2_LG1	8818870	8819206	25.7	TP57577_TGAC_V2_GENE24926	148	571	Tp57577_TGAC_v2_LG4	9667735	9668899	74.3	TP57577_TGAC_V2_GENE24131	252
i0_HQ_c41136/f2p0/701	1	163	Tp57577_TGAC_v2_LG7	15323956	15324118	23.3	notsure	164	700	Tp57577_TGAC_v2_scaf_9833	1941	1405	76.7	notsure	157
i2_HQ_c21655/f2p0/2514	1	2261	Tp57577_TGAC_v2_scaf_214	293014	300599	89.9	TP57577_TGAC_V2_GENE10615	2262	2516	Tp57577_TGAC_v2_scaf_8535	1753	1518	10.1	notsure	49
i0_HQ_c11240/f5p1/658	1	306	Tp57577_TGAC_v2_scaf_1304	1712	555	46.4	TP57577_TGAC_V2_GENE18009	307	659	Tp57577_TGAC_v2_scaf_16033	744	392	53.6	notsure	257
i3_LQ_c15783/f1p0/3129	2	1565	Tp57577_TGAC_v2_LG2	12888634	12890577	48.6	TP57577_TGAC_V2_GENE25101	1566	3220	Tp57577_TGAC_v2_scaf_2626	5108	584	51.4	notsure	2612
i1_HQ_c20421/f2p1/1600	1	1319	Tp57577_TGAC_v2_scaf_1022	39726	35925	82.5	notsure	1320	1599	Tp57577_TGAC_v2_scaf_21842	966	683	17.5	notsure	27
i2_HQ_c23382/f2p0/2316	1	1670	Tp57577_TGAC_v2_LG5	14724874	14729086	72	TP57577_TGAC_V2_GENE1482	1671	2317	Tp57577_TGAC_v2_scaf_664	108543	110789	27.9	TP57577_TGAC_V2_GENE35921	46
i2_LQ_c45065/f1p0/2044	1	240	Tp57577_TGAC_v2_scaf_33503	18	257	11.7	TP57577_TGAC_V2_GENE22797	241	2053	Tp57577_TGAC_v2_LG6	4761947	4759030	88.3	TP57577_TGAC_V2_GENE7885	392
i4_LQ_c4505/f1p0/4671	1	684	Tp57577_TGAC_v2_scaf_5816	1433	2400	14.6	TP57577_TGAC_V2_GENE7158	685	4682	Tp57577_TGAC_v2_LG4	26727247	26714953	85.4	notsure	340
i1_LQ_c20798/f1p2/1543	1	789	Tp57577_TGAC_v2_LG6	11160217	11164673	50.9	TP57577_TGAC_V2_GENE17472	790	1551	Tp57577_TGAC_v2_LG5	8239088	8239828	49.1	TP57577_TGAC_V2_GENE37606	13
i0_LQ_c10722/f1p3/933	1	592	Tp57577_TGAC_v2_scaf_934	22343	21066	64.1	TP57577_TGAC_V2_GENE24729	593	924	Tp57577_TGAC_v2_scaf_359	244360	244034	35.9	notsure	137
i3_LQ_c6682/f1p0/3780	1	481	Tp57577_TGAC_v2_scaf_12173	1232	1712	13.7	TP57577_TGAC_V2_GENE10381	482	3503	Tp57577_TGAC_v2_LG2	23660881	23664508	86.3	TP57577_TGAC_V2_GENE5360	78
i2_HQ_c70576/f2p0/2205	1	1123	Tp57577_TGAC_v2_LG2	27253157	27251444	51	TP57577_TGAC_V2_GENE37123	1124	2204	Tp57577_TGAC_v2_scaf_4883	2694	1614	49	notsure	294
i1_LQ_c57475/f1p0/1446	1	1062	Tp57577_TGAC_v2_LG2	14411454	14408988	73.3	TP57577_TGAC_V2_GENE26704	1063	1446	Tp57577_TGAC_v2_scaf_812	70401	70839	26.5	notsure	41
i2_LQ_c24215/f1p0/2866	14	1651	Tp57577_TGAC_v2_scaf_106	242891	253064	57.2	TP57577_TGAC_V2_GENE33919	1652	2862	Tp57577_TGAC_v2_scaf_4708	49	1896	42.3	TP57577_TGAC_V2_GENE39924	198
i2_LQ_c5957/f1p2/2552	1	554	Tp57577_TGAC_v2_scaf_4239	691	2953	21	TP57577_TGAC_V2_GENE29012	555	2638	Tp57577_TGAC_v2_scaf_858	55569	59109	78.9	TP57577_TGAC_V2_GENE27756	1226
i1_HQ_c80794/f2p0/1952	1	881	Tp57577_TGAC_v2_LG3	25696594	25694890	45.1	TP57577_TGAC_V2_GENE13810	882	1953	Tp57577_TGAC_v2_scaf_4736	2381	1056	54.9	notsure	185
i0_HQ_c22135/f5p9/901	1	750	Tp57577_TGAC_v2_LG6	4809815	4810561	81.1	notsure	751	919	Tp57577_TGAC_v2_scaf_1247	13118	13281	18.3	notsure	16
i1_LQ_c86843/f1p0/1009	1	146	Tp57577_TGAC_v2_LG6	15524967	15524822	14.4	TP57577_TGAC_V2_GENE5737	147	1006	Tp57577_TGAC_v2_scaf_394	215626	217053	85	TP57577_TGAC_V2_GENE21729	86
i0_HQ_c6373/f2p4/626	1	558	Tp57577_TGAC_v2_LG4	9662433	9665239	89.1	TP57577_TGAC_V2_GENE24131	559	626	Tp57577_TGAC_v2_LG1	8818436	8818503	10.9	TP57577_TGAC_V2_GENE24926	4
i1_LQ_c86331/f1p0/1006	1	791	Tp57577_TGAC_v2_LG2	9442759	9444416	79.3	TP57577_TGAC_V2_GENE17291	792	998	Tp57577_TGAC_v2_scaf_18179	1122	792	20.7	TP57577_TGAC_V2_GENE383	213
i0_LQ_c48561/f1p0/690	1	283	Tp57577_TGAC_v2_LG1	1437386	1437668	40	TP57577_TGAC_V2_GENE5502	284	707	Tp57577_TGAC_v2_scaf_1574	3916	4340	60	TP57577_TGAC_V2_GENE39649	181
i2_HQ_c17944/f2p0/2172	17	1560	Tp57577_TGAC_v2_scaf_547	4235	2	71.1	TP57577_TGAC_V2_GENE7627	1561	2171	Tp57577_TGAC_v2_scaf_32248	649	44	28.1	notsure	101
i2_HQ_c71437/f2p0/2092	1	1619	Tp57577_TGAC_v2_LG5	8205569	8200626	77.3	TP57577_TGAC_V2_GENE37697	1620	2095	Tp57577_TGAC_v2_scaf_15464	476	2	22.7	notsure	103
i1_LQ_c51052/f1p0/1326	1	1051	Tp57577_TGAC_v2_scaf_227	62618	60708	75.9	TP57577_TGAC_V2_GENE17313	1052	1384	Tp57577_TGAC_v2_scaf_22178	848	506	24.1	notsure	2871
i0_LQ_c25465/f1p0/863	1	636	Tp57577_TGAC_v2_scaf_2867	1878	3264	73.6	TP57577_TGAC_V2_GENE39424	637	864	Tp57577_TGAC_v2_LG1	19801088	19801315	26.4	notsure	55
i0_LQ_c41196/f1p2/718	1	334	Tp57577_TGAC_v2_scaf_39891	393	24	46.5	notsure	335	719	Tp57577_TGAC_v2_scaf_1720	4662	2286	53.5	TP57577_TGAC_V2_GENE29518	217
i3_HQ_c27742/f12p0/3482	1	641	Tp57577_TGAC_v2_scaf_15627	1434	208	18.4	notsure	642	3475	Tp57577_TGAC_v2_LG3	10797555	10803946	81.6	TP57577_TGAC_V2_GENE14216	1246
i1_LQ_c70837/f1p0/1969	1	1502	Tp57577_TGAC_v2_scaf_82	495699	499807	75.9	TP57577_TGAC_V2_GENE3251	1503	1979	Tp57577_TGAC_v2_scaf_6626	2102	1626	24.1	notsure	11
i2_LQ_c25147/f1p0/2511	2	574	Tp57577_TGAC_v2_LG1	25606033	25606612	21.9	notsure	575	2615	Tp57577_TGAC_v2_LG6	5583892	5581871	78	notsure	62
i3_LQ_c4977/f1p0/3288	1	2289	Tp57577_TGAC_v2_scaf_1136	446	2719	68.7	notsure	2290	3328	Tp57577_TGAC_v2_LG1	11933840	11932801	31.2	TP57577_TGAC_V2_GENE23970	18
i1_LQ_c79823/f1p0/1039	1	181	Tp57577_TGAC_v2_LG7	7940415	7940235	17	TP57577_TGAC_V2_GENE38962	182	1062	Tp57577_TGAC_v2_scaf_1363	20377	19084	82.6	notsure	782
i1_LQ_c53392/f1p0/1093	1	381	Tp57577_TGAC_v2_scaf_3664	470	8	33.8	TP57577_TGAC_V2_GENE3234	382	1128	Tp57577_TGAC_v2_scaf_500	76584	74830	66.2	TP57577_TGAC_V2_GENE9889	1840
i2_HQ_c63486/f3p0/2607	1	1777	Tp57577_TGAC_v2_LG3	6754824	6762391	68.1	TP57577_TGAC_V2_GENE37364	1778	2608	Tp57577_TGAC_v2_scaf_5244	2503	1673	31.9	notsure	538
i0_HQ_c2432/f8p0/697	1	497	Tp57577_TGAC_v2_scaf_7321	366	2215	71.5	TP57577_TGAC_V2_GENE139	498	693	Tp57577_TGAC_v2_LG5	665794	665991	28.2	notsure	85
i0_LQ_c21014/f1p10/671	1	244	Tp57577_TGAC_v2_LG5	14453539	14453296	36.4	TP57577_TGAC_V2_GENE1500	245	671	Tp57577_TGAC_v2_scaf_174	301997	303313	63.6	TP57577_TGAC_V2_GENE25158	194
i2_LQ_c36920/f1p0/2765	1	2096	Tp57577_TGAC_v2_scaf_3471	3050	2	75.9	notsure	2097	2761	Tp57577_TGAC_v2_LG1	3412106	3411194	24.1	TP57577_TGAC_V2_GENE10265	41
i1_LQ_c19781/f1p0/1810	7	1612	Tp57577_TGAC_v2_LG7	30406012	30403141	89	TP57577_TGAC_V2_GENE6496	1613	1805	Tp57577_TGAC_v2_scaf_4169	2235	2043	10.7	notsure	29
i2_LQ_c56307/f1p0/2742	6	577	Tp57577_TGAC_v2_scaf_4215	1002	2570	20.7	TP57577_TGAC_V2_GENE27771	578	2764	Tp57577_TGAC_v2_LG1	23818716	23805321	79.1	TP57577_TGAC_V2_GENE15746	930
i1_LQ_c52839/f1p0/1508	1	250	Tp57577_TGAC_v2_scaf_24345	687	438	16.6	notsure	251	1507	Tp57577_TGAC_v2_scaf_204	64555	56408	83.3	notsure	686
i1_LQ_c5134/f1p0/1696	1	1014	Tp57577_TGAC_v2_LG4	19606197	19609211	59.9	TP57577_TGAC_V2_GENE14034	1015	1677	Tp57577_TGAC_v2_scaf_2541	129	1425	39.2	TP57577_TGAC_V2_GENE10971	994
i0_LQ_c3969/f2p4/703	3	398	Tp57577_TGAC_v2_scaf_221	73109	74774	56.7	TP57577_TGAC_V2_GENE17521	399	698	Tp57577_TGAC_v2_scaf_782	21890	22189	43	TP57577_TGAC_V2_GENE30961	74
i3_LQ_c24442/f1p0/3576	3	3195	Tp57577_TGAC_v2_LG3	30112277	30107633	89.1	TP57577_TGAC_V2_GENE25493	3196	3576	Tp57577_TGAC_v2_scaf_5791	2414	2041	10.6	TP57577_TGAC_V2_GENE20490	311
i2_LQ_c74559/f1p0/2019	1	425	Tp57577_TGAC_v2_scaf_26909	110	535	21.1	TP57577_TGAC_V2_GENE40803	426	2019	Tp57577_TGAC_v2_LG5	3942534	3939321	78.9	TP57577_TGAC_V2_GENE2041	1006
i1_LQ_c50230/f1p0/1560	1	514	Tp57577_TGAC_v2_scaf_29624	32	545	32.6	TP57577_TGAC_V2_GENE34431	515	1575	Tp57577_TGAC_v2_LG4	3414538	3413478	67.4	notsure	881
i0_HQ_c88220/f11p49/1003	5	139	Tp57577_TGAC_v2_scaf_37821	192	58	13.5	notsure	140	1002	Tp57577_TGAC_v2_LG7	20505281	20494359	86	notsure	751
i1_LQ_c35520/f1p0/1657	1	827	Tp57577_TGAC_v2_scaf_152	401688	404131	50.1	TP57577_TGAC_V2_GENE26039	828	1651	Tp57577_TGAC_v2_scaf_3821	475	1511	49.9	TP57577_TGAC_V2_GENE13211	20
i0_LQ_c74102/f1p1/786	1	186	Tp57577_TGAC_v2_scaf_17449	149	335	23.5	TP57577_TGAC_V2_GENE40847	187	790	Tp57577_TGAC_v2_scaf_193	161330	162646	76.5	TP57577_TGAC_V2_GENE32455	401
i0_LQ_c48297/f1p1/935	1	729	Tp57577_TGAC_v2_LG7	2113808	2111714	75.6	notsure	730	964	Tp57577_TGAC_v2_scaf_8857	1751	1517	24.4	notsure	69
i0_HQ_c59130/f5p6/642	2	566	Tp57577_TGAC_v2_scaf_399	107169	105353	86.9	notsure	567	650	Tp57577_TGAC_v2_LG4	1813558	1813475	12.9	notsure	6417
i2_LQ_c8210/f1p0/2918	1	2389	Tp57577_TGAC_v2_LG7	30277971	30282767	86.5	TP57577_TGAC_V2_GENE6452	2390	2762	Tp57577_TGAC_v2_scaf_19776	890	518	13.5	TP57577_TGAC_V2_GENE39542	72
i0_LQ_c97311/f1p1/994	1	855	Tp57577_TGAC_v2_LG1	14156804	14152510	86	TP57577_TGAC_V2_GENE1912	856	991	Tp57577_TGAC_v2_scaf_5083	55	190	13.7	notsure	355
i0_LQ_c88646/f1p1/447	1	58	Tp57577_TGAC_v2_scaf_25748	637	580	12.9	TP57577_TGAC_V2_GENE23029	59	448	Tp57577_TGAC_v2_scaf_35004	547	158	87.1	notsure	17
i1_HQ_c80166/f3p0/1077	1	490	Tp57577_TGAC_v2_scaf_14077	267	846	45.5	TP57577_TGAC_V2_GENE7715	491	1078	Tp57577_TGAC_v2_scaf_6035	691	1276	54.5	TP57577_TGAC_V2_GENE33049	564
i1_LQ_c11063/f1p0/1884	1	454	Tp57577_TGAC_v2_scaf_13103	861	404	23.7	notsure	455	1915	Tp57577_TGAC_v2_LG7	10717172	10719642	76.3	TP57577_TGAC_V2_GENE16163	816
i2_LQ_c55077/f1p0/2588	6	319	Tp57577_TGAC_v2_scaf_2781	578	266	11.7	notsure	320	2690	Tp57577_TGAC_v2_LG3	8482991	8486435	88.1	TP57577_TGAC_V2_GENE15844	52
i0_LQ_c9970/f1p1/499	1	322	Tp57577_TGAC_v2_LG7	12223150	12223470	64.4	TP57577_TGAC_V2_GENE15382	323	500	Tp57577_TGAC_v2_scaf_196	9270	9449	35.6	TP57577_TGAC_V2_GENE32418	63
i5_LQ_c24396/f1p0/5257	51	680	Tp57577_TGAC_v2_scaf_3527	626	2074	11.8	TP57577_TGAC_V2_GENE7213	681	5321	Tp57577_TGAC_v2_scaf_188	267241	262437	87.2	TP57577_TGAC_V2_GENE32730	38
i0_HQ_c51605/f2p0/315	1	83	Tp57577_TGAC_v2_LG6	7314932	7314850	26.2	TP57577_TGAC_V2_GENE967	84	317	Tp57577_TGAC_v2_LG6	10655713	10655946	73.8	TP57577_TGAC_V2_GENE35247	95
i1_LQ_c53656/f1p0/1961	2	1747	Tp57577_TGAC_v2_scaf_700	97848	102632	87	TP57577_TGAC_V2_GENE31783	1748	2007	Tp57577_TGAC_v2_scaf_22624	649	390	13	notsure	4700
i0_LQ_c24591/f1p44/902	2	305	Tp57577_TGAC_v2_LG4	21209720	21209292	34.1	notsure	306	891	Tp57577_TGAC_v2_LG7	16259473	16260060	65.8	notsure	582
i2_LQ_c41729/f1p5/2227	3	1925	Tp57577_TGAC_v2_scaf_204	323223	329663	85.6	TP57577_TGAC_V2_GENE9686	1926	2247	Tp57577_TGAC_v2_scaf_14067	1406	1084	14.3	notsure	636
i0_LQ_c2136/f6p1/508	1	142	Tp57577_TGAC_v2_scaf_14777	869	1010	27.9	notsure	143	507	Tp57577_TGAC_v2_scaf_14560	836	1198	71.7	notsure	2356
i0_LQ_c44744/f1p2/721	4	388	Tp57577_TGAC_v2_LG7	14496147	14495763	53.4	TP57577_TGAC_V2_GENE11548	389	721	Tp57577_TGAC_v2_scaf_17566	1299	967	46.2	notsure	5
i1_LQ_c35484/f1p0/1840	1	329	Tp57577_TGAC_v2_scaf_32358	508	180	17.9	notsure	330	1843	Tp57577_TGAC_v2_LG7	18485362	18488665	82.1	TP57577_TGAC_V2_GENE13152	75
i3_LQ_c26946/f1p0/3058	1	2764	Tp57577_TGAC_v2_LG7	17702926	17696641	90	TP57577_TGAC_V2_GENE1890	2765	3071	Tp57577_TGAC_v2_scaf_7267	2201	1806	10	notsure	274
i0_HQ_c1392/f8p0/841	1	385	Tp57577_TGAC_v2_scaf_836	91268	89201	45.5	TP57577_TGAC_V2_GENE28988	386	847	Tp57577_TGAC_v2_scaf_20989	1070	299	54.5	notsure	597
i2_LQ_c60288/f1p0/2084	2	1573	Tp57577_TGAC_v2_scaf_6668	170	2335	73.4	TP57577_TGAC_V2_GENE11388	1574	2142	Tp57577_TGAC_v2_scaf_23422	1	567	26.6	TP57577_TGAC_V2_GENE31914	296
i2_HQ_c62933/f17p0/2615	1	1736	Tp57577_TGAC_v2_LG3	25697447	25694890	66.3	TP57577_TGAC_V2_GENE13810	1737	2617	Tp57577_TGAC_v2_scaf_4736	2381	1248	33.7	notsure	403
i3_LQ_c10240/f1p0/3226	5	664	Tp57577_TGAC_v2_scaf_9881	1284	6	20.6	notsure	665	3197	Tp57577_TGAC_v2_LG4	4688385	4694272	79.2	TP57577_TGAC_V2_GENE34719	107
i1_LQ_c57992/f1p0/1691	4	643	Tp57577_TGAC_v2_scaf_668	55903	57694	36	TP57577_TGAC_V2_GENE35744	644	1774	Tp57577_TGAC_v2_scaf_1630	50	3057	63.7	TP57577_TGAC_V2_GENE36317	191
i1_HQ_c80470/f6p0/1141	4	127	Tp57577_TGAC_v2_scaf_3879	3012	3135	10.9	notsure	128	1140	Tp57577_TGAC_v2_LG1	5439241	5437510	88.9	TP57577_TGAC_V2_GENE6113	410
i0_LQ_c19640/f1p3/980	4	271	Tp57577_TGAC_v2_scaf_15061	1210	1477	27.3	TP57577_TGAC_V2_GENE304	272	982	Tp57577_TGAC_v2_LG4	28810110	28810790	72.4	TP57577_TGAC_V2_GENE4988	817
i5_HQ_c7085/f3p0/5786	1	4905	Tp57577_TGAC_v2_LG2	15686513	15681608	84.8	TP57577_TGAC_V2_GENE33855	4906	5776	Tp57577_TGAC_v2_scaf_1615	9604	8729	15.1	notsure	1276
i0_LQ_c43995/f1p1/447	1	360	Tp57577_TGAC_v2_scaf_17364	1151	12	80.2	TP57577_TGAC_V2_GENE23368	361	449	Tp57577_TGAC_v2_scaf_366	135403	135491	19.8	notsure	550
i1_HQ_c15889/f11p0/1818	13	334	Tp57577_TGAC_v2_scaf_13383	442	121	17.7	notsure	335	1817	Tp57577_TGAC_v2_LG7	28862930	28866768	81.6	TP57577_TGAC_V2_GENE23794	189
i1_LQ_c35009/f1p0/1305	1	378	Tp57577_TGAC_v2_scaf_12794	1188	399	28.5	TP57577_TGAC_V2_GENE40325	379	1325	Tp57577_TGAC_v2_LG1	23507781	23508727	71.5	TP57577_TGAC_V2_GENE15671	57
i1_HQ_c7717/f2p53/1443	1	478	Tp57577_TGAC_v2_LG3	25696100	25694890	33.1	TP57577_TGAC_V2_GENE13810	479	1444	Tp57577_TGAC_v2_scaf_4736	2381	1161	66.9	notsure	185
i0_LQ_c65907/f2p1/694	1	213	Tp57577_TGAC_v2_scaf_17449	150	364	30.2	TP57577_TGAC_V2_GENE40847	214	705	Tp57577_TGAC_v2_scaf_193	161643	162564	69.8	TP57577_TGAC_V2_GENE32455	4846
i1_LQ_c8585/f1p0/1850	1	248	Tp57577_TGAC_v2_scaf_3433	3239	3486	13.4	notsure	249	1853	Tp57577_TGAC_v2_LG7	29379548	29381143	86.6	TP57577_TGAC_V2_GENE6550	94
i1_LQ_c14922/f1p0/1010	1	314	Tp57577_TGAC_v2_scaf_164	338971	337033	31.1	TP57577_TGAC_V2_GENE25764	315	1011	Tp57577_TGAC_v2_scaf_9294	1987	339	68.9	TP57577_TGAC_V2_GENE7351	13565
i1_HQ_c20727/f2p0/1204	1	683	Tp57577_TGAC_v2_scaf_14868	777	110	56.5	TP57577_TGAC_V2_GENE39495	684	1208	Tp57577_TGAC_v2_LG3	22013406	22011492	43.5	notsure	57
i3_LQ_c20462/f1p1/3624	1	2962	Tp57577_TGAC_v2_LG2	350173	354108	81.6	TP57577_TGAC_V2_GENE25216	2963	3628	Tp57577_TGAC_v2_scaf_3919	3179	2343	18.4	TP57577_TGAC_V2_GENE39989	145
i1_LQ_c72651/f1p0/1757	1	1012	Tp57577_TGAC_v2_scaf_1232	6284	267	57.5	TP57577_TGAC_V2_GENE20612	1013	1760	Tp57577_TGAC_v2_LG6	18973998	18971331	42.5	TP57577_TGAC_V2_GENE39143	514
i1_LQ_c55917/f1p0/1361	3	1108	Tp57577_TGAC_v2_scaf_1122	24274	26870	80.3	TP57577_TGAC_V2_GENE31076	1109	1377	Tp57577_TGAC_v2_scaf_407	2712	2996	19.5	TP57577_TGAC_V2_GENE13502	107
i0_LQ_c40622/f1p20/710	1	463	Tp57577_TGAC_v2_scaf_2036	6449	7942	65.2	TP57577_TGAC_V2_GENE18979	464	710	Tp57577_TGAC_v2_scaf_588	59154	58908	34.8	TP57577_TGAC_V2_GENE15344	1990
i0_LQ_c155564/f1p0/915	1	273	Tp57577_TGAC_v2_scaf_39533	320	48	29.8	TP57577_TGAC_V2_GENE10873	274	915	Tp57577_TGAC_v2_scaf_469	131476	132709	70.2	TP57577_TGAC_V2_GENE14744	226
i0_LQ_c126842/f1p31/946	1	283	Tp57577_TGAC_v2_scaf_7251	936	654	29.9	TP57577_TGAC_V2_GENE561	284	946	Tp57577_TGAC_v2_scaf_186	140420	141082	70.1	TP57577_TGAC_V2_GENE32821	518
i1_LQ_c61578/f1p0/1019	1	174	Tp57577_TGAC_v2_scaf_11635	658	923	17.8	TP57577_TGAC_V2_GENE17880	175	978	Tp57577_TGAC_v2_scaf_962	41284	38939	82	TP57577_TGAC_V2_GENE22773	1932
i0_LQ_c101932/f1p1/593	1	257	Tp57577_TGAC_v2_LG1	1484	1135	43.1	TP57577_TGAC_V2_GENE2499	258	596	Tp57577_TGAC_v2_LG1	643010	643348	56.9	notsure	194
i2_LQ_c23878/f1p0/2525	1	2125	Tp57577_TGAC_v2_scaf_513	102955	109144	83.9	TP57577_TGAC_V2_GENE8754	2126	2532	Tp57577_TGAC_v2_scaf_38768	62	471	16.1	notsure	1181
i0_LQ_c99507/f1p5/545	1	417	Tp57577_TGAC_v2_LG6	21169153	21167783	76.5	TP57577_TGAC_V2_GENE15624	418	545	Tp57577_TGAC_v2_scaf_9167	1897	1669	23.5	TP57577_TGAC_V2_GENE10798	2514
i2_LQ_c54408/f1p0/2345	1	937	Tp57577_TGAC_v2_scaf_654	6371	1002	39.7	TP57577_TGAC_V2_GENE35525	938	2359	Tp57577_TGAC_v2_LG5	14731795	14734697	60.2	TP57577_TGAC_V2_GENE1478	504
i3_LQ_c9027/f1p0/3946	1	2172	Tp57577_TGAC_v2_LG4	26934077	26931448	55	notsure	2173	3951	Tp57577_TGAC_v2_scaf_1790	11422	9838	45	notsure	1425
i1_LQ_c42343/f1p0/1392	1	513	Tp57577_TGAC_v2_scaf_1142	30825	31942	36.8	TP57577_TGAC_V2_GENE31251	514	1394	Tp57577_TGAC_v2_scaf_8246	512	1394	63.2	TP57577_TGAC_V2_GENE7704	662
i1_LQ_c49383/f2p23/1164	1	185	Tp57577_TGAC_v2_LG5	1737134	1736950	15.8	TP57577_TGAC_V2_GENE30883	186	1169	Tp57577_TGAC_v2_scaf_2017	7660	6210	84.2	TP57577_TGAC_V2_GENE19629	27
i2_LQ_c10896/f1p0/2148	2	1821	Tp57577_TGAC_v2_LG6	5269823	5268065	79.8	TP57577_TGAC_V2_GENE4128	1822	2260	Tp57577_TGAC_v2_scaf_13270	1198	1620	19.2	TP57577_TGAC_V2_GENE10988	125
i1_LQ_c6306/f1p0/1140	1	888	Tp57577_TGAC_v2_scaf_2867	1172	3264	77.7	TP57577_TGAC_V2_GENE39424	889	1143	Tp57577_TGAC_v2_LG1	19801088	19801342	22.3	notsure	623
i2_LQ_c60811/f1p0/2075	1	673	Tp57577_TGAC_v2_scaf_11589	848	28	32.5	notsure	674	2070	Tp57577_TGAC_v2_LG2	28679833	28675988	67.5	notsure	77
i0_LQ_c42748/f1p15/691	1	346	Tp57577_TGAC_v2_LG1	7403962	7402743	50.1	notsure	347	691	Tp57577_TGAC_v2_scaf_3672	3460	3116	49.9	notsure	65
i0_LQ_c159983/f1p3/660	1	406	Tp57577_TGAC_v2_LG3	13363932	13362605	61.6	TP57577_TGAC_V2_GENE2882	407	659	Tp57577_TGAC_v2_scaf_3341	839	1091	38.4	TP57577_TGAC_V2_GENE27436	178
i0_LQ_c102282/f1p6/969	1	432	Tp57577_TGAC_v2_scaf_14077	325	846	44.5	TP57577_TGAC_V2_GENE7715	433	970	Tp57577_TGAC_v2_scaf_6035	691	1224	55.5	TP57577_TGAC_V2_GENE33049	681
i1_LQ_c41080/f1p1/1226	1	1085	Tp57577_TGAC_v2_scaf_1559	15499	14395	87.8	notsure	1086	1235	Tp57577_TGAC_v2_scaf_332	104595	104442	12.1	TP57577_TGAC_V2_GENE19342	787
i1_LQ_c26851/f1p0/1225	3	1058	Tp57577_TGAC_v2_LG2	11565275	11562437	81	notsure	1059	1299	Tp57577_TGAC_v2_scaf_33631	241	1	18.5	TP57577_TGAC_V2_GENE33085	4
i1_LQ_c13406/f1p0/1193	2	758	Tp57577_TGAC_v2_LG5	1925867	1914511	64.3	notsure	759	1175	Tp57577_TGAC_v2_scaf_948	2094	1653	35.4	TP57577_TGAC_V2_GENE23009	140
i0_HQ_c26846/f2p0/763	1	215	Tp57577_TGAC_v2_scaf_17449	149	364	28.1	TP57577_TGAC_V2_GENE40847	216	765	Tp57577_TGAC_v2_scaf_193	161643	162620	71.9	TP57577_TGAC_V2_GENE32455	131
i0_LQ_c105639/f1p0/750	1	248	Tp57577_TGAC_v2_scaf_39533	325	73	33.1	TP57577_TGAC_V2_GENE10873	249	750	Tp57577_TGAC_v2_scaf_469	131450	132685	66.9	TP57577_TGAC_V2_GENE14744	454
i1_LQ_c33899/f1p0/1252	1	789	Tp57577_TGAC_v2_scaf_4003	739	2482	63.2	TP57577_TGAC_V2_GENE40551	790	1248	Tp57577_TGAC_v2_scaf_594	40517	41225	36.8	TP57577_TGAC_V2_GENE14909	154
i0_HQ_c1166/f15p4/921	4	485	Tp57577_TGAC_v2_LG2	25027939	25029657	52.3	TP57577_TGAC_V2_GENE12546	486	922	Tp57577_TGAC_v2_scaf_8262	1534	1970	47.4	TP57577_TGAC_V2_GENE7463	615
i3_LQ_c21664/f1p0/3108	1	2435	Tp57577_TGAC_v2_LG6	21132959	21139137	84.7	TP57577_TGAC_V2_GENE15606	2436	2873	Tp57577_TGAC_v2_scaf_1854	5019	4582	15.2	TP57577_TGAC_V2_GENE647	553
i2_LQ_c41300/f1p0/2670	1	1655	Tp57577_TGAC_v2_LG1	27470689	27467681	59.5	TP57577_TGAC_V2_GENE30495	1656	2780	Tp57577_TGAC_v2_scaf_3148	56	1185	40.5	TP57577_TGAC_V2_GENE20840	398
i0_HQ_c13851/f2p2/390	1	246	Tp57577_TGAC_v2_LG6	6012419	6012754	63.1	TP57577_TGAC_V2_GENE19525	247	390	Tp57577_TGAC_v2_scaf_13399	240	97	36.9	notsure	2518
i1_HQ_c66941/f2p64/1555	2	973	Tp57577_TGAC_v2_LG2	22175262	22178060	63	TP57577_TGAC_V2_GENE5931	974	1543	Tp57577_TGAC_v2_scaf_4288	1570	697	36.9	TP57577_TGAC_V2_GENE22504	1842
i1_HQ_c19810/f3p0/1533	1	1161	Tp57577_TGAC_v2_LG3	23240819	23237892	75.8	TP57577_TGAC_V2_GENE23629	1162	1520	Tp57577_TGAC_v2_scaf_17692	933	1291	23.4	notsure	244
i0_LQ_c27461/f1p1/389	1	340	Tp57577_TGAC_v2_scaf_1123	40790	41166	82.1	TP57577_TGAC_V2_GENE31132	341	414	Tp57577_TGAC_v2_scaf_1942	2923	2850	17.9	notsure	6
i0_LQ_c131654/f1p0/859	1	741	Tp57577_TGAC_v2_LG7	6969177	6968438	86.2	TP57577_TGAC_V2_GENE1347	742	860	Tp57577_TGAC_v2_LG7	18889251	18889133	13.8	TP57577_TGAC_V2_GENE32938	17273
i1_LQ_c6915/f2p2/1448	1	1105	Tp57577_TGAC_v2_scaf_227	62647	60684	75.3	notsure	1106	1467	Tp57577_TGAC_v2_scaf_22178	866	506	24.7	notsure	16
i2_LQ_c60463/f1p0/2094	1	875	Tp57577_TGAC_v2_LG3	20542871	20542202	41.1	notsure	876	2131	Tp57577_TGAC_v2_scaf_8250	20	1338	58.9	notsure	737
i0_LQ_c136629/f1p0/783	1	147	Tp57577_TGAC_v2_scaf_17449	149	296	18.6	TP57577_TGAC_V2_GENE40847	148	790	Tp57577_TGAC_v2_scaf_193	161290	162645	81.4	TP57577_TGAC_V2_GENE32455	277
i0_LQ_c23135/f1p0/839	4	164	Tp57577_TGAC_v2_LG4	693209	693369	20.7	notsure	165	778	Tp57577_TGAC_v2_scaf_1138	22070	24955	78.9	TP57577_TGAC_V2_GENE31176	465
i0_LQ_c123003/f1p2/914	2	255	Tp57577_TGAC_v2_scaf_39533	326	73	27.5	TP57577_TGAC_V2_GENE10873	256	922	Tp57577_TGAC_v2_scaf_469	131450	132708	72.3	TP57577_TGAC_V2_GENE14744	182
i0_LQ_c127983/f1p1/877	1	234	Tp57577_TGAC_v2_scaf_39533	306	73	26.8	TP57577_TGAC_V2_GENE10873	235	871	Tp57577_TGAC_v2_scaf_469	131450	132681	72.9	TP57577_TGAC_V2_GENE14744	193
i2_LQ_c73249/f1p0/2034	2	888	Tp57577_TGAC_v2_LG1	6478160	6466136	43.5	notsure	889	2038	Tp57577_TGAC_v2_scaf_6962	146	1995	56.4	TP57577_TGAC_V2_GENE724	34
i1_LQ_c70944/f1p0/1788	1	1601	Tp57577_TGAC_v2_LG4	12107190	12111186	89.4	TP57577_TGAC_V2_GENE25625	1602	1790	Tp57577_TGAC_v2_scaf_13261	1566	1378	10.6	notsure	1037
i2_LQ_c13328/f1p8/2230	1	1828	Tp57577_TGAC_v2_LG5	1671656	1665613	80	notsure	1829	2285	Tp57577_TGAC_v2_scaf_10848	1761	1100	20	notsure	2517
i3_LQ_c23201/f1p3/3100	2	2764	Tp57577_TGAC_v2_LG1	12728217	12714277	89.9	notsure	2765	3073	Tp57577_TGAC_v2_LG5	5687749	5688204	10.1	notsure	23
i1_LQ_c55416/f1p0/1966	9	1688	Tp57577_TGAC_v2_LG6	7982378	7975152	86	TP57577_TGAC_V2_GENE25815	1689	1954	Tp57577_TGAC_v2_LG2	9847269	9847004	13.6	TP57577_TGAC_V2_GENE21061	3383
i1_LQ_c54404/f1p0/1316	1	742	Tp57577_TGAC_v2_scaf_6659	2327	857	56.3	notsure	743	1317	Tp57577_TGAC_v2_LG2	23645990	23644863	43.7	TP57577_TGAC_V2_GENE5292	98
i2_HQ_c62103/f6p0/2926	1	556	Tp57577_TGAC_v2_scaf_4215	1018	2570	19	TP57577_TGAC_V2_GENE27771	557	2926	Tp57577_TGAC_v2_LG1	23818716	23805138	81	notsure	1522
i2_LQ_c36948/f1p0/2902	4	452	Tp57577_TGAC_v2_scaf_11589	847	250	15.1	TP57577_TGAC_V2_GENE683	453	2971	Tp57577_TGAC_v2_LG2	28679833	28675944	84.8	notsure	49
i1_HQ_c18529/f2p0/1649	1	1452	Tp57577_TGAC_v2_scaf_733	25810	27849	87.5	TP57577_TGAC_V2_GENE31268	1453	1660	Tp57577_TGAC_v2_scaf_25192	147	360	12.5	notsure	112
i1_LQ_c69044/f1p0/1670	1	180	Tp57577_TGAC_v2_LG1	7934923	7934744	10.8	TP57577_TGAC_V2_GENE26966	181	1672	Tp57577_TGAC_v2_scaf_503	182678	181187	89.2	TP57577_TGAC_V2_GENE9789	142
i1_LQ_c81152/f1p0/1615	1	243	Tp57577_TGAC_v2_scaf_11428	1066	639	15	TP57577_TGAC_V2_GENE22788	244	1619	Tp57577_TGAC_v2_LG5	14609433	14607406	85	TP57577_TGAC_V2_GENE1515	101
i1_HQ_c2365/f7p0/1580	1	268	Tp57577_TGAC_v2_scaf_2582	853	586	17	TP57577_TGAC_V2_GENE11063	269	1580	Tp57577_TGAC_v2_scaf_267	90739	81831	83	TP57577_TGAC_V2_GENE16366	844
i2_LQ_c3511/f2p0/2633	12	330	Tp57577_TGAC_v2_scaf_869	24594	24261	12	TP57577_TGAC_V2_GENE28072	331	2652	Tp57577_TGAC_v2_LG7	19137726	19132197	87.6	notsure	8614
i2_HQ_c50675/f2p0/2527	27	1044	Tp57577_TGAC_v2_LG6	19953511	19952458	40.3	TP57577_TGAC_V2_GENE33445	1045	2525	Tp57577_TGAC_v2_LG6	21809735	21811299	58.7	TP57577_TGAC_V2_GENE23381	150
i1_LQ_c20161/f1p0/1189	5	938	Tp57577_TGAC_v2_LG6	6087319	6091634	79	TP57577_TGAC_V2_GENE33185	939	1183	Tp57577_TGAC_v2_scaf_15734	1326	1082	20.7	notsure	302
i2_HQ_c59501/f2p0/2123	1	1727	Tp57577_TGAC_v2_LG4	28817627	28815037	81.2	TP57577_TGAC_V2_GENE5022	1728	2126	Tp57577_TGAC_v2_scaf_4213	2806	2408	18.8	notsure	109
i0_HQ_c4778/f3p4/689	1	209	Tp57577_TGAC_v2_scaf_9794	1582	1790	30.2	TP57577_TGAC_V2_GENE17658	210	693	Tp57577_TGAC_v2_scaf_1189	19801	19318	69.8	TP57577_TGAC_V2_GENE29570	127
i0_LQ_c75814/f1p17/491	1	105	Tp57577_TGAC_v2_scaf_84	371696	371800	21.4	notsure	106	491	Tp57577_TGAC_v2_scaf_17419	788	1173	78.6	TP57577_TGAC_V2_GENE40775	250
i2_LQ_c49137/f1p0/2561	1	853	Tp57577_TGAC_v2_scaf_17181	997	142	33.3	notsure	854	2545	Tp57577_TGAC_v2_scaf_1437	12698	14870	66.1	TP57577_TGAC_V2_GENE36593	1271
i0_LQ_c4690/f1p1/828	1	100	Tp57577_TGAC_v2_scaf_563	61592	61691	12	notsure	101	832	Tp57577_TGAC_v2_LG4	19370839	19373220	88	TP57577_TGAC_V2_GENE20198	11158
i0_LQ_c6221/f1p0/682	1	251	Tp57577_TGAC_v2_scaf_34042	311	58	36.2	TP57577_TGAC_V2_GENE36054	252	693	Tp57577_TGAC_v2_scaf_617	125192	124763	63.8	notsure	497
i1_LQ_c35585/f1p0/1799	1	1013	Tp57577_TGAC_v2_scaf_529	17076	18157	56.2	TP57577_TGAC_V2_GENE9096	1014	1789	Tp57577_TGAC_v2_scaf_515	127192	127966	43.1	TP57577_TGAC_V2_GENE8723	120
i1_HQ_c8308/f2p0/1464	1	452	Tp57577_TGAC_v2_scaf_10458	1245	518	30.9	TP57577_TGAC_V2_GENE22613	453	1465	Tp57577_TGAC_v2_LG3	12142255	12138772	69.1	notsure	309
i0_LQ_c99553/f1p7/531	1	132	Tp57577_TGAC_v2_scaf_9774	1529	1661	25.1	notsure	133	525	Tp57577_TGAC_v2_LG4	16189193	16188799	74.9	notsure	231
i1_LQ_c7332/f1p7/1585	7	1061	Tp57577_TGAC_v2_scaf_119	64516	62076	65.5	TP57577_TGAC_V2_GENE33132	1062	1610	Tp57577_TGAC_v2_scaf_4401	55	1169	34.1	TP57577_TGAC_V2_GENE35190	92
i2_HQ_c13471/f3p25/2976	1	1320	Tp57577_TGAC_v2_scaf_2738	2051	732	44.3	notsure	1321	2979	Tp57577_TGAC_v2_LG1	15589021	15594387	55.7	TP57577_TGAC_V2_GENE1831	558
i0_LQ_c39470/f1p0/466	1	390	Tp57577_TGAC_v2_scaf_17364	1181	12	82.5	TP57577_TGAC_V2_GENE23368	391	473	Tp57577_TGAC_v2_scaf_366	135403	135485	17.5	notsure	1549
i0_HQ_c1704/f8p3/939	8	479	Tp57577_TGAC_v2_LG2	12842579	12841789	50.2	TP57577_TGAC_V2_GENE25136	480	940	Tp57577_TGAC_v2_scaf_14137	1498	234	49	TP57577_TGAC_V2_GENE20269	328
i1_LQ_c23406/f1p0/1220	1	961	Tp57577_TGAC_v2_scaf_227	62527	60708	78.5	TP57577_TGAC_V2_GENE17313	962	1224	Tp57577_TGAC_v2_scaf_22178	848	585	21.5	notsure	67
i2_HQ_c19110/f2p1/2237	1	1802	Tp57577_TGAC_v2_scaf_638	55673	52961	80.6	TP57577_TGAC_V2_GENE35548	1803	2235	Tp57577_TGAC_v2_scaf_12540	1237	1669	19.4	TP57577_TGAC_V2_GENE36319	13067
i0_HQ_c20412/f2p0/965	4	363	Tp57577_TGAC_v2_scaf_1780	11850	12311	37.5	TP57577_TGAC_V2_GENE35595	364	961	Tp57577_TGAC_v2_LG1	8719072	8720636	62.2	TP57577_TGAC_V2_GENE8871	239
i2_LQ_c23099/f1p1/2238	3	1906	Tp57577_TGAC_v2_scaf_204	323243	329663	88	TP57577_TGAC_V2_GENE9686	1907	2163	Tp57577_TGAC_v2_scaf_14067	1406	1149	11.9	notsure	245
i1_HQ_c81789/f19p0/1630	1	478	Tp57577_TGAC_v2_LG2	21334711	21335912	29.4	TP57577_TGAC_V2_GENE19751	479	1628	Tp57577_TGAC_v2_scaf_3230	3948	2344	70.6	TP57577_TGAC_V2_GENE18965	1313
i1_LQ_c8189/f1p1/1308	1	620	Tp57577_TGAC_v2_LG2	2624967	2622785	47.8	TP57577_TGAC_V2_GENE18341	621	1297	Tp57577_TGAC_v2_scaf_2279	6686	5089	52.2	TP57577_TGAC_V2_GENE785	44
i2_HQ_c5594/f3p0/2760	1	502	Tp57577_TGAC_v2_scaf_18446	527	26	18.2	notsure	503	2763	Tp57577_TGAC_v2_LG7	13933952	13938507	81.8	TP57577_TGAC_V2_GENE25357	315
i4_LQ_c4786/f1p1/4976	6	739	Tp57577_TGAC_v2_scaf_5816	1383	2400	14.3	TP57577_TGAC_V2_GENE7158	740	5123	Tp57577_TGAC_v2_LG4	26727247	26714603	85.6	notsure	387
i2_LQ_c37686/f1p0/2471	21	1924	Tp57577_TGAC_v2_scaf_153	191984	194720	74	TP57577_TGAC_V2_GENE26101	1925	2574	Tp57577_TGAC_v2_scaf_3728	49	698	25.3	TP57577_TGAC_V2_GENE8952	435
i3_LQ_c7684/f1p0/3103	1	2667	Tp57577_TGAC_v2_LG5	1920216	1900457	85.3	notsure	2668	3124	Tp57577_TGAC_v2_scaf_37893	73	529	14.6	TP57577_TGAC_V2_GENE36312	502
i2_LQ_c23573/f1p0/2118	6	1466	Tp57577_TGAC_v2_LG6	17647150	17648901	69.8	notsure	1467	2093	Tp57577_TGAC_v2_scaf_9804	1472	846	30	notsure	511
i1_HQ_c80422/f13p0/1287	1	1006	Tp57577_TGAC_v2_scaf_998	2431	6519	78	TP57577_TGAC_V2_GENE23083	1007	1290	Tp57577_TGAC_v2_scaf_28063	625	344	22	TP57577_TGAC_V2_GENE192	90
i1_HQ_c56025/f2p0/1877	1	381	Tp57577_TGAC_v2_scaf_14248	590	1065	20.3	TP57577_TGAC_V2_GENE534	382	1877	Tp57577_TGAC_v2_LG7	13207087	13209797	79.7	TP57577_TGAC_V2_GENE2560	674
i1_LQ_c21324/f1p6/1275	4	474	Tp57577_TGAC_v2_LG7	1258454	1257615	37.4	notsure	475	1260	Tp57577_TGAC_v2_LG5	1668070	1665207	62.4	notsure	1555
i1_HQ_c1920/f12p5/1995	1	1660	Tp57577_TGAC_v2_LG3	7217255	7212023	83	TP57577_TGAC_V2_GENE37363	1661	2000	Tp57577_TGAC_v2_scaf_4595	2430	2091	17	notsure	72
i0_LQ_c41610/f1p0/834	1	558	Tp57577_TGAC_v2_scaf_6348	569	12	66.7	TP57577_TGAC_V2_GENE976	559	837	Tp57577_TGAC_v2_LG7	30412738	30413112	33.3	TP57577_TGAC_V2_GENE6388	72
i0_LQ_c133691/f1p12/996	1	766	Tp57577_TGAC_v2_LG7	21585068	21585852	76.3	TP57577_TGAC_V2_GENE27416	767	994	Tp57577_TGAC_v2_scaf_1177	15572	15345	22.7	notsure	193
i2_LQ_c54289/f1p0/2798	1	540	Tp57577_TGAC_v2_scaf_4215	1034	2570	19.3	TP57577_TGAC_V2_GENE27771	541	2800	Tp57577_TGAC_v2_LG1	23818716	23805248	80.7	TP57577_TGAC_V2_GENE15746	302
i3_LQ_c10721/f1p0/3953	1	517	Tp57577_TGAC_v2_scaf_12595	454	1115	13	TP57577_TGAC_V2_GENE36486	518	3967	Tp57577_TGAC_v2_LG2	7982259	7967850	87	TP57577_TGAC_V2_GENE13471	174
i0_LQ_c75201/f1p36/972	1	816	Tp57577_TGAC_v2_LG3	29534416	29535450	83.9	TP57577_TGAC_V2_GENE12293	817	973	Tp57577_TGAC_v2_scaf_2429	5936	5780	16.1	notsure	166
i1_HQ_c2004/f5p0/1578	4	892	Tp57577_TGAC_v2_LG1	4241773	4243546	56.3	TP57577_TGAC_V2_GENE10404	893	1578	Tp57577_TGAC_v2_scaf_4777	2232	976	43.5	TP57577_TGAC_V2_GENE40391	713
i0_LQ_c22012/f1p2/753	7	120	Tp57577_TGAC_v2_LG1	26228395	26228544	15.2	notsure	121	752	Tp57577_TGAC_v2_scaf_869	80437	82272	84	notsure	689
i1_HQ_c5545/f2p0/1716	3	1066	Tp57577_TGAC_v2_LG1	8339249	8337151	62.1	notsure	1067	1713	Tp57577_TGAC_v2_scaf_9508	1931	1285	37.8	notsure	40
i2_LQ_c54570/f1p0/2858	1	1868	Tp57577_TGAC_v2_LG7	9418450	9412417	63.3	notsure	1869	2953	Tp57577_TGAC_v2_scaf_673	896	2427	36.7	TP57577_TGAC_V2_GENE35016	23
i0_HQ_c678/f44p5/927	1	235	Tp57577_TGAC_v2_LG5	14062795	14063116	25.4	TP57577_TGAC_V2_GENE25271	236	927	Tp57577_TGAC_v2_scaf_13309	824	133	74.6	notsure	221
i1_LQ_c58345/f1p0/1473	15	376	Tp57577_TGAC_v2_LG6	18995712	18989597	24.6	notsure	377	1474	Tp57577_TGAC_v2_scaf_1213	27988	30432	74.5	TP57577_TGAC_V2_GENE20680	22
i0_LQ_c97009/f1p1/529	3	156	Tp57577_TGAC_v2_LG1	22729699	22729056	28	TP57577_TGAC_V2_GENE12081	157	550	Tp57577_TGAC_v2_scaf_1097	15237	15630	71.6	TP57577_TGAC_V2_GENE27189	144
i0_LQ_c7751/f1p1/681	1	306	Tp57577_TGAC_v2_scaf_186	375206	374883	43.1	notsure	307	710	Tp57577_TGAC_v2_scaf_7058	20	423	56.9	notsure	30
i0_LQ_c51460/f1p3/906	1	472	Tp57577_TGAC_v2_LG2	12842579	12841789	51.8	TP57577_TGAC_V2_GENE25136	473	912	Tp57577_TGAC_v2_scaf_14137	1498	247	48.2	TP57577_TGAC_V2_GENE20269	74
i0_HQ_c9207/f2p2/840	1	426	Tp57577_TGAC_v2_LG7	193819	191996	50.8	TP57577_TGAC_V2_GENE34277	427	838	Tp57577_TGAC_v2_scaf_5736	511	922	49.2	notsure	94
i5_LQ_c2854/f1p0/5412	2	3042	Tp57577_TGAC_v2_LG7	2668625	2679248	54.6	TP57577_TGAC_V2_GENE38531	3043	5565	Tp57577_TGAC_v2_LG2	13959496	13962177	45.3	notsure	145
i2_HQ_c46320/f4p3/2097	1	1713	Tp57577_TGAC_v2_LG3	17280756	17278448	81.4	TP57577_TGAC_V2_GENE39261	1714	2104	Tp57577_TGAC_v2_scaf_12861	1333	943	18.6	TP57577_TGAC_V2_GENE40783	894
i0_LQ_c94906/f1p1/789	1	215	Tp57577_TGAC_v2_scaf_17449	149	364	27.2	TP57577_TGAC_V2_GENE40847	216	789	Tp57577_TGAC_v2_scaf_193	161643	162645	72.8	TP57577_TGAC_V2_GENE32455	88
i1_LQ_c78491/f1p0/1044	1	177	Tp57577_TGAC_v2_scaf_20418	502	326	16.9	TP57577_TGAC_V2_GENE36302	178	1046	Tp57577_TGAC_v2_LG1	14397427	14396558	83.1	TP57577_TGAC_V2_GENE34569	742
i2_LQ_c41797/f1p0/2652	1	838	Tp57577_TGAC_v2_scaf_2666	390	1307	32.1	TP57577_TGAC_V2_GENE17001	839	2611	Tp57577_TGAC_v2_scaf_196	295299	301990	67.9	TP57577_TGAC_V2_GENE32422	48
i0_LQ_c13513/f1p1/593	1	164	Tp57577_TGAC_v2_LG2	24307272	24307435	27.7	TP57577_TGAC_V2_GENE12685	165	593	Tp57577_TGAC_v2_scaf_7749	1951	1523	72.3	notsure	287
i1_LQ_c86372/f1p0/1008	9	143	Tp57577_TGAC_v2_scaf_37821	192	58	13.4	notsure	144	1007	Tp57577_TGAC_v2_LG7	20505282	20494359	85.7	notsure	2297
i4_LQ_c7405/f1p0/4705	1	2870	Tp57577_TGAC_v2_LG6	14229220	14234385	60.9	TP57577_TGAC_V2_GENE31024	2871	4709	Tp57577_TGAC_v2_scaf_3936	3173	1206	39.1	TP57577_TGAC_V2_GENE39963	1007
i1_LQ_c26878/f1p0/1366	1	695	Tp57577_TGAC_v2_scaf_14868	804	110	50.8	TP57577_TGAC_V2_GENE39495	696	1369	Tp57577_TGAC_v2_LG3	22013406	22011043	49.2	notsure	334
i1_LQ_c8403/f1p7/1688	1	1027	Tp57577_TGAC_v2_scaf_1164	41333	38174	60.7	TP57577_TGAC_V2_GENE29423	1028	1675	Tp57577_TGAC_v2_scaf_13022	1013	362	38.3	TP57577_TGAC_V2_GENE20384	867
i1_HQ_c7688/f4p0/1299	1	827	Tp57577_TGAC_v2_LG6	20731675	20735526	63.6	TP57577_TGAC_V2_GENE33574	828	1300	Tp57577_TGAC_v2_scaf_12845	50	748	36.4	notsure	136
i2_LQ_c53001/f1p0/2533	1	2275	Tp57577_TGAC_v2_LG3	4602969	4605317	89.4	TP57577_TGAC_V2_GENE3387	2276	2546	Tp57577_TGAC_v2_scaf_32534	528	259	10.6	notsure	2538
i1_HQ_c5562/f4p2/1852	1	1628	Tp57577_TGAC_v2_LG2	5855965	5853412	87.9	notsure	1629	1853	Tp57577_TGAC_v2_scaf_24706	602	373	12.1	notsure	609
i2_LQ_c5616/f5p0/2556	1	1651	Tp57577_TGAC_v2_scaf_4682	1651	1	64.5	notsure	1652	2560	Tp57577_TGAC_v2_scaf_20473	1128	220	35.5	notsure	904
i0_LQ_c21872/f1p0/877	2	481	Tp57577_TGAC_v2_LG4	7997072	7997664	54.7	TP57577_TGAC_V2_GENE39842	482	878	Tp57577_TGAC_v2_scaf_1019	39324	38821	45.2	notsure	41
i1_HQ_c47428/f13p2/1480	1	597	Tp57577_TGAC_v2_LG1	243424	241741	40.3	TP57577_TGAC_V2_GENE2480	598	1481	Tp57577_TGAC_v2_scaf_3073	3394	1821	59.7	notsure	27
i1_HQ_c3151/f2p2/1149	4	306	Tp57577_TGAC_v2_scaf_9640	955	573	26.3	TP57577_TGAC_V2_GENE21516	307	1150	Tp57577_TGAC_v2_scaf_6137	2266	74	73.3	TP57577_TGAC_V2_GENE8456	39
i1_LQ_c52575/f1p0/1221	1	206	Tp57577_TGAC_v2_scaf_20831	368	573	16.8	TP57577_TGAC_V2_GENE35424	207	1228	Tp57577_TGAC_v2_scaf_1493	4361	7102	83.2	TP57577_TGAC_V2_GENE40133	41
i2_LQ_c21210/f1p0/2353	1	1939	Tp57577_TGAC_v2_scaf_2129	4733	2336	83.7	notsure	1940	2316	Tp57577_TGAC_v2_scaf_1905	3300	2924	16.3	TP57577_TGAC_V2_GENE3960	52
i2_LQ_c24192/f1p0/2609	11	1604	Tp57577_TGAC_v2_scaf_2709	4934	21	60.9	notsure	1605	2617	Tp57577_TGAC_v2_scaf_489	172963	170446	38.7	TP57577_TGAC_V2_GENE29976	193
i0_LQ_c94647/f1p2/1052	1	636	Tp57577_TGAC_v2_scaf_2350	1231	2257	60.1	TP57577_TGAC_V2_GENE33014	637	1059	Tp57577_TGAC_v2_scaf_721	77254	76832	39.9	TP57577_TGAC_V2_GENE31426	8
i1_LQ_c56909/f2p0/1203	5	129	Tp57577_TGAC_v2_LG6	16915191	16915319	10.5	notsure	130	1196	Tp57577_TGAC_v2_scaf_9789	1953	446	89.2	notsure	516
i5_LQ_c22838/f1p1/5277	3	4570	Tp57577_TGAC_v2_LG7	25393893	25385826	85.4	notsure	4571	5347	Tp57577_TGAC_v2_scaf_2182	55	1247	14.5	TP57577_TGAC_V2_GENE146	69
i5_LQ_c33457/f1p0/5742	26	4793	Tp57577_TGAC_v2_LG4	7637975	7650575	83.1	TP57577_TGAC_V2_GENE11754	4794	5704	Tp57577_TGAC_v2_scaf_7968	406	1434	15.9	TP57577_TGAC_V2_GENE40244	9520
i0_LQ_c48583/f1p0/346	1	146	Tp57577_TGAC_v2_scaf_24700	745	890	42.1	TP57577_TGAC_V2_GENE11061	147	345	Tp57577_TGAC_v2_LG1	24198057	24198255	57.3	notsure	336
i2_LQ_c29227/f2p1/2140	15	1711	Tp57577_TGAC_v2_LG2	4804503	4802807	79.4	notsure	1712	2138	Tp57577_TGAC_v2_scaf_3085	1535	1959	20	notsure	25
i1_HQ_c12531/f3p4/1996	1	1568	Tp57577_TGAC_v2_LG5	8205548	8200626	78.3	TP57577_TGAC_V2_GENE37697	1569	2003	Tp57577_TGAC_v2_scaf_15464	476	43	21.7	notsure	448
i1_HQ_c45945/f2p0/1524	1	893	Tp57577_TGAC_v2_LG1	4241769	4243546	58.5	TP57577_TGAC_V2_GENE10404	894	1527	Tp57577_TGAC_v2_scaf_4777	2232	1028	41.5	TP57577_TGAC_V2_GENE40391	69
i1_LQ_c4769/f1p0/1852	9	219	Tp57577_TGAC_v2_scaf_550	86290	86486	11.3	TP57577_TGAC_V2_GENE9254	220	1863	Tp57577_TGAC_v2_LG1	19115005	19111448	88.2	notsure	83
i3_LQ_c21203/f1p0/3270	1	2576	Tp57577_TGAC_v2_LG5	14716400	14710860	78.6	TP57577_TGAC_V2_GENE1476	2577	3278	Tp57577_TGAC_v2_LG7	21550691	21551395	21.4	TP57577_TGAC_V2_GENE19392	894
i0_HQ_c62179/f4p1/998	1	253	Tp57577_TGAC_v2_scaf_39533	325	73	25.3	TP57577_TGAC_V2_GENE10873	254	999	Tp57577_TGAC_v2_scaf_469	131450	132787	74.7	TP57577_TGAC_V2_GENE14744	236
i2_HQ_c16103/f16p0/2851	1	1782	Tp57577_TGAC_v2_LG3	25697495	25694890	62.5	TP57577_TGAC_V2_GENE13810	1783	2853	Tp57577_TGAC_v2_scaf_4736	2381	1057	37.5	notsure	11158
i1_LQ_c19367/f1p0/1877	1	675	Tp57577_TGAC_v2_scaf_3857	2392	1085	34.8	TP57577_TGAC_V2_GENE11437	676	1942	Tp57577_TGAC_v2_LG3	17963733	17966079	65.2	TP57577_TGAC_V2_GENE21578	150
i0_LQ_c13103/f1p0/554	4	69	Tp57577_TGAC_v2_LG3	8970485	8970420	11.9	TP57577_TGAC_V2_GENE17076	70	556	Tp57577_TGAC_v2_scaf_851	4929	4246	87.6	notsure	170
i3_LQ_c11926/f1p0/3529	1	2781	Tp57577_TGAC_v2_scaf_361	132713	124059	78.4	TP57577_TGAC_V2_GENE17701	2782	3548	Tp57577_TGAC_v2_scaf_2530	1089	2182	21.6	TP57577_TGAC_V2_GENE22123	153
i2_LQ_c72761/f1p1/2268	1	1587	Tp57577_TGAC_v2_scaf_152	399620	404131	69.7	TP57577_TGAC_V2_GENE26039	1588	2276	Tp57577_TGAC_v2_scaf_3821	475	1376	30.3	TP57577_TGAC_V2_GENE13211	324
i1_HQ_c32978/f2p0/1559	1	163	Tp57577_TGAC_v2_LG4	9344511	9344349	10.4	TP57577_TGAC_V2_GENE33051	164	1562	Tp57577_TGAC_v2_LG4	9139797	9144248	89.6	TP57577_TGAC_V2_GENE13720	966
i1_LQ_c61915/f2p0/1247	1	470	Tp57577_TGAC_v2_scaf_6215	1337	1815	37.5	TP57577_TGAC_V2_GENE27551	471	1254	Tp57577_TGAC_v2_LG1	22148228	22149618	62.5	TP57577_TGAC_V2_GENE12008	328
i0_LQ_c95504/f1p1/722	1	495	Tp57577_TGAC_v2_scaf_3083	1116	622	69	TP57577_TGAC_V2_GENE36386	496	717	Tp57577_TGAC_v2_LG7	10112686	10112907	31	notsure	286
i3_LQ_c3258/f1p0/3686	1	2925	Tp57577_TGAC_v2_LG4	13223740	13212536	79.3	notsure	2926	3687	Tp57577_TGAC_v2_scaf_10100	12	773	20.7	TP57577_TGAC_V2_GENE20331	7219
i4_LQ_c8533/f1p0/4044	1	855	Tp57577_TGAC_v2_LG2	17679840	17677263	24.7	notsure	856	3458	Tp57577_TGAC_v2_LG1	6991977	6987341	75.3	TP57577_TGAC_V2_GENE2636	1168
i0_LQ_c100566/f1p3/770	4	229	Tp57577_TGAC_v2_scaf_18490	620	844	29	TP57577_TGAC_V2_GENE3922	230	780	Tp57577_TGAC_v2_scaf_551	97081	96264	70.6	notsure	11
i1_HQ_c50632/f2p0/1597	1	398	Tp57577_TGAC_v2_scaf_37294	521	28	24.9	TP57577_TGAC_V2_GENE33100	399	1598	Tp57577_TGAC_v2_scaf_2287	4609	170	75.1	notsure	183
i0_LQ_c63048/f1p0/699	1	442	Tp57577_TGAC_v2_LG2	13305745	13307398	61.6	TP57577_TGAC_V2_GENE34849	443	717	Tp57577_TGAC_v2_LG2	6975092	6974818	38.4	notsure	374
i0_LQ_c99152/f2p2/769	1	371	Tp57577_TGAC_v2_LG3	4640820	4640029	47.7	TP57577_TGAC_V2_GENE3377	372	778	Tp57577_TGAC_v2_scaf_16151	1239	833	52.3	notsure	942
i3_LQ_c20318/f1p0/3228	1	877	Tp57577_TGAC_v2_LG7	8799944	8800821	27.1	notsure	878	3237	Tp57577_TGAC_v2_LG2	22655806	22658462	72.8	TP57577_TGAC_V2_GENE36788	34513
i0_LQ_c19576/f2p1/581	1	222	Tp57577_TGAC_v2_LG7	11429468	11428754	38.2	TP57577_TGAC_V2_GENE3140	223	581	Tp57577_TGAC_v2_scaf_1727	8066	8561	61.8	TP57577_TGAC_V2_GENE29520	2416
i0_LQ_c103038/f1p0/770	1	385	Tp57577_TGAC_v2_scaf_1780	11825	12311	49.4	TP57577_TGAC_V2_GENE35595	386	779	Tp57577_TGAC_v2_LG1	8719072	8720433	50.6	TP57577_TGAC_V2_GENE8871	495
i1_LQ_c33205/f1p0/1922	1	727	Tp57577_TGAC_v2_scaf_748	106001	106727	37.6	notsure	728	1931	Tp57577_TGAC_v2_scaf_607	43243	50783	62.4	notsure	90
i1_LQ_c67327/f1p1/1895	1	328	Tp57577_TGAC_v2_scaf_7817	1694	1126	17.2	TP57577_TGAC_V2_GENE40719	329	1912	Tp57577_TGAC_v2_LG2	16994081	16996167	82.8	TP57577_TGAC_V2_GENE18122	159
i2_LQ_c13581/f1p0/2267	1	336	Tp57577_TGAC_v2_scaf_26374	106	516	15.5	TP57577_TGAC_V2_GENE15464	337	2163	Tp57577_TGAC_v2_scaf_969	44709	38601	84.5	notsure	67
i2_HQ_c3580/f4p0/2545	1	1479	Tp57577_TGAC_v2_LG1	27469787	27467681	57.9	TP57577_TGAC_V2_GENE30495	1480	2553	Tp57577_TGAC_v2_scaf_3148	56	1129	42.1	TP57577_TGAC_V2_GENE20840	13
i0_HQ_c88315/f2p1/437	1	332	Tp57577_TGAC_v2_scaf_8978	1322	2014	76	TP57577_TGAC_V2_GENE31405	333	437	Tp57577_TGAC_v2_LG6	3816499	3816603	24	notsure	2219
i0_LQ_c40756/f1p2/638	1	578	Tp57577_TGAC_v2_scaf_192	238761	237777	88.4	TP57577_TGAC_V2_GENE32116	579	654	Tp57577_TGAC_v2_scaf_1846	6730	6805	11.6	notsure	81
i0_LQ_c78765/f1p0/774	1	147	Tp57577_TGAC_v2_scaf_17449	149	296	18.8	TP57577_TGAC_V2_GENE40847	148	784	Tp57577_TGAC_v2_scaf_193	161290	162646	81.2	TP57577_TGAC_V2_GENE32455	79
i0_LQ_c8075/f1p1/626	1	234	Tp57577_TGAC_v2_scaf_705	33796	31614	37.1	TP57577_TGAC_V2_GENE31818	235	630	Tp57577_TGAC_v2_LG7	20546069	20544936	62.9	TP57577_TGAC_V2_GENE8663	392
i1_HQ_c76453/f2p0/1029	6	544	Tp57577_TGAC_v2_LG3	5864997	5862206	52.3	TP57577_TGAC_V2_GENE6220	545	1031	Tp57577_TGAC_v2_scaf_16402	927	185	47.2	TP57577_TGAC_V2_GENE23030	87
i3_HQ_c924/f6p0/3838	1	386	Tp57577_TGAC_v2_scaf_4588	588	205	10	notsure	387	3829	Tp57577_TGAC_v2_scaf_812	11314	26103	89.6	TP57577_TGAC_V2_GENE28668	99
i0_LQ_c183752/f1p0/787	1	144	Tp57577_TGAC_v2_scaf_17449	149	296	18.3	TP57577_TGAC_V2_GENE40847	145	787	Tp57577_TGAC_v2_scaf_193	161290	162645	81.7	TP57577_TGAC_V2_GENE32455	207
i5_HQ_c25359/f2p0/5379	2	4495	Tp57577_TGAC_v2_LG2	16983745	16992056	83.6	TP57577_TGAC_V2_GENE18122	4496	5373	Tp57577_TGAC_v2_scaf_7817	2130	1001	16.3	TP57577_TGAC_V2_GENE40719	1666
i0_HQ_c151592/f2p3/583	4	333	Tp57577_TGAC_v2_LG3	13363856	13362605	56.5	TP57577_TGAC_V2_GENE2882	334	584	Tp57577_TGAC_v2_scaf_3341	839	1089	43	TP57577_TGAC_V2_GENE27436	127
i2_LQ_c6083/f1p0/2718	1	2039	Tp57577_TGAC_v2_LG5	14715981	14710860	74.5	TP57577_TGAC_V2_GENE1476	2040	2735	Tp57577_TGAC_v2_LG7	21550691	21551389	25.4	TP57577_TGAC_V2_GENE19392	1531
i0_HQ_c73663/f2p0/572	1	73	Tp57577_TGAC_v2_scaf_1253	1354	1426	12.6	notsure	74	578	Tp57577_TGAC_v2_scaf_666	23682	23184	87.4	notsure	120
i3_LQ_c9260/f1p0/3213	1	458	Tp57577_TGAC_v2_scaf_2675	4548	5005	14.2	TP57577_TGAC_V2_GENE16601	459	3224	Tp57577_TGAC_v2_LG2	19835781	19832950	85.8	notsure	218
i0_LQ_c155584/f1p2/922	1	258	Tp57577_TGAC_v2_scaf_39533	330	73	28	TP57577_TGAC_V2_GENE10873	259	923	Tp57577_TGAC_v2_scaf_469	131450	132706	72	TP57577_TGAC_V2_GENE14744	241
i3_HQ_c469/f26p0/3351	1	2589	Tp57577_TGAC_v2_LG3	6097213	6100417	77.3	TP57577_TGAC_V2_GENE2911	2590	3350	Tp57577_TGAC_v2_scaf_18888	1161	401	22.7	notsure	270
i1_LQ_c13736/f1p0/1663	1	1142	Tp57577_TGAC_v2_scaf_227	113661	111529	68.6	notsure	1143	1665	Tp57577_TGAC_v2_scaf_642	59851	59348	31.4	notsure	8
i0_LQ_c75901/f1p2/666	5	267	Tp57577_TGAC_v2_scaf_6786	1636	1227	39.2	notsure	268	671	Tp57577_TGAC_v2_LG5	6903314	6902081	60.2	notsure	128
i0_LQ_c150883/f1p2/542	1	101	Tp57577_TGAC_v2_LG2	12842211	12841789	18.6	TP57577_TGAC_V2_GENE25136	102	542	Tp57577_TGAC_v2_scaf_14137	1498	255	81.4	TP57577_TGAC_V2_GENE20269	63
i1_LQ_c18270/f1p0/1418	1	1086	Tp57577_TGAC_v2_LG6	2829242	2832047	75.9	TP57577_TGAC_V2_GENE1631	1087	1431	Tp57577_TGAC_v2_scaf_7666	527	870	24.1	TP57577_TGAC_V2_GENE15462	134
i2_LQ_c21102/f1p0/2597	1	345	Tp57577_TGAC_v2_scaf_7078	1231	702	13.2	notsure	346	2614	Tp57577_TGAC_v2_LG6	3693278	3701386	86.8	TP57577_TGAC_V2_GENE6991	643
i4_LQ_c7688/f1p0/5114	2	4105	Tp57577_TGAC_v2_scaf_84	380804	377183	78.8	notsure	4106	5207	Tp57577_TGAC_v2_scaf_11039	1774	675	21.2	notsure	39
i1_HQ_c28634/f2p0/1036	1	636	Tp57577_TGAC_v2_scaf_4698	2694	955	61.2	TP57577_TGAC_V2_GENE15074	637	1040	Tp57577_TGAC_v2_scaf_681	20327	19915	38.8	notsure	27
i1_LQ_c79719/f1p0/1025	1	501	Tp57577_TGAC_v2_scaf_8072	820	69	48.5	TP57577_TGAC_V2_GENE863	502	1033	Tp57577_TGAC_v2_scaf_541	140097	136796	51.5	notsure	710
i1_HQ_c13459/f11p0/1915	1	582	Tp57577_TGAC_v2_scaf_6126	877	289	30.5	TP57577_TGAC_V2_GENE8954	583	1908	Tp57577_TGAC_v2_LG3	22702374	22706637	69.5	TP57577_TGAC_V2_GENE10514	58
i1_LQ_c54256/f1p0/1113	1	456	Tp57577_TGAC_v2_LG7	4378095	4376054	43.9	notsure	457	1039	Tp57577_TGAC_v2_scaf_10506	334	1100	56.1	TP57577_TGAC_V2_GENE3918	16574
i1_LQ_c84644/f1p0/1066	2	415	Tp57577_TGAC_v2_scaf_3735	2615	3116	38.7	TP57577_TGAC_V2_GENE8450	416	1071	Tp57577_TGAC_v2_LG3	19032023	19034751	61.3	TP57577_TGAC_V2_GENE17188	110
i0_LQ_c69381/f1p3/556	1	364	Tp57577_TGAC_v2_scaf_4167	1355	18	65.4	notsure	365	557	Tp57577_TGAC_v2_scaf_3625	549	357	34.6	notsure	14
i1_LQ_c11040/f2p3/1636	1	1350	Tp57577_TGAC_v2_LG5	14366455	14369478	81.4	TP57577_TGAC_V2_GENE13541	1351	1658	Tp57577_TGAC_v2_scaf_1272	19684	19992	18.6	TP57577_TGAC_V2_GENE24651	47
i2_LQ_c36636/f1p0/2512	1	298	Tp57577_TGAC_v2_scaf_802	68500	68796	11.9	TP57577_TGAC_V2_GENE28782	299	2512	Tp57577_TGAC_v2_LG4	17994551	17990221	88.1	notsure	2674
i3_LQ_c12338/f1p0/3992	2	2821	Tp57577_TGAC_v2_scaf_1598	12081	16748	71	TP57577_TGAC_V2_GENE39478	2822	3971	Tp57577_TGAC_v2_scaf_622	102523	103672	29	TP57577_TGAC_V2_GENE34898	321
i0_LQ_c6000/f1p0/773	1	306	Tp57577_TGAC_v2_scaf_10271	1487	1907	39.5	TP57577_TGAC_V2_GENE18791	307	775	Tp57577_TGAC_v2_LG2	23866094	23862867	60.5	TP57577_TGAC_V2_GENE5354	111
i0_LQ_c76376/f1p12/729	4	548	Tp57577_TGAC_v2_scaf_24415	399	937	74.1	TP57577_TGAC_V2_GENE35846	549	735	Tp57577_TGAC_v2_LG6	17709949	17710135	25.4	notsure	48
i0_LQ_c74721/f1p1/918	1	116	Tp57577_TGAC_v2_scaf_1607	7521	7645	12.6	TP57577_TGAC_V2_GENE32977	117	918	Tp57577_TGAC_v2_scaf_582	137406	138207	87.4	TP57577_TGAC_V2_GENE15361	92
i2_LQ_c18463/f1p0/2682	21	2292	Tp57577_TGAC_v2_LG7	13938519	13933953	85.1	notsure	2293	2670	Tp57577_TGAC_v2_scaf_18446	25	402	14.2	notsure	24
i2_LQ_c45362/f1p0/2071	14	260	Tp57577_TGAC_v2_scaf_23484	104	963	11.8	TP57577_TGAC_V2_GENE15250	261	2092	Tp57577_TGAC_v2_scaf_746	22781	18686	87.6	TP57577_TGAC_V2_GENE30251	93
i5_LQ_c10338/f1p1/5324	26	2269	Tp57577_TGAC_v2_LG3	26789536	26791780	41.4	TP57577_TGAC_V2_GENE32257	2270	5419	Tp57577_TGAC_v2_scaf_1286	11306	7103	58.1	notsure	196
i5_LQ_c34934/f1p0/5228	52	946	Tp57577_TGAC_v2_LG6	3677199	3676305	17.1	notsure	947	5221	Tp57577_TGAC_v2_LG3	16713596	16707385	81.9	TP57577_TGAC_V2_GENE25831	137
i0_LQ_c73635/f1p3/756	1	248	Tp57577_TGAC_v2_LG7	25758758	25759136	32.7	TP57577_TGAC_V2_GENE24631	249	758	Tp57577_TGAC_v2_scaf_19890	1	510	67.3	TP57577_TGAC_V2_GENE7094	4966
i1_HQ_c63575/f4p0/1864	1	632	Tp57577_TGAC_v2_scaf_5730	932	1918	33.9	TP57577_TGAC_V2_GENE18952	633	1864	Tp57577_TGAC_v2_LG3	1174936	1171661	66.1	TP57577_TGAC_V2_GENE23444	7
i0_LQ_c3372/f3p1/985	1	116	Tp57577_TGAC_v2_scaf_11890	1284	1403	11.8	notsure	117	986	Tp57577_TGAC_v2_LG2	29015038	29010786	88.2	notsure	468
i2_LQ_c53484/f1p0/2287	1	660	Tp57577_TGAC_v2_scaf_7883	1297	2138	28.7	TP57577_TGAC_V2_GENE40835	661	2300	Tp57577_TGAC_v2_LG1	18356760	18358923	71.2	TP57577_TGAC_V2_GENE38909	14
i3_LQ_c10643/f1p0/3809	3	3270	Tp57577_TGAC_v2_scaf_34	468277	461008	85.6	TP57577_TGAC_V2_GENE4346	3271	3816	Tp57577_TGAC_v2_scaf_19136	54	599	14.3	notsure	90
i2_LQ_c45525/f1p0/2017	1	1511	Tp57577_TGAC_v2_LG7	9418066	9412417	74.8	TP57577_TGAC_V2_GENE12478	1512	2020	Tp57577_TGAC_v2_scaf_673	896	1849	25.2	TP57577_TGAC_V2_GENE35016	213
i1_HQ_c49277/f2p0/1491	1	460	Tp57577_TGAC_v2_LG7	10211268	10211739	30.7	notsure	461	1496	Tp57577_TGAC_v2_scaf_4187	20	1056	69.3	TP57577_TGAC_V2_GENE34393	645
i0_LQ_c20660/f1p3/381	1	284	Tp57577_TGAC_v2_scaf_33027	346	629	74.3	notsure	285	382	Tp57577_TGAC_v2_scaf_4938	1	98	25.7	notsure	550
i5_LQ_c17205/f1p0/5706	1	4934	Tp57577_TGAC_v2_scaf_143	155630	141980	86.5	notsure	4935	5660	Tp57577_TGAC_v2_scaf_3588	897	2140	12.7	TP57577_TGAC_V2_GENE7253	1584
i0_LQ_c39449/f1p3/643	2	337	Tp57577_TGAC_v2_scaf_266	246473	246920	52.3	TP57577_TGAC_V2_GENE16598	338	643	Tp57577_TGAC_v2_scaf_803	4356	4690	47.6	TP57577_TGAC_V2_GENE28805	2932
i0_LQ_c102083/f1p0/893	1	474	Tp57577_TGAC_v2_scaf_17793	183	1278	52.8	notsure	475	898	Tp57577_TGAC_v2_LG6	18418290	18417858	47.2	notsure	400
i2_LQ_c34290/f1p0/2684	1	510	Tp57577_TGAC_v2_scaf_4105	2229	2738	19	TP57577_TGAC_V2_GENE23061	511	2688	Tp57577_TGAC_v2_scaf_247	195681	191592	81	notsure	410
i0_LQ_c160877/f1p6/380	2	276	Tp57577_TGAC_v2_scaf_217	307546	307820	72.4	notsure	277	380	Tp57577_TGAC_v2_LG7	4288663	4288560	27.4	notsure	540
i0_LQ_c30759/f1p3/569	1	83	Tp57577_TGAC_v2_scaf_1324	9118	9200	14.6	notsure	84	569	Tp57577_TGAC_v2_LG3	12090087	12087996	85.4	notsure	162
i0_LQ_c2776/f2p0/660	1	103	Tp57577_TGAC_v2_scaf_8081	1210	1108	15.5	TP57577_TGAC_V2_GENE17560	104	666	Tp57577_TGAC_v2_LG2	22348691	22349331	84.5	TP57577_TGAC_V2_GENE6015	79
i0_LQ_c140632/f1p3/931	1	270	Tp57577_TGAC_v2_scaf_15061	1208	1477	28.9	TP57577_TGAC_V2_GENE304	271	934	Tp57577_TGAC_v2_LG4	28810185	28810820	71.1	TP57577_TGAC_V2_GENE4988	256
i1_LQ_c2583/f2p0/1119	1	581	Tp57577_TGAC_v2_LG1	8955989	8958051	52.8	TP57577_TGAC_V2_GENE28853	582	1101	Tp57577_TGAC_v2_scaf_3053	438	986	47.2	TP57577_TGAC_V2_GENE36140	38
i1_HQ_c2574/f6p0/1291	1	130	Tp57577_TGAC_v2_LG6	16915190	16915319	10	notsure	131	1296	Tp57577_TGAC_v2_scaf_9789	1953	347	90	notsure	592
i3_LQ_c26701/f1p0/3013	1	667	Tp57577_TGAC_v2_LG6	16723894	16723227	22	notsure	668	3027	Tp57577_TGAC_v2_LG4	15961848	15950387	78	notsure	17
i3_HQ_c7580/f2p0/3412	1	685	Tp57577_TGAC_v2_scaf_5528	1313	635	20.1	TP57577_TGAC_V2_GENE27587	686	3413	Tp57577_TGAC_v2_scaf_291	38826	21610	79.9	notsure	1855
i1_LQ_c55110/f1p0/1539	1	511	Tp57577_TGAC_v2_LG1	7473277	7471247	33.2	TP57577_TGAC_V2_GENE21605	512	1540	Tp57577_TGAC_v2_scaf_7941	438	2134	66.8	TP57577_TGAC_V2_GENE39886	417
i3_LQ_c11262/f1p2/3990	1	3484	Tp57577_TGAC_v2_scaf_738	55363	62086	87	TP57577_TGAC_V2_GENE31346	3485	4005	Tp57577_TGAC_v2_scaf_4628	2728	2203	13	notsure	17
i0_LQ_c64270/f1p9/804	1	133	Tp57577_TGAC_v2_LG1	24316905	24317037	16.5	TP57577_TGAC_V2_GENE22093	134	804	Tp57577_TGAC_v2_LG1	24919476	24918806	83.5	notsure	840
i0_LQ_c98063/f1p2/964	1	441	Tp57577_TGAC_v2_LG3	28137481	28139534	45.6	TP57577_TGAC_V2_GENE16697	442	967	Tp57577_TGAC_v2_scaf_23974	947	424	54.4	notsure	762
i0_LQ_c31337/f1p0/355	1	280	Tp57577_TGAC_v2_scaf_17299	1156	802	83.8	TP57577_TGAC_V2_GENE22194	281	334	Tp57577_TGAC_v2_scaf_177	151936	151989	16.2	notsure	1045
i0_LQ_c52035/f1p3/724	2	527	Tp57577_TGAC_v2_LG7	29203070	29200559	72.6	TP57577_TGAC_V2_GENE6567	528	725	Tp57577_TGAC_v2_scaf_26101	57	255	27.3	notsure	1779
i1_HQ_c12458/f2p0/1521	1	1068	Tp57577_TGAC_v2_LG2	22987348	22983640	70	TP57577_TGAC_V2_GENE36761	1069	1524	Tp57577_TGAC_v2_scaf_4252	222	1061	29.9	TP57577_TGAC_V2_GENE28653	612
i1_LQ_c50484/f1p0/1774	1	1331	Tp57577_TGAC_v2_LG3	26577896	26573097	75	TP57577_TGAC_V2_GENE10333	1332	1774	Tp57577_TGAC_v2_scaf_2354	3890	3264	25	TP57577_TGAC_V2_GENE31073	1900
i0_LQ_c40542/f1p2/640	1	110	Tp57577_TGAC_v2_LG2	20156685	20155996	17.1	TP57577_TGAC_V2_GENE38259	111	643	Tp57577_TGAC_v2_scaf_3354	2944	68	82.9	TP57577_TGAC_V2_GENE27448	1080
i0_LQ_c60805/f1p0/790	3	214	Tp57577_TGAC_v2_scaf_17449	152	364	26.8	TP57577_TGAC_V2_GENE40847	215	790	Tp57577_TGAC_v2_scaf_193	161643	162646	72.9	TP57577_TGAC_V2_GENE32455	16
i2_LQ_c38839/f1p0/3039	6	596	Tp57577_TGAC_v2_LG7	5043438	5044245	19.4	notsure	597	3052	Tp57577_TGAC_v2_LG3	13585938	13582901	80.5	notsure	148
i2_LQ_c57262/f1p0/2211	1	793	Tp57577_TGAC_v2_scaf_17181	937	142	35.9	TP57577_TGAC_V2_GENE33062	794	2208	Tp57577_TGAC_v2_scaf_1437	12698	14173	64.1	TP57577_TGAC_V2_GENE36593	1160
i2_LQ_c2125/f1p3/2531	1	2088	Tp57577_TGAC_v2_LG2	22987348	22983640	82.1	TP57577_TGAC_V2_GENE36761	2089	2544	Tp57577_TGAC_v2_scaf_4252	222	1061	17.9	TP57577_TGAC_V2_GENE28653	87
i1_LQ_c23348/f1p0/1957	1	1663	Tp57577_TGAC_v2_LG3	7217255	7212023	83.7	TP57577_TGAC_V2_GENE37363	1664	1986	Tp57577_TGAC_v2_scaf_4595	2430	2108	16.3	TP57577_TGAC_V2_GENE11006	1250
i0_LQ_c106902/f1p2/330	1	43	Tp57577_TGAC_v2_scaf_29333	596	554	13	notsure	44	332	Tp57577_TGAC_v2_scaf_467	9964	9676	87	notsure	10031
i1_LQ_c10767/f1p5/1188	1	924	Tp57577_TGAC_v2_scaf_9298	634	2000	77.7	TP57577_TGAC_V2_GENE7337	925	1188	Tp57577_TGAC_v2_LG4	27742010	27741747	22.2	notsure	1735
i0_LQ_c67612/f1p2/787	1	145	Tp57577_TGAC_v2_scaf_17449	150	296	18.4	TP57577_TGAC_V2_GENE40847	146	787	Tp57577_TGAC_v2_scaf_193	161290	162645	81.6	TP57577_TGAC_V2_GENE32455	1807
i1_LQ_c20722/f1p0/1309	1	1053	Tp57577_TGAC_v2_LG6	5338957	5335027	80.4	TP57577_TGAC_V2_GENE4099	1054	1310	Tp57577_TGAC_v2_scaf_4986	1244	988	19.6	notsure	336
i1_LQ_c11346/f1p0/1407	1	290	Tp57577_TGAC_v2_LG1	27468437	27467726	20.5	TP57577_TGAC_V2_GENE30495	291	1415	Tp57577_TGAC_v2_scaf_3148	11	1134	79.5	TP57577_TGAC_V2_GENE20840	11608
i1_LQ_c56808/f1p0/1800	3	325	Tp57577_TGAC_v2_scaf_1624	8668	9124	17.9	TP57577_TGAC_V2_GENE33038	326	1803	Tp57577_TGAC_v2_scaf_1967	2271	762	81.9	TP57577_TGAC_V2_GENE5174	162
i0_HQ_c4188/f2p0/875	1	278	Tp57577_TGAC_v2_scaf_12371	224	501	31.7	TP57577_TGAC_V2_GENE3235	279	877	Tp57577_TGAC_v2_LG7	24749131	24745392	68.3	TP57577_TGAC_V2_GENE9749	267
i1_LQ_c19945/f3p8/1240	1	842	Tp57577_TGAC_v2_scaf_1053	52114	54481	67.8	TP57577_TGAC_V2_GENE27302	843	1242	Tp57577_TGAC_v2_scaf_5076	2225	1826	32.2	TP57577_TGAC_V2_GENE31415	106
i6_LQ_c7094/f1p0/6571	1	4980	Tp57577_TGAC_v2_scaf_647	121218	129079	72.7	TP57577_TGAC_V2_GENE35698	4981	6852	Tp57577_TGAC_v2_scaf_413	20170	25789	27.3	TP57577_TGAC_V2_GENE13790	1486
i2_LQ_c25382/f1p1/2167	2	475	Tp57577_TGAC_v2_scaf_897	74902	75374	21.8	notsure	476	2176	Tp57577_TGAC_v2_LG6	16775176	16764955	78.2	notsure	13319
i1_HQ_c19582/f3p0/1670	3	286	Tp57577_TGAC_v2_scaf_9494	317	34	17	TP57577_TGAC_V2_GENE27400	287	1671	Tp57577_TGAC_v2_LG7	19966204	19960677	82.9	notsure	503
i1_LQ_c50011/f1p0/1508	1	989	Tp57577_TGAC_v2_LG4	13298816	13302410	62.6	TP57577_TGAC_V2_GENE16832	990	1577	Tp57577_TGAC_v2_scaf_4362	196	1422	37.2	TP57577_TGAC_V2_GENE30967	2043
i5_LQ_c41071/f1p0/5096	1	1411	Tp57577_TGAC_v2_LG3	25160150	25158629	27.6	TP57577_TGAC_V2_GENE6372	1412	5083	Tp57577_TGAC_v2_LG4	10615133	10620895	71.7	TP57577_TGAC_V2_GENE30874	78
i0_HQ_c122995/f3p0/738	1	106	Tp57577_TGAC_v2_scaf_39533	179	73	14.3	TP57577_TGAC_V2_GENE10873	107	741	Tp57577_TGAC_v2_scaf_469	131450	132679	85.7	TP57577_TGAC_V2_GENE14744	383
i1_LQ_c39574/f1p0/1140	1	793	Tp57577_TGAC_v2_scaf_752	73528	71157	69.1	TP57577_TGAC_V2_GENE29953	794	1148	Tp57577_TGAC_v2_scaf_3019	3028	664	30.9	TP57577_TGAC_V2_GENE36181	29
i3_LQ_c21352/f1p0/3145	1	636	Tp57577_TGAC_v2_scaf_15627	1429	208	20.2	notsure	637	3150	Tp57577_TGAC_v2_LG3	10797555	10803724	79.8	TP57577_TGAC_V2_GENE14216	486
i0_LQ_c95039/f1p0/490	1	374	Tp57577_TGAC_v2_scaf_17364	1164	12	76.3	TP57577_TGAC_V2_GENE23368	375	490	Tp57577_TGAC_v2_scaf_366	135403	135514	23.7	notsure	7827
i1_LQ_c86888/f1p0/1033	2	277	Tp57577_TGAC_v2_scaf_39533	323	48	26.6	TP57577_TGAC_V2_GENE10873	278	1037	Tp57577_TGAC_v2_scaf_469	131476	132826	73.3	TP57577_TGAC_V2_GENE14744	465
i1_LQ_c14660/f1p0/1056	1	617	Tp57577_TGAC_v2_LG2	24305186	24307435	56.9	TP57577_TGAC_V2_GENE12685	618	1084	Tp57577_TGAC_v2_scaf_7749	1951	1485	43.1	notsure	2370
i2_LQ_c6154/f1p0/2409	1	588	Tp57577_TGAC_v2_LG1	11179868	11180442	24.4	notsure	589	2408	Tp57577_TGAC_v2_LG6	5583884	5582083	75.6	notsure	92
i1_LQ_c70121/f1p5/1642	3	476	Tp57577_TGAC_v2_scaf_897	74902	75374	28.7	notsure	477	1650	Tp57577_TGAC_v2_LG6	16775176	16765964	71.2	notsure	173
i0_HQ_c153413/f5p5/764	1	255	Tp57577_TGAC_v2_scaf_5330	1188	2220	33.4	TP57577_TGAC_V2_GENE33102	256	764	Tp57577_TGAC_v2_LG6	3488021	3489270	66.6	TP57577_TGAC_V2_GENE6935	81
i5_LQ_c47478/f1p0/5580	12	4500	Tp57577_TGAC_v2_scaf_2709	4934	21	79.4	notsure	4501	5653	Tp57577_TGAC_v2_scaf_489	172963	170306	20.4	notsure	966
i2_LQ_c19908/f1p0/2393	1	1588	Tp57577_TGAC_v2_scaf_152	399619	404131	66.2	TP57577_TGAC_V2_GENE26039	1589	2397	Tp57577_TGAC_v2_scaf_3821	475	1511	33.8	TP57577_TGAC_V2_GENE13211	285
i1_LQ_c56722/f1p0/1753	1	1381	Tp57577_TGAC_v2_LG3	12437963	12442658	78.6	TP57577_TGAC_V2_GENE11806	1382	1756	Tp57577_TGAC_v2_scaf_2304	819	1343	21.4	notsure	114
i0_LQ_c6009/f3p1/656	3	254	Tp57577_TGAC_v2_LG1	1479	1135	38.2	TP57577_TGAC_V2_GENE2499	255	655	Tp57577_TGAC_v2_LG1	643010	643411	60.8	notsure	51
i0_HQ_c20820/f2p2/513	1	174	Tp57577_TGAC_v2_scaf_19528	174	1	33.7	TP57577_TGAC_V2_GENE40850	175	517	Tp57577_TGAC_v2_scaf_15788	1424	1080	66.3	notsure	73
i2_LQ_c50903/f1p8/2730	1	2360	Tp57577_TGAC_v2_LG1	13856776	13851490	84.8	notsure	2361	2782	Tp57577_TGAC_v2_scaf_3199	3448	3025	15.2	notsure	20
i5_LQ_c13150/f1p429/5144	1	4307	Tp57577_TGAC_v2_LG4	7637951	7676792	83.7	TP57577_TGAC_V2_GENE11652	4308	5145	Tp57577_TGAC_v2_scaf_7968	409	1352	16.3	TP57577_TGAC_V2_GENE40244	240
i1_LQ_c73658/f1p0/1992	1	697	Tp57577_TGAC_v2_scaf_2182	5794	4659	34.5	TP57577_TGAC_V2_GENE145	698	2023	Tp57577_TGAC_v2_scaf_307	246618	245293	65.5	TP57577_TGAC_V2_GENE18841	74
i3_LQ_c18686/f1p0/3647	1	3283	Tp57577_TGAC_v2_LG3	5957319	5925881	89.5	notsure	3284	3670	Tp57577_TGAC_v2_LG4	3046785	3047174	10.5	TP57577_TGAC_V2_GENE1317	711
i2_LQ_c26150/f1p0/2704	1	1825	Tp57577_TGAC_v2_scaf_4868	1833	12	66.1	notsure	1826	2761	Tp57577_TGAC_v2_LG3	7434618	7433527	33.9	notsure	344
i0_HQ_c3761/f6p0/721	1	295	Tp57577_TGAC_v2_scaf_10768	1401	1122	40.9	notsure	296	722	Tp57577_TGAC_v2_scaf_266	133408	132982	59.1	TP57577_TGAC_V2_GENE16578	210
i3_LQ_c6168/f1p2/3143	3	513	Tp57577_TGAC_v2_scaf_4105	1562	2072	16.2	TP57577_TGAC_V2_GENE23061	514	3155	Tp57577_TGAC_v2_scaf_247	196347	191794	83.7	TP57577_TGAC_V2_GENE15712	2119
i3_LQ_c19174/f1p0/3951	10	857	Tp57577_TGAC_v2_scaf_1033	18746	17877	21.6	notsure	858	3930	Tp57577_TGAC_v2_scaf_571	132628	129526	78.2	notsure	9543
i1_LQ_c6158/f1p0/1982	1	202	Tp57577_TGAC_v2_scaf_2910	3441	3244	10.2	TP57577_TGAC_V2_GENE39348	203	1980	Tp57577_TGAC_v2_LG6	17693112	17665155	89.8	notsure	103
i3_LQ_c6803/f1p0/3568	1	2896	Tp57577_TGAC_v2_scaf_1742	8932	6020	78	notsure	2897	3711	Tp57577_TGAC_v2_scaf_1539	16047	16866	22	notsure	14
i0_LQ_c5558/f1p3/858	1	429	Tp57577_TGAC_v2_scaf_515	126174	125746	49.9	notsure	430	860	Tp57577_TGAC_v2_LG4	3578431	3578861	50.1	notsure	844
i2_LQ_c34017/f1p0/2424	22	639	Tp57577_TGAC_v2_LG7	14840964	14841581	24.6	TP57577_TGAC_V2_GENE11483	640	2516	Tp57577_TGAC_v2_scaf_1003	48562	46582	74.6	notsure	92
i0_LQ_c10054/f1p2/480	3	153	Tp57577_TGAC_v2_scaf_1233	9181	9331	31.4	TP57577_TGAC_V2_GENE20785	154	480	Tp57577_TGAC_v2_scaf_28067	73	400	68	TP57577_TGAC_V2_GENE203	217
i2_LQ_c59935/f1p0/2067	1	303	Tp57577_TGAC_v2_scaf_4633	2108	2410	13.7	TP57577_TGAC_V2_GENE15476	304	2212	Tp57577_TGAC_v2_scaf_536	38459	40472	86.3	notsure	366
i1_LQ_c23017/f1p0/1568	1	938	Tp57577_TGAC_v2_scaf_3822	2692	341	63.5	notsure	939	1476	Tp57577_TGAC_v2_LG7	2254773	2261957	36.4	TP57577_TGAC_V2_GENE33825	581
i2_HQ_c59527/f2p3/2089	2	1504	Tp57577_TGAC_v2_LG4	7624578	7620170	71.9	TP57577_TGAC_V2_GENE11703	1505	2090	Tp57577_TGAC_v2_scaf_7703	1501	599	28	TP57577_TGAC_V2_GENE10795	4001
i0_LQ_c24725/f1p2/394	1	288	Tp57577_TGAC_v2_LG4	10650392	10650688	72.4	TP57577_TGAC_V2_GENE30876	289	398	Tp57577_TGAC_v2_LG1	18971301	18971192	27.6	notsure	5698
i0_LQ_c8873/f1p0/437	3	143	Tp57577_TGAC_v2_scaf_229	207882	208022	32.4	notsure	144	434	Tp57577_TGAC_v2_LG3	4187666	4187946	66.9	notsure	109
i0_LQ_c66868/f1p0/685	1	465	Tp57577_TGAC_v2_scaf_27841	464	1	67.9	TP57577_TGAC_V2_GENE10805	466	685	Tp57577_TGAC_v2_scaf_17002	1337	1117	32.1	notsure	738
i1_LQ_c53533/f1p0/1259	1	258	Tp57577_TGAC_v2_scaf_1932	7413	6964	20.4	notsure	259	1264	Tp57577_TGAC_v2_LG4	10517983	10516673	79.6	notsure	10
i1_LQ_c54849/f1p0/1079	1	768	Tp57577_TGAC_v2_LG4	18870792	18872394	71.1	TP57577_TGAC_V2_GENE8358	769	1080	Tp57577_TGAC_v2_scaf_13906	355	776	28.9	TP57577_TGAC_V2_GENE39479	873
i3_LQ_c7382/f1p2/3588	1	2692	Tp57577_TGAC_v2_LG6	18248670	18239807	73.9	notsure	2693	3641	Tp57577_TGAC_v2_scaf_5406	1	2095	26.1	TP57577_TGAC_V2_GENE17640	33352
i5_LQ_c17287/f1p0/5497	1	681	Tp57577_TGAC_v2_scaf_198	323121	322428	12.7	notsure	682	5338	Tp57577_TGAC_v2_scaf_2797	4657	1	86.7	notsure	84
i0_LQ_c31049/f1p3/940	1	680	Tp57577_TGAC_v2_LG1	19265022	19265701	73.3	TP57577_TGAC_V2_GENE37776	681	928	Tp57577_TGAC_v2_scaf_23667	427	674	26.7	TP57577_TGAC_V2_GENE34862	558
i1_LQ_c39224/f1p0/1120	1	864	Tp57577_TGAC_v2_scaf_700	98985	102632	76.8	TP57577_TGAC_V2_GENE31783	865	1125	Tp57577_TGAC_v2_scaf_22624	649	389	23.2	notsure	739
i1_LQ_c86969/f1p0/1004	1	170	Tp57577_TGAC_v2_scaf_1617	8767	8922	17.1	TP57577_TGAC_V2_GENE32052	171	994	Tp57577_TGAC_v2_scaf_923	66842	68412	82.7	TP57577_TGAC_V2_GENE25305	924
i2_LQ_c9761/f1p0/2272	1	998	Tp57577_TGAC_v2_scaf_14077	494	1552	43.4	TP57577_TGAC_V2_GENE7715	999	2298	Tp57577_TGAC_v2_scaf_6035	1	1346	56.6	TP57577_TGAC_V2_GENE33049	209
i1_LQ_c52662/f1p0/1369	2	573	Tp57577_TGAC_v2_scaf_33662	9	579	41.8	TP57577_TGAC_V2_GENE33048	574	1367	Tp57577_TGAC_v2_LG2	1061508	1063147	58	TP57577_TGAC_V2_GENE36705	23
i1_LQ_c24440/f1p1/1099	1	314	Tp57577_TGAC_v2_scaf_164	338971	337033	28.5	TP57577_TGAC_V2_GENE25764	315	1101	Tp57577_TGAC_v2_scaf_9294	1987	248	71.5	notsure	29
i1_LQ_c55931/f1p0/1996	3	1553	Tp57577_TGAC_v2_scaf_229	36402	32508	74.8	TP57577_TGAC_V2_GENE17411	1554	2073	Tp57577_TGAC_v2_scaf_4097	1683	192	25.1	notsure	17
i1_LQ_c4282/f1p0/1477	2	399	Tp57577_TGAC_v2_LG3	10780015	10780505	26.6	TP57577_TGAC_V2_GENE14224	400	1499	Tp57577_TGAC_v2_LG2	3498449	3499544	73.4	TP57577_TGAC_V2_GENE33495	72
i0_LQ_c132758/f1p0/382	1	51	Tp57577_TGAC_v2_LG6	2542832	2542882	13.4	TP57577_TGAC_V2_GENE23317	52	382	Tp57577_TGAC_v2_scaf_5987	292	627	86.6	notsure	1699
i1_LQ_c55945/f1p0/1648	1	478	Tp57577_TGAC_v2_LG2	21334711	21335912	29.3	TP57577_TGAC_V2_GENE19751	479	1629	Tp57577_TGAC_v2_scaf_3230	3948	2343	70.7	TP57577_TGAC_V2_GENE18965	70
i1_LQ_c36627/f1p0/1323	1	921	Tp57577_TGAC_v2_scaf_320	104897	103977	69.2	TP57577_TGAC_V2_GENE19786	922	1331	Tp57577_TGAC_v2_scaf_1146	3153	2744	30.8	notsure	58
i2_LQ_c66744/f1p0/2521	3	2140	Tp57577_TGAC_v2_scaf_84	380451	378314	86.9	TP57577_TGAC_V2_GENE3659	2141	2460	Tp57577_TGAC_v2_scaf_11039	1752	1434	13	notsure	156
i1_LQ_c27999/f1p0/1877	1	1280	Tp57577_TGAC_v2_LG3	2489839	2486139	67.8	TP57577_TGAC_V2_GENE12971	1281	1887	Tp57577_TGAC_v2_LG3	45371	42922	32.2	TP57577_TGAC_V2_GENE559	19
i1_LQ_c25704/f1p0/1778	1	957	Tp57577_TGAC_v2_scaf_988	54071	52655	51.7	notsure	958	1850	Tp57577_TGAC_v2_LG7	16233039	16230819	48.2	notsure	1942
i0_HQ_c28482/f2p12/685	5	475	Tp57577_TGAC_v2_LG7	21585382	21585852	68.8	TP57577_TGAC_V2_GENE27416	476	685	Tp57577_TGAC_v2_scaf_1177	15572	15362	30.7	notsure	344
i1_LQ_c49697/f1p0/1390	1	474	Tp57577_TGAC_v2_scaf_9316	1782	479	34.1	TP57577_TGAC_V2_GENE7027	475	1391	Tp57577_TGAC_v2_LG7	24146557	24145641	65.9	notsure	1331
i3_LQ_c22798/f1p0/3613	1	1997	Tp57577_TGAC_v2_scaf_955	21581	19584	55.4	notsure	1998	3605	Tp57577_TGAC_v2_LG6	15072079	15073687	44.6	TP57577_TGAC_V2_GENE3705	513
i1_LQ_c54300/f1p0/1952	1	1619	Tp57577_TGAC_v2_LG4	23859030	23864693	83.2	TP57577_TGAC_V2_GENE38677	1620	1945	Tp57577_TGAC_v2_scaf_2989	3237	3563	16.8	TP57577_TGAC_V2_GENE22889	133
i0_LQ_c151295/f1p0/785	1	129	Tp57577_TGAC_v2_scaf_17449	149	278	16.4	TP57577_TGAC_V2_GENE40847	130	787	Tp57577_TGAC_v2_scaf_193	161273	162645	83.6	TP57577_TGAC_V2_GENE32455	4930
i2_LQ_c72516/f1p0/2516	1	1780	Tp57577_TGAC_v2_scaf_678	31753	36023	67.6	TP57577_TGAC_V2_GENE22406	1781	2632	Tp57577_TGAC_v2_scaf_912	845	3734	32.4	TP57577_TGAC_V2_GENE25947	894
i0_LQ_c22853/f1p1/691	1	140	Tp57577_TGAC_v2_scaf_3735	2889	3116	20.2	TP57577_TGAC_V2_GENE8450	141	692	Tp57577_TGAC_v2_LG3	19032023	19034638	79.8	TP57577_TGAC_V2_GENE17188	803
i1_HQ_c25354/f2p0/1638	1	539	Tp57577_TGAC_v2_LG2	3196864	3197975	32.9	TP57577_TGAC_V2_GENE9188	540	1639	Tp57577_TGAC_v2_scaf_279	252487	248990	67.1	notsure	410
i2_LQ_c7897/f1p0/2165	1	753	Tp57577_TGAC_v2_scaf_2548	2930	5436	34.8	TP57577_TGAC_V2_GENE10958	754	2161	Tp57577_TGAC_v2_scaf_326	215657	220901	65.2	TP57577_TGAC_V2_GENE19777	1609
i1_LQ_c52276/f1p3/1258	1	610	Tp57577_TGAC_v2_scaf_598	105677	101076	46.8	notsure	611	1301	Tp57577_TGAC_v2_LG6	14475062	14475752	53	TP57577_TGAC_V2_GENE4383	122
i0_LQ_c133464/f1p1/442	1	326	Tp57577_TGAC_v2_LG5	13128763	13129088	73.6	notsure	327	443	Tp57577_TGAC_v2_scaf_30150	641	525	26.4	notsure	400
i1_HQ_c4256/f3p0/1975	1	282	Tp57577_TGAC_v2_scaf_14214	1191	1476	14.2	TP57577_TGAC_V2_GENE40	283	1981	Tp57577_TGAC_v2_LG4	13276147	13278271	85.8	TP57577_TGAC_V2_GENE16857	2
i1_LQ_c70278/f1p2/1113	1	332	Tp57577_TGAC_v2_scaf_10479	1326	1675	29.9	TP57577_TGAC_V2_GENE22585	333	1110	Tp57577_TGAC_v2_scaf_1434	23310	22533	70.1	TP57577_TGAC_V2_GENE36604	118
i2_HQ_c17385/f2p0/2754	1	618	Tp57577_TGAC_v2_scaf_2023	7986	8914	22.4	TP57577_TGAC_V2_GENE19959	619	2760	Tp57577_TGAC_v2_scaf_266	76128	69558	77.6	TP57577_TGAC_V2_GENE16584	36
i1_HQ_c1230/f14p0/1253	3	232	Tp57577_TGAC_v2_scaf_2483	4288	5122	18.4	TP57577_TGAC_V2_GENE35594	233	1251	Tp57577_TGAC_v2_LG3	2459972	2461607	81.5	TP57577_TGAC_V2_GENE12736	58
i1_LQ_c37116/f1p0/1364	1	517	Tp57577_TGAC_v2_scaf_1359	1257	632	37.8	TP57577_TGAC_V2_GENE21824	518	1368	Tp57577_TGAC_v2_scaf_1400	3243	381	62.2	notsure	175
i2_LQ_c44489/f1p0/2096	1	1664	Tp57577_TGAC_v2_LG4	19259938	19256406	79.4	notsure	1665	2095	Tp57577_TGAC_v2_scaf_628	9138	8682	20.6	notsure	28
i0_LQ_c106424/f2p3/1016	1	272	Tp57577_TGAC_v2_scaf_15061	1206	1477	26.9	TP57577_TGAC_V2_GENE304	273	1013	Tp57577_TGAC_v2_LG4	28810147	28810827	73.1	TP57577_TGAC_V2_GENE4988	20981
i0_LQ_c130525/f1p0/781	1	147	Tp57577_TGAC_v2_scaf_17449	149	296	18.7	TP57577_TGAC_V2_GENE40847	148	784	Tp57577_TGAC_v2_scaf_193	161290	162640	80.9	TP57577_TGAC_V2_GENE32455	1118
i0_LQ_c38691/f2p1/1026	1	822	Tp57577_TGAC_v2_scaf_7747	1428	636	79.5	notsure	823	1032	Tp57577_TGAC_v2_LG4	23925240	23925031	20.3	notsure	5
i2_HQ_c72409/f2p0/2025	2	211	Tp57577_TGAC_v2_scaf_4193	230	21	10.4	TP57577_TGAC_V2_GENE34416	212	2023	Tp57577_TGAC_v2_LG1	494461	487573	89.6	TP57577_TGAC_V2_GENE2439	39
i1_HQ_c35447/f3p0/1414	7	344	Tp57577_TGAC_v2_LG2	2050648	2050307	24.2	TP57577_TGAC_V2_GENE26199	345	1399	Tp57577_TGAC_v2_scaf_2951	4203	879	75.4	TP57577_TGAC_V2_GENE26959	498
i1_LQ_c12834/f1p0/1991	20	633	Tp57577_TGAC_v2_scaf_4828	1	614	30	TP57577_TGAC_V2_GENE27571	634	2047	Tp57577_TGAC_v2_scaf_930	62377	52417	69	TP57577_TGAC_V2_GENE24700	234
i2_LQ_c6482/f1p0/2856	1	324	Tp57577_TGAC_v2_scaf_39191	486	33	10.7	TP57577_TGAC_V2_GENE27631	325	3014	Tp57577_TGAC_v2_LG4	21602643	21597863	89.3	TP57577_TGAC_V2_GENE24206	61
i1_LQ_c37264/f1p1/1630	1	292	Tp57577_TGAC_v2_scaf_6786	1665	1227	17.9	notsure	293	1634	Tp57577_TGAC_v2_LG5	6904752	6902143	82.1	TP57577_TGAC_V2_GENE35883	35
i0_LQ_c157038/f1p2/788	1	215	Tp57577_TGAC_v2_scaf_17449	149	364	27.2	TP57577_TGAC_V2_GENE40847	216	790	Tp57577_TGAC_v2_scaf_193	161643	162646	72.8	TP57577_TGAC_V2_GENE32455	408
i2_LQ_c22798/f1p0/2521	1	598	Tp57577_TGAC_v2_scaf_4239	691	2953	23.6	TP57577_TGAC_V2_GENE29012	599	2520	Tp57577_TGAC_v2_scaf_858	55569	58953	75.9	TP57577_TGAC_V2_GENE27756	342
i4_LQ_c7344/f1p14/4485	1	3630	Tp57577_TGAC_v2_scaf_84	380806	377183	76.6	notsure	3631	4737	Tp57577_TGAC_v2_scaf_11039	1774	669	23.4	notsure	326
i0_LQ_c107793/f1p4/870	1	247	Tp57577_TGAC_v2_scaf_9794	1544	1790	28.2	TP57577_TGAC_V2_GENE17658	248	875	Tp57577_TGAC_v2_scaf_1189	19801	19174	71.8	notsure	227
i4_LQ_c1657/f1p0/4352	1	3874	Tp57577_TGAC_v2_LG2	14259373	14236317	88.5	notsure	3875	4379	Tp57577_TGAC_v2_scaf_7163	2103	1599	11.5	notsure	622
i0_LQ_c43505/f1p1/771	4	234	Tp57577_TGAC_v2_LG4	11791991	11791698	30	TP57577_TGAC_V2_GENE3479	235	771	Tp57577_TGAC_v2_scaf_394	112454	109863	69.6	TP57577_TGAC_V2_GENE21719	155
i3_LQ_c19916/f1p0/3812	1	387	Tp57577_TGAC_v2_scaf_4588	589	205	10.2	notsure	388	3782	Tp57577_TGAC_v2_scaf_812	11314	26055	89.7	TP57577_TGAC_V2_GENE28668	26
i0_HQ_c121299/f3p0/919	1	253	Tp57577_TGAC_v2_scaf_39533	325	73	27.5	TP57577_TGAC_V2_GENE10873	254	920	Tp57577_TGAC_v2_scaf_469	131450	132709	72.5	TP57577_TGAC_V2_GENE14744	145
i0_LQ_c24954/f1p5/520	1	106	Tp57577_TGAC_v2_scaf_1213	29884	30137	20.3	TP57577_TGAC_V2_GENE20680	107	518	Tp57577_TGAC_v2_scaf_28605	20	435	79.1	notsure	143
i3_LQ_c8285/f1p0/3466	1	560	Tp57577_TGAC_v2_scaf_12173	1151	1712	16	TP57577_TGAC_V2_GENE10381	561	3498	Tp57577_TGAC_v2_LG2	23660881	23664424	84	TP57577_TGAC_V2_GENE5360	1403
i0_LQ_c42308/f1p0/939	2	386	Tp57577_TGAC_v2_scaf_836	91268	89201	41.3	TP57577_TGAC_V2_GENE28988	387	932	Tp57577_TGAC_v2_scaf_20989	1070	213	58.6	notsure	39
i1_LQ_c21646/f1p0/1072	5	743	Tp57577_TGAC_v2_LG3	4641802	4640029	64.3	TP57577_TGAC_V2_GENE3377	744	1150	Tp57577_TGAC_v2_scaf_16151	1239	832	35.4	notsure	275
i1_LQ_c73608/f1p2/1151	1	704	Tp57577_TGAC_v2_LG2	15068860	15066368	61.1	TP57577_TGAC_V2_GENE4361	705	1152	Tp57577_TGAC_v2_scaf_6124	2004	1561	38.9	TP57577_TGAC_V2_GENE8958	84
i0_LQ_c9013/f1p11/335	1	105	Tp57577_TGAC_v2_LG7	21585727	21585831	31.3	TP57577_TGAC_V2_GENE27416	106	335	Tp57577_TGAC_v2_scaf_1177	15593	15364	68.7	notsure	635
i1_LQ_c38097/f1p1/1766	1	1046	Tp57577_TGAC_v2_LG2	8294225	8289438	59.9	TP57577_TGAC_V2_GENE2270	1047	1746	Tp57577_TGAC_v2_scaf_4203	2956	1717	40.1	notsure	2084
i0_LQ_c12706/f1p8/988	1	555	Tp57577_TGAC_v2_scaf_22212	391	945	56.2	TP57577_TGAC_V2_GENE456	556	988	Tp57577_TGAC_v2_LG7	19626509	19626941	43.8	TP57577_TGAC_V2_GENE28539	1876
i2_LQ_c3144/f1p0/2347	4	1830	Tp57577_TGAC_v2_LG2	20292705	20290282	73.9	TP57577_TGAC_V2_GENE2708	1831	2471	Tp57577_TGAC_v2_scaf_10526	1710	806	25.9	notsure	355
i1_HQ_c76549/f2p1/1016	1	883	Tp57577_TGAC_v2_LG2	21108402	21105058	87.9	TP57577_TGAC_V2_GENE9517	884	1004	Tp57577_TGAC_v2_scaf_506	171626	171747	12.1	notsure	50
i2_LQ_c49166/f1p0/2789	3	2374	Tp57577_TGAC_v2_LG7	1333735	1324661	80.5	TP57577_TGAC_V2_GENE37235	2375	2947	Tp57577_TGAC_v2_scaf_11663	1545	973	19.4	notsure	140
i0_HQ_c62731/f2p1/588	1	316	Tp57577_TGAC_v2_scaf_966	42277	42791	53.7	TP57577_TGAC_V2_GENE22737	317	589	Tp57577_TGAC_v2_LG5	2083673	2083397	46.3	notsure	100
i0_HQ_c151891/f2p5/793	1	258	Tp57577_TGAC_v2_scaf_5330	1181	2220	32.5	TP57577_TGAC_V2_GENE33102	259	794	Tp57577_TGAC_v2_LG6	3488021	3489297	67.5	TP57577_TGAC_V2_GENE6935	676
i1_LQ_c67744/f1p0/1260	1	873	Tp57577_TGAC_v2_scaf_5176	980	2542	69.2	TP57577_TGAC_V2_GENE39598	874	1262	Tp57577_TGAC_v2_LG7	7593856	7593411	30.8	notsure	633
i0_LQ_c106738/f1p1/763	1	378	Tp57577_TGAC_v2_scaf_6473	2214	1754	49.1	TP57577_TGAC_V2_GENE20580	379	770	Tp57577_TGAC_v2_LG3	2204647	2204159	50.9	notsure	56
i2_LQ_c33336/f1p0/2538	1	1669	Tp57577_TGAC_v2_LG1	27470703	27467681	65.5	TP57577_TGAC_V2_GENE30495	1670	2550	Tp57577_TGAC_v2_scaf_3148	56	918	34.5	TP57577_TGAC_V2_GENE20840	736
i3_LQ_c22503/f1p0/3145	1	387	Tp57577_TGAC_v2_scaf_7078	1262	691	12.2	notsure	388	3170	Tp57577_TGAC_v2_LG6	3693289	3701411	87.8	TP57577_TGAC_V2_GENE6991	214
i0_LQ_c78303/f1p1/785	1	215	Tp57577_TGAC_v2_scaf_17449	149	364	27.3	TP57577_TGAC_V2_GENE40847	216	788	Tp57577_TGAC_v2_scaf_193	161643	162646	72.7	TP57577_TGAC_V2_GENE32455	270
i2_LQ_c11305/f1p1/2153	1	1451	Tp57577_TGAC_v2_LG4	26933227	26931526	67.4	notsure	1452	2152	Tp57577_TGAC_v2_LG4	18488064	18486876	32.6	notsure	100
i3_LQ_c26326/f1p0/3034	1	342	Tp57577_TGAC_v2_scaf_4588	546	205	11.3	notsure	343	3037	Tp57577_TGAC_v2_scaf_812	11314	25006	88.7	TP57577_TGAC_V2_GENE28668	4
i1_LQ_c7662/f1p0/1661	1	1161	Tp57577_TGAC_v2_LG4	15497387	15493892	69.7	TP57577_TGAC_V2_GENE25433	1162	1664	Tp57577_TGAC_v2_scaf_4306	183	1670	30.2	TP57577_TGAC_V2_GENE31059	24
i3_LQ_c26719/f1p0/3036	2	491	Tp57577_TGAC_v2_scaf_6542	509	19	15.5	notsure	492	3170	Tp57577_TGAC_v2_LG7	9630573	9633230	84.5	TP57577_TGAC_V2_GENE12329	1330
i4_LQ_c6092/f1p0/4830	33	1135	Tp57577_TGAC_v2_scaf_3717	680	3340	22	TP57577_TGAC_V2_GENE8923	1136	5016	Tp57577_TGAC_v2_LG4	24184939	24190800	77.3	TP57577_TGAC_V2_GENE38631	186
i0_LQ_c75408/f2p0/601	1	278	Tp57577_TGAC_v2_scaf_10829	740	463	46.2	TP57577_TGAC_V2_GENE20905	279	602	Tp57577_TGAC_v2_LG2	8139545	8139867	53.8	notsure	1428
i3_LQ_c2325/f2p0/3488	1	2988	Tp57577_TGAC_v2_scaf_1063	25640	34990	85.6	TP57577_TGAC_V2_GENE27384	2989	3476	Tp57577_TGAC_v2_scaf_2808	539	1027	14	TP57577_TGAC_V2_GENE39949	39
i1_LQ_c35100/f1p0/1690	1	1303	Tp57577_TGAC_v2_scaf_1473	10203	12767	74.1	TP57577_TGAC_V2_GENE40309	1304	1749	Tp57577_TGAC_v2_LG1	18849864	18850314	25.4	TP57577_TGAC_V2_GENE13295	46
i1_LQ_c3612/f1p4/1822	1	423	Tp57577_TGAC_v2_scaf_212	255579	257412	23.2	TP57577_TGAC_V2_GENE10684	424	1824	Tp57577_TGAC_v2_scaf_4648	900	2763	76.8	TP57577_TGAC_V2_GENE15427	672
i1_LQ_c57730/f1p0/2018	2	1731	Tp57577_TGAC_v2_scaf_410	136678	134559	85.4	TP57577_TGAC_V2_GENE13900	1732	2014	Tp57577_TGAC_v2_scaf_31405	286	1	14	notsure	59
i1_HQ_c35567/f2p0/1407	1	864	Tp57577_TGAC_v2_LG2	31803369	31801457	61.4	TP57577_TGAC_V2_GENE37898	865	1407	Tp57577_TGAC_v2_scaf_7863	1038	2102	38.6	TP57577_TGAC_V2_GENE40787	97
i4_LQ_c2431/f1p0/4907	17	563	Tp57577_TGAC_v2_scaf_4105	1523	2072	11.2	TP57577_TGAC_V2_GENE23061	564	4899	Tp57577_TGAC_v2_scaf_247	196347	191681	88.5	TP57577_TGAC_V2_GENE15712	8
i0_HQ_c8036/f3p1/691	4	470	Tp57577_TGAC_v2_LG1	4494046	4494596	67.2	TP57577_TGAC_V2_GENE16946	471	694	Tp57577_TGAC_v2_scaf_10474	1609	1386	32.2	notsure	45
i0_LQ_c51657/f1p4/874	1	479	Tp57577_TGAC_v2_LG2	25027941	25029657	54.5	TP57577_TGAC_V2_GENE12546	480	879	Tp57577_TGAC_v2_scaf_8262	1534	1933	45.5	TP57577_TGAC_V2_GENE7463	2965
i1_HQ_c17833/f2p0/1980	1	481	Tp57577_TGAC_v2_LG7	28004877	28006478	24.3	TP57577_TGAC_V2_GENE4236	482	1981	Tp57577_TGAC_v2_scaf_1794	12234	10076	75.7	TP57577_TGAC_V2_GENE35719	58
i2_LQ_c24238/f1p0/2867	1	663	Tp57577_TGAC_v2_scaf_2023	7941	8914	23.1	TP57577_TGAC_V2_GENE19959	664	2875	Tp57577_TGAC_v2_scaf_266	76128	69488	76.9	TP57577_TGAC_V2_GENE16584	2906
i0_LQ_c77331/f2p0/598	7	501	Tp57577_TGAC_v2_scaf_17364	1282	12	85.2	TP57577_TGAC_V2_GENE23368	502	581	Tp57577_TGAC_v2_scaf_366	135403	135482	13.8	notsure	1438
i1_HQ_c42328/f2p0/1510	1	655	Tp57577_TGAC_v2_scaf_5307	1710	2346	43.2	TP57577_TGAC_V2_GENE33092	656	1516	Tp57577_TGAC_v2_LG3	1986985	1982717	56.8	TP57577_TGAC_V2_GENE12828	103
i1_LQ_c26822/f1p1/1322	1	923	Tp57577_TGAC_v2_LG1	20513074	20516417	69.3	TP57577_TGAC_V2_GENE36911	924	1332	Tp57577_TGAC_v2_scaf_2282	6072	5664	30.7	TP57577_TGAC_V2_GENE801	72
i2_LQ_c12479/f1p0/2177	1	248	Tp57577_TGAC_v2_scaf_3433	3239	3486	11.4	notsure	249	2177	Tp57577_TGAC_v2_LG7	29379548	29381466	88.5	TP57577_TGAC_V2_GENE6550	177
i1_LQ_c68878/f1p0/1616	1	943	Tp57577_TGAC_v2_scaf_4682	1647	705	56.4	notsure	944	1669	Tp57577_TGAC_v2_scaf_20473	965	236	43.4	notsure	226
i0_LQ_c130329/f1p24/887	1	476	Tp57577_TGAC_v2_scaf_15747	1038	563	53.2	TP57577_TGAC_V2_GENE17446	477	893	Tp57577_TGAC_v2_scaf_14456	853	437	46.6	notsure	31
i0_HQ_c151036/f3p3/918	1	253	Tp57577_TGAC_v2_scaf_39533	325	73	27.5	TP57577_TGAC_V2_GENE10873	254	919	Tp57577_TGAC_v2_scaf_469	131450	132707	72.5	TP57577_TGAC_V2_GENE14744	1260
i0_HQ_c151369/f28p3/718	1	326	Tp57577_TGAC_v2_LG4	12877081	12877510	45.4	TP57577_TGAC_V2_GENE17693	327	718	Tp57577_TGAC_v2_scaf_6103	31	432	54.6	TP57577_TGAC_V2_GENE9291	15585
i0_LQ_c164862/f1p4/448	1	167	Tp57577_TGAC_v2_scaf_35051	183	17	37.3	TP57577_TGAC_V2_GENE35145	168	448	Tp57577_TGAC_v2_scaf_1035	6289	5316	62.7	TP57577_TGAC_V2_GENE28550	195
i0_LQ_c42907/f1p0/930	1	679	Tp57577_TGAC_v2_LG3	11812642	11813320	72.8	TP57577_TGAC_V2_GENE11947	680	933	Tp57577_TGAC_v2_scaf_10681	1623	1370	27.2	notsure	68
i1_LQ_c76458/f1p0/1041	2	787	Tp57577_TGAC_v2_scaf_7747	1392	636	75.6	TP57577_TGAC_V2_GENE10893	788	1040	Tp57577_TGAC_v2_LG4	23925240	23924988	24.3	notsure	30
i0_HQ_c51331/f2p1/782	1	388	Tp57577_TGAC_v2_scaf_1304	1709	555	49.6	TP57577_TGAC_V2_GENE18009	389	783	Tp57577_TGAC_v2_scaf_16033	744	350	50.4	notsure	66
i2_HQ_c70740/f11p0/2217	1	1619	Tp57577_TGAC_v2_scaf_547	4285	2	73.3	TP57577_TGAC_V2_GENE7627	1620	2208	Tp57577_TGAC_v2_scaf_32248	649	61	26.7	notsure	2
i2_LQ_c42058/f1p0/2655	12	456	Tp57577_TGAC_v2_LG4	23813470	23813025	16.7	TP57577_TGAC_V2_GENE38666	457	2657	Tp57577_TGAC_v2_scaf_565	114413	116893	82.8	TP57577_TGAC_V2_GENE10336	452
i2_LQ_c56981/f1p0/2278	1	300	Tp57577_TGAC_v2_scaf_11860	447	744	13.2	TP57577_TGAC_V2_GENE8947	301	2278	Tp57577_TGAC_v2_scaf_547	28471	21279	86.8	TP57577_TGAC_V2_GENE7618	287
i2_LQ_c18545/f1p0/2965	31	2183	Tp57577_TGAC_v2_scaf_848	38690	40829	70.8	TP57577_TGAC_V2_GENE27885	2184	3043	Tp57577_TGAC_v2_LG1	18280790	18281640	28.3	notsure	5259
i0_LQ_c101431/f1p2/790	1	215	Tp57577_TGAC_v2_scaf_17449	149	364	27.3	TP57577_TGAC_V2_GENE40847	216	785	Tp57577_TGAC_v2_scaf_193	161643	162641	72.4	TP57577_TGAC_V2_GENE32455	41
i0_HQ_c174445/f5p0/617	1	126	Tp57577_TGAC_v2_scaf_23784	639	514	20.4	TP57577_TGAC_V2_GENE23058	127	617	Tp57577_TGAC_v2_scaf_21425	991	501	79.6	notsure	49
i1_LQ_c20006/f1p1/1630	1	559	Tp57577_TGAC_v2_scaf_4914	1112	471	34.9	notsure	560	1604	Tp57577_TGAC_v2_LG2	18421125	18417450	65.1	notsure	688
i0_LQ_c177992/f1p0/786	2	143	Tp57577_TGAC_v2_scaf_17449	151	296	18.1	TP57577_TGAC_V2_GENE40847	144	786	Tp57577_TGAC_v2_scaf_193	161290	162645	81.8	TP57577_TGAC_V2_GENE32455	693
i2_LQ_c35631/f1p0/2354	1	1646	Tp57577_TGAC_v2_scaf_3526	1964	3559	69.8	TP57577_TGAC_V2_GENE7214	1647	2359	Tp57577_TGAC_v2_scaf_1179	14327	15040	30.2	TP57577_TGAC_V2_GENE29503	5671
i3_LQ_c25503/f1p0/3639	1	537	Tp57577_TGAC_v2_LG2	9998657	9999184	14.8	TP57577_TGAC_V2_GENE18811	538	3633	Tp57577_TGAC_v2_scaf_1284	28357	24335	85.2	notsure	90
i3_LQ_c23518/f1p0/3101	1	2138	Tp57577_TGAC_v2_LG6	1774494	1768711	69.1	TP57577_TGAC_V2_GENE9647	2139	3096	Tp57577_TGAC_v2_LG6	4686371	4687936	30.9	TP57577_TGAC_V2_GENE7883	357
i1_LQ_c56615/f1p0/1948	1	1014	Tp57577_TGAC_v2_LG5	8271117	8272131	51.9	TP57577_TGAC_V2_GENE37590	1015	1952	Tp57577_TGAC_v2_scaf_18123	321	1201	48.1	TP57577_TGAC_V2_GENE16	63
i0_LQ_c96612/f1p0/607	3	335	Tp57577_TGAC_v2_LG7	17248144	17248476	55.4	TP57577_TGAC_V2_GENE1888	336	601	Tp57577_TGAC_v2_LG1	17970802	17971066	44.3	TP57577_TGAC_V2_GENE38888	90
i1_LQ_c72016/f1p0/1978	1	287	Tp57577_TGAC_v2_scaf_3848	2887	3173	14.5	notsure	288	1984	Tp57577_TGAC_v2_scaf_324	150306	148614	85.5	notsure	53
i0_HQ_c6285/f2p3/628	1	152	Tp57577_TGAC_v2_LG1	8818866	8819206	24.2	TP57577_TGAC_V2_GENE24926	153	629	Tp57577_TGAC_v2_LG4	9667735	9668952	75.8	TP57577_TGAC_V2_GENE24131	13
i0_LQ_c5857/f1p5/735	6	104	Tp57577_TGAC_v2_scaf_884	36362	36460	13.6	TP57577_TGAC_V2_GENE28213	105	729	Tp57577_TGAC_v2_LG2	31589042	31587046	85.7	notsure	7023
i0_LQ_c104558/f1p0/366	1	142	Tp57577_TGAC_v2_LG5	3541856	3541742	38.5	notsure	143	369	Tp57577_TGAC_v2_LG2	16678674	16678448	61.5	notsure	281
i2_LQ_c12146/f1p0/2559	1	289	Tp57577_TGAC_v2_scaf_18446	314	26	11.3	notsure	290	2558	Tp57577_TGAC_v2_LG7	13933952	13938515	88.7	TP57577_TGAC_V2_GENE25357	1216
i2_LQ_c54675/f1p0/2947	2	330	Tp57577_TGAC_v2_scaf_869	24604	24261	11.1	TP57577_TGAC_V2_GENE28072	331	2955	Tp57577_TGAC_v2_LG7	19137726	19132268	88.8	notsure	1934
i0_LQ_c30873/f1p0/483	3	382	Tp57577_TGAC_v2_LG3	6773263	6776873	78.4	TP57577_TGAC_V2_GENE37393	383	485	Tp57577_TGAC_v2_scaf_1900	158	56	21.2	notsure	82
i0_HQ_c2197/f8p2/991	1	614	Tp57577_TGAC_v2_scaf_469	127944	125762	61.6	TP57577_TGAC_V2_GENE14760	615	997	Tp57577_TGAC_v2_scaf_4956	534	1405	38.4	TP57577_TGAC_V2_GENE39264	314
i0_LQ_c20459/f1p0/718	1	543	Tp57577_TGAC_v2_scaf_7937	619	2135	75.4	TP57577_TGAC_V2_GENE39833	544	720	Tp57577_TGAC_v2_LG4	9914043	9914217	24.6	TP57577_TGAC_V2_GENE31378	310
i0_LQ_c6052/f1p0/446	1	362	Tp57577_TGAC_v2_scaf_17364	1153	12	80.8	TP57577_TGAC_V2_GENE23368	363	448	Tp57577_TGAC_v2_scaf_366	135403	135488	19.2	notsure	42
i2_LQ_c35384/f1p0/2851	1	1561	Tp57577_TGAC_v2_LG6	14232012	14234385	54.7	TP57577_TGAC_V2_GENE31024	1562	2854	Tp57577_TGAC_v2_scaf_3936	3173	1128	45.3	notsure	1653
i2_LQ_c74168/f1p0/2009	4	1224	Tp57577_TGAC_v2_LG3	26505977	26511652	60.7	TP57577_TGAC_V2_GENE10326	1225	2010	Tp57577_TGAC_v2_scaf_4050	2878	1026	39.1	TP57577_TGAC_V2_GENE40812	26802
i5_LQ_c41593/f1p58/5121	1	1632	Tp57577_TGAC_v2_LG3	25160371	25158629	30.6	TP57577_TGAC_V2_GENE6372	1633	5304	Tp57577_TGAC_v2_LG4	10615133	10620895	68.8	TP57577_TGAC_V2_GENE30874	30
i2_LQ_c74251/f1p0/2014	1	1362	Tp57577_TGAC_v2_LG3	2490010	2486139	67.4	TP57577_TGAC_V2_GENE12971	1363	2021	Tp57577_TGAC_v2_LG3	45371	42870	32.6	TP57577_TGAC_V2_GENE559	623
i0_LQ_c49710/f1p0/670	8	94	Tp57577_TGAC_v2_scaf_259	127285	127199	12.9	TP57577_TGAC_V2_GENE16874	95	675	Tp57577_TGAC_v2_LG2	29466426	29465538	86.1	TP57577_TGAC_V2_GENE32629	1917
i0_LQ_c98159/f1p19/413	2	333	Tp57577_TGAC_v2_scaf_22009	342	11	79.8	TP57577_TGAC_V2_GENE7382	334	416	Tp57577_TGAC_v2_scaf_214	300629	300711	20	TP57577_TGAC_V2_GENE10615	486
i2_LQ_c18259/f1p0/2696	1	1010	Tp57577_TGAC_v2_scaf_5641	1123	2474	37.5	TP57577_TGAC_V2_GENE7849	1011	2696	Tp57577_TGAC_v2_LG1	25646461	25650329	62.5	TP57577_TGAC_V2_GENE34360	49
i3_LQ_c14543/f1p0/3042	1	2622	Tp57577_TGAC_v2_scaf_1123	28695	24632	86	notsure	2623	3025	Tp57577_TGAC_v2_scaf_1075	26638	27042	13.2	notsure	112
i3_LQ_c24773/f1p0/3605	1	2771	Tp57577_TGAC_v2_scaf_1503	8360	680	76.8	notsure	2772	3606	Tp57577_TGAC_v2_scaf_565	89416	90357	23.2	notsure	468
i2_LQ_c23100/f1p0/2859	1	1315	Tp57577_TGAC_v2_LG2	12888896	12890577	45.9	TP57577_TGAC_V2_GENE25101	1316	2864	Tp57577_TGAC_v2_scaf_2626	5108	690	54.1	notsure	331
i0_LQ_c20992/f1p19/587	1	463	Tp57577_TGAC_v2_scaf_2036	6449	7942	78.9	TP57577_TGAC_V2_GENE18979	464	587	Tp57577_TGAC_v2_scaf_588	59154	59031	21.1	TP57577_TGAC_V2_GENE15344	8417
i1_LQ_c51038/f1p0/1380	1	857	Tp57577_TGAC_v2_LG7	7299086	7300965	62.1	TP57577_TGAC_V2_GENE3530	858	1380	Tp57577_TGAC_v2_scaf_12847	1068	433	37.9	notsure	668
i2_LQ_c45518/f1p0/2034	1	469	Tp57577_TGAC_v2_scaf_749	67220	65420	22.8	TP57577_TGAC_V2_GENE30393	470	2057	Tp57577_TGAC_v2_scaf_2050	8219	5510	77.2	notsure	2066
i1_LQ_c4141/f1p0/1184	1	803	Tp57577_TGAC_v2_scaf_2040	7802	136	67.8	TP57577_TGAC_V2_GENE19314	804	1184	Tp57577_TGAC_v2_LG2	26312265	26311388	32.2	TP57577_TGAC_V2_GENE37069	2813
i0_LQ_c133678/f1p4/1005	1	691	Tp57577_TGAC_v2_scaf_227	62233	60684	68.8	TP57577_TGAC_V2_GENE17313	692	1005	Tp57577_TGAC_v2_scaf_22178	866	542	31.2	notsure	5120
i5_HQ_c4390/f4p0/5318	1	4578	Tp57577_TGAC_v2_LG4	7637977	7677208	86	TP57577_TGAC_V2_GENE11652	4579	5322	Tp57577_TGAC_v2_scaf_7968	885	1619	14	TP57577_TGAC_V2_GENE40244	186
i0_LQ_c112786/f1p29/1061	3	481	Tp57577_TGAC_v2_scaf_7251	1130	654	45.1	TP57577_TGAC_V2_GENE561	482	1057	Tp57577_TGAC_v2_scaf_186	140420	140995	54.2	TP57577_TGAC_V2_GENE32821	234
i1_LQ_c63372/f1p0/1013	1	255	Tp57577_TGAC_v2_LG6	8783088	8782620	25.1	notsure	256	1008	Tp57577_TGAC_v2_scaf_6673	1878	227	74.3	notsure	80
i1_LQ_c51745/f1p0/1430	1	252	Tp57577_TGAC_v2_scaf_24345	696	438	16.7	notsure	253	1508	Tp57577_TGAC_v2_scaf_204	64555	56409	83.3	notsure	946
i2_LQ_c3825/f1p0/2213	1	1175	Tp57577_TGAC_v2_scaf_3822	2722	139	51.7	notsure	1176	2273	Tp57577_TGAC_v2_LG7	2260833	2261930	48.3	TP57577_TGAC_V2_GENE33844	154
i0_LQ_c28146/f1p0/579	1	214	Tp57577_TGAC_v2_scaf_10768	1319	1122	36.5	notsure	215	585	Tp57577_TGAC_v2_scaf_266	133408	133038	63.3	TP57577_TGAC_V2_GENE16578	719
i0_LQ_c44383/f1p0/350	1	152	Tp57577_TGAC_v2_scaf_857	48933	49084	43.9	notsure	153	346	Tp57577_TGAC_v2_scaf_26984	618	426	56.1	notsure	16731
i3_LQ_c9182/f1p17/3617	13	3068	Tp57577_TGAC_v2_scaf_1651	4320	83	82.6	notsure	3069	3699	Tp57577_TGAC_v2_scaf_1123	24083	22539	17.1	TP57577_TGAC_V2_GENE31135	777
i0_LQ_c7819/f2p0/456	1	400	Tp57577_TGAC_v2_scaf_1835	7889	7310	87.1	TP57577_TGAC_V2_GENE763	401	455	Tp57577_TGAC_v2_LG1	22500264	22500318	12	notsure	100
i0_LQ_c20911/f1p4/833	1	461	Tp57577_TGAC_v2_scaf_1627	11882	11422	55.4	notsure	462	832	Tp57577_TGAC_v2_scaf_5363	1935	2326	44.6	notsure	4930
i2_LQ_c44265/f1p0/2066	2	1732	Tp57577_TGAC_v2_scaf_700	97857	102632	84.1	TP57577_TGAC_V2_GENE31783	1733	2059	Tp57577_TGAC_v2_scaf_22624	649	314	15.9	notsure	289
i2_LQ_c8112/f2p0/2318	1	686	Tp57577_TGAC_v2_scaf_3346	2585	898	29.2	TP57577_TGAC_V2_GENE27203	687	2346	Tp57577_TGAC_v2_LG2	17213571	17205512	70.6	TP57577_TGAC_V2_GENE17252	17
i0_LQ_c6526/f1p0/750	1	590	Tp57577_TGAC_v2_scaf_13764	358	949	77.7	TP57577_TGAC_V2_GENE40802	591	759	Tp57577_TGAC_v2_scaf_18678	1133	965	22.3	notsure	13
i0_LQ_c137015/f1p1/985	1	489	Tp57577_TGAC_v2_scaf_6715	579	1070	49.9	notsure	490	972	Tp57577_TGAC_v2_LG3	23550474	23549984	49.3	notsure	3
i0_LQ_c105648/f1p33/922	1	483	Tp57577_TGAC_v2_scaf_7251	1134	654	52.4	TP57577_TGAC_V2_GENE561	484	922	Tp57577_TGAC_v2_scaf_186	140420	140858	47.6	TP57577_TGAC_V2_GENE32821	138
i2_LQ_c74445/f1p0/2007	1	562	Tp57577_TGAC_v2_scaf_27869	769	208	27.8	notsure	563	2019	Tp57577_TGAC_v2_LG6	20346163	20344585	72.2	notsure	176
i0_LQ_c26626/f1p0/948	5	180	Tp57577_TGAC_v2_LG6	15273581	15273401	18.9	TP57577_TGAC_V2_GENE30359	181	929	Tp57577_TGAC_v2_LG1	4348664	4347720	80.6	TP57577_TGAC_V2_GENE10424	278
i2_LQ_c33577/f1p0/3043	1	1987	Tp57577_TGAC_v2_scaf_402	214785	212535	65.4	notsure	1988	3038	Tp57577_TGAC_v2_scaf_7139	1265	2112	34.6	TP57577_TGAC_V2_GENE20407	1912
i1_HQ_c17966/f9p0/1536	10	589	Tp57577_TGAC_v2_scaf_4121	3077	732	37.8	TP57577_TGAC_V2_GENE23230	590	1536	Tp57577_TGAC_v2_LG3	21685651	21689328	61.7	TP57577_TGAC_V2_GENE16116	229
i0_HQ_c8250/f8p5/801	1	446	Tp57577_TGAC_v2_scaf_2352	4430	5727	55.7	TP57577_TGAC_V2_GENE33023	447	801	Tp57577_TGAC_v2_LG3	17244967	17245321	44.3	notsure	262
i0_HQ_c88589/f4p0/336	1	149	Tp57577_TGAC_v2_LG7	1680415	1680267	44	TP57577_TGAC_V2_GENE37172	150	339	Tp57577_TGAC_v2_LG5	8053204	8053393	56	TP57577_TGAC_V2_GENE14813	308
i1_HQ_c20830/f2p0/1788	1	1330	Tp57577_TGAC_v2_LG2	15069981	15066368	74.3	TP57577_TGAC_V2_GENE4361	1331	1784	Tp57577_TGAC_v2_scaf_6124	2004	1560	25.4	TP57577_TGAC_V2_GENE8958	221
i2_LQ_c41363/f1p0/2546	9	320	Tp57577_TGAC_v2_scaf_32760	325	17	11.9	notsure	321	2611	Tp57577_TGAC_v2_scaf_969	18533	21327	87.7	TP57577_TGAC_V2_GENE22808	7018
i0_LQ_c7804/f1p162/577	1	82	Tp57577_TGAC_v2_scaf_14819	82	1	14.2	TP57577_TGAC_V2_GENE39391	83	575	Tp57577_TGAC_v2_scaf_13855	1004	516	85.3	notsure	17
i3_LQ_c11367/f1p0/3497	7	2404	Tp57577_TGAC_v2_scaf_495	57051	65651	66.5	TP57577_TGAC_V2_GENE30627	2405	3606	Tp57577_TGAC_v2_scaf_2470	5641	2897	33.3	notsure	336
i1_LQ_c19260/f2p0/1156	1	272	Tp57577_TGAC_v2_scaf_1722	2896	3167	23.5	TP57577_TGAC_V2_GENE29515	273	1159	Tp57577_TGAC_v2_scaf_916	74898	76512	76.5	TP57577_TGAC_V2_GENE25991	590
i0_LQ_c42465/f1p1/860	1	274	Tp57577_TGAC_v2_scaf_10328	1569	1291	31.1	notsure	275	882	Tp57577_TGAC_v2_scaf_1826	6693	4613	68.9	notsure	190
i1_LQ_c36375/f1p0/1938	1	713	Tp57577_TGAC_v2_scaf_3752	2283	98	35.3	TP57577_TGAC_V2_GENE8115	714	2017	Tp57577_TGAC_v2_LG3	21492831	21499010	64.6	TP57577_TGAC_V2_GENE16103	2288
i2_LQ_c32817/f1p0/2859	1	746	Tp57577_TGAC_v2_scaf_650	92753	93594	26.2	TP57577_TGAC_V2_GENE35456	747	2843	Tp57577_TGAC_v2_scaf_1044	55078	57337	73.8	notsure	1784
i1_LQ_c53935/f1p0/1538	1	328	Tp57577_TGAC_v2_scaf_10416	673	1000	20.4	notsure	329	1609	Tp57577_TGAC_v2_LG6	3426239	3430255	79.6	TP57577_TGAC_V2_GENE31503	628
i2_LQ_c40818/f2p0/2158	1	1926	Tp57577_TGAC_v2_scaf_196	126385	131091	88.3	TP57577_TGAC_V2_GENE32399	1927	2180	Tp57577_TGAC_v2_scaf_9521	433	180	11.7	notsure	291
i3_HQ_c2171/f2p0/3287	1	371	Tp57577_TGAC_v2_scaf_7144	1450	1080	11.3	TP57577_TGAC_V2_GENE20345	372	3289	Tp57577_TGAC_v2_LG3	29396466	29406883	88.7	TP57577_TGAC_V2_GENE12253	31
i0_LQ_c31413/f1p0/671	1	147	Tp57577_TGAC_v2_scaf_17449	149	296	21.7	TP57577_TGAC_V2_GENE40847	148	677	Tp57577_TGAC_v2_scaf_193	161290	162534	78.3	TP57577_TGAC_V2_GENE32455	236
i0_LQ_c138198/f1p1/752	2	150	Tp57577_TGAC_v2_scaf_17449	186	335	19.8	TP57577_TGAC_V2_GENE40847	151	753	Tp57577_TGAC_v2_scaf_193	161330	162645	80.1	TP57577_TGAC_V2_GENE32455	156
i2_HQ_c1833/f4p0/2673	14	285	Tp57577_TGAC_v2_LG7	11566501	11566743	10.1	TP57577_TGAC_V2_GENE3157	286	2684	Tp57577_TGAC_v2_LG7	2543186	2552102	89.4	TP57577_TGAC_V2_GENE38482	244
i1_HQ_c27135/f2p0/1186	1	980	Tp57577_TGAC_v2_scaf_5999	2065	12	82.6	TP57577_TGAC_V2_GENE7490	981	1186	Tp57577_TGAC_v2_LG2	11794285	11794093	17.4	notsure	469
i0_HQ_c38983/f5p0/914	1	99	Tp57577_TGAC_v2_scaf_6828	1860	1958	10.8	notsure	100	914	Tp57577_TGAC_v2_LG2	5726339	5723398	89.2	TP57577_TGAC_V2_GENE33656	394
i0_LQ_c117164/f1p0/787	1	213	Tp57577_TGAC_v2_scaf_17449	151	364	27	TP57577_TGAC_V2_GENE40847	214	788	Tp57577_TGAC_v2_scaf_193	161643	162645	73	TP57577_TGAC_V2_GENE32455	496
i1_HQ_c17559/f4p0/1987	1	1779	Tp57577_TGAC_v2_scaf_933	26951	20262	89.5	notsure	1780	1988	Tp57577_TGAC_v2_scaf_8717	1867	1659	10.5	notsure	3762
i1_LQ_c70340/f1p0/1958	1	1741	Tp57577_TGAC_v2_LG1	23306435	23314084	88.4	TP57577_TGAC_V2_GENE15668	1742	1970	Tp57577_TGAC_v2_scaf_30107	288	516	11.6	TP57577_TGAC_V2_GENE18918	981
i3_LQ_c2500/f1p0/3822	1	2642	Tp57577_TGAC_v2_scaf_2709	3648	12	69	TP57577_TGAC_V2_GENE29299	2643	3829	Tp57577_TGAC_v2_scaf_489	172954	170263	31	notsure	211
i4_LQ_c7051/f1p0/4197	8	3880	Tp57577_TGAC_v2_scaf_602	79152	71484	89.4	TP57577_TGAC_V2_GENE34709	3881	4333	Tp57577_TGAC_v2_scaf_8307	180	726	10.5	TP57577_TGAC_V2_GENE11445	161
i1_LQ_c7987/f1p609/1447	1	1053	Tp57577_TGAC_v2_LG5	6368073	6367021	72.6	TP57577_TGAC_V2_GENE18712	1054	1451	Tp57577_TGAC_v2_scaf_1217	34011	33614	27.4	TP57577_TGAC_V2_GENE20669	58
i2_LQ_c23877/f1p3/2998	1	2214	Tp57577_TGAC_v2_LG5	14716155	14710860	73.5	TP57577_TGAC_V2_GENE1476	2215	3013	Tp57577_TGAC_v2_LG7	21550691	21551497	26.5	TP57577_TGAC_V2_GENE19392	144
i2_HQ_c6223/f2p7/2665	1	2217	Tp57577_TGAC_v2_scaf_856	15999	18667	83.1	TP57577_TGAC_V2_GENE27680	2218	2667	Tp57577_TGAC_v2_scaf_7349	1246	1695	16.9	TP57577_TGAC_V2_GENE220	430
i1_HQ_c81424/f21p0/1493	1	542	Tp57577_TGAC_v2_LG1	7473410	7472756	36.2	TP57577_TGAC_V2_GENE21605	543	1496	Tp57577_TGAC_v2_scaf_7941	333	1954	63.8	TP57577_TGAC_V2_GENE39886	1277
i0_LQ_c4095/f1p1/763	1	562	Tp57577_TGAC_v2_scaf_10328	1558	69	73.7	notsure	563	763	Tp57577_TGAC_v2_scaf_11440	1270	1070	26.3	notsure	89
i1_HQ_c2029/f9p2/1656	9	928	Tp57577_TGAC_v2_LG3	17465785	17463389	55.9	notsure	929	1647	Tp57577_TGAC_v2_scaf_8011	253	971	43.7	TP57577_TGAC_V2_GENE974	1910
i0_HQ_c123892/f3p1/573	1	61	Tp57577_TGAC_v2_scaf_5799	2007	2067	10.6	TP57577_TGAC_V2_GENE20499	62	574	Tp57577_TGAC_v2_LG4	2628149	2627274	89.4	notsure	1264
i2_LQ_c11077/f1p0/2133	1	756	Tp57577_TGAC_v2_scaf_2745	2377	3967	34	TP57577_TGAC_V2_GENE40039	757	2224	Tp57577_TGAC_v2_LG2	30425277	30429274	66	TP57577_TGAC_V2_GENE6650	245
i1_HQ_c7348/f2p0/1842	1	1391	Tp57577_TGAC_v2_LG5	1904659	1900457	75.5	TP57577_TGAC_V2_GENE13840	1392	1843	Tp57577_TGAC_v2_scaf_37893	73	524	24.5	TP57577_TGAC_V2_GENE36312	251
i0_LQ_c94911/f1p1/834	1	529	Tp57577_TGAC_v2_LG2	23308910	23307656	63.1	TP57577_TGAC_V2_GENE36845	530	839	Tp57577_TGAC_v2_LG2	28980948	28981257	36.9	TP57577_TGAC_V2_GENE25926	106
i1_LQ_c23934/f1p0/1359	1	213	Tp57577_TGAC_v2_scaf_14677	269	56	15.7	notsure	214	1361	Tp57577_TGAC_v2_LG7	11536386	11539228	84.3	TP57577_TGAC_V2_GENE3160	825
i0_LQ_c43477/f1p1/972	1	319	Tp57577_TGAC_v2_scaf_7887	1853	522	32.8	TP57577_TGAC_V2_GENE40839	320	972	Tp57577_TGAC_v2_scaf_10580	1863	805	67.2	notsure	127
i0_LQ_c131830/f1p5/738	3	566	Tp57577_TGAC_v2_LG7	24443926	24437806	77.7	notsure	567	726	Tp57577_TGAC_v2_LG3	8428468	8428238	22	TP57577_TGAC_V2_GENE15836	287
i3_LQ_c9766/f1p1/3703	3	1739	Tp57577_TGAC_v2_LG6	22441961	22438673	46.7	TP57577_TGAC_V2_GENE9706	1740	3716	Tp57577_TGAC_v2_LG2	28472648	28464158	53.2	notsure	99
i0_LQ_c39776/f1p8/633	4	540	Tp57577_TGAC_v2_LG4	901525	900721	85	TP57577_TGAC_V2_GENE1162	541	632	Tp57577_TGAC_v2_LG1	14506889	14506798	14.6	notsure	1532
i2_LQ_c61403/f1p0/2317	1	538	Tp57577_TGAC_v2_scaf_2358	1187	646	22.9	TP57577_TGAC_V2_GENE31089	539	2352	Tp57577_TGAC_v2_scaf_1030	34861	37344	77.1	TP57577_TGAC_V2_GENE28564	307
i2_LQ_c3267/f1p1/2482	1	2261	Tp57577_TGAC_v2_scaf_1116	26756	29042	88.4	TP57577_TGAC_V2_GENE31045	2262	2547	Tp57577_TGAC_v2_scaf_475	58423	58139	11.2	notsure	24
i0_LQ_c7418/f1p0/445	1	366	Tp57577_TGAC_v2_scaf_17364	1151	12	82.1	TP57577_TGAC_V2_GENE23368	367	446	Tp57577_TGAC_v2_scaf_366	135403	135482	17.9	notsure	162
i2_LQ_c45304/f1p0/2086	4	1025	Tp57577_TGAC_v2_LG3	4928512	4930175	57.1	TP57577_TGAC_V2_GENE24351	1026	1787	Tp57577_TGAC_v2_scaf_6024	2379	851	42.6	notsure	54
i3_LQ_c10113/f1p0/3100	1	888	Tp57577_TGAC_v2_LG6	3677192	3676305	28.6	notsure	889	3102	Tp57577_TGAC_v2_LG3	16713596	16707506	71.4	TP57577_TGAC_V2_GENE25831	43
i0_HQ_c25804/f3p1/852	1	97	Tp57577_TGAC_v2_scaf_12293	457	361	11.3	notsure	98	858	Tp57577_TGAC_v2_LG2	29015012	29010855	88.7	notsure	575
i1_LQ_c23432/f1p3/1549	1	509	Tp57577_TGAC_v2_LG3	25473363	25474892	32.9	TP57577_TGAC_V2_GENE6310	510	1547	Tp57577_TGAC_v2_LG2	14361544	14362591	67	TP57577_TGAC_V2_GENE26742	4
i0_LQ_c94969/f1p0/601	1	291	Tp57577_TGAC_v2_scaf_585	96163	95078	48.4	TP57577_TGAC_V2_GENE15277	292	601	Tp57577_TGAC_v2_scaf_5473	52	1381	51.6	TP57577_TGAC_V2_GENE18932	54
i1_LQ_c13229/f1p0/1544	1	272	Tp57577_TGAC_v2_scaf_198	261974	264312	17.6	notsure	273	1545	Tp57577_TGAC_v2_LG7	22282375	22280655	82.4	TP57577_TGAC_V2_GENE25000	206
i2_LQ_c12955/f1p0/2312	1	297	Tp57577_TGAC_v2_scaf_10568	1691	1395	12.8	notsure	298	2303	Tp57577_TGAC_v2_LG7	25689925	25693284	86.7	TP57577_TGAC_V2_GENE6858	148
i2_LQ_c34769/f1p0/2326	1	1906	Tp57577_TGAC_v2_LG6	20948346	20941838	81.8	TP57577_TGAC_V2_GENE33570	1907	2329	Tp57577_TGAC_v2_scaf_1587	2631	3053	18.2	TP57577_TGAC_V2_GENE39558	12
i1_LQ_c49567/f1p0/1707	1	798	Tp57577_TGAC_v2_scaf_2675	4209	5005	46.5	TP57577_TGAC_V2_GENE16601	799	1717	Tp57577_TGAC_v2_LG2	19835781	19832977	53.5	notsure	409
i1_LQ_c43969/f1p0/1062	1	796	Tp57577_TGAC_v2_scaf_3910	1466	2363	77.3	notsure	797	1027	Tp57577_TGAC_v2_scaf_822	1505	1274	22.4	notsure	34
i5_LQ_c34265/f1p0/5985	1	3880	Tp57577_TGAC_v2_scaf_1888	2117	10517	67	TP57577_TGAC_V2_GENE712	3881	5788	Tp57577_TGAC_v2_scaf_1463	16882	13457	33	TP57577_TGAC_V2_GENE40261	109
i3_HQ_c27959/f16p0/3338	16	561	Tp57577_TGAC_v2_scaf_4105	1523	2072	16.4	TP57577_TGAC_V2_GENE23061	562	3336	Tp57577_TGAC_v2_scaf_247	196347	191661	83.2	TP57577_TGAC_V2_GENE15712	144
i3_LQ_c25468/f1p4/3804	1	3178	Tp57577_TGAC_v2_LG3	18752024	18747086	83.5	notsure	3179	3801	Tp57577_TGAC_v2_scaf_4431	55	1010	16.4	TP57577_TGAC_V2_GENE35147	230
i1_LQ_c53107/f1p0/1812	6	1004	Tp57577_TGAC_v2_LG5	8822751	8829946	54.3	TP57577_TGAC_V2_GENE37596	1005	1836	Tp57577_TGAC_v2_scaf_5849	636	1467	45.2	TP57577_TGAC_V2_GENE7346	1110
i0_LQ_c104845/f1p1/805	1	185	Tp57577_TGAC_v2_LG4	693185	693369	22.9	notsure	186	807	Tp57577_TGAC_v2_scaf_1138	22070	24963	77.1	TP57577_TGAC_V2_GENE31176	205
i1_LQ_c36408/f1p0/1536	1	985	Tp57577_TGAC_v2_scaf_3343	1882	2	64.1	TP57577_TGAC_V2_GENE27204	986	1537	Tp57577_TGAC_v2_LG3	4002324	4003133	35.9	TP57577_TGAC_V2_GENE2227	729
i0_LQ_c104159/f1p1/787	1	147	Tp57577_TGAC_v2_scaf_2403	2671	2817	18.5	TP57577_TGAC_V2_GENE32973	148	793	Tp57577_TGAC_v2_LG2	20526820	20528559	81.5	TP57577_TGAC_V2_GENE2691	4014
i0_LQ_c153812/f1p0/428	1	346	Tp57577_TGAC_v2_scaf_17364	1132	12	80.1	TP57577_TGAC_V2_GENE23368	347	432	Tp57577_TGAC_v2_scaf_366	135403	135488	19.9	notsure	541
i0_HQ_c41702/f2p28/586	1	261	Tp57577_TGAC_v2_scaf_15747	823	563	44.5	TP57577_TGAC_V2_GENE17446	262	586	Tp57577_TGAC_v2_scaf_14456	853	506	55.5	notsure	87
i0_LQ_c50014/f1p4/988	1	755	Tp57577_TGAC_v2_LG7	21044805	21045645	78.4	notsure	756	962	Tp57577_TGAC_v2_scaf_34015	186	392	21.5	notsure	667
i2_LQ_c61343/f1p0/2523	4	318	Tp57577_TGAC_v2_scaf_2781	581	266	12.6	notsure	319	2497	Tp57577_TGAC_v2_LG3	8482991	8486316	87.3	TP57577_TGAC_V2_GENE15844	336
i0_HQ_c1976/f3p1/767	1	346	Tp57577_TGAC_v2_LG3	12964031	12963686	45.5	TP57577_TGAC_V2_GENE1710	347	760	Tp57577_TGAC_v2_scaf_27466	50	467	54.5	TP57577_TGAC_V2_GENE27019	68
i1_LQ_c27511/f1p0/1224	1	170	Tp57577_TGAC_v2_scaf_3870	279	101	13.9	notsure	171	1224	Tp57577_TGAC_v2_LG7	8139367	8135041	86.1	TP57577_TGAC_V2_GENE39017	383
i3_LQ_c28656/f1p1/3041	1	349	Tp57577_TGAC_v2_scaf_4588	553	205	11.5	notsure	350	3046	Tp57577_TGAC_v2_scaf_812	11314	25008	88.5	TP57577_TGAC_V2_GENE28668	184
i0_LQ_c49898/f1p0/996	1	759	Tp57577_TGAC_v2_LG1	10706775	10709941	75.2	TP57577_TGAC_V2_GENE33985	760	1009	Tp57577_TGAC_v2_scaf_19253	33	282	24.8	notsure	41
i1_HQ_c81697/f3p0/1012	1	500	Tp57577_TGAC_v2_scaf_1877	3184	4807	49.4	TP57577_TGAC_V2_GENE694	501	1013	Tp57577_TGAC_v2_scaf_28301	94	606	50.6	TP57577_TGAC_V2_GENE3950	2443
i0_LQ_c105349/f1p1/451	1	341	Tp57577_TGAC_v2_LG2	12358931	12360912	74.3	notsure	342	459	Tp57577_TGAC_v2_scaf_36371	414	531	25.7	notsure	116
i0_HQ_c121521/f5p104/659	1	563	Tp57577_TGAC_v2_scaf_1347	26229	25686	85.3	TP57577_TGAC_V2_GENE18511	564	660	Tp57577_TGAC_v2_scaf_10650	748	844	14.7	notsure	512
i2_HQ_c64196/f5p0/2745	1	1556	Tp57577_TGAC_v2_scaf_495	61035	65651	56.7	TP57577_TGAC_V2_GENE30627	1557	2745	Tp57577_TGAC_v2_scaf_2470	5641	2910	43.3	notsure	239
i0_LQ_c87852/f4p12/616	1	126	Tp57577_TGAC_v2_scaf_23784	639	514	20.4	TP57577_TGAC_V2_GENE23058	127	618	Tp57577_TGAC_v2_scaf_21425	991	500	79.5	notsure	4
i1_LQ_c14116/f1p0/1817	15	901	Tp57577_TGAC_v2_LG1	24316147	24317037	48	TP57577_TGAC_V2_GENE22093	902	1848	Tp57577_TGAC_v2_LG1	24919476	24918530	51.2	notsure	48
i1_HQ_c26782/f2p0/1887	1	290	Tp57577_TGAC_v2_LG4	28719476	28720503	15.3	TP57577_TGAC_V2_GENE4956	291	1892	Tp57577_TGAC_v2_scaf_747	9380	7681	84.7	notsure	56
i1_HQ_c1064/f25p0/1861	17	903	Tp57577_TGAC_v2_LG1	24316147	24317037	47.6	TP57577_TGAC_V2_GENE22093	904	1862	Tp57577_TGAC_v2_LG1	24919476	24918518	51.5	notsure	82
i0_LQ_c146144/f1p0/786	1	147	Tp57577_TGAC_v2_scaf_17449	149	296	18.6	TP57577_TGAC_V2_GENE40847	148	789	Tp57577_TGAC_v2_scaf_193	161290	162645	81.4	TP57577_TGAC_V2_GENE32455	40
i1_LQ_c67366/f1p2/1564	1	1199	Tp57577_TGAC_v2_LG3	4604044	4605317	76.7	TP57577_TGAC_V2_GENE3387	1200	1564	Tp57577_TGAC_v2_scaf_32534	528	166	23.3	notsure	56
i3_LQ_c4055/f1p2/3125	1	2707	Tp57577_TGAC_v2_scaf_1123	28669	24632	86.3	notsure	2708	3110	Tp57577_TGAC_v2_scaf_1075	26638	27042	12.9	notsure	137
i2_LQ_c50387/f1p0/2122	1	275	Tp57577_TGAC_v2_scaf_1145	2556	2836	12.9	TP57577_TGAC_V2_GENE31395	276	2126	Tp57577_TGAC_v2_LG2	15139835	15132435	87.1	TP57577_TGAC_V2_GENE4445	299
i1_LQ_c49168/f2p0/1271	5	724	Tp57577_TGAC_v2_scaf_6823	1526	2246	55.8	TP57577_TGAC_V2_GENE40735	725	1291	Tp57577_TGAC_v2_scaf_3869	1434	2579	43.9	TP57577_TGAC_V2_GENE11449	150
i3_LQ_c6443/f1p0/3440	2	2119	Tp57577_TGAC_v2_LG6	1774466	1768711	61.4	TP57577_TGAC_V2_GENE9647	2120	3450	Tp57577_TGAC_v2_LG6	4686371	4688310	38.6	TP57577_TGAC_V2_GENE7883	72
i1_HQ_c52254/f2p0/1474	1	1030	Tp57577_TGAC_v2_scaf_1291	30400	33209	69.3	TP57577_TGAC_V2_GENE25772	1031	1486	Tp57577_TGAC_v2_scaf_482	123716	124171	30.7	TP57577_TGAC_V2_GENE29826	268
i0_LQ_c4796/f1p3/352	1	268	Tp57577_TGAC_v2_LG1	8168032	8168299	75.9	TP57577_TGAC_V2_GENE26976	269	353	Tp57577_TGAC_v2_LG5	10717846	10717930	24.1	TP57577_TGAC_V2_GENE22241	307
i2_LQ_c12118/f1p0/2331	1	2052	Tp57577_TGAC_v2_LG3	4603192	4605317	88.1	TP57577_TGAC_V2_GENE3387	2053	2328	Tp57577_TGAC_v2_scaf_32534	528	255	11.9	notsure	248
i2_LQ_c66241/f1p0/2909	1	539	Tp57577_TGAC_v2_scaf_4215	1035	2570	18.5	TP57577_TGAC_V2_GENE27771	540	2917	Tp57577_TGAC_v2_LG1	23818716	23805140	81.5	notsure	7153
i2_LQ_c12214/f2p2/2191	1	1491	Tp57577_TGAC_v2_scaf_14017	10	1500	66.4	notsure	1492	2244	Tp57577_TGAC_v2_LG6	21792571	21793323	33.6	notsure	57
i1_LQ_c24692/f1p0/1298	1	270	Tp57577_TGAC_v2_LG2	21335643	21335912	20.8	TP57577_TGAC_V2_GENE19751	271	1299	Tp57577_TGAC_v2_scaf_3230	3948	2465	79.2	TP57577_TGAC_V2_GENE18965	62
i2_LQ_c34520/f1p0/2554	3	355	Tp57577_TGAC_v2_scaf_7938	1000	1320	13.7	TP57577_TGAC_V2_GENE39832	356	2571	Tp57577_TGAC_v2_LG6	16771691	16764954	86.2	TP57577_TGAC_V2_GENE23699	72
i4_LQ_c7850/f1p0/4888	4	4342	Tp57577_TGAC_v2_LG6	17902851	17912668	86	TP57577_TGAC_V2_GENE18256	4343	5044	Tp57577_TGAC_v2_LG6	17621724	17622425	13.9	TP57577_TGAC_V2_GENE15451	145
i1_LQ_c20340/f1p0/1088	1	729	Tp57577_TGAC_v2_LG7	1404242	1405742	67.1	TP57577_TGAC_V2_GENE37247	730	1086	Tp57577_TGAC_v2_scaf_27621	22	354	32.9	notsure	486
i1_LQ_c7225/f1p0/1792	1	301	Tp57577_TGAC_v2_scaf_12371	201	501	16.7	TP57577_TGAC_V2_GENE3235	302	1798	Tp57577_TGAC_v2_LG7	24749131	24744042	83.1	notsure	338
i1_LQ_c69235/f1p9/1789	1	1569	Tp57577_TGAC_v2_scaf_3083	3377	617	87.5	TP57577_TGAC_V2_GENE36386	1570	1793	Tp57577_TGAC_v2_LG7	10112691	10112914	12.5	notsure	311
i1_HQ_c41888/f2p0/1775	1	774	Tp57577_TGAC_v2_LG7	30126935	30124891	43.5	TP57577_TGAC_V2_GENE6412	775	1779	Tp57577_TGAC_v2_scaf_1711	7076	6072	56.5	TP57577_TGAC_V2_GENE29441	36
i1_LQ_c51865/f1p0/1169	1	357	Tp57577_TGAC_v2_LG3	6760922	6762391	30.5	TP57577_TGAC_V2_GENE37364	358	1169	Tp57577_TGAC_v2_scaf_5244	2503	1692	69.5	notsure	115
i4_LQ_c4636/f1p0/4390	35	2951	Tp57577_TGAC_v2_scaf_607	64473	73799	67.4	notsure	2952	4326	Tp57577_TGAC_v2_LG3	19150347	19151711	31.8	notsure	102
i2_HQ_c6926/f3p0/2421	3	552	Tp57577_TGAC_v2_scaf_2358	1199	646	22.7	TP57577_TGAC_V2_GENE31089	553	2422	Tp57577_TGAC_v2_scaf_1030	34861	37400	77.2	TP57577_TGAC_V2_GENE28564	358
i3_LQ_c27198/f1p7/3042	6	536	Tp57577_TGAC_v2_scaf_4136	910	1441	16.2	TP57577_TGAC_V2_GENE23245	537	3282	Tp57577_TGAC_v2_LG1	4780870	4789202	83.7	TP57577_TGAC_V2_GENE22329	2058
i2_HQ_c5930/f3p0/2293	1	1304	Tp57577_TGAC_v2_LG3	25697017	25694890	56.9	TP57577_TGAC_V2_GENE13810	1305	2292	Tp57577_TGAC_v2_scaf_4736	2381	1140	43.1	notsure	2975
i0_LQ_c107736/f1p0/546	1	117	Tp57577_TGAC_v2_scaf_4003	2366	2482	21.7	TP57577_TGAC_V2_GENE40551	118	540	Tp57577_TGAC_v2_scaf_594	40517	41189	78.3	TP57577_TGAC_V2_GENE14909	438
i1_LQ_c52478/f1p0/1703	1	1112	Tp57577_TGAC_v2_scaf_130	445503	442955	63.3	TP57577_TGAC_V2_GENE23279	1113	1758	Tp57577_TGAC_v2_scaf_3109	3754	3109	36.7	notsure	256
i0_LQ_c2916/f1p0/980	1	306	Tp57577_TGAC_v2_scaf_11192	1797	320	31	notsure	307	987	Tp57577_TGAC_v2_LG1	3361547	3360331	69	TP57577_TGAC_V2_GENE10267	98
i2_LQ_c7834/f1p0/2232	1	1600	Tp57577_TGAC_v2_scaf_547	4285	2	71.3	TP57577_TGAC_V2_GENE7627	1601	2234	Tp57577_TGAC_v2_scaf_32248	649	16	28.2	notsure	49
i0_LQ_c73544/f1p0/665	1	172	Tp57577_TGAC_v2_scaf_2469	4113	4381	26.6	TP57577_TGAC_V2_GENE22207	173	647	Tp57577_TGAC_v2_LG7	20512797	20513382	73.4	TP57577_TGAC_V2_GENE8669	105
i0_LQ_c178467/f1p6/466	1	194	Tp57577_TGAC_v2_scaf_35051	328	17	41.5	TP57577_TGAC_V2_GENE35145	195	467	Tp57577_TGAC_v2_scaf_1035	6289	5324	58.5	TP57577_TGAC_V2_GENE28550	323
i1_LQ_c81072/f8p0/1110	1	201	Tp57577_TGAC_v2_scaf_7590	1309	948	18.2	TP57577_TGAC_V2_GENE29228	202	1103	Tp57577_TGAC_v2_scaf_1420	5180	1825	81.8	notsure	131
i2_LQ_c57660/f1p0/3020	1	502	Tp57577_TGAC_v2_scaf_196	9634	26910	16.6	TP57577_TGAC_V2_GENE32411	503	3031	Tp57577_TGAC_v2_scaf_1808	11874	8094	83.4	notsure	274
i1_LQ_c35158/f1p0/1802	1	212	Tp57577_TGAC_v2_scaf_28402	267	56	11.7	TP57577_TGAC_V2_GENE39346	213	1805	Tp57577_TGAC_v2_LG7	23837108	23839325	88.3	TP57577_TGAC_V2_GENE3629	66
i0_LQ_c130832/f1p1/841	1	251	Tp57577_TGAC_v2_scaf_16569	574	823	29.9	notsure	252	840	Tp57577_TGAC_v2_scaf_14670	824	1412	70.1	TP57577_TGAC_V2_GENE21885	202
i1_LQ_c58216/f1p0/1891	1	252	Tp57577_TGAC_v2_scaf_10184	275	24	14.1	TP57577_TGAC_V2_GENE20832	253	1769	Tp57577_TGAC_v2_LG1	21113582	21109710	85.2	TP57577_TGAC_V2_GENE3752	826
i0_HQ_c151550/f100p8/709	3	84	Tp57577_TGAC_v2_LG5	9463716	9463797	11.6	TP57577_TGAC_V2_GENE30725	85	708	Tp57577_TGAC_v2_LG6	7565714	7567293	88.1	TP57577_TGAC_V2_GENE32277	517
i1_HQ_c82664/f4p0/1682	1	336	Tp57577_TGAC_v2_scaf_11428	1159	639	20	TP57577_TGAC_V2_GENE22788	337	1682	Tp57577_TGAC_v2_LG5	14609433	14607436	80	TP57577_TGAC_V2_GENE1515	519
i5_LQ_c27040/f1p0/5073	1	4113	Tp57577_TGAC_v2_scaf_84	380803	377183	80.5	notsure	4114	5109	Tp57577_TGAC_v2_scaf_11039	1774	781	19.5	notsure	182
i1_LQ_c56221/f1p0/1096	1	292	Tp57577_TGAC_v2_scaf_4341	1426	1717	26.6	TP57577_TGAC_V2_GENE30715	293	1096	Tp57577_TGAC_v2_scaf_944	65787	63289	73.4	notsure	232
i1_LQ_c25432/f2p0/1640	3	1342	Tp57577_TGAC_v2_LG5	14366512	14369478	81.5	TP57577_TGAC_V2_GENE13541	1343	1645	Tp57577_TGAC_v2_scaf_1272	19684	19987	18.4	TP57577_TGAC_V2_GENE24651	262
i1_HQ_c10444/f3p1/1358	1	290	Tp57577_TGAC_v2_scaf_1252	1226	1516	21.3	notsure	291	1359	Tp57577_TGAC_v2_LG1	22167064	22169335	78.7	TP57577_TGAC_V2_GENE12041	1537
i2_HQ_c972/f12p0/2322	1	511	Tp57577_TGAC_v2_scaf_26909	22	535	22	TP57577_TGAC_V2_GENE40803	512	2322	Tp57577_TGAC_v2_LG5	3942534	3939104	78	TP57577_TGAC_V2_GENE2041	256
i0_LQ_c11368/f1p92/636	1	510	Tp57577_TGAC_v2_LG6	11338880	11338369	80.4	TP57577_TGAC_V2_GENE24316	511	631	Tp57577_TGAC_v2_scaf_169	107741	107621	19.1	TP57577_TGAC_V2_GENE25701	141
i0_LQ_c2820/f3p2/923	1	507	Tp57577_TGAC_v2_LG7	193900	191996	55.2	TP57577_TGAC_V2_GENE34277	508	919	Tp57577_TGAC_v2_scaf_5736	511	922	44.8	notsure	578
i1_LQ_c84151/f1p0/1206	1	163	Tp57577_TGAC_v2_LG1	7472918	7472756	13.5	TP57577_TGAC_V2_GENE21605	164	1207	Tp57577_TGAC_v2_scaf_7941	333	2030	86.5	TP57577_TGAC_V2_GENE39886	230
i0_LQ_c140722/f1p4/609	1	248	Tp57577_TGAC_v2_scaf_2352	5480	5727	40.4	TP57577_TGAC_V2_GENE33023	249	614	Tp57577_TGAC_v2_LG3	17244967	17245332	59.6	notsure	334
i1_LQ_c69907/f1p0/1803	1	276	Tp57577_TGAC_v2_scaf_11420	349	624	15.1	TP57577_TGAC_V2_GENE22836	277	1809	Tp57577_TGAC_v2_scaf_1593	16362	14830	83.9	TP57577_TGAC_V2_GENE39485	881
i1_HQ_c83520/f2p0/1866	1	209	Tp57577_TGAC_v2_scaf_16192	1114	906	11.2	TP57577_TGAC_V2_GENE20908	210	1862	Tp57577_TGAC_v2_scaf_674	20877	26312	88.8	TP57577_TGAC_V2_GENE35027	55
i1_LQ_c82513/f1p0/1712	1	371	Tp57577_TGAC_v2_scaf_11428	1194	639	21.6	TP57577_TGAC_V2_GENE22788	372	1717	Tp57577_TGAC_v2_LG5	14609433	14607436	78.4	TP57577_TGAC_V2_GENE1515	262
i1_LQ_c15478/f1p0/1074	1	295	Tp57577_TGAC_v2_scaf_35600	521	227	27.4	TP57577_TGAC_V2_GENE288	296	1075	Tp57577_TGAC_v2_LG7	11592124	11592902	72.6	TP57577_TGAC_V2_GENE28703	2059
i3_LQ_c12238/f1p0/3110	7	646	Tp57577_TGAC_v2_scaf_9881	1247	6	20.7	notsure	647	3098	Tp57577_TGAC_v2_LG4	4688385	4694186	79.1	TP57577_TGAC_V2_GENE34719	41
i0_LQ_c24917/f1p0/317	1	167	Tp57577_TGAC_v2_scaf_34724	421	587	52.5	TP57577_TGAC_V2_GENE20561	168	315	Tp57577_TGAC_v2_LG6	16033803	16033952	46.5	TP57577_TGAC_V2_GENE18213	624
i4_LQ_c1457/f1p0/4648	1	3625	Tp57577_TGAC_v2_scaf_84	380803	377183	76.6	notsure	3626	4732	Tp57577_TGAC_v2_scaf_11039	1774	670	23.4	notsure	121
i1_LQ_c37004/f1p0/1128	1	260	Tp57577_TGAC_v2_LG1	3776753	3777012	22.9	TP57577_TGAC_V2_GENE39796	261	1134	Tp57577_TGAC_v2_LG1	3632876	3634329	77.1	TP57577_TGAC_V2_GENE17046	1439
i0_LQ_c22613/f1p0/817	1	222	Tp57577_TGAC_v2_LG5	9941171	9941392	26.7	TP57577_TGAC_V2_GENE18163	223	831	Tp57577_TGAC_v2_LG2	15613980	15614693	73.3	TP57577_TGAC_V2_GENE33898	209
i0_HQ_c1658/f5p1/997	1	390	Tp57577_TGAC_v2_LG3	5183689	5184067	39.2	TP57577_TGAC_V2_GENE18401	391	996	Tp57577_TGAC_v2_LG4	16662537	16663554	60.8	TP57577_TGAC_V2_GENE4613	407
i3_LQ_c20116/f1p0/3109	1	2130	Tp57577_TGAC_v2_scaf_84	379299	377183	68.2	notsure	2131	3123	Tp57577_TGAC_v2_scaf_11039	1774	782	31.8	notsure	84
i0_LQ_c9125/f2p4/961	1	485	Tp57577_TGAC_v2_LG1	8818536	8819206	50.1	TP57577_TGAC_V2_GENE24926	486	969	Tp57577_TGAC_v2_LG4	9667735	9668961	49.9	TP57577_TGAC_V2_GENE24131	775
i0_HQ_c174525/f2p0/762	3	212	Tp57577_TGAC_v2_scaf_17449	154	364	27.6	TP57577_TGAC_V2_GENE40847	213	760	Tp57577_TGAC_v2_scaf_193	161643	162620	72.1	TP57577_TGAC_V2_GENE32455	9
i1_LQ_c83464/f1p0/1794	2	1309	Tp57577_TGAC_v2_LG2	31804561	31801457	72.9	TP57577_TGAC_V2_GENE37898	1310	1794	Tp57577_TGAC_v2_scaf_7863	1038	2044	27	TP57577_TGAC_V2_GENE40787	451
i0_LQ_c101217/f1p0/332	1	264	Tp57577_TGAC_v2_LG2	8906685	8906948	78.6	notsure	265	336	Tp57577_TGAC_v2_LG2	15901222	15901151	21.4	TP57577_TGAC_V2_GENE33870	417
i2_LQ_c8326/f1p0/2711	1	2400	Tp57577_TGAC_v2_scaf_513	102891	109358	86.3	TP57577_TGAC_V2_GENE8754	2401	2781	Tp57577_TGAC_v2_scaf_38768	43	426	13.7	notsure	80
i2_LQ_c36852/f1p0/2524	1	1955	Tp57577_TGAC_v2_LG2	9100257	9095903	77.2	TP57577_TGAC_V2_GENE18764	1956	2531	Tp57577_TGAC_v2_scaf_2252	6249	5339	22.8	TP57577_TGAC_V2_GENE819	112
i2_HQ_c26939/f2p0/2722	1	1595	Tp57577_TGAC_v2_LG1	27470629	27467681	58.6	TP57577_TGAC_V2_GENE30495	1596	2723	Tp57577_TGAC_v2_scaf_3148	56	1165	41.4	TP57577_TGAC_V2_GENE20840	241
i0_LQ_c108412/f3p0/769	1	126	Tp57577_TGAC_v2_scaf_17449	149	278	16.1	TP57577_TGAC_V2_GENE40847	127	785	Tp57577_TGAC_v2_scaf_193	161273	162645	83.9	TP57577_TGAC_V2_GENE32455	87
i2_LQ_c56530/f1p0/2589	1	309	Tp57577_TGAC_v2_scaf_11860	464	744	12	TP57577_TGAC_V2_GENE8947	310	2585	Tp57577_TGAC_v2_scaf_547	28471	20180	88	TP57577_TGAC_V2_GENE7618	59
i0_LQ_c31157/f1p0/446	5	149	Tp57577_TGAC_v2_scaf_22932	457	603	32.4	notsure	150	448	Tp57577_TGAC_v2_LG3	10959912	10959613	66.7	notsure	177
i2_HQ_c26156/f3p2/2367	2	1681	Tp57577_TGAC_v2_LG5	9506063	9512918	71	TP57577_TGAC_V2_GENE28421	1682	2367	Tp57577_TGAC_v2_scaf_7423	265	925	29	TP57577_TGAC_V2_GENE35111	893
i2_HQ_c30533/f24p0/2483	3	417	Tp57577_TGAC_v2_scaf_5444	1051	1462	16.7	TP57577_TGAC_V2_GENE18371	418	2472	Tp57577_TGAC_v2_LG2	9615379	9610548	82.7	notsure	159
i3_LQ_c9079/f1p0/3450	1	637	Tp57577_TGAC_v2_scaf_851	61431	60254	18.4	TP57577_TGAC_V2_GENE27733	638	3457	Tp57577_TGAC_v2_scaf_1653	7050	1166	81.6	notsure	357
i0_LQ_c124529/f1p2/389	1	127	Tp57577_TGAC_v2_LG7	29202247	29200603	32.6	TP57577_TGAC_V2_GENE6567	128	389	Tp57577_TGAC_v2_scaf_26101	11	278	67.4	notsure	312
i2_LQ_c42257/f1p0/2602	1	2291	Tp57577_TGAC_v2_scaf_1123	28669	24636	88	notsure	2292	2582	Tp57577_TGAC_v2_scaf_1075	26750	27042	11.2	notsure	173
i0_LQ_c183483/f1p0/449	1	364	Tp57577_TGAC_v2_scaf_17364	1151	12	81.1	TP57577_TGAC_V2_GENE23368	365	449	Tp57577_TGAC_v2_scaf_366	135403	135487	18.9	notsure	201
i1_HQ_c49713/f2p0/1220	4	672	Tp57577_TGAC_v2_LG7	4644854	4646069	54.7	TP57577_TGAC_V2_GENE38175	673	1222	Tp57577_TGAC_v2_scaf_19281	234	967	45	TP57577_TGAC_V2_GENE243	117
i0_HQ_c90774/f2p88/584	4	341	Tp57577_TGAC_v2_scaf_32565	306	641	57.9	TP57577_TGAC_V2_GENE384	342	584	Tp57577_TGAC_v2_scaf_358	3899	3657	41.6	TP57577_TGAC_V2_GENE18294	173
i3_LQ_c14811/f1p0/3131	1	2143	Tp57577_TGAC_v2_LG5	6950999	6953192	69.1	notsure	2144	3100	Tp57577_TGAC_v2_LG4	19830325	19832642	30.9	TP57577_TGAC_V2_GENE19480	976
i0_LQ_c30749/f1p0/544	2	280	Tp57577_TGAC_v2_scaf_14419	651	377	51.2	notsure	281	545	Tp57577_TGAC_v2_LG7	21152925	21153140	48.6	notsure	266
i1_LQ_c26532/f1p1/1076	1	594	Tp57577_TGAC_v2_LG4	13653279	13651941	55.2	TP57577_TGAC_V2_GENE16272	595	1076	Tp57577_TGAC_v2_scaf_8111	1989	1508	44.8	notsure	381
i1_LQ_c42422/f2p0/1376	1	981	Tp57577_TGAC_v2_LG3	7595009	7596464	71	TP57577_TGAC_V2_GENE573	982	1378	Tp57577_TGAC_v2_scaf_142	216808	217204	28.7	TP57577_TGAC_V2_GENE26697	96
i2_LQ_c54996/f1p0/2403	1	275	Tp57577_TGAC_v2_LG3	28424214	28424488	11.3	TP57577_TGAC_V2_GENE17964	276	2417	Tp57577_TGAC_v2_scaf_427	91447	95490	88.3	TP57577_TGAC_V2_GENE13747	290
i1_LQ_c8161/f1p0/1213	7	483	Tp57577_TGAC_v2_scaf_7251	1130	654	43.3	TP57577_TGAC_V2_GENE561	484	1102	Tp57577_TGAC_v2_scaf_186	140420	141038	56.2	TP57577_TGAC_V2_GENE32821	73
i1_LQ_c27278/f1p0/1902	1	1308	Tp57577_TGAC_v2_LG2	31804561	31801457	68.7	TP57577_TGAC_V2_GENE37898	1309	1905	Tp57577_TGAC_v2_scaf_7863	1038	2156	31.3	TP57577_TGAC_V2_GENE40787	14801
i1_LQ_c56679/f1p0/1791	1	836	Tp57577_TGAC_v2_scaf_3536	1802	48	46.8	TP57577_TGAC_V2_GENE7232	837	1787	Tp57577_TGAC_v2_LG2	28104605	28103144	53.2	notsure	95
i0_LQ_c22221/f1p0/561	1	398	Tp57577_TGAC_v2_scaf_23784	891	374	70.8	notsure	399	562	Tp57577_TGAC_v2_scaf_21425	851	610	29.2	notsure	152
i1_HQ_c18598/f2p0/1830	1	1441	Tp57577_TGAC_v2_LG4	23859222	23864693	78.8	TP57577_TGAC_V2_GENE38677	1442	1829	Tp57577_TGAC_v2_scaf_2989	3237	3625	21.2	TP57577_TGAC_V2_GENE22889	208
i0_LQ_c151518/f44p3/373	1	83	Tp57577_TGAC_v2_scaf_1293	8834	8752	22.2	notsure	84	374	Tp57577_TGAC_v2_scaf_328	177464	177174	77.8	TP57577_TGAC_V2_GENE19916	215
i1_LQ_c11453/f1p0/1809	1	219	Tp57577_TGAC_v2_LG4	28719500	28719718	11.8	TP57577_TGAC_V2_GENE4956	220	1861	Tp57577_TGAC_v2_scaf_747	9435	7684	88.2	notsure	384
i1_HQ_c41033/f3p2/1650	1	545	Tp57577_TGAC_v2_scaf_7063	1769	1229	32.9	notsure	546	1657	Tp57577_TGAC_v2_scaf_397	9726	2574	67.1	TP57577_TGAC_V2_GENE21635	342
i1_LQ_c83923/f1p0/1704	1	359	Tp57577_TGAC_v2_scaf_11428	1182	639	21.1	TP57577_TGAC_V2_GENE22788	360	1704	Tp57577_TGAC_v2_LG5	14609433	14607437	78.9	TP57577_TGAC_V2_GENE1515	732
i1_LQ_c53043/f1p0/1940	1	579	Tp57577_TGAC_v2_scaf_13484	1149	541	29.5	notsure	580	1954	Tp57577_TGAC_v2_LG6	6736610	6735105	70.1	TP57577_TGAC_V2_GENE19115	236
i1_HQ_c21957/f3p0/1270	1	187	Tp57577_TGAC_v2_scaf_5114	1678	1464	14.7	notsure	188	1270	Tp57577_TGAC_v2_scaf_1174	37428	33751	85.3	notsure	127
i0_LQ_c179241/f1p0/303	1	259	Tp57577_TGAC_v2_LG5	1076941	1077195	85.5	notsure	260	303	Tp57577_TGAC_v2_scaf_16337	1385	1342	14.5	notsure	228
i4_LQ_c4846/f1p5/4645	1	682	Tp57577_TGAC_v2_scaf_5816	1435	2400	14.7	TP57577_TGAC_V2_GENE7158	683	4652	Tp57577_TGAC_v2_LG4	26727247	26714977	85.3	notsure	847
i2_LQ_c74606/f1p0/2017	4	1800	Tp57577_TGAC_v2_LG6	19519227	19527912	89	TP57577_TGAC_V2_GENE33483	1801	2018	Tp57577_TGAC_v2_scaf_2521	5360	5143	10.8	notsure	22
i2_LQ_c25058/f1p2/2272	1	473	Tp57577_TGAC_v2_scaf_8895	588	1057	20.8	TP57577_TGAC_V2_GENE39697	474	2271	Tp57577_TGAC_v2_scaf_1127	42582	40381	79.2	notsure	129
i1_LQ_c36290/f1p0/1417	1	240	Tp57577_TGAC_v2_scaf_33503	18	257	17.2	TP57577_TGAC_V2_GENE22797	241	1395	Tp57577_TGAC_v2_LG6	4761947	4759978	82.8	TP57577_TGAC_V2_GENE7885	190
i1_LQ_c7057/f1p2/1587	1	370	Tp57577_TGAC_v2_scaf_13551	267	636	23.3	TP57577_TGAC_V2_GENE752	371	1591	Tp57577_TGAC_v2_scaf_1195	33159	36363	76.7	TP57577_TGAC_V2_GENE29238	232
i2_LQ_c52281/f1p0/2472	1	1062	Tp57577_TGAC_v2_scaf_7938	988	2166	42	TP57577_TGAC_V2_GENE39832	1063	2529	Tp57577_TGAC_v2_LG6	16771690	16765953	58	TP57577_TGAC_V2_GENE23699	281
i0_LQ_c100666/f1p14/959	1	680	Tp57577_TGAC_v2_LG4	24058028	24059177	71.7	TP57577_TGAC_V2_GENE38609	681	948	Tp57577_TGAC_v2_scaf_22225	447	180	28.3	notsure	113
i1_LQ_c86584/f1p0/1010	1	209	Tp57577_TGAC_v2_scaf_26656	204	741	20.7	TP57577_TGAC_V2_GENE30470	210	1011	Tp57577_TGAC_v2_LG3	17756166	17758346	79.3	TP57577_TGAC_V2_GENE39222	234
i1_LQ_c67537/f1p0/1544	1	255	Tp57577_TGAC_v2_scaf_10843	1065	1325	17	TP57577_TGAC_V2_GENE9376	256	1498	Tp57577_TGAC_v2_scaf_174	273949	277415	83	TP57577_TGAC_V2_GENE25174	2550
i0_LQ_c4647/f1p2/572	1	94	Tp57577_TGAC_v2_scaf_5755	1779	1873	16	notsure	95	587	Tp57577_TGAC_v2_scaf_12343	1323	831	83.8	TP57577_TGAC_V2_GENE5163	1032
i3_LQ_c12775/f1p1/3834	1	1428	Tp57577_TGAC_v2_scaf_1330	21632	17053	37.2	notsure	1429	3839	Tp57577_TGAC_v2_scaf_3032	3929	1418	62.8	notsure	737
i0_LQ_c22616/f1p0/454	1	90	Tp57577_TGAC_v2_scaf_1518	3493	3582	19.8	notsure	91	455	Tp57577_TGAC_v2_LG7	12162573	12162937	80.2	notsure	100
i3_LQ_c13948/f2p0/3109	1	2035	Tp57577_TGAC_v2_scaf_2528	4188	633	65.4	notsure	2036	3109	Tp57577_TGAC_v2_LG2	25764462	25766049	34.5	TP57577_TGAC_V2_GENE2064	390
i0_HQ_c14795/f3p0/687	1	197	Tp57577_TGAC_v2_scaf_36603	347	162	28.7	notsure	198	687	Tp57577_TGAC_v2_LG6	15912795	15911196	71.3	notsure	101
i1_HQ_c81058/f44p0/1548	1	1017	Tp57577_TGAC_v2_scaf_3822	2766	341	65.7	notsure	1018	1548	Tp57577_TGAC_v2_LG7	2254773	2261950	34.3	TP57577_TGAC_V2_GENE33825	869
i0_HQ_c10332/f3p2/719	1	603	Tp57577_TGAC_v2_LG1	1937444	1936168	83.5	TP57577_TGAC_V2_GENE13867	604	722	Tp57577_TGAC_v2_LG2	302074	301952	16.5	TP57577_TGAC_V2_GENE25250	73
i0_LQ_c95588/f1p3/957	1	382	Tp57577_TGAC_v2_LG6	18980356	18979479	39.8	TP57577_TGAC_V2_GENE39062	383	957	Tp57577_TGAC_v2_LG1	25574522	25573947	59.9	notsure	1162
i1_HQ_c4311/f2p0/1957	1	1068	Tp57577_TGAC_v2_LG3	15360167	15361534	54.6	TP57577_TGAC_V2_GENE17945	1069	1955	Tp57577_TGAC_v2_scaf_1815	1997	478	45.4	TP57577_TGAC_V2_GENE400	462
i0_LQ_c48072/f1p0/426	1	134	Tp57577_TGAC_v2_scaf_229	207889	208022	31.5	notsure	135	425	Tp57577_TGAC_v2_LG3	4187666	4187946	68.3	notsure	129
i1_LQ_c70923/f1p0/1849	1	1136	Tp57577_TGAC_v2_scaf_1123	28716	24919	61.4	notsure	1137	1835	Tp57577_TGAC_v2_scaf_685	10947	10222	37.8	TP57577_TGAC_V2_GENE22258	20
i1_LQ_c55839/f1p0/1683	1	245	Tp57577_TGAC_v2_LG7	14100030	14099251	14.5	notsure	246	1690	Tp57577_TGAC_v2_scaf_8854	1883	311	85.5	TP57577_TGAC_V2_GENE29469	128
i2_LQ_c38326/f1p0/2410	1	262	Tp57577_TGAC_v2_LG6	19953089	19952828	10.6	TP57577_TGAC_V2_GENE33445	263	2478	Tp57577_TGAC_v2_LG6	21809416	21811719	89.4	TP57577_TGAC_V2_GENE23381	308
i2_LQ_c54480/f1p0/3004	1	435	Tp57577_TGAC_v2_scaf_3776	2390	253	14.4	TP57577_TGAC_V2_GENE7700	436	3014	Tp57577_TGAC_v2_LG6	16176430	16186303	85.6	TP57577_TGAC_V2_GENE18656	155
i2_LQ_c43828/f1p0/2562	1	915	Tp57577_TGAC_v2_LG2	20051179	20054600	35.7	TP57577_TGAC_V2_GENE38309	916	2561	Tp57577_TGAC_v2_scaf_4217	2840	178	64.3	notsure	259
i4_LQ_c7208/f1p0/4074	1	2905	Tp57577_TGAC_v2_LG6	14229185	14234385	69	TP57577_TGAC_V2_GENE31024	2906	4209	Tp57577_TGAC_v2_scaf_3936	3173	1118	31	notsure	250
i3_LQ_c4935/f1p0/3506	1	2660	Tp57577_TGAC_v2_scaf_1503	8360	680	76.1	notsure	2661	3497	Tp57577_TGAC_v2_scaf_565	89522	90358	23.9	notsure	42
i0_LQ_c164637/f1p5/683	1	227	Tp57577_TGAC_v2_LG6	7608605	7608379	33.1	TP57577_TGAC_V2_GENE32296	228	685	Tp57577_TGAC_v2_scaf_9250	1849	1285	66.9	TP57577_TGAC_V2_GENE7387	455
i0_LQ_c6572/f1p8/581	1	400	Tp57577_TGAC_v2_LG5	5728209	5727810	68.3	TP57577_TGAC_V2_GENE26148	401	586	Tp57577_TGAC_v2_scaf_39494	228	413	31.7	TP57577_TGAC_V2_GENE22596	119
i0_LQ_c20252/f1p1/1006	3	696	Tp57577_TGAC_v2_LG6	16977128	16974167	68.8	TP57577_TGAC_V2_GENE9316	697	1008	Tp57577_TGAC_v2_scaf_20869	796	485	31	TP57577_TGAC_V2_GENE32074	977
i1_LQ_c15242/f1p0/1048	1	180	Tp57577_TGAC_v2_scaf_1531	3744	3140	17.2	TP57577_TGAC_V2_GENE35943	181	1045	Tp57577_TGAC_v2_scaf_1499	17642	20300	82.8	TP57577_TGAC_V2_GENE40119	33
i2_LQ_c53035/f1p0/2478	14	361	Tp57577_TGAC_v2_scaf_22240	141	862	14	TP57577_TGAC_V2_GENE446	362	2482	Tp57577_TGAC_v2_LG4	20568479	20565108	85.5	notsure	501
i1_HQ_c19117/f2p0/1563	3	895	Tp57577_TGAC_v2_scaf_14869	41	1456	57.1	notsure	896	1565	Tp57577_TGAC_v2_LG7	1247210	1248007	42.8	TP57577_TGAC_V2_GENE37143	288
i1_LQ_c74146/f1p5/1641	1	1216	Tp57577_TGAC_v2_LG6	18093786	18096048	74.7	TP57577_TGAC_V2_GENE18251	1217	1628	Tp57577_TGAC_v2_scaf_3595	2798	3308	25.3	notsure	2423
i2_HQ_c23828/f2p0/2378	1	1558	Tp57577_TGAC_v2_scaf_981	51923	47371	65.4	TP57577_TGAC_V2_GENE23186	1559	2383	Tp57577_TGAC_v2_scaf_3014	3234	2093	34.6	notsure	760
i1_LQ_c23129/f1p0/1150	1	143	Tp57577_TGAC_v2_scaf_959	3487	3629	12.4	notsure	144	1150	Tp57577_TGAC_v2_scaf_440	145312	133696	87.6	notsure	607
i1_LQ_c20400/f1p0/1231	1	731	Tp57577_TGAC_v2_scaf_130	444447	442955	59.4	TP57577_TGAC_V2_GENE23279	732	1231	Tp57577_TGAC_v2_scaf_3109	3754	3255	40.6	TP57577_TGAC_V2_GENE20698	326
i0_LQ_c9018/f1p1/498	1	146	Tp57577_TGAC_v2_scaf_32498	590	445	32.3	notsure	147	452	Tp57577_TGAC_v2_scaf_15972	1330	992	67.7	notsure	318
i2_LQ_c40140/f1p0/2733	1	743	Tp57577_TGAC_v2_LG2	15617404	15616659	26.4	notsure	744	2809	Tp57577_TGAC_v2_LG7	29745184	29747350	73.5	notsure	443
i1_LQ_c9896/f2p1/1930	1	1609	Tp57577_TGAC_v2_scaf_547	4274	2	80.8	TP57577_TGAC_V2_GENE7627	1610	1992	Tp57577_TGAC_v2_scaf_32248	649	267	19.2	notsure	257
i1_HQ_c10080/f3p0/1707	1	1420	Tp57577_TGAC_v2_scaf_84	237920	231023	83	TP57577_TGAC_V2_GENE3647	1421	1710	Tp57577_TGAC_v2_scaf_3225	3283	2994	17	notsure	406
i1_HQ_c1929/f2p0/1170	1	611	Tp57577_TGAC_v2_scaf_130	444327	442955	52.2	TP57577_TGAC_V2_GENE23279	612	1171	Tp57577_TGAC_v2_scaf_3109	3754	3195	47.8	notsure	252
i2_LQ_c36101/f1p0/2220	1	1815	Tp57577_TGAC_v2_LG3	26577898	26573097	80.4	TP57577_TGAC_V2_GENE10333	1816	2257	Tp57577_TGAC_v2_scaf_2354	3890	3265	19.6	TP57577_TGAC_V2_GENE31073	19
i2_HQ_c68128/f4p0/2088	1	415	Tp57577_TGAC_v2_scaf_10682	123	1842	19.9	TP57577_TGAC_V2_GENE5183	416	2088	Tp57577_TGAC_v2_LG4	18625892	18622254	80.1	notsure	100
i1_LQ_c70960/f1p125/1592	3	198	Tp57577_TGAC_v2_scaf_5650	1339	1534	12.3	TP57577_TGAC_V2_GENE7717	199	1593	Tp57577_TGAC_v2_LG7	13594895	13591378	87.6	TP57577_TGAC_V2_GENE2546	41
i3_LQ_c5386/f1p0/3543	1	512	Tp57577_TGAC_v2_scaf_12173	1200	1712	14.3	TP57577_TGAC_V2_GENE10381	513	3571	Tp57577_TGAC_v2_LG2	23660881	23664545	85.6	TP57577_TGAC_V2_GENE5360	127
i0_LQ_c41478/f3p1/452	2	405	Tp57577_TGAC_v2_scaf_6122	1626	2404	89.2	TP57577_TGAC_V2_GENE8957	406	453	Tp57577_TGAC_v2_LG6	17433432	17433479	10.6	TP57577_TGAC_V2_GENE3875	2006
i2_HQ_c1827/f10p0/2382	1	1257	Tp57577_TGAC_v2_LG7	29222453	29217200	52.7	TP57577_TGAC_V2_GENE6548	1258	2383	Tp57577_TGAC_v2_LG7	2414	935	47.3	notsure	254
i1_LQ_c84029/f1p0/1121	1	473	Tp57577_TGAC_v2_LG7	10211268	10211752	39.8	notsure	474	1186	Tp57577_TGAC_v2_scaf_4187	33	930	60.1	TP57577_TGAC_V2_GENE34393	42
i1_LQ_c38753/f1p0/1837	1	1075	Tp57577_TGAC_v2_LG3	15360159	15361534	58.8	TP57577_TGAC_V2_GENE17945	1076	1827	Tp57577_TGAC_v2_scaf_1815	1997	611	41.2	TP57577_TGAC_V2_GENE400	70
i0_LQ_c69604/f1p1/950	3	257	Tp57577_TGAC_v2_scaf_39533	327	73	26.8	TP57577_TGAC_V2_GENE10873	258	952	Tp57577_TGAC_v2_scaf_469	131450	132736	73	TP57577_TGAC_V2_GENE14744	132
i3_LQ_c19792/f1p0/3722	1	3464	Tp57577_TGAC_v2_scaf_585	5315	1030	89.1	TP57577_TGAC_V2_GENE15276	3465	3886	Tp57577_TGAC_v2_scaf_14284	992	1406	10.9	TP57577_TGAC_V2_GENE415	100
i1_LQ_c33311/f1p0/1778	1	1447	Tp57577_TGAC_v2_LG2	23445312	23449722	79.7	TP57577_TGAC_V2_GENE5313	1448	1816	Tp57577_TGAC_v2_scaf_31281	192	560	20.3	TP57577_TGAC_V2_GENE20440	143
i1_LQ_c56770/f1p0/1801	1	722	Tp57577_TGAC_v2_LG3	4556092	4557048	40.1	TP57577_TGAC_V2_GENE3408	723	1800	Tp57577_TGAC_v2_scaf_3831	3161	1753	59.9	notsure	324
i2_HQ_c46186/f3p0/2160	1	1193	Tp57577_TGAC_v2_scaf_449	60845	62060	55.2	TP57577_TGAC_V2_GENE14258	1194	2161	Tp57577_TGAC_v2_LG4	22907890	22908857	44.8	TP57577_TGAC_V2_GENE29344	25
i1_LQ_c8810/f1p0/1831	1	539	Tp57577_TGAC_v2_scaf_1832	1101	564	29.4	notsure	540	1835	Tp57577_TGAC_v2_LG6	21453312	21452018	70.6	notsure	53
i0_LQ_c100185/f1p3/332	1	214	Tp57577_TGAC_v2_LG5	10113816	10114029	64.1	notsure	215	334	Tp57577_TGAC_v2_scaf_730	52850	52969	35.9	notsure	41
i1_HQ_c1386/f17p0/1318	1	1004	Tp57577_TGAC_v2_LG7	22740754	22742863	76.1	TP57577_TGAC_V2_GENE26347	1005	1319	Tp57577_TGAC_v2_scaf_11099	1156	842	23.9	notsure	70
i3_LQ_c5645/f1p0/3114	7	1179	Tp57577_TGAC_v2_scaf_4105	1566	2738	36.4	TP57577_TGAC_V2_GENE23061	1180	3221	Tp57577_TGAC_v2_scaf_247	195681	191728	63.3	TP57577_TGAC_V2_GENE15712	115
i1_LQ_c58429/f1p0/1295	1	145	Tp57577_TGAC_v2_LG4	9344493	9344349	11.1	TP57577_TGAC_V2_GENE33051	146	1309	Tp57577_TGAC_v2_LG4	9139797	9144341	88.9	TP57577_TGAC_V2_GENE13720	108
i1_HQ_c1728/f12p6/1986	13	899	Tp57577_TGAC_v2_LG1	6478160	6466136	44.7	notsure	900	1983	Tp57577_TGAC_v2_scaf_6962	146	1929	54.6	TP57577_TGAC_V2_GENE724	138
i0_HQ_c28125/f2p1/879	3	737	Tp57577_TGAC_v2_scaf_9290	772	1989	83.8	TP57577_TGAC_V2_GENE7350	738	877	Tp57577_TGAC_v2_LG3	25288046	25288185	16	notsure	550
i1_LQ_c12934/f1p0/1546	1	314	Tp57577_TGAC_v2_scaf_11428	1137	639	20.3	TP57577_TGAC_V2_GENE22788	315	1549	Tp57577_TGAC_v2_LG5	14609433	14607436	79.7	TP57577_TGAC_V2_GENE1515	57
i2_LQ_c24032/f1p0/2101	1	1596	Tp57577_TGAC_v2_LG5	9506151	9512918	74.7	TP57577_TGAC_V2_GENE28421	1597	2137	Tp57577_TGAC_v2_scaf_7423	265	779	25.3	TP57577_TGAC_V2_GENE35111	76
i1_HQ_c2421/f2p0/1936	1	538	Tp57577_TGAC_v2_scaf_6126	826	289	27.7	TP57577_TGAC_V2_GENE8954	539	1933	Tp57577_TGAC_v2_LG3	22702374	22706816	71.9	TP57577_TGAC_V2_GENE10514	232
i2_HQ_c9702/f2p0/2326	1	740	Tp57577_TGAC_v2_LG3	8760340	8761079	31.8	notsure	741	2327	Tp57577_TGAC_v2_LG3	12496322	12494522	68.2	notsure	321
i1_LQ_c5298/f3p0/1184	1	248	Tp57577_TGAC_v2_scaf_39533	325	73	21	TP57577_TGAC_V2_GENE10873	249	1182	Tp57577_TGAC_v2_scaf_469	131450	132965	79	TP57577_TGAC_V2_GENE14744	323
i0_LQ_c9425/f2p2/621	1	204	Tp57577_TGAC_v2_scaf_3826	853	650	32.9	TP57577_TGAC_V2_GENE13205	205	621	Tp57577_TGAC_v2_LG2	20195718	20196134	67.1	TP57577_TGAC_V2_GENE38266	1684
i1_LQ_c15651/f1p0/1083	1	223	Tp57577_TGAC_v2_LG6	8783071	8782620	20.6	notsure	224	1082	Tp57577_TGAC_v2_scaf_6673	1878	111	79.4	notsure	26
i1_LQ_c24526/f1p0/1907	1	834	Tp57577_TGAC_v2_scaf_10435	1096	265	43.7	TP57577_TGAC_V2_GENE22646	835	1903	Tp57577_TGAC_v2_scaf_581	21226	20013	56	TP57577_TGAC_V2_GENE15354	300
i1_LQ_c10025/f1p0/1170	6	544	Tp57577_TGAC_v2_scaf_479	71403	70532	44.4	TP57577_TGAC_V2_GENE30325	545	1206	Tp57577_TGAC_v2_scaf_26051	665	1	54.6	notsure	51
i3_HQ_c16926/f2p0/3571	1	2490	Tp57577_TGAC_v2_scaf_84	380806	378314	69.7	TP57577_TGAC_V2_GENE3659	2491	3573	Tp57577_TGAC_v2_scaf_11039	1752	670	30.3	notsure	25
i2_LQ_c52380/f1p0/2709	9	586	Tp57577_TGAC_v2_scaf_130	430388	431671	21.2	TP57577_TGAC_V2_GENE23270	587	2727	Tp57577_TGAC_v2_scaf_585	20371	11286	78.5	notsure	26
i0_LQ_c44835/f1p0/424	1	266	Tp57577_TGAC_v2_scaf_39891	286	21	62.4	TP57577_TGAC_V2_GENE20936	267	426	Tp57577_TGAC_v2_scaf_664	8755	8596	37.6	TP57577_TGAC_V2_GENE35925	9
i1_HQ_c43452/f12p0/1856	2	424	Tp57577_TGAC_v2_scaf_23059	677	1	22.7	TP57577_TGAC_V2_GENE21518	425	1849	Tp57577_TGAC_v2_scaf_7993	2161	1	76.4	TP57577_TGAC_V2_GENE40032	197
i0_LQ_c7106/f1p0/980	1	847	Tp57577_TGAC_v2_LG4	12109743	12111186	81.3	TP57577_TGAC_V2_GENE25625	848	1042	Tp57577_TGAC_v2_scaf_13261	1566	1372	18.7	notsure	418
i1_HQ_c33048/f2p0/1481	1	1236	Tp57577_TGAC_v2_scaf_84	412476	406447	83.3	TP57577_TGAC_V2_GENE3648	1237	1481	Tp57577_TGAC_v2_scaf_2176	263	985	16.5	TP57577_TGAC_V2_GENE136	27
i3_LQ_c11398/f1p0/3554	2	841	Tp57577_TGAC_v2_LG5	5271563	5270724	22.9	TP57577_TGAC_V2_GENE15202	842	3668	Tp57577_TGAC_v2_scaf_1485	17780	11778	76.9	notsure	467
i1_LQ_c62172/f1p0/1011	1	396	Tp57577_TGAC_v2_scaf_22694	425	30	39.1	TP57577_TGAC_V2_GENE40532	397	1012	Tp57577_TGAC_v2_scaf_22256	990	276	60.9	notsure	99
i0_HQ_c120605/f30p3/630	1	179	Tp57577_TGAC_v2_scaf_16690	1000	1275	28.4	TP57577_TGAC_V2_GENE27290	180	631	Tp57577_TGAC_v2_scaf_628	34076	30210	71.6	notsure	444
i1_HQ_c11684/f3p0/1528	1	1096	Tp57577_TGAC_v2_scaf_1025	40956	35144	71.8	TP57577_TGAC_V2_GENE28447	1097	1526	Tp57577_TGAC_v2_scaf_24772	113	542	28.2	notsure	72
i0_LQ_c100536/f1p0/884	1	282	Tp57577_TGAC_v2_scaf_9836	524	243	31.9	notsure	283	883	Tp57577_TGAC_v2_scaf_2545	3806	4678	68.1	TP57577_TGAC_V2_GENE10956	235
i2_LQ_c43464/f1p0/2081	1	340	Tp57577_TGAC_v2_scaf_7541	1575	1975	16.3	TP57577_TGAC_V2_GENE31068	341	2084	Tp57577_TGAC_v2_LG2	13930543	13928585	83.7	TP57577_TGAC_V2_GENE1063	1693
i1_LQ_c55086/f1p0/1278	4	921	Tp57577_TGAC_v2_LG6	21232612	21233761	69.5	TP57577_TGAC_V2_GENE15641	922	1321	Tp57577_TGAC_v2_scaf_13308	1193	1592	30.3	notsure	102
i1_LQ_c6457/f1p7/1874	1	1450	Tp57577_TGAC_v2_scaf_34	462729	461008	78	TP57577_TGAC_V2_GENE4346	1451	1859	Tp57577_TGAC_v2_scaf_19136	54	462	22	notsure	462
i1_LQ_c11704/f2p0/1572	1	1371	Tp57577_TGAC_v2_scaf_1020	5749	10538	86.9	TP57577_TGAC_V2_GENE28499	1372	1576	Tp57577_TGAC_v2_scaf_503	1	205	13	notsure	820
i2_HQ_c7940/f2p0/3036	1	965	Tp57577_TGAC_v2_LG1	18413954	18417111	31.6	TP57577_TGAC_V2_GENE38931	966	3025	Tp57577_TGAC_v2_LG4	19643289	19640842	67.4	TP57577_TGAC_V2_GENE14033	500
i1_LQ_c57370/f1p0/1106	5	483	Tp57577_TGAC_v2_scaf_7251	1130	654	43.3	TP57577_TGAC_V2_GENE561	484	1105	Tp57577_TGAC_v2_scaf_186	140420	141040	56.3	TP57577_TGAC_V2_GENE32821	512
i3_LQ_c3767/f1p37/3293	1	2099	Tp57577_TGAC_v2_LG6	1774447	1768711	63	TP57577_TGAC_V2_GENE9647	2100	3332	Tp57577_TGAC_v2_LG6	4686371	4688211	37	TP57577_TGAC_V2_GENE7883	329
i2_LQ_c11247/f1p4/2933	2	1962	Tp57577_TGAC_v2_scaf_1252	1228	3196	63.8	notsure	1963	3076	Tp57577_TGAC_v2_LG1	22167282	22169341	36.2	TP57577_TGAC_V2_GENE12041	2077
i0_LQ_c39647/f1p8/415	1	291	Tp57577_TGAC_v2_LG6	1102726	1103203	70	TP57577_TGAC_V2_GENE8367	292	416	Tp57577_TGAC_v2_scaf_1113	4186	4310	30	notsure	681
i1_LQ_c27535/f1p0/1910	1	481	Tp57577_TGAC_v2_LG7	28004877	28006478	25.1	TP57577_TGAC_V2_GENE4236	482	1914	Tp57577_TGAC_v2_scaf_1794	12234	10143	74.9	TP57577_TGAC_V2_GENE35719	4159
i1_LQ_c73669/f1p0/1711	1	780	Tp57577_TGAC_v2_LG4	15497003	15493892	45.6	TP57577_TGAC_V2_GENE25433	781	1709	Tp57577_TGAC_v2_scaf_4306	183	2095	54.4	TP57577_TGAC_V2_GENE31059	1353
i0_LQ_c85055/f1p0/785	1	147	Tp57577_TGAC_v2_scaf_17449	149	296	18.6	TP57577_TGAC_V2_GENE40847	148	789	Tp57577_TGAC_v2_scaf_193	161290	162645	81.4	TP57577_TGAC_V2_GENE32455	882
i4_LQ_c8369/f1p0/4058	1	2870	Tp57577_TGAC_v2_LG6	14229220	14234385	70.3	TP57577_TGAC_V2_GENE31024	2871	4085	Tp57577_TGAC_v2_scaf_3936	3173	1206	29.7	TP57577_TGAC_V2_GENE39963	25
i2_HQ_c3138/f2p1/2757	1	967	Tp57577_TGAC_v2_scaf_5641	1168	2474	34.9	TP57577_TGAC_V2_GENE7849	968	2774	Tp57577_TGAC_v2_LG1	25646461	25650444	65.1	TP57577_TGAC_V2_GENE34360	251
i1_LQ_c50947/f1p0/1987	1	439	Tp57577_TGAC_v2_scaf_19181	1194	756	22	notsure	440	1994	Tp57577_TGAC_v2_scaf_34	762891	760198	78	TP57577_TGAC_V2_GENE4279	262
i0_LQ_c103167/f1p24/827	1	126	Tp57577_TGAC_v2_scaf_27347	669	793	15.2	TP57577_TGAC_V2_GENE40553	127	829	Tp57577_TGAC_v2_LG4	15403079	15404772	84.8	TP57577_TGAC_V2_GENE25396	443
i1_LQ_c35815/f1p0/1715	1	892	Tp57577_TGAC_v2_scaf_1630	12178	10647	51.9	TP57577_TGAC_V2_GENE36318	893	1720	Tp57577_TGAC_v2_scaf_12299	1624	216	48.1	notsure	309
i2_HQ_c28213/f2p0/2651	1	1965	Tp57577_TGAC_v2_LG1	3468122	3464130	74.1	TP57577_TGAC_V2_GENE17042	1966	2651	Tp57577_TGAC_v2_scaf_3473	3549	2486	25.9	notsure	591
i2_HQ_c33077/f3p0/2370	1	380	Tp57577_TGAC_v2_LG3	28424104	28424488	16	TP57577_TGAC_V2_GENE17964	381	2371	Tp57577_TGAC_v2_scaf_427	91447	95339	84	TP57577_TGAC_V2_GENE13747	148
i2_LQ_c23620/f1p0/2477	1	450	Tp57577_TGAC_v2_scaf_11589	743	28	18.2	notsure	451	2477	Tp57577_TGAC_v2_LG2	28679833	28675991	81.8	notsure	530
i1_LQ_c54025/f1p0/1594	11	849	Tp57577_TGAC_v2_scaf_3247	1067	2664	52	TP57577_TGAC_V2_GENE18789	850	1612	Tp57577_TGAC_v2_LG1	24298753	24299647	47.3	TP57577_TGAC_V2_GENE13677	143
i1_LQ_c22786/f1p0/1246	3	535	Tp57577_TGAC_v2_scaf_4968	1094	1	42.2	TP57577_TGAC_V2_GENE39280	536	1262	Tp57577_TGAC_v2_scaf_12460	1691	636	57.6	notsure	52
i0_HQ_c29023/f3p1/456	1	332	Tp57577_TGAC_v2_scaf_9851	839	12	73.3	TP57577_TGAC_V2_GENE36600	333	453	Tp57577_TGAC_v2_scaf_797	82387	82267	26.7	TP57577_TGAC_V2_GENE30758	199
i1_HQ_c36679/f2p0/1955	1	1103	Tp57577_TGAC_v2_scaf_430	177999	176785	56.7	TP57577_TGAC_V2_GENE14362	1104	1946	Tp57577_TGAC_v2_scaf_8465	1544	694	43.3	notsure	97
i0_HQ_c150965/f16p6/943	2	179	Tp57577_TGAC_v2_LG6	8782881	8782620	18.9	notsure	180	937	Tp57577_TGAC_v2_scaf_6673	1878	227	80.4	notsure	116
i1_LQ_c69551/f1p0/1550	1	970	Tp57577_TGAC_v2_LG7	9416076	9412417	62.3	TP57577_TGAC_V2_GENE12478	971	1558	Tp57577_TGAC_v2_scaf_673	896	1928	37.7	TP57577_TGAC_V2_GENE35016	78
i1_LQ_c15542/f1p0/1087	2	635	Tp57577_TGAC_v2_LG7	4378274	4376054	54.5	notsure	636	1163	Tp57577_TGAC_v2_scaf_10506	334	1045	45.4	TP57577_TGAC_V2_GENE3918	314
i0_LQ_c9927/f1p4/646	1	465	Tp57577_TGAC_v2_scaf_307	278515	278979	72.1	TP57577_TGAC_V2_GENE18864	466	645	Tp57577_TGAC_v2_LG1	12220057	12219878	27.9	notsure	118
i1_LQ_c86972/f1p0/1002	1	529	Tp57577_TGAC_v2_scaf_8072	846	69	52.8	TP57577_TGAC_V2_GENE863	530	1001	Tp57577_TGAC_v2_scaf_541	140097	139625	47.2	notsure	121
i0_LQ_c90332/f1p0/563	1	472	Tp57577_TGAC_v2_scaf_17364	1258	12	83.7	TP57577_TGAC_V2_GENE23368	473	562	Tp57577_TGAC_v2_scaf_366	135403	135492	16	notsure	39
i1_LQ_c37761/f1p0/1357	2	250	Tp57577_TGAC_v2_scaf_1315	10103	9918	19	notsure	251	1310	Tp57577_TGAC_v2_scaf_223	92773	93845	80.8	notsure	54
i2_LQ_c41931/f1p0/2360	1	1965	Tp57577_TGAC_v2_scaf_544	114025	109931	80.6	TP57577_TGAC_V2_GENE7569	1966	2438	Tp57577_TGAC_v2_scaf_1386	2159	2632	19.4	notsure	233
i1_LQ_c55733/f1p0/1527	4	989	Tp57577_TGAC_v2_LG3	30542467	30537208	64.4	notsure	990	1532	Tp57577_TGAC_v2_scaf_14066	1548	950	35.4	notsure	823
i0_HQ_c67020/f2p6/946	1	228	Tp57577_TGAC_v2_scaf_30841	624	9	24.1	TP57577_TGAC_V2_GENE28319	229	946	Tp57577_TGAC_v2_LG6	13748975	13747430	75.9	TP57577_TGAC_V2_GENE20659	11
i1_HQ_c80882/f4p0/1186	1	166	Tp57577_TGAC_v2_LG6	16915148	16915319	14	notsure	167	1186	Tp57577_TGAC_v2_scaf_9789	1953	491	86	notsure	387
i1_LQ_c49618/f1p0/1497	2	1303	Tp57577_TGAC_v2_LG7	15119320	15125999	87	TP57577_TGAC_V2_GENE11529	1304	1491	Tp57577_TGAC_v2_scaf_10879	38	225	12.6	TP57577_TGAC_V2_GENE8944	2395
i0_LQ_c13793/f1p4/748	1	589	Tp57577_TGAC_v2_scaf_1097	13790	16465	78.5	TP57577_TGAC_V2_GENE27189	590	750	Tp57577_TGAC_v2_LG3	15838534	15838694	21.5	TP57577_TGAC_V2_GENE16222	738
i0_HQ_c26812/f4p1/879	6	208	Tp57577_TGAC_v2_scaf_36680	443	241	23.2	notsure	209	871	Tp57577_TGAC_v2_LG3	18446460	18445796	75.8	notsure	74
i1_HQ_c44334/f5p0/1448	1	870	Tp57577_TGAC_v2_scaf_3789	1415	12	60	TP57577_TGAC_V2_GENE7721	871	1451	Tp57577_TGAC_v2_LG2	16640591	16639384	40	TP57577_TGAC_V2_GENE13776	77
i0_HQ_c20018/f2p8/856	1	670	Tp57577_TGAC_v2_LG7	19624098	19625577	78.7	TP57577_TGAC_V2_GENE28539	671	851	Tp57577_TGAC_v2_scaf_22212	33	213	21.3	TP57577_TGAC_V2_GENE456	401
i2_LQ_c18110/f1p0/2276	1	1571	Tp57577_TGAC_v2_LG6	17909196	17912668	69	TP57577_TGAC_V2_GENE18256	1572	2278	Tp57577_TGAC_v2_LG6	17621724	17622430	31	TP57577_TGAC_V2_GENE15451	462
i1_LQ_c50029/f1p0/1957	1	912	Tp57577_TGAC_v2_scaf_1252	2281	3196	45	notsure	913	2025	Tp57577_TGAC_v2_LG1	22167282	22169340	55	TP57577_TGAC_V2_GENE12041	169
i1_LQ_c84238/f1p0/1037	5	344	Tp57577_TGAC_v2_scaf_3504	3208	3549	31.6	notsure	345	1076	Tp57577_TGAC_v2_LG7	6459211	6457967	68	TP57577_TGAC_V2_GENE32182	281
i0_LQ_c105036/f2p5/533	3	320	Tp57577_TGAC_v2_LG2	6245561	6244782	59.4	TP57577_TGAC_V2_GENE26878	321	535	Tp57577_TGAC_v2_LG1	5173949	5174163	40.2	TP57577_TGAC_V2_GENE6069	23
i2_LQ_c6952/f1p0/2719	1	1287	Tp57577_TGAC_v2_scaf_567	154413	155699	45.8	TP57577_TGAC_V2_GENE10306	1288	2799	Tp57577_TGAC_v2_LG5	2102755	2104263	53.8	TP57577_TGAC_V2_GENE14465	443
i1_LQ_c8363/f1p1/1818	1	423	Tp57577_TGAC_v2_scaf_19752	367	789	23.2	TP57577_TGAC_V2_GENE39720	424	1821	Tp57577_TGAC_v2_LG2	9174397	9177930	76.8	TP57577_TGAC_V2_GENE17284	999
i2_LQ_c54699/f1p0/2445	1	265	Tp57577_TGAC_v2_scaf_2842	3887	4227	10.9	TP57577_TGAC_V2_GENE39665	266	2440	Tp57577_TGAC_v2_scaf_546	132794	138516	89.1	TP57577_TGAC_V2_GENE7603	432
i0_LQ_c146113/f1p2/934	1	272	Tp57577_TGAC_v2_scaf_15061	1206	1477	29.2	TP57577_TGAC_V2_GENE304	273	932	Tp57577_TGAC_v2_LG4	28810186	28810822	70.8	TP57577_TGAC_V2_GENE4988	530
i1_LQ_c53567/f1p0/1608	1	1460	Tp57577_TGAC_v2_scaf_4626	1495	12	88.3	notsure	1461	1654	Tp57577_TGAC_v2_scaf_25366	177	370	11.7	TP57577_TGAC_V2_GENE628	569
i3_LQ_c13300/f1p0/3376	1	474	Tp57577_TGAC_v2_scaf_12173	1238	1712	14	TP57577_TGAC_V2_GENE10381	475	3385	Tp57577_TGAC_v2_LG2	23660881	23664397	86	TP57577_TGAC_V2_GENE5360	710
i1_HQ_c37986/f4p0/1634	1	1236	Tp57577_TGAC_v2_scaf_84	412476	406447	75.6	TP57577_TGAC_V2_GENE3648	1237	1635	Tp57577_TGAC_v2_scaf_2176	263	1147	24.4	TP57577_TGAC_V2_GENE136	1247
i0_LQ_c65086/f1p0/866	1	457	Tp57577_TGAC_v2_LG4	8374745	8371452	52.7	TP57577_TGAC_V2_GENE24059	458	867	Tp57577_TGAC_v2_scaf_3975	1510	1111	47.3	notsure	210
i0_LQ_c59317/f1p0/792	2	216	Tp57577_TGAC_v2_scaf_17449	149	364	27.2	TP57577_TGAC_V2_GENE40847	217	791	Tp57577_TGAC_v2_scaf_193	161643	162645	72.7	TP57577_TGAC_V2_GENE32455	35
i1_HQ_c12211/f2p1/1568	1	1190	Tp57577_TGAC_v2_scaf_513	162977	154518	75.8	TP57577_TGAC_V2_GENE8763	1191	1567	Tp57577_TGAC_v2_scaf_10508	1849	1415	24	notsure	110
i2_HQ_c67990/f3p0/2091	1	1616	Tp57577_TGAC_v2_scaf_547	4284	2	77.7	TP57577_TGAC_V2_GENE7627	1617	2080	Tp57577_TGAC_v2_scaf_32248	649	186	22.3	notsure	417
i0_HQ_c91113/f2p2/580	1	282	Tp57577_TGAC_v2_LG2	18800796	18800023	48.6	TP57577_TGAC_V2_GENE20025	283	580	Tp57577_TGAC_v2_scaf_23431	582	190	51.4	TP57577_TGAC_V2_GENE31471	166
i1_LQ_c53244/f1p0/1986	1	1655	Tp57577_TGAC_v2_LG7	6931949	6929812	83.4	notsure	1656	1985	Tp57577_TGAC_v2_scaf_4113	777	1108	16.6	notsure	148
i0_LQ_c98173/f1p3/937	1	452	Tp57577_TGAC_v2_scaf_5594	2109	722	47.8	TP57577_TGAC_V2_GENE27217	453	945	Tp57577_TGAC_v2_LG3	4313239	4310893	52.2	TP57577_TGAC_V2_GENE3421	611
i2_LQ_c7086/f1p0/2309	1	324	Tp57577_TGAC_v2_scaf_3876	1746	22	13.8	TP57577_TGAC_V2_GENE11393	325	2344	Tp57577_TGAC_v2_scaf_410	111932	109334	86.2	TP57577_TGAC_V2_GENE13898	1563
i2_HQ_c70848/f7p0/2691	1	1411	Tp57577_TGAC_v2_scaf_204	12731	10045	52.2	TP57577_TGAC_V2_GENE9675	1412	2701	Tp57577_TGAC_v2_scaf_8092	2120	831	47.8	notsure	329
i1_HQ_c80479/f3p0/1077	1	392	Tp57577_TGAC_v2_scaf_14077	365	846	36.5	TP57577_TGAC_V2_GENE7715	393	1073	Tp57577_TGAC_v2_scaf_6035	691	1369	63.5	TP57577_TGAC_V2_GENE33049	47
i2_LQ_c54825/f1p0/2291	1	710	Tp57577_TGAC_v2_scaf_3847	1957	2666	29	notsure	711	2447	Tp57577_TGAC_v2_scaf_34	566918	568730	71	TP57577_TGAC_V2_GENE4312	515
i1_LQ_c7458/f1p0/1239	3	475	Tp57577_TGAC_v2_LG7	10211269	10211752	38.8	notsure	476	1220	Tp57577_TGAC_v2_scaf_4187	33	962	61.1	TP57577_TGAC_V2_GENE34393	71
i2_LQ_c10753/f1p0/2212	1	1809	Tp57577_TGAC_v2_LG1	810843	807676	77.5	TP57577_TGAC_V2_GENE26285	1810	2335	Tp57577_TGAC_v2_scaf_16820	801	1327	22.5	TP57577_TGAC_V2_GENE11058	306
i2_LQ_c38299/f1p0/2169	1	1620	Tp57577_TGAC_v2_LG5	9506139	9512918	76.7	TP57577_TGAC_V2_GENE28421	1621	2113	Tp57577_TGAC_v2_scaf_7423	265	757	23.3	TP57577_TGAC_V2_GENE35111	2022
i1_LQ_c6858/f1p1/1304	1	221	Tp57577_TGAC_v2_scaf_8368	798	490	16.7	TP57577_TGAC_V2_GENE11084	222	1324	Tp57577_TGAC_v2_scaf_739	45518	41335	83.3	notsure	2443
i1_LQ_c51181/f1p0/1430	1	150	Tp57577_TGAC_v2_LG2	14599290	14599133	10	TP57577_TGAC_V2_GENE26720	151	1505	Tp57577_TGAC_v2_LG4	9499892	9502700	90	TP57577_TGAC_V2_GENE24134	730
i0_HQ_c39316/f2p121/965	1	869	Tp57577_TGAC_v2_scaf_1347	26539	25686	90	TP57577_TGAC_V2_GENE18511	870	966	Tp57577_TGAC_v2_scaf_10650	748	844	10	notsure	167
i1_LQ_c78058/f1p0/1017	5	483	Tp57577_TGAC_v2_scaf_7251	1130	654	47.1	TP57577_TGAC_V2_GENE561	484	1016	Tp57577_TGAC_v2_scaf_186	140420	140953	52.5	TP57577_TGAC_V2_GENE32821	319
i1_LQ_c20337/f1p10/1395	1	395	Tp57577_TGAC_v2_LG2	32295215	32298105	28.2	TP57577_TGAC_V2_GENE38050	396	1400	Tp57577_TGAC_v2_scaf_9260	1613	480	71.8	notsure	4
i1_LQ_c77292/f1p0/1066	1	406	Tp57577_TGAC_v2_LG3	13363932	13362605	38.1	TP57577_TGAC_V2_GENE2882	407	1066	Tp57577_TGAC_v2_scaf_3341	839	1505	61.9	TP57577_TGAC_V2_GENE27436	672
i0_HQ_c137472/f4p3/871	1	122	Tp57577_TGAC_v2_scaf_4481	1053	929	14	notsure	123	869	Tp57577_TGAC_v2_LG7	25485316	25484457	86	TP57577_TGAC_V2_GENE6883	378
i1_LQ_c24356/f1p0/1158	1	116	Tp57577_TGAC_v2_LG4	17994753	17994638	10	notsure	117	1150	Tp57577_TGAC_v2_LG5	9691007	9696504	89.3	TP57577_TGAC_V2_GENE17779	105
i2_LQ_c35440/f1p0/2487	1	378	Tp57577_TGAC_v2_scaf_23192	557	934	16.8	notsure	379	2256	Tp57577_TGAC_v2_scaf_215	127165	129042	83.2	TP57577_TGAC_V2_GENE10561	71
i0_LQ_c99900/f1p1/374	1	160	Tp57577_TGAC_v2_LG1	14153959	14152642	41.8	TP57577_TGAC_V2_GENE1912	161	383	Tp57577_TGAC_v2_scaf_5083	10	234	58.2	notsure	452
i3_LQ_c18952/f1p0/3642	8	387	Tp57577_TGAC_v2_scaf_4588	582	205	10.5	notsure	388	3633	Tp57577_TGAC_v2_scaf_812	11314	26054	89.3	TP57577_TGAC_V2_GENE28668	1437
i0_LQ_c97559/f1p14/692	1	394	Tp57577_TGAC_v2_scaf_14419	766	377	56.9	notsure	395	692	Tp57577_TGAC_v2_LG7	21152925	21153173	43.1	notsure	2644
i0_LQ_c151327/f3p4/430	1	155	Tp57577_TGAC_v2_scaf_307	278790	278944	35.7	TP57577_TGAC_V2_GENE18864	156	434	Tp57577_TGAC_v2_LG1	12220092	12219815	64.3	notsure	105
i1_LQ_c51687/f1p0/1546	1	983	Tp57577_TGAC_v2_LG3	30542407	30537208	63.3	TP57577_TGAC_V2_GENE9032	984	1552	Tp57577_TGAC_v2_scaf_14066	1548	980	36.7	notsure	1406
i0_HQ_c20548/f6p34/987	1	479	Tp57577_TGAC_v2_scaf_7251	1130	654	48.5	TP57577_TGAC_V2_GENE561	480	988	Tp57577_TGAC_v2_scaf_186	140420	140928	51.5	TP57577_TGAC_V2_GENE32821	217
i2_HQ_c43028/f3p0/2076	1	986	Tp57577_TGAC_v2_LG1	6469336	6466136	47.5	TP57577_TGAC_V2_GENE4855	987	2074	Tp57577_TGAC_v2_scaf_6962	146	1931	52.5	TP57577_TGAC_V2_GENE724	157
i1_HQ_c7105/f5p0/1926	11	1418	Tp57577_TGAC_v2_LG2	14244944	14236317	73.3	TP57577_TGAC_V2_GENE1007	1419	1922	Tp57577_TGAC_v2_scaf_7163	2103	1600	26.2	notsure	236
i2_LQ_c51413/f1p1/2129	1	1436	Tp57577_TGAC_v2_LG3	6602813	6607770	66.1	TP57577_TGAC_V2_GENE37347	1437	2173	Tp57577_TGAC_v2_scaf_215	23568	21969	33.9	notsure	210
i0_HQ_c694/f23p5/889	1	289	Tp57577_TGAC_v2_scaf_700	6985	6683	32.5	TP57577_TGAC_V2_GENE31784	290	889	Tp57577_TGAC_v2_scaf_2526	5326	4727	67.5	TP57577_TGAC_V2_GENE22135	500
i2_LQ_c61555/f1p0/2044	1	986	Tp57577_TGAC_v2_scaf_1630	12275	10647	47.6	TP57577_TGAC_V2_GENE36318	987	2072	Tp57577_TGAC_v2_scaf_12299	1624	306	52.4	notsure	765
i0_LQ_c105687/f1p1/907	1	539	Tp57577_TGAC_v2_scaf_1025	39734	35144	58.7	TP57577_TGAC_V2_GENE28447	540	918	Tp57577_TGAC_v2_scaf_24772	113	492	41.3	notsure	30
i1_HQ_c76488/f2p0/1094	1	424	Tp57577_TGAC_v2_LG4	25703187	25703653	38.7	TP57577_TGAC_V2_GENE38809	425	1096	Tp57577_TGAC_v2_LG4	18133284	18132383	61.3	notsure	112
i1_HQ_c35621/f3p0/1560	1	1394	Tp57577_TGAC_v2_LG2	21423333	21419424	89.9	notsure	1395	1551	Tp57577_TGAC_v2_scaf_25347	681	523	10.1	notsure	2095
i1_LQ_c69475/f1p0/1663	1	1353	Tp57577_TGAC_v2_LG1	2025431	2031586	81.3	TP57577_TGAC_V2_GENE27124	1354	1664	Tp57577_TGAC_v2_scaf_6856	970	1280	18.7	TP57577_TGAC_V2_GENE40142	12278
i0_LQ_c24790/f1p8/884	3	456	Tp57577_TGAC_v2_scaf_5959	179	739	52.5	TP57577_TGAC_V2_GENE8066	457	864	Tp57577_TGAC_v2_LG2	12221163	12221571	47.2	notsure	1621
i2_LQ_c41365/f1p0/2166	3	1146	Tp57577_TGAC_v2_scaf_8996	152	1292	52.3	TP57577_TGAC_V2_GENE30217	1147	2189	Tp57577_TGAC_v2_scaf_215	141298	142347	47.6	TP57577_TGAC_V2_GENE10585	67
i2_LQ_c52702/f1p0/2108	1	1173	Tp57577_TGAC_v2_LG2	27253157	27251441	54.7	TP57577_TGAC_V2_GENE37123	1174	2142	Tp57577_TGAC_v2_scaf_4883	2691	1719	45.2	notsure	172
i1_LQ_c81860/f1p0/1146	1	463	Tp57577_TGAC_v2_scaf_2036	6449	7942	40.4	TP57577_TGAC_V2_GENE18979	464	1147	Tp57577_TGAC_v2_scaf_588	59154	58474	59.6	TP57577_TGAC_V2_GENE15344	1061
i0_LQ_c72598/f1p0/480	1	118	Tp57577_TGAC_v2_scaf_8081	1225	1108	24.5	TP57577_TGAC_V2_GENE17560	119	481	Tp57577_TGAC_v2_LG2	22348691	22349136	75.5	TP57577_TGAC_V2_GENE6015	276
i1_LQ_c17722/f3p0/1747	1	1177	Tp57577_TGAC_v2_scaf_34	270592	272242	66.9	TP57577_TGAC_V2_GENE4316	1178	1760	Tp57577_TGAC_v2_scaf_8552	1566	983	33.1	TP57577_TGAC_V2_GENE20756	1898
i0_LQ_c43844/f1p4/649	1	405	Tp57577_TGAC_v2_LG7	8916050	8916454	62.3	TP57577_TGAC_V2_GENE34551	406	650	Tp57577_TGAC_v2_LG3	10470138	10469894	37.7	TP57577_TGAC_V2_GENE30370	781
i2_LQ_c69933/f1p0/2080	1	841	Tp57577_TGAC_v2_scaf_3789	1413	33	40.3	TP57577_TGAC_V2_GENE7721	842	2089	Tp57577_TGAC_v2_LG2	16640612	16639351	59.7	notsure	711
i3_LQ_c3028/f1p0/3146	1	515	Tp57577_TGAC_v2_scaf_25900	679	43	16	TP57577_TGAC_V2_GENE35754	516	3214	Tp57577_TGAC_v2_LG6	14482719	14477837	83.9	TP57577_TGAC_V2_GENE4425	212
i3_LQ_c22593/f1p0/3236	1	336	Tp57577_TGAC_v2_scaf_3497	1055	720	10.4	TP57577_TGAC_V2_GENE22106	337	3240	Tp57577_TGAC_v2_scaf_495	48936	64129	89.6	TP57577_TGAC_V2_GENE30627	3411
i3_LQ_c17564/f1p0/3179	1	2376	Tp57577_TGAC_v2_LG4	13223762	13212536	74.6	notsure	2377	3185	Tp57577_TGAC_v2_scaf_10100	12	820	25.4	TP57577_TGAC_V2_GENE20331	967
i1_LQ_c7530/f1p2/1858	3	974	Tp57577_TGAC_v2_scaf_2675	4075	5053	51.1	TP57577_TGAC_V2_GENE16601	975	1901	Tp57577_TGAC_v2_LG2	19835733	19832921	48.7	notsure	717
i2_LQ_c33560/f1p0/2506	11	1040	Tp57577_TGAC_v2_LG6	19953525	19952458	40.8	TP57577_TGAC_V2_GENE33445	1041	2522	Tp57577_TGAC_v2_LG6	21809735	21811300	58.8	TP57577_TGAC_V2_GENE23381	481
i2_LQ_c53680/f1p0/2378	1	2195	Tp57577_TGAC_v2_scaf_196	126303	131091	89.4	TP57577_TGAC_V2_GENE32399	2196	2453	Tp57577_TGAC_v2_scaf_9521	433	176	10.5	notsure	236
i0_LQ_c46781/f1p0/889	1	540	Tp57577_TGAC_v2_LG3	28468945	28468406	60.6	TP57577_TGAC_V2_GENE22546	541	891	Tp57577_TGAC_v2_LG7	2315037	2314687	39.4	notsure	492
i0_LQ_c65789/f1p3/566	1	353	Tp57577_TGAC_v2_LG7	21045112	21045645	62.1	notsure	354	568	Tp57577_TGAC_v2_scaf_34015	186	401	37.9	notsure	103
i0_LQ_c153839/f1p1/308	1	81	Tp57577_TGAC_v2_scaf_5071	81	1	26	TP57577_TGAC_V2_GENE31588	82	308	Tp57577_TGAC_v2_LG3	12924040	12923816	73	notsure	156
i1_HQ_c25332/f3p0/1955	1	864	Tp57577_TGAC_v2_scaf_972	36907	15114	44.2	notsure	865	1954	Tp57577_TGAC_v2_scaf_3121	2601	931	55.8	notsure	76
i3_LQ_c4208/f2p0/3290	37	566	Tp57577_TGAC_v2_scaf_4105	1543	2072	16	TP57577_TGAC_V2_GENE23061	567	3321	Tp57577_TGAC_v2_scaf_247	196347	191681	83	TP57577_TGAC_V2_GENE15712	2130
i3_LQ_c8881/f1p1/3233	33	2791	Tp57577_TGAC_v2_LG4	23814107	23811352	85.2	TP57577_TGAC_V2_GENE38666	2792	3237	Tp57577_TGAC_v2_scaf_565	116094	116819	13.8	TP57577_TGAC_V2_GENE10336	50
i2_LQ_c10666/f1p0/2259	5	1796	Tp57577_TGAC_v2_LG3	26828866	26820693	79.9	notsure	1797	2242	Tp57577_TGAC_v2_scaf_11514	244	839	19.9	TP57577_TGAC_V2_GENE501	951
i0_LQ_c51370/f1p3/490	3	112	Tp57577_TGAC_v2_scaf_1063	34881	34990	21.6	TP57577_TGAC_V2_GENE27380	113	510	Tp57577_TGAC_v2_scaf_2808	539	936	78	TP57577_TGAC_V2_GENE39949	1420
i2_LQ_c23386/f1p0/2881	29	2400	Tp57577_TGAC_v2_scaf_1441	16666	19036	81.9	TP57577_TGAC_V2_GENE40197	2401	2897	Tp57577_TGAC_v2_scaf_1742	3400	3912	17.2	TP57577_TGAC_V2_GENE35123	1325
i2_LQ_c48790/f1p0/2143	1	1637	Tp57577_TGAC_v2_LG5	9506139	9512918	76.5	TP57577_TGAC_V2_GENE28421	1638	2141	Tp57577_TGAC_v2_scaf_7423	265	768	23.5	TP57577_TGAC_V2_GENE35111	49
i2_LQ_c25033/f1p12/2451	1	601	Tp57577_TGAC_v2_scaf_9427	1077	1681	24.4	TP57577_TGAC_V2_GENE29196	602	2468	Tp57577_TGAC_v2_LG3	13598596	13602217	75.6	TP57577_TGAC_V2_GENE2880	1706
i1_LQ_c18056/f1p0/1869	1	726	Tp57577_TGAC_v2_LG7	15886250	15885383	38.4	TP57577_TGAC_V2_GENE30202	727	1890	Tp57577_TGAC_v2_LG3	8450140	8454020	61.6	notsure	145
i1_LQ_c40154/f1p0/1069	8	474	Tp57577_TGAC_v2_scaf_16524	846	1312	41.8	notsure	475	1114	Tp57577_TGAC_v2_LG4	14341559	14342281	57.3	TP57577_TGAC_V2_GENE5817	7563
i1_LQ_c24285/f1p90/1516	1	644	Tp57577_TGAC_v2_scaf_1232	5942	2074	42.3	TP57577_TGAC_V2_GENE20612	645	1516	Tp57577_TGAC_v2_LG6	18975171	18971317	57.3	notsure	2022
i1_LQ_c11674/f2p0/1219	1	456	Tp57577_TGAC_v2_LG1	24352021	24349442	37.2	TP57577_TGAC_V2_GENE3186	457	1227	Tp57577_TGAC_v2_LG1	3794540	3791097	62.8	notsure	2022
i1_HQ_c34292/f3p0/1311	1	1168	Tp57577_TGAC_v2_scaf_3886	1169	1	89	notsure	1169	1313	Tp57577_TGAC_v2_scaf_1169	8658	8802	11	TP57577_TGAC_V2_GENE29432	1235
i2_HQ_c3854/f2p0/2447	1	257	Tp57577_TGAC_v2_scaf_2142	7564	7820	10.5	notsure	258	2450	Tp57577_TGAC_v2_LG3	6916444	6924041	89.5	TP57577_TGAC_V2_GENE37346	1843
i2_LQ_c38364/f1p0/2657	1	1669	Tp57577_TGAC_v2_LG3	6602847	6607770	62.5	TP57577_TGAC_V2_GENE37347	1670	2658	Tp57577_TGAC_v2_scaf_215	23568	21934	37	notsure	215
i0_LQ_c3277/f1p4/812	4	698	Tp57577_TGAC_v2_LG7	4809146	4808451	83.3	TP57577_TGAC_V2_GENE38114	699	834	Tp57577_TGAC_v2_scaf_32009	438	573	16.3	notsure	273
i1_HQ_c1951/f5p0/1176	1	929	Tp57577_TGAC_v2_LG6	6087324	6091634	79	TP57577_TGAC_V2_GENE33185	930	1176	Tp57577_TGAC_v2_scaf_15734	1326	1080	21	notsure	207
i1_LQ_c62348/f1p0/1017	1	815	Tp57577_TGAC_v2_scaf_184	167241	168055	79.7	TP57577_TGAC_V2_GENE32925	816	1022	Tp57577_TGAC_v2_scaf_3258	3860	3654	20.3	notsure	951
i1_LQ_c44855/f1p0/1037	1	770	Tp57577_TGAC_v2_LG3	23240441	23237892	74.3	TP57577_TGAC_V2_GENE23629	771	1037	Tp57577_TGAC_v2_scaf_17692	933	1199	25.7	notsure	33
i0_HQ_c3198/f2p2/778	4	374	Tp57577_TGAC_v2_LG3	28137569	28139547	47.9	TP57577_TGAC_V2_GENE16697	375	775	Tp57577_TGAC_v2_scaf_23974	934	536	51.7	notsure	204
i0_HQ_c19016/f7p1/947	1	364	Tp57577_TGAC_v2_scaf_7887	1898	522	38.4	TP57577_TGAC_V2_GENE40839	365	947	Tp57577_TGAC_v2_scaf_10580	1863	883	61.6	TP57577_TGAC_V2_GENE7396	46
i1_LQ_c40474/f1p2/1669	1	1463	Tp57577_TGAC_v2_LG6	19519560	19527912	87.6	TP57577_TGAC_V2_GENE33483	1464	1668	Tp57577_TGAC_v2_scaf_2521	5360	5157	12.3	notsure	815
i2_LQ_c73139/f1p0/2583	3	322	Tp57577_TGAC_v2_LG2	15617222	15616903	12.4	notsure	323	2577	Tp57577_TGAC_v2_LG7	29744943	29747287	87.5	notsure	797
i1_LQ_c36078/f1p0/1457	1	1093	Tp57577_TGAC_v2_LG4	12108295	12111186	72.1	TP57577_TGAC_V2_GENE25625	1094	1515	Tp57577_TGAC_v2_scaf_13261	1566	1145	27.9	notsure	121
i1_LQ_c84831/f1p0/1024	1	805	Tp57577_TGAC_v2_scaf_7747	1411	636	76.7	TP57577_TGAC_V2_GENE10893	806	1046	Tp57577_TGAC_v2_LG4	23925240	23925000	23	notsure	176
i3_LQ_c10129/f1p0/3862	1	1185	Tp57577_TGAC_v2_LG6	6891719	6890534	30.4	TP57577_TGAC_V2_GENE28185	1186	3900	Tp57577_TGAC_v2_LG6	7060266	7064566	69.6	TP57577_TGAC_V2_GENE14170	150
i1_LQ_c52338/f1p0/1622	5	1107	Tp57577_TGAC_v2_scaf_7251	1130	44	67.2	TP57577_TGAC_V2_GENE561	1108	1641	Tp57577_TGAC_v2_scaf_186	140420	140952	32.5	TP57577_TGAC_V2_GENE32821	308
i3_HQ_c7572/f2p0/3517	1	2597	Tp57577_TGAC_v2_LG3	6097205	6100417	73.6	TP57577_TGAC_V2_GENE2911	2598	3527	Tp57577_TGAC_v2_scaf_18888	1161	229	26.4	notsure	681
i1_LQ_c56984/f1p0/1583	1	872	Tp57577_TGAC_v2_LG1	19623135	19621758	55	TP57577_TGAC_V2_GENE37850	873	1585	Tp57577_TGAC_v2_scaf_3917	172	1363	45	TP57577_TGAC_V2_GENE39986	120
i3_LQ_c11501/f1p2/3861	1	888	Tp57577_TGAC_v2_LG6	3677192	3676305	23.2	notsure	889	3835	Tp57577_TGAC_v2_LG3	16713596	16707546	76.8	TP57577_TGAC_V2_GENE25831	268
i1_LQ_c41722/f1p0/1318	1	274	Tp57577_TGAC_v2_LG4	17207123	17208256	20.9	TP57577_TGAC_V2_GENE34150	275	1314	Tp57577_TGAC_v2_scaf_11911	1729	550	79.1	notsure	129
i0_LQ_c42138/f1p0/464	1	378	Tp57577_TGAC_v2_scaf_17364	1164	12	81.1	TP57577_TGAC_V2_GENE23368	379	466	Tp57577_TGAC_v2_scaf_366	135403	135490	18.9	notsure	2276
i1_LQ_c57423/f2p0/1307	1	477	Tp57577_TGAC_v2_LG1	7473348	7472756	33.1	TP57577_TGAC_V2_GENE21605	478	1438	Tp57577_TGAC_v2_scaf_7941	333	1960	66.7	TP57577_TGAC_V2_GENE39886	112
i1_LQ_c19967/f1p8/1260	1	1081	Tp57577_TGAC_v2_scaf_5873	2075	987	86.1	notsure	1082	1254	Tp57577_TGAC_v2_scaf_7623	153	338	13.8	notsure	42
i1_LQ_c38885/f1p17/1328	14	970	Tp57577_TGAC_v2_LG2	1401051	1405459	70.6	TP57577_TGAC_V2_GENE36692	971	1356	Tp57577_TGAC_v2_scaf_292	237516	237903	28.5	TP57577_TGAC_V2_GENE7745	30
i2_LQ_c57319/f1p0/2929	9	579	Tp57577_TGAC_v2_scaf_4215	1003	2570	19.6	TP57577_TGAC_V2_GENE27771	580	2913	Tp57577_TGAC_v2_LG1	23818716	23805174	80.1	notsure	51
i3_LQ_c14470/f1p0/3001	1	540	Tp57577_TGAC_v2_scaf_4215	1034	2570	18.6	TP57577_TGAC_V2_GENE27771	541	2910	Tp57577_TGAC_v2_LG1	23818716	23805138	81.4	notsure	472
i1_HQ_c2038/f12p0/1740	1	438	Tp57577_TGAC_v2_scaf_23059	692	1	25.2	TP57577_TGAC_V2_GENE21518	439	1739	Tp57577_TGAC_v2_scaf_7993	2161	125	74.8	TP57577_TGAC_V2_GENE40032	211
i3_LQ_c24534/f1p0/3103	1	416	Tp57577_TGAC_v2_scaf_3084	1416	228	13.6	TP57577_TGAC_V2_GENE36385	417	3069	Tp57577_TGAC_v2_LG7	14699642	14706332	86.4	TP57577_TGAC_V2_GENE11521	514
i1_LQ_c61223/f1p0/1043	1	167	Tp57577_TGAC_v2_scaf_14338	561	389	16.1	TP57577_TGAC_V2_GENE99	168	1039	Tp57577_TGAC_v2_LG1	2838045	2833738	83.8	notsure	327
i3_HQ_c1129/f12p0/3525	1	2364	Tp57577_TGAC_v2_LG4	13223750	13212536	67	notsure	2365	3526	Tp57577_TGAC_v2_scaf_10100	12	1174	33	TP57577_TGAC_V2_GENE20331	274
i1_LQ_c35717/f1p0/1837	1	786	Tp57577_TGAC_v2_LG6	20871089	20869504	42.8	TP57577_TGAC_V2_GENE33586	787	1838	Tp57577_TGAC_v2_scaf_803	91466	93309	57.2	TP57577_TGAC_V2_GENE28798	192
i1_LQ_c20996/f1p0/1203	1	160	Tp57577_TGAC_v2_scaf_3870	260	101	13.3	notsure	161	1204	Tp57577_TGAC_v2_LG7	8139367	8134393	86.7	notsure	28
i1_LQ_c37456/f1p0/1664	1	615	Tp57577_TGAC_v2_LG2	32416908	32416259	36.9	TP57577_TGAC_V2_GENE37948	616	1663	Tp57577_TGAC_v2_scaf_405	2349	3396	62.9	TP57577_TGAC_V2_GENE13275	262
i0_LQ_c47561/f1p3/592	1	328	Tp57577_TGAC_v2_LG4	12877079	12877510	55.5	TP57577_TGAC_V2_GENE17693	329	591	Tp57577_TGAC_v2_scaf_6103	31	293	44.5	TP57577_TGAC_V2_GENE9291	64
i0_LQ_c8042/f1p1/382	4	298	Tp57577_TGAC_v2_LG5	8945032	8944738	76.4	TP57577_TGAC_V2_GENE37621	299	386	Tp57577_TGAC_v2_scaf_19414	1022	935	22.8	notsure	1267
i0_LQ_c46821/f1p0/669	1	84	Tp57577_TGAC_v2_scaf_29308	45	128	12.5	TP57577_TGAC_V2_GENE26429	85	670	Tp57577_TGAC_v2_scaf_984	61646	59917	87.5	notsure	110
i2_LQ_c53451/f1p0/2604	1	367	Tp57577_TGAC_v2_scaf_25425	407	860	14.1	notsure	368	2605	Tp57577_TGAC_v2_LG2	20315955	20321785	85.9	TP57577_TGAC_V2_GENE2672	721
i0_LQ_c44341/f1p6/992	1	179	Tp57577_TGAC_v2_LG6	8782882	8782620	17.8	notsure	180	1003	Tp57577_TGAC_v2_scaf_6673	1878	159	82.2	notsure	30
i2_LQ_c10102/f1p0/2389	4	1517	Tp57577_TGAC_v2_LG4	15497859	15493892	63.5	notsure	1518	2386	Tp57577_TGAC_v2_scaf_4306	183	2035	36.4	TP57577_TGAC_V2_GENE31059	56
i5_LQ_c6431/f1p0/5483	1	4676	Tp57577_TGAC_v2_scaf_143	155050	141980	84.3	notsure	4677	5549	Tp57577_TGAC_v2_scaf_3588	21	2146	15.7	TP57577_TGAC_V2_GENE7253	64
i2_LQ_c15717/f16p0/2409	4	754	Tp57577_TGAC_v2_scaf_1145	2079	2836	31.2	TP57577_TGAC_V2_GENE31395	755	2406	Tp57577_TGAC_v2_LG2	15139835	15132634	68.7	TP57577_TGAC_V2_GENE4445	123
i1_LQ_c7104/f1p1/1654	1	762	Tp57577_TGAC_v2_LG3	15360471	15361534	45.9	TP57577_TGAC_V2_GENE17945	763	1659	Tp57577_TGAC_v2_scaf_1815	1997	468	54.1	TP57577_TGAC_V2_GENE400	7289
i7_LQ_c1623/f1p0/7232	12	5591	Tp57577_TGAC_v2_LG6	16408926	16418140	80.2	TP57577_TGAC_V2_GENE23651	5592	6960	Tp57577_TGAC_v2_LG1	9502943	9500653	19.7	notsure	146
i2_LQ_c19746/f1p0/2371	1	246	Tp57577_TGAC_v2_LG6	13011293	13012584	10.5	TP57577_TGAC_V2_GENE14103	247	2349	Tp57577_TGAC_v2_LG3	7901894	7891825	89.5	notsure	495
i0_LQ_c113091/f1p0/461	1	374	Tp57577_TGAC_v2_scaf_17364	1164	12	81.5	TP57577_TGAC_V2_GENE23368	375	457	Tp57577_TGAC_v2_scaf_366	135403	135485	18.1	notsure	501
i1_HQ_c38886/f3p5/1994	1	1736	Tp57577_TGAC_v2_LG3	4603508	4605317	86.8	TP57577_TGAC_V2_GENE3387	1737	1999	Tp57577_TGAC_v2_scaf_32534	528	267	13.2	notsure	70
i1_HQ_c1630/f19p0/1582	1	945	Tp57577_TGAC_v2_LG2	6384092	6385037	59.7	TP57577_TGAC_V2_GENE26877	946	1582	Tp57577_TGAC_v2_scaf_17078	189	825	40.3	TP57577_TGAC_V2_GENE15479	492
i1_LQ_c78489/f1p1/1443	1	1078	Tp57577_TGAC_v2_LG3	23240750	23237892	74.4	TP57577_TGAC_V2_GENE23629	1079	1437	Tp57577_TGAC_v2_scaf_17692	933	1291	24.8	notsure	13
i2_LQ_c6955/f1p0/2904	9	572	Tp57577_TGAC_v2_scaf_1364	17853	17254	19.4	notsure	573	2904	Tp57577_TGAC_v2_scaf_267	283425	286054	80.3	TP57577_TGAC_V2_GENE16386	58
i0_LQ_c174681/f2p0/403	1	321	Tp57577_TGAC_v2_scaf_17364	1108	12	79.5	TP57577_TGAC_V2_GENE23368	322	404	Tp57577_TGAC_v2_scaf_366	135403	135485	20.5	notsure	139
i1_LQ_c4999/f1p0/1829	2	404	Tp57577_TGAC_v2_scaf_1832	10101	10507	20.5	TP57577_TGAC_V2_GENE766	405	1966	Tp57577_TGAC_v2_LG7	6750336	6747054	79.5	TP57577_TGAC_V2_GENE1373	103
i2_HQ_c23337/f2p0/2538	1	995	Tp57577_TGAC_v2_scaf_1762	10098	11959	39.2	TP57577_TGAC_V2_GENE35320	996	2539	Tp57577_TGAC_v2_scaf_586	3498	6552	60.8	TP57577_TGAC_V2_GENE15304	26
i3_LQ_c25868/f1p0/3188	1	513	Tp57577_TGAC_v2_scaf_12173	1200	1712	15.2	TP57577_TGAC_V2_GENE10381	514	3377	Tp57577_TGAC_v2_LG2	23660881	23664350	84.6	TP57577_TGAC_V2_GENE5360	236
i2_LQ_c32323/f2p0/2807	5	2268	Tp57577_TGAC_v2_LG2	9100722	9095903	80.4	TP57577_TGAC_V2_GENE18764	2269	2817	Tp57577_TGAC_v2_scaf_2252	6249	5366	19.5	TP57577_TGAC_V2_GENE819	403
i1_LQ_c83857/f1p0/1729	1	1308	Tp57577_TGAC_v2_LG2	31804561	31801457	70.6	TP57577_TGAC_V2_GENE37898	1309	1852	Tp57577_TGAC_v2_scaf_7863	1038	2103	29.4	TP57577_TGAC_V2_GENE40787	881
i0_LQ_c112198/f1p0/783	1	212	Tp57577_TGAC_v2_scaf_17449	151	364	26.9	TP57577_TGAC_V2_GENE40847	213	787	Tp57577_TGAC_v2_scaf_193	161643	162645	73.1	TP57577_TGAC_V2_GENE32455	803
i2_HQ_c17342/f4p0/2355	1	910	Tp57577_TGAC_v2_scaf_4072	2405	1040	38.6	notsure	911	2355	Tp57577_TGAC_v2_LG2	31670933	31672377	61.4	TP57577_TGAC_V2_GENE37884	116
i0_LQ_c24834/f1p4/603	1	80	Tp57577_TGAC_v2_scaf_1832	10548	10627	13.2	TP57577_TGAC_V2_GENE766	81	601	Tp57577_TGAC_v2_LG7	6750216	6748799	86.3	TP57577_TGAC_V2_GENE1373	244
i0_LQ_c102834/f1p0/553	1	161	Tp57577_TGAC_v2_scaf_1596	16636	16796	29.1	notsure	162	554	Tp57577_TGAC_v2_LG3	26780250	26780642	70.9	notsure	230
i3_LQ_c18423/f1p0/3106	5	506	Tp57577_TGAC_v2_LG1	21844460	21842633	16.1	TP57577_TGAC_V2_GENE3092	507	3117	Tp57577_TGAC_v2_LG6	1124596	1129326	83.8	TP57577_TGAC_V2_GENE8392	27
i1_LQ_c20973/f1p0/1954	1	1362	Tp57577_TGAC_v2_LG3	18751510	18747224	69.6	TP57577_TGAC_V2_GENE17194	1363	1956	Tp57577_TGAC_v2_scaf_4431	86	1012	30.4	TP57577_TGAC_V2_GENE35147	585
i2_LQ_c34193/f1p0/2798	1	1805	Tp57577_TGAC_v2_scaf_678	31741	36023	64.4	TP57577_TGAC_V2_GENE22406	1806	2804	Tp57577_TGAC_v2_scaf_912	845	3881	35.6	TP57577_TGAC_V2_GENE25947	151
i1_LQ_c74650/f1p4/1621	1	797	Tp57577_TGAC_v2_scaf_3247	1079	2664	49.1	TP57577_TGAC_V2_GENE18789	798	1623	Tp57577_TGAC_v2_LG1	24298753	24299709	50.9	TP57577_TGAC_V2_GENE13677	7518
i1_LQ_c34325/f1p0/1796	1	669	Tp57577_TGAC_v2_scaf_6088	1675	2343	37.1	TP57577_TGAC_V2_GENE10814	670	1803	Tp57577_TGAC_v2_scaf_221	117787	115419	62.9	TP57577_TGAC_V2_GENE17505	32
i1_HQ_c41242/f2p0/1780	1	1277	Tp57577_TGAC_v2_scaf_1069	16704	17978	71.5	TP57577_TGAC_V2_GENE27357	1278	1787	Tp57577_TGAC_v2_LG1	15240027	15240539	28.5	notsure	83
i0_LQ_c137147/f1p4/936	1	98	Tp57577_TGAC_v2_scaf_5363	814	911	10.5	notsure	99	930	Tp57577_TGAC_v2_LG1	17327102	17329853	89.5	TP57577_TGAC_V2_GENE13132	102
i1_LQ_c22933/f1p0/1776	1	883	Tp57577_TGAC_v2_scaf_3549	1479	3509	49.8	TP57577_TGAC_V2_GENE7183	884	1772	Tp57577_TGAC_v2_LG3	25852713	25850440	50.2	notsure	324
i0_LQ_c45136/f1p4/353	1	118	Tp57577_TGAC_v2_LG6	19052287	19052170	33.3	TP57577_TGAC_V2_GENE39068	119	354	Tp57577_TGAC_v2_scaf_15037	1343	1108	66.7	notsure	329
i0_LQ_c95024/f1p1/699	1	210	Tp57577_TGAC_v2_scaf_21745	442	233	30.5	notsure	211	689	Tp57577_TGAC_v2_scaf_394	112452	109860	69.5	TP57577_TGAC_V2_GENE21719	2
i0_LQ_c182273/f1p0/382	1	293	Tp57577_TGAC_v2_scaf_17364	1084	12	76.7	TP57577_TGAC_V2_GENE23368	294	382	Tp57577_TGAC_v2_scaf_366	135403	135491	23.3	notsure	150
i2_LQ_c6725/f1p0/2208	1	1007	Tp57577_TGAC_v2_scaf_14077	490	1552	44.8	TP57577_TGAC_V2_GENE7715	1008	2250	Tp57577_TGAC_v2_scaf_6035	1	1346	55.2	TP57577_TGAC_V2_GENE33049	2005
i3_LQ_c2567/f1p0/3198	1	684	Tp57577_TGAC_v2_scaf_5528	1312	635	20.4	TP57577_TGAC_V2_GENE27587	685	3353	Tp57577_TGAC_v2_scaf_291	38826	21648	79.5	notsure	201
i0_HQ_c12282/f2p3/503	1	267	Tp57577_TGAC_v2_LG6	6012398	6012754	53.4	TP57577_TGAC_V2_GENE19525	268	500	Tp57577_TGAC_v2_scaf_13399	240	8	46.6	notsure	654
i1_LQ_c21683/f1p12/1534	1	363	Tp57577_TGAC_v2_LG4	23859422	23860771	23.7	TP57577_TGAC_V2_GENE38677	364	1534	Tp57577_TGAC_v2_scaf_2989	106	3530	76.3	TP57577_TGAC_V2_GENE22889	179
i1_LQ_c30145/f1p0/1044	1	858	Tp57577_TGAC_v2_scaf_467	16820	17796	81.9	TP57577_TGAC_V2_GENE14709	859	1047	Tp57577_TGAC_v2_scaf_8263	557	745	18.1	notsure	35
i1_LQ_c11919/f1p0/1586	8	955	Tp57577_TGAC_v2_scaf_152	401435	404131	57	TP57577_TGAC_V2_GENE26039	956	1664	Tp57577_TGAC_v2_scaf_3821	475	1399	42.6	TP57577_TGAC_V2_GENE13211	38
i0_LQ_c30485/f1p5/780	1	562	Tp57577_TGAC_v2_LG7	21044798	21045645	72.1	notsure	563	780	Tp57577_TGAC_v2_scaf_34015	186	403	27.9	notsure	96
i0_LQ_c76709/f1p7/488	1	376	Tp57577_TGAC_v2_LG3	13178349	13177974	77	TP57577_TGAC_V2_GENE1673	377	488	Tp57577_TGAC_v2_scaf_30830	261	372	23	notsure	92
i1_HQ_c63555/f13p0/1609	3	187	Tp57577_TGAC_v2_scaf_15399	1016	1200	11.5	notsure	188	1613	Tp57577_TGAC_v2_LG3	860630	863536	88.4	TP57577_TGAC_V2_GENE23467	70
i1_HQ_c11416/f2p0/1803	1	209	Tp57577_TGAC_v2_scaf_16192	1114	906	11.7	TP57577_TGAC_V2_GENE20908	210	1779	Tp57577_TGAC_v2_scaf_674	20877	26229	88.3	TP57577_TGAC_V2_GENE35027	320
i0_LQ_c98189/f1p1/661	1	424	Tp57577_TGAC_v2_LG1	10707776	10709941	64	TP57577_TGAC_V2_GENE33985	425	662	Tp57577_TGAC_v2_scaf_19253	33	270	36	notsure	128
i0_HQ_c29218/f4p0/863	1	614	Tp57577_TGAC_v2_scaf_5294	620	7	70.7	TP57577_TGAC_V2_GENE24624	615	868	Tp57577_TGAC_v2_LG2	5917833	5917580	29.3	notsure	22
i1_HQ_c63742/f5p0/1478	1	319	Tp57577_TGAC_v2_scaf_620	83761	84079	21.6	TP57577_TGAC_V2_GENE34925	320	1479	Tp57577_TGAC_v2_scaf_5036	574	2633	78.4	TP57577_TGAC_V2_GENE29591	18
i4_HQ_c854/f2p0/4199	1	3456	Tp57577_TGAC_v2_LG6	11155358	11164673	82.2	TP57577_TGAC_V2_GENE17472	3457	4202	Tp57577_TGAC_v2_LG5	8239088	8239812	17.8	TP57577_TGAC_V2_GENE37606	340
i3_LQ_c28573/f2p0/3210	12	630	Tp57577_TGAC_v2_LG5	3797626	3796917	19.3	TP57577_TGAC_V2_GENE2051	631	3214	Tp57577_TGAC_v2_scaf_537	158376	161178	80.4	TP57577_TGAC_V2_GENE10120	36
i1_LQ_c73453/f1p1/1161	1	126	Tp57577_TGAC_v2_scaf_860	4383	4258	10.9	notsure	127	1157	Tp57577_TGAC_v2_scaf_34	586629	589673	89.1	TP57577_TGAC_V2_GENE4267	108
i1_LQ_c72831/f1p0/1552	1	1331	Tp57577_TGAC_v2_scaf_1596	14744	16796	78.4	TP57577_TGAC_V2_GENE39480	1332	1698	Tp57577_TGAC_v2_LG3	26780250	26780616	21.6	notsure	96
i1_LQ_c36832/f1p0/1151	3	243	Tp57577_TGAC_v2_scaf_1512	4518	5014	21.2	TP57577_TGAC_V2_GENE39710	244	1138	Tp57577_TGAC_v2_LG7	21130721	21131784	78.6	notsure	426
i1_LQ_c44144/f1p0/1057	1	135	Tp57577_TGAC_v2_scaf_6745	1088	1222	12.8	TP57577_TGAC_V2_GENE39858	136	1058	Tp57577_TGAC_v2_LG7	9349718	9347347	87.2	notsure	241
i0_LQ_c138612/f1p0/789	1	214	Tp57577_TGAC_v2_scaf_17449	150	364	27.1	TP57577_TGAC_V2_GENE40847	215	789	Tp57577_TGAC_v2_scaf_193	161643	162645	72.9	TP57577_TGAC_V2_GENE32455	311
i2_LQ_c54815/f1p0/2687	30	2205	Tp57577_TGAC_v2_LG3	13582899	13585938	80.8	notsure	2206	2694	Tp57577_TGAC_v2_LG7	5044245	5043463	18.2	notsure	55
i1_LQ_c53907/f1p0/1974	1	606	Tp57577_TGAC_v2_scaf_5594	2450	722	30.1	TP57577_TGAC_V2_GENE27217	607	2011	Tp57577_TGAC_v2_LG3	4313239	4308908	69.9	notsure	200
i2_HQ_c22716/f2p0/2982	15	2667	Tp57577_TGAC_v2_LG1	23910107	23903625	88.8	notsure	2668	2987	Tp57577_TGAC_v2_scaf_26771	172	489	10.7	TP57577_TGAC_V2_GENE27891	732
i2_HQ_c27567/f2p8/2758	1	346	Tp57577_TGAC_v2_scaf_749	67227	65420	12.5	TP57577_TGAC_V2_GENE30393	347	2764	Tp57577_TGAC_v2_scaf_2050	8219	5446	87.5	notsure	156
i1_HQ_c7716/f5p0/1172	1	310	Tp57577_TGAC_v2_LG2	19604070	19604379	26.5	TP57577_TGAC_V2_GENE38300	311	1172	Tp57577_TGAC_v2_scaf_1030	59437	57769	73.5	TP57577_TGAC_V2_GENE28567	23
i0_LQ_c94348/f1p6/901	1	214	Tp57577_TGAC_v2_scaf_574	152004	151769	23.7	TP57577_TGAC_V2_GENE15163	215	903	Tp57577_TGAC_v2_LG2	10319921	10318513	76.3	notsure	277
i4_LQ_c8922/f1p0/4044	1	3610	Tp57577_TGAC_v2_scaf_539	11957	22470	89.2	TP57577_TGAC_V2_GENE10166	3611	4049	Tp57577_TGAC_v2_scaf_1332	22097	22539	10.8	TP57577_TGAC_V2_GENE18434	185
i1_LQ_c51324/f1p0/1229	1	534	Tp57577_TGAC_v2_LG7	1326304	1324661	43.4	TP57577_TGAC_V2_GENE37235	535	1229	Tp57577_TGAC_v2_scaf_11663	1545	851	56.6	notsure	19
i1_LQ_c41355/f1p0/1958	5	401	Tp57577_TGAC_v2_scaf_10682	140	1842	19.2	TP57577_TGAC_V2_GENE5183	402	2064	Tp57577_TGAC_v2_LG4	18625892	18622264	80.6	notsure	138
i2_LQ_c3929/f1p0/2393	1	446	Tp57577_TGAC_v2_LG2	15617104	15616659	18.6	notsure	447	2400	Tp57577_TGAC_v2_LG7	29745184	29747254	81.4	notsure	64
i1_LQ_c57908/f1p0/1683	2	251	Tp57577_TGAC_v2_LG7	8009015	8009264	14.8	TP57577_TGAC_V2_GENE38990	252	1688	Tp57577_TGAC_v2_scaf_275	73751	72317	85.1	TP57577_TGAC_V2_GENE8402	491
i1_HQ_c12439/f6p0/1405	1	1011	Tp57577_TGAC_v2_LG6	20545419	20547438	72.1	TP57577_TGAC_V2_GENE33569	1012	1402	Tp57577_TGAC_v2_scaf_15566	33	534	27.9	TP57577_TGAC_V2_GENE35669	1380
i0_LQ_c10043/f1p1/622	1	367	Tp57577_TGAC_v2_LG2	12399950	12399395	59.1	TP57577_TGAC_V2_GENE2353	368	621	Tp57577_TGAC_v2_scaf_17153	512	996	40.9	TP57577_TGAC_V2_GENE30997	176
i0_LQ_c93533/f1p0/654	1	490	Tp57577_TGAC_v2_scaf_4334	1753	2835	74.9	TP57577_TGAC_V2_GENE30998	491	654	Tp57577_TGAC_v2_scaf_39387	125	288	25.1	notsure	39
i1_LQ_c20943/f1p0/1738	5	1647	Tp57577_TGAC_v2_LG1	27500992	27510588	89.6	TP57577_TGAC_V2_GENE30485	1648	1833	Tp57577_TGAC_v2_LG1	26021752	26021937	10.1	notsure	100
i4_HQ_c9219/f4p0/4422	3	3272	Tp57577_TGAC_v2_scaf_495	49737	65651	73.9	TP57577_TGAC_V2_GENE30627	3273	4422	Tp57577_TGAC_v2_scaf_2470	5641	2949	26	notsure	43
i3_HQ_c2432/f2p0/3635	1	792	Tp57577_TGAC_v2_LG5	5271515	5270724	21.8	TP57577_TGAC_V2_GENE15202	793	3629	Tp57577_TGAC_v2_scaf_1485	17780	14734	78.2	notsure	517
i0_LQ_c153699/f1p1/950	1	255	Tp57577_TGAC_v2_scaf_39533	327	73	26.8	TP57577_TGAC_V2_GENE10873	256	950	Tp57577_TGAC_v2_scaf_469	131450	132736	73.2	TP57577_TGAC_V2_GENE14744	1193
i0_LQ_c138736/f1p7/861	9	745	Tp57577_TGAC_v2_scaf_705	15437	7253	85.7	notsure	746	860	Tp57577_TGAC_v2_scaf_16012	1199	1085	13.4	notsure	60
i2_LQ_c49588/f1p0/2957	3	2522	Tp57577_TGAC_v2_scaf_1123	28670	24632	85.5	notsure	2523	2925	Tp57577_TGAC_v2_scaf_1075	26638	27042	13.7	notsure	1202
i0_LQ_c49947/f1p21/907	1	108	Tp57577_TGAC_v2_scaf_19457	1078	1182	11.9	TP57577_TGAC_V2_GENE20300	109	903	Tp57577_TGAC_v2_scaf_1591	324	1141	87.3	TP57577_TGAC_V2_GENE39494	84
i3_LQ_c8182/f1p0/3565	1	2770	Tp57577_TGAC_v2_LG3	6753831	6762391	76.6	TP57577_TGAC_V2_GENE37364	2771	3614	Tp57577_TGAC_v2_scaf_5244	2503	1660	23.3	notsure	821
i0_HQ_c134358/f2p1/922	1	254	Tp57577_TGAC_v2_scaf_39533	325	73	27.6	TP57577_TGAC_V2_GENE10873	255	921	Tp57577_TGAC_v2_scaf_469	131450	132708	72.4	TP57577_TGAC_V2_GENE14744	294
i0_HQ_c151926/f16p4/941	1	272	Tp57577_TGAC_v2_scaf_15061	1206	1477	28.9	TP57577_TGAC_V2_GENE304	273	940	Tp57577_TGAC_v2_LG4	28810155	28810822	71.1	TP57577_TGAC_V2_GENE4988	528
i0_LQ_c161147/f1p13/643	1	562	Tp57577_TGAC_v2_scaf_32428	600	39	87.4	TP57577_TGAC_V2_GENE21	563	643	Tp57577_TGAC_v2_LG4	26026265	26026345	12.6	TP57577_TGAC_V2_GENE5210	95
i1_HQ_c25748/f2p1/1602	8	551	Tp57577_TGAC_v2_LG1	7473412	7472756	33.9	TP57577_TGAC_V2_GENE21605	552	1605	Tp57577_TGAC_v2_scaf_7941	333	2054	65.7	TP57577_TGAC_V2_GENE39886	69
i1_LQ_c83125/f1p0/1456	1	478	Tp57577_TGAC_v2_LG2	21334711	21335912	32.6	TP57577_TGAC_V2_GENE19751	479	1467	Tp57577_TGAC_v2_scaf_3230	3948	2505	67.4	TP57577_TGAC_V2_GENE18965	45
i0_LQ_c97683/f1p33/375	1	253	Tp57577_TGAC_v2_scaf_26573	225	839	64.2	notsure	254	392	Tp57577_TGAC_v2_LG7	8250355	8250492	35.3	notsure	112
i3_LQ_c26833/f1p17/3016	1	2196	Tp57577_TGAC_v2_LG3	6097606	6100417	72.7	TP57577_TGAC_V2_GENE2911	2197	3019	Tp57577_TGAC_v2_scaf_18888	1161	339	27.3	notsure	1119
i1_LQ_c36933/f1p0/1077	1	507	Tp57577_TGAC_v2_scaf_1983	1644	38	45.7	TP57577_TGAC_V2_GENE7019	508	1109	Tp57577_TGAC_v2_LG4	21023591	21022406	54.3	TP57577_TGAC_V2_GENE9855	221
i2_LQ_c4580/f1p0/2944	2	1467	Tp57577_TGAC_v2_scaf_1762	2684	11959	49.7	TP57577_TGAC_V2_GENE35320	1468	2951	Tp57577_TGAC_v2_scaf_586	3498	6553	50.3	TP57577_TGAC_V2_GENE15304	131
i1_LQ_c5049/f1p0/1168	1	160	Tp57577_TGAC_v2_scaf_27320	549	709	12.9	TP57577_TGAC_V2_GENE22897	161	1237	Tp57577_TGAC_v2_LG5	14881253	14882326	87	TP57577_TGAC_V2_GENE1496	2123
i1_HQ_c37429/f4p0/1728	1	305	Tp57577_TGAC_v2_scaf_3805	2053	1658	17.7	TP57577_TGAC_V2_GENE13518	306	1728	Tp57577_TGAC_v2_LG4	28772327	28777441	82.3	TP57577_TGAC_V2_GENE5025	171
i1_LQ_c81551/f1p0/1185	1	474	Tp57577_TGAC_v2_LG7	10211268	10211752	40	notsure	475	1185	Tp57577_TGAC_v2_scaf_4187	33	931	60	TP57577_TGAC_V2_GENE34393	317
i0_LQ_c21066/f1p0/722	1	360	Tp57577_TGAC_v2_LG2	8666605	8665857	49.8	notsure	361	723	Tp57577_TGAC_v2_scaf_20861	419	781	50.2	TP57577_TGAC_V2_GENE32962	500
i2_LQ_c25420/f2p4/2399	12	1564	Tp57577_TGAC_v2_scaf_2709	4934	62	64.6	notsure	1565	2400	Tp57577_TGAC_v2_scaf_489	173004	170321	34.8	notsure	25
i1_LQ_c21560/f1p0/1859	4	675	Tp57577_TGAC_v2_scaf_5730	893	1918	35.9	TP57577_TGAC_V2_GENE18952	676	1871	Tp57577_TGAC_v2_LG3	1174936	1171663	63.9	TP57577_TGAC_V2_GENE23444	1821
i1_LQ_c39970/f1p0/1796	1	1377	Tp57577_TGAC_v2_scaf_638	55253	52961	76.6	TP57577_TGAC_V2_GENE35548	1378	1796	Tp57577_TGAC_v2_scaf_12540	1237	1656	23.3	TP57577_TGAC_V2_GENE36319	167
i1_LQ_c39087/f1p0/1838	1	1022	Tp57577_TGAC_v2_scaf_2109	1941	351	55.5	TP57577_TGAC_V2_GENE13221	1023	1841	Tp57577_TGAC_v2_scaf_328	171729	172707	44.5	TP57577_TGAC_V2_GENE19897	96
i2_LQ_c53335/f1p0/2160	1	1195	Tp57577_TGAC_v2_LG2	27253165	27251441	55.2	notsure	1196	2165	Tp57577_TGAC_v2_scaf_4883	2691	1718	44.8	notsure	37
i2_LQ_c40088/f1p0/2142	1	357	Tp57577_TGAC_v2_scaf_26374	58	516	15.3	TP57577_TGAC_V2_GENE15464	358	2337	Tp57577_TGAC_v2_scaf_969	44709	38556	84.7	notsure	170
i1_LQ_c39698/f1p0/1986	1	306	Tp57577_TGAC_v2_scaf_9895	390	85	15.3	TP57577_TGAC_V2_GENE39709	307	1994	Tp57577_TGAC_v2_scaf_1092	14492	18364	84.7	TP57577_TGAC_V2_GENE27154	358
i1_LQ_c7587/f1p0/1958	1	448	Tp57577_TGAC_v2_scaf_10682	90	1842	22.8	TP57577_TGAC_V2_GENE5183	449	1963	Tp57577_TGAC_v2_LG4	18625892	18622412	77.2	TP57577_TGAC_V2_GENE8350	749
i1_LQ_c37115/f1p0/1569	1	1063	Tp57577_TGAC_v2_LG3	4641753	4639982	67.8	TP57577_TGAC_V2_GENE3377	1064	1568	Tp57577_TGAC_v2_scaf_16151	1337	833	32.2	notsure	92
i1_LQ_c13103/f1p0/1134	1	822	Tp57577_TGAC_v2_scaf_7747	1428	636	72.9	notsure	823	1117	Tp57577_TGAC_v2_LG4	23925240	23924946	26.2	notsure	103
i1_HQ_c1357/f8p0/1174	1	467	Tp57577_TGAC_v2_scaf_6215	1337	1815	39.7	TP57577_TGAC_V2_GENE27551	468	1176	Tp57577_TGAC_v2_LG1	22148228	22149543	60.3	TP57577_TGAC_V2_GENE12008	522
i5_LQ_c47641/f1p0/5475	1	4544	Tp57577_TGAC_v2_LG5	14154451	14137798	82.6	notsure	4545	5504	Tp57577_TGAC_v2_scaf_1463	15740	13460	17.4	TP57577_TGAC_V2_GENE40261	494
i1_HQ_c27181/f4p0/1197	1	185	Tp57577_TGAC_v2_scaf_22586	411	692	15.5	notsure	186	1196	Tp57577_TGAC_v2_scaf_778	43547	45732	84.5	TP57577_TGAC_V2_GENE32021	54
i2_LQ_c20956/f1p1/2809	1	2339	Tp57577_TGAC_v2_LG5	1922952	1900457	83.7	notsure	2340	2794	Tp57577_TGAC_v2_scaf_37893	73	527	16.3	TP57577_TGAC_V2_GENE36312	500
i4_LQ_c4928/f1p5/4209	8	3771	Tp57577_TGAC_v2_LG1	5844846	5838262	85.7	notsure	3772	4390	Tp57577_TGAC_v2_scaf_3268	3117	1765	14.1	notsure	240
i0_LQ_c128258/f1p0/625	1	223	Tp57577_TGAC_v2_LG1	12161002	12161224	35.7	notsure	224	624	Tp57577_TGAC_v2_scaf_222	133665	135558	64.3	notsure	48
i5_LQ_c32380/f1p0/5580	23	4942	Tp57577_TGAC_v2_scaf_585	8547	1030	86.9	notsure	4943	5659	Tp57577_TGAC_v2_scaf_359	15253	14421	12.7	TP57577_TGAC_V2_GENE18289	51
i1_LQ_c33132/f1p0/1474	1	423	Tp57577_TGAC_v2_scaf_4914	973	471	28.6	TP57577_TGAC_V2_GENE36005	424	1478	Tp57577_TGAC_v2_LG2	18421125	18417385	71.4	notsure	179
i5_LQ_c25404/f1p0/5194	9	3729	Tp57577_TGAC_v2_LG1	5844840	5838299	67.2	notsure	3730	5539	Tp57577_TGAC_v2_scaf_3268	3154	550	32.7	notsure	1103
i1_LQ_c57880/f1p0/1939	1	1131	Tp57577_TGAC_v2_scaf_2435	4780	2266	58.4	notsure	1132	1938	Tp57577_TGAC_v2_scaf_162	290505	289401	41.6	notsure	184
i1_HQ_c7450/f7p0/1332	1	288	Tp57577_TGAC_v2_scaf_13410	1571	1284	21.6	notsure	289	1332	Tp57577_TGAC_v2_LG4	7811112	7805818	78.4	notsure	276
i3_HQ_c2203/f4p0/3412	1	801	Tp57577_TGAC_v2_LG2	17679789	17677263	23.6	notsure	802	3395	Tp57577_TGAC_v2_LG1	6991977	6987350	76.4	TP57577_TGAC_V2_GENE2636	23
i6_LQ_c3137/f1p0/6262	1	3568	Tp57577_TGAC_v2_scaf_1007	24710	12	53.5	notsure	3569	6660	Tp57577_TGAC_v2_LG2	25313262	25319762	46.4	TP57577_TGAC_V2_GENE12518	87
i0_LQ_c135329/f1p0/384	1	52	Tp57577_TGAC_v2_LG7	29819405	29819354	13.5	TP57577_TGAC_V2_GENE6485	53	385	Tp57577_TGAC_v2_scaf_15695	1075	1407	86.5	notsure	20
i0_LQ_c30890/f1p0/750	1	109	Tp57577_TGAC_v2_scaf_17449	187	296	14.5	TP57577_TGAC_V2_GENE40847	110	751	Tp57577_TGAC_v2_scaf_193	161290	162645	85.5	TP57577_TGAC_V2_GENE32455	108
i1_LQ_c21860/f1p4/1677	3	1103	Tp57577_TGAC_v2_LG6	17167395	17162287	65.7	TP57577_TGAC_V2_GENE3842	1104	1676	Tp57577_TGAC_v2_scaf_28626	702	12	34.2	TP57577_TGAC_V2_GENE32521	43
i0_LQ_c131980/f1p0/387	1	165	Tp57577_TGAC_v2_LG1	4494343	4494596	42.4	TP57577_TGAC_V2_GENE16946	166	389	Tp57577_TGAC_v2_scaf_10474	1609	1386	57.6	notsure	186
i1_LQ_c67709/f1p0/1861	1	1086	Tp57577_TGAC_v2_scaf_34	270677	272242	58.2	TP57577_TGAC_V2_GENE4316	1087	1867	Tp57577_TGAC_v2_scaf_8552	1566	785	41.8	TP57577_TGAC_V2_GENE20756	38
i2_LQ_c23166/f1p1/2782	1	1840	Tp57577_TGAC_v2_scaf_275	191553	188621	66	TP57577_TGAC_V2_GENE8412	1841	2774	Tp57577_TGAC_v2_scaf_7125	2150	1	33.5	TP57577_TGAC_V2_GENE20368	1667
i0_LQ_c95404/f2p0/743	1	100	Tp57577_TGAC_v2_scaf_17449	197	296	13.5	TP57577_TGAC_V2_GENE40847	101	741	Tp57577_TGAC_v2_scaf_193	161290	162646	86.5	TP57577_TGAC_V2_GENE32455	34
i3_LQ_c12172/f1p9/3211	1	2885	Tp57577_TGAC_v2_LG3	26386436	26382820	89.5	TP57577_TGAC_V2_GENE30745	2886	3222	Tp57577_TGAC_v2_scaf_10830	1620	1282	10.5	notsure	67
i1_LQ_c62209/f1p0/1047	1	235	Tp57577_TGAC_v2_LG6	21719186	21718952	21.9	TP57577_TGAC_V2_GENE30849	236	1071	Tp57577_TGAC_v2_LG3	6141305	6143174	78.1	TP57577_TGAC_V2_GENE2945	372
i3_LQ_c13603/f1p8/3169	1	1116	Tp57577_TGAC_v2_scaf_4951	1298	2413	35.1	TP57577_TGAC_V2_GENE39266	1117	3174	Tp57577_TGAC_v2_LG7	7732413	7720121	64.7	notsure	731
i0_LQ_c96039/f1p0/445	1	345	Tp57577_TGAC_v2_LG4	2629845	2629293	76.5	TP57577_TGAC_V2_GENE16417	346	451	Tp57577_TGAC_v2_scaf_5799	1961	2066	23.5	TP57577_TGAC_V2_GENE20499	111
i3_HQ_c1390/f6p0/3468	1	2656	Tp57577_TGAC_v2_LG5	14716599	14710860	76.6	TP57577_TGAC_V2_GENE1476	2657	3469	Tp57577_TGAC_v2_LG7	21550691	21551506	23.4	TP57577_TGAC_V2_GENE19392	133
i1_LQ_c4127/f1p2/1760	16	1335	Tp57577_TGAC_v2_LG6	20948375	20941838	75.6	TP57577_TGAC_V2_GENE33570	1336	1746	Tp57577_TGAC_v2_scaf_1587	2631	3041	23.5	TP57577_TGAC_V2_GENE39558	1305
i4_LQ_c4519/f1p0/4668	12	3890	Tp57577_TGAC_v2_scaf_2709	4934	62	82.8	notsure	3891	4682	Tp57577_TGAC_v2_scaf_489	173004	170365	16.9	notsure	250
i0_HQ_c150947/f5p33/746	1	591	Tp57577_TGAC_v2_LG3	29534731	29535450	79.1	TP57577_TGAC_V2_GENE12293	592	747	Tp57577_TGAC_v2_scaf_2429	5936	5781	20.9	notsure	85
i1_LQ_c50471/f1p0/1667	1	1307	Tp57577_TGAC_v2_scaf_604	106798	110472	78.5	TP57577_TGAC_V2_GENE34616	1308	1665	Tp57577_TGAC_v2_scaf_911	45533	45896	21.5	TP57577_TGAC_V2_GENE25938	213
i1_HQ_c789/f16p0/1574	1	1059	Tp57577_TGAC_v2_scaf_130	445453	442955	67.2	TP57577_TGAC_V2_GENE23279	1060	1575	Tp57577_TGAC_v2_scaf_3109	3754	3239	32.8	notsure	425
i0_LQ_c26401/f1p0/826	1	430	Tp57577_TGAC_v2_LG7	26080476	26079231	52	TP57577_TGAC_V2_GENE13948	431	827	Tp57577_TGAC_v2_scaf_4241	1635	1225	48	notsure	1668
i2_LQ_c19968/f1p0/2768	1	1633	Tp57577_TGAC_v2_LG7	9418172	9412417	57.5	TP57577_TGAC_V2_GENE12478	1634	2835	Tp57577_TGAC_v2_scaf_673	896	2544	42.3	TP57577_TGAC_V2_GENE35016	78
i1_LQ_c11871/f1p0/2003	1	1531	Tp57577_TGAC_v2_scaf_952	35532	37518	76.1	TP57577_TGAC_V2_GENE22895	1532	2012	Tp57577_TGAC_v2_scaf_9198	957	478	23.9	TP57577_TGAC_V2_GENE9247	17
i1_LQ_c18237/f1p0/1080	1	892	Tp57577_TGAC_v2_LG7	21584707	21585852	82.4	TP57577_TGAC_V2_GENE27416	893	1082	Tp57577_TGAC_v2_scaf_200	275562	275373	17.6	notsure	37
i1_LQ_c13317/f1p0/1883	18	234	Tp57577_TGAC_v2_scaf_320	95454	95713	11.6	TP57577_TGAC_V2_GENE19793	235	1877	Tp57577_TGAC_v2_scaf_5587	247	1882	87.5	TP57577_TGAC_V2_GENE27227	1688
i0_LQ_c130025/f3p0/916	1	248	Tp57577_TGAC_v2_scaf_39533	320	73	27.1	TP57577_TGAC_V2_GENE10873	249	916	Tp57577_TGAC_v2_scaf_469	131450	132709	72.9	TP57577_TGAC_V2_GENE14744	690
i3_LQ_c19514/f1p0/3237	1	3032	Tp57577_TGAC_v2_scaf_1063	25596	34990	88.1	TP57577_TGAC_V2_GENE27384	3033	3434	Tp57577_TGAC_v2_scaf_2808	539	940	11.7	TP57577_TGAC_V2_GENE39949	78
i2_LQ_c56378/f1p0/2195	19	1795	Tp57577_TGAC_v2_LG6	20948367	20941838	80.7	TP57577_TGAC_V2_GENE33570	1796	2203	Tp57577_TGAC_v2_scaf_1587	2631	3041	18.5	TP57577_TGAC_V2_GENE39558	169
i1_LQ_c3192/f1p3/1792	4	697	Tp57577_TGAC_v2_LG3	20595085	20595774	38.6	TP57577_TGAC_V2_GENE28230	698	1800	Tp57577_TGAC_v2_scaf_4295	327	2553	61.3	TP57577_TGAC_V2_GENE22213	275
i1_LQ_c4540/f1p0/1494	2	469	Tp57577_TGAC_v2_LG2	29865587	29865118	31.4	notsure	470	1491	Tp57577_TGAC_v2_scaf_8613	1950	921	68.5	notsure	153
i0_LQ_c10510/f1p1/722	1	280	Tp57577_TGAC_v2_LG1	24060921	24061406	37.7	TP57577_TGAC_V2_GENE30942	281	743	Tp57577_TGAC_v2_scaf_5395	484	2524	62.3	TP57577_TGAC_V2_GENE32522	1151
i1_LQ_c86816/f1p0/1012	1	168	Tp57577_TGAC_v2_scaf_3504	3385	3552	16.6	notsure	169	1012	Tp57577_TGAC_v2_LG7	6459208	6457864	83.4	TP57577_TGAC_V2_GENE32182	96
i1_LQ_c49397/f2p0/1963	1	368	Tp57577_TGAC_v2_scaf_545	7937	5790	18.8	TP57577_TGAC_V2_GENE7582	369	1961	Tp57577_TGAC_v2_LG4	2849420	2847896	81.2	notsure	14
i1_LQ_c41982/f2p0/1510	2	882	Tp57577_TGAC_v2_scaf_3789	1415	12	57.2	TP57577_TGAC_V2_GENE7721	883	1539	Tp57577_TGAC_v2_LG2	16640591	16639306	42.7	notsure	99
i2_LQ_c56104/f1p0/2126	3	1585	Tp57577_TGAC_v2_scaf_84	2011	3601	74.4	notsure	1586	2127	Tp57577_TGAC_v2_LG1	8050877	8050372	25.5	notsure	207
i0_LQ_c27504/f1p8/618	1	207	Tp57577_TGAC_v2_LG2	9096992	9096693	33.5	TP57577_TGAC_V2_GENE18764	208	618	Tp57577_TGAC_v2_scaf_2252	6322	5577	66.5	TP57577_TGAC_V2_GENE819	2440
i1_LQ_c39363/f1p20/1271	1	474	Tp57577_TGAC_v2_LG7	10211268	10211752	38.3	notsure	475	1238	Tp57577_TGAC_v2_scaf_4187	33	981	61.7	TP57577_TGAC_V2_GENE34393	19
i1_LQ_c73206/f1p0/1644	1	1249	Tp57577_TGAC_v2_scaf_192	229724	234003	72.2	TP57577_TGAC_V2_GENE32131	1250	1726	Tp57577_TGAC_v2_scaf_1846	11109	10600	27.6	notsure	17
i2_LQ_c5516/f1p0/2281	4	601	Tp57577_TGAC_v2_LG4	16316046	16314813	26.3	TP57577_TGAC_V2_GENE4595	602	2277	Tp57577_TGAC_v2_scaf_283	168437	172939	73.6	TP57577_TGAC_V2_GENE8010	87
i0_HQ_c14146/f6p1/909	1	416	Tp57577_TGAC_v2_scaf_6473	2252	1754	45.7	TP57577_TGAC_V2_GENE20580	417	911	Tp57577_TGAC_v2_LG3	2204647	2204056	54.3	notsure	51
i0_LQ_c14036/f1p1/510	1	237	Tp57577_TGAC_v2_scaf_1131	25509	25745	45.3	notsure	238	523	Tp57577_TGAC_v2_scaf_638	23535	23861	54.7	notsure	312
i4_LQ_c8600/f1p0/4072	1	3408	Tp57577_TGAC_v2_LG4	22981572	22987883	83.2	TP57577_TGAC_V2_GENE1438	3409	4096	Tp57577_TGAC_v2_scaf_3120	2169	675	16.8	TP57577_TGAC_V2_GENE20651	207
i0_LQ_c3650/f1p24/1180	1	151	Tp57577_TGAC_v2_scaf_29624	427	577	12.8	TP57577_TGAC_V2_GENE34431	152	1180	Tp57577_TGAC_v2_LG4	3414506	3413478	87.2	notsure	367
i0_LQ_c23380/f1p0/412	1	117	Tp57577_TGAC_v2_scaf_11153	894	1810	28.4	TP57577_TGAC_V2_GENE13537	118	409	Tp57577_TGAC_v2_LG7	9346417	9346708	70.9	notsure	81
i1_LQ_c86374/f1p0/1012	1	145	Tp57577_TGAC_v2_LG2	19604235	19604379	14.4	TP57577_TGAC_V2_GENE38300	146	1007	Tp57577_TGAC_v2_scaf_1030	59437	57769	85.6	TP57577_TGAC_V2_GENE28567	62
i1_LQ_c50939/f1p23/1089	1	791	Tp57577_TGAC_v2_scaf_19528	791	1	72.6	notsure	792	1089	Tp57577_TGAC_v2_scaf_15788	1424	1125	27.4	notsure	77
i3_LQ_c11933/f1p0/3355	1	1822	Tp57577_TGAC_v2_LG3	6076076	6081587	51.8	TP57577_TGAC_V2_GENE2930	1823	3518	Tp57577_TGAC_v2_scaf_3446	3099	834	48.2	notsure	227
i1_LQ_c50594/f1p0/1626	1	312	Tp57577_TGAC_v2_scaf_4889	1918	2325	19.2	notsure	313	1626	Tp57577_TGAC_v2_LG6	11978939	11971418	80.8	TP57577_TGAC_V2_GENE32115	63
i1_LQ_c50294/f1p0/1247	1	1096	Tp57577_TGAC_v2_LG6	1098819	1103203	89.5	TP57577_TGAC_V2_GENE8367	1097	1224	Tp57577_TGAC_v2_scaf_1113	4186	4313	10.5	notsure	62
i1_LQ_c70597/f1p0/1809	6	647	Tp57577_TGAC_v2_LG3	4556045	4557048	35.5	TP57577_TGAC_V2_GENE3408	648	1801	Tp57577_TGAC_v2_scaf_3831	3161	1676	63.8	notsure	51
i5_LQ_c13750/f1p20/5282	6	3012	Tp57577_TGAC_v2_LG7	26462975	26454248	56.3	notsure	3013	5339	Tp57577_TGAC_v2_LG1	13925521	13921174	43.5	notsure	263
i0_LQ_c93767/f1p0/902	1	291	Tp57577_TGAC_v2_scaf_11372	659	1299	32	TP57577_TGAC_V2_GENE33242	292	908	Tp57577_TGAC_v2_scaf_1818	10021	8858	68	notsure	119
i1_LQ_c19151/f3p1/1451	1	868	Tp57577_TGAC_v2_scaf_1362	17844	14414	59.6	TP57577_TGAC_V2_GENE21855	869	1457	Tp57577_TGAC_v2_scaf_4940	2337	615	40.4	notsure	4133
i1_LQ_c61953/f1p0/1032	1	527	Tp57577_TGAC_v2_scaf_1080	17470	19233	47.9	TP57577_TGAC_V2_GENE27533	528	1100	Tp57577_TGAC_v2_scaf_3766	2252	1011	52	notsure	81
i0_LQ_c94195/f1p7/796	6	520	Tp57577_TGAC_v2_scaf_23784	885	372	65.9	notsure	521	781	Tp57577_TGAC_v2_scaf_21425	849	589	33.4	notsure	42
i1_HQ_c6142/f2p0/1403	1	284	Tp57577_TGAC_v2_scaf_1930	2389	1313	20.3	TP57577_TGAC_V2_GENE7067	285	1402	Tp57577_TGAC_v2_LG3	10104122	10105700	79.7	TP57577_TGAC_V2_GENE12106	129
i2_HQ_c27298/f3p0/2217	1	829	Tp57577_TGAC_v2_scaf_2277	999	57	37.5	TP57577_TGAC_V2_GENE780	830	2209	Tp57577_TGAC_v2_LG5	13523027	13526947	62.5	TP57577_TGAC_V2_GENE17356	1706
i3_HQ_c13105/f2p0/3783	5	1432	Tp57577_TGAC_v2_scaf_1330	21643	17053	37.8	notsure	1433	3781	Tp57577_TGAC_v2_scaf_3032	3929	1480	62.1	notsure	54
i2_LQ_c51452/f1p0/2373	5	1597	Tp57577_TGAC_v2_scaf_204	12324	9459	65.9	TP57577_TGAC_V2_GENE9675	1598	2416	Tp57577_TGAC_v2_scaf_8092	1534	716	33.9	notsure	44
i4_LQ_c1540/f1p0/4114	1	1481	Tp57577_TGAC_v2_scaf_6165	1481	1	36	TP57577_TGAC_V2_GENE8433	1482	4119	Tp57577_TGAC_v2_LG7	25820474	25823112	64	TP57577_TGAC_V2_GENE33080	269
i0_LQ_c69239/f1p1/941	1	738	Tp57577_TGAC_v2_LG1	14156687	14152510	78.3	TP57577_TGAC_V2_GENE1912	739	942	Tp57577_TGAC_v2_scaf_32963	55	258	21.7	notsure	109
i2_HQ_c8988/f2p0/2218	1	1934	Tp57577_TGAC_v2_scaf_966	65640	68254	87	TP57577_TGAC_V2_GENE22733	1935	2222	Tp57577_TGAC_v2_LG7	8121230	8121517	13	TP57577_TGAC_V2_GENE38956	1759
i1_LQ_c69514/f1p0/1555	1	417	Tp57577_TGAC_v2_scaf_624	86431	89315	28.3	TP57577_TGAC_V2_GENE34865	418	1466	Tp57577_TGAC_v2_scaf_2713	4872	2801	71.2	notsure	241
i2_LQ_c40606/f1p0/2726	1	2116	Tp57577_TGAC_v2_LG6	17907051	17912668	75.1	TP57577_TGAC_V2_GENE18256	2117	2817	Tp57577_TGAC_v2_LG6	17621724	17622424	24.9	TP57577_TGAC_V2_GENE15451	144
i0_LQ_c39017/f1p0/469	1	386	Tp57577_TGAC_v2_scaf_17364	1164	1	84.1	TP57577_TGAC_V2_GENE23368	387	459	Tp57577_TGAC_v2_scaf_366	135413	135485	15.9	notsure	547
i2_HQ_c19709/f2p0/2776	2	505	Tp57577_TGAC_v2_LG7	5043446	5044245	18.1	notsure	506	2782	Tp57577_TGAC_v2_LG3	13585938	13582902	81.8	notsure	6
i3_LQ_c28952/f1p1/3164	1	2798	Tp57577_TGAC_v2_LG7	17702960	17696641	87.3	TP57577_TGAC_V2_GENE1890	2799	3205	Tp57577_TGAC_v2_scaf_7267	2201	1711	12.7	notsure	236
i1_LQ_c2759/f1p0/1684	1	1320	Tp57577_TGAC_v2_LG3	12009745	12015409	73.7	TP57577_TGAC_V2_GENE11875	1321	1790	Tp57577_TGAC_v2_LG2	32451550	32451081	26.3	TP57577_TGAC_V2_GENE37893	33
i4_LQ_c8305/f1p0/4045	1	3321	Tp57577_TGAC_v2_LG6	11155339	11164673	81.8	TP57577_TGAC_V2_GENE17472	3322	4059	Tp57577_TGAC_v2_LG5	8239088	8239804	18.2	TP57577_TGAC_V2_GENE37606	46
i0_LQ_c68165/f1p0/555	1	443	Tp57577_TGAC_v2_LG2	17374632	17374185	79.5	TP57577_TGAC_V2_GENE17260	444	557	Tp57577_TGAC_v2_scaf_33497	263	150	20.5	notsure	375
i0_LQ_c47563/f1p0/655	1	165	Tp57577_TGAC_v2_scaf_480	68269	68433	25.2	TP57577_TGAC_V2_GENE29875	166	656	Tp57577_TGAC_v2_scaf_1515	9895	11250	74.8	notsure	206
i2_HQ_c21601/f2p0/2280	1	2008	Tp57577_TGAC_v2_scaf_619	3982	9079	88	TP57577_TGAC_V2_GENE34793	2009	2281	Tp57577_TGAC_v2_scaf_6244	2337	2065	12	notsure	10
i2_LQ_c5236/f1p5/2403	2	1787	Tp57577_TGAC_v2_LG3	18752044	18747224	72.7	notsure	1788	2456	Tp57577_TGAC_v2_scaf_4431	86	1087	27.2	TP57577_TGAC_V2_GENE35147	747
i1_LQ_c41186/f1p10/1433	1	315	Tp57577_TGAC_v2_scaf_634	40478	40792	21.9	TP57577_TGAC_V2_GENE35266	316	1437	Tp57577_TGAC_v2_LG1	23222965	23218836	78.1	TP57577_TGAC_V2_GENE26396	68
i4_LQ_c4911/f1p4/4405	1	1869	Tp57577_TGAC_v2_scaf_6165	2109	1	41.4	TP57577_TGAC_V2_GENE8433	1870	4513	Tp57577_TGAC_v2_LG7	25820474	25823116	58.6	TP57577_TGAC_V2_GENE33080	45
i2_LQ_c18032/f1p0/2637	1	1702	Tp57577_TGAC_v2_LG2	25801750	25798326	64.5	TP57577_TGAC_V2_GENE2061	1703	2640	Tp57577_TGAC_v2_scaf_2803	4644	2864	35.5	TP57577_TGAC_V2_GENE39917	129
i2_LQ_c4069/f1p0/2705	1	1949	Tp57577_TGAC_v2_LG4	26188950	26192338	72	TP57577_TGAC_V2_GENE5187	1950	2706	Tp57577_TGAC_v2_scaf_2216	6462	5706	28	notsure	37
i0_HQ_c14300/f15p2/987	5	416	Tp57577_TGAC_v2_scaf_11664	1147	410	41.7	TP57577_TGAC_V2_GENE18931	417	988	Tp57577_TGAC_v2_LG4	18195435	18196160	57.9	TP57577_TGAC_V2_GENE15550	97
i0_HQ_c150713/f4p2/770	1	114	Tp57577_TGAC_v2_LG1	796305	796534	14.9	TP57577_TGAC_V2_GENE26289	115	765	Tp57577_TGAC_v2_LG1	12331971	12333576	85.1	TP57577_TGAC_V2_GENE24007	53
i1_LQ_c10342/f1p4/1772	1	301	Tp57577_TGAC_v2_scaf_3805	2046	1658	16.6	TP57577_TGAC_V2_GENE13518	302	1815	Tp57577_TGAC_v2_LG4	28772327	28777532	83.4	TP57577_TGAC_V2_GENE5025	165
i2_LQ_c66495/f1p0/2365	1	1559	Tp57577_TGAC_v2_LG3	6756129	6762391	65.7	TP57577_TGAC_V2_GENE37364	1560	2374	Tp57577_TGAC_v2_scaf_5244	2503	1689	34.3	notsure	334
i1_LQ_c85088/f1p0/1720	1	371	Tp57577_TGAC_v2_scaf_11428	1194	639	21.5	TP57577_TGAC_V2_GENE22788	372	1728	Tp57577_TGAC_v2_LG5	14609433	14607425	78.5	TP57577_TGAC_V2_GENE1515	232
i1_HQ_c64022/f6p0/1124	1	820	Tp57577_TGAC_v2_scaf_7747	1426	636	73	notsure	821	1124	Tp57577_TGAC_v2_LG4	23925240	23924937	27	notsure	194
i1_LQ_c19255/f1p0/2014	13	1442	Tp57577_TGAC_v2_scaf_547	3728	2	70.8	TP57577_TGAC_V2_GENE7627	1443	2020	Tp57577_TGAC_v2_scaf_32248	649	72	28.6	notsure	115
i1_HQ_c82203/f253p0/1147	5	481	Tp57577_TGAC_v2_scaf_7251	1130	654	41.7	TP57577_TGAC_V2_GENE561	482	1142	Tp57577_TGAC_v2_scaf_186	140420	141079	57.7	TP57577_TGAC_V2_GENE32821	611
i0_HQ_c24189/f3p0/876	1	396	Tp57577_TGAC_v2_LG7	29141477	29140688	45	TP57577_TGAC_V2_GENE6576	397	880	Tp57577_TGAC_v2_scaf_11441	7	490	55	TP57577_TGAC_V2_GENE22649	53
i2_LQ_c66903/f1p0/2135	1	334	Tp57577_TGAC_v2_scaf_14214	1138	1482	15.6	TP57577_TGAC_V2_GENE40	335	2135	Tp57577_TGAC_v2_LG4	13276153	13278373	84.4	TP57577_TGAC_V2_GENE16857	89
i0_HQ_c74978/f2p0/753	4	246	Tp57577_TGAC_v2_scaf_738	101120	101362	32.2	TP57577_TGAC_V2_GENE31344	247	755	Tp57577_TGAC_v2_scaf_1629	10854	9917	67.4	notsure	815
i0_LQ_c76104/f1p1/492	1	279	Tp57577_TGAC_v2_LG3	12963964	12963686	56.8	TP57577_TGAC_V2_GENE1710	280	488	Tp57577_TGAC_v2_scaf_27466	50	262	42.6	TP57577_TGAC_V2_GENE27019	76
i1_LQ_c22305/f2p0/1548	3	194	Tp57577_TGAC_v2_LG4	27379789	27379980	12.3	TP57577_TGAC_V2_GENE3007	195	1558	Tp57577_TGAC_v2_LG3	8387906	8389610	87.5	TP57577_TGAC_V2_GENE15818	80
i1_LQ_c6422/f1p0/1167	2	171	Tp57577_TGAC_v2_scaf_5114	1669	1464	13.3	notsure	172	1275	Tp57577_TGAC_v2_scaf_1174	37428	33749	86.5	notsure	297
i1_LQ_c13439/f1p9/1217	1	167	Tp57577_TGAC_v2_scaf_11997	8	204	13.7	notsure	168	1217	Tp57577_TGAC_v2_scaf_1088	31951	28893	86.3	TP57577_TGAC_V2_GENE27504	39
i0_HQ_c20203/f2p7/711	1	316	Tp57577_TGAC_v2_scaf_1053	53092	54481	44.4	TP57577_TGAC_V2_GENE27302	317	711	Tp57577_TGAC_v2_scaf_5076	2225	1831	55.6	TP57577_TGAC_V2_GENE31415	36
i3_HQ_c3340/f2p0/3373	3	796	Tp57577_TGAC_v2_LG2	17679787	17677263	23.5	notsure	797	3380	Tp57577_TGAC_v2_LG1	6991977	6987361	76.4	TP57577_TGAC_V2_GENE2636	197
i1_LQ_c67612/f1p2/1706	2	1155	Tp57577_TGAC_v2_LG6	12458482	12452825	67.6	notsure	1156	1706	Tp57577_TGAC_v2_scaf_3887	55	789	32.3	TP57577_TGAC_V2_GENE11417	62
i3_LQ_c11920/f1p0/3361	1	2992	Tp57577_TGAC_v2_LG4	23157495	23165705	87.4	TP57577_TGAC_V2_GENE1404	2993	3424	Tp57577_TGAC_v2_scaf_9742	2	433	12.6	notsure	464
i2_LQ_c23094/f1p0/2608	1	327	Tp57577_TGAC_v2_scaf_2142	7494	7820	12.6	notsure	328	2596	Tp57577_TGAC_v2_LG3	6916444	6924117	87.4	TP57577_TGAC_V2_GENE37346	36
i1_HQ_c80131/f15p0/1554	1	336	Tp57577_TGAC_v2_scaf_3752	2291	1823	21.6	TP57577_TGAC_V2_GENE8115	337	1554	Tp57577_TGAC_v2_LG3	21491677	21499011	78.4	TP57577_TGAC_V2_GENE16103	166
i3_LQ_c23438/f1p4/3720	27	486	Tp57577_TGAC_v2_scaf_12595	588	1115	12.3	TP57577_TGAC_V2_GENE36486	487	3725	Tp57577_TGAC_v2_LG2	7982259	7967838	87	notsure	300
i0_LQ_c69715/f1p2/704	1	404	Tp57577_TGAC_v2_scaf_14419	776	377	57.5	notsure	405	702	Tp57577_TGAC_v2_LG7	21152925	21153173	42.5	notsure	45
i0_LQ_c30922/f1p0/721	1	318	Tp57577_TGAC_v2_LG2	20854416	20854733	43.7	notsure	319	727	Tp57577_TGAC_v2_scaf_749	100867	101276	56.3	TP57577_TGAC_V2_GENE30387	36
i3_LQ_c11413/f1p1/3085	1	490	Tp57577_TGAC_v2_scaf_3847	2185	2666	15.9	notsure	491	3090	Tp57577_TGAC_v2_scaf_34	566918	569714	84.1	TP57577_TGAC_V2_GENE4312	31
i2_LQ_c64878/f1p0/2130	2	1056	Tp57577_TGAC_v2_scaf_3536	2341	48	49.6	TP57577_TGAC_V2_GENE7232	1057	2129	Tp57577_TGAC_v2_LG2	28104605	28103024	50.4	notsure	493
i0_HQ_c4915/f2p7/688	1	240	Tp57577_TGAC_v2_LG5	1901042	1900457	34.7	TP57577_TGAC_V2_GENE13840	241	691	Tp57577_TGAC_v2_scaf_37893	73	523	65.3	TP57577_TGAC_V2_GENE36312	275
i0_LQ_c102631/f1p2/854	3	604	Tp57577_TGAC_v2_LG2	13133847	13131594	70.4	TP57577_TGAC_V2_GENE25103	605	855	Tp57577_TGAC_v2_scaf_2251	54	304	29.4	TP57577_TGAC_V2_GENE817	276
i0_LQ_c69348/f1p4/980	1	164	Tp57577_TGAC_v2_LG5	5963807	5963556	16.7	TP57577_TGAC_V2_GENE34529	165	982	Tp57577_TGAC_v2_LG4	1212432	1215198	83.3	TP57577_TGAC_V2_GENE1214	65
i1_HQ_c19265/f4p1/1401	5	736	Tp57577_TGAC_v2_LG7	9250727	9252431	52.3	TP57577_TGAC_V2_GENE12325	737	1400	Tp57577_TGAC_v2_scaf_4791	264	1094	47.4	TP57577_TGAC_V2_GENE40421	227
i2_HQ_c9025/f2p0/2228	1	1733	Tp57577_TGAC_v2_LG5	8945291	8942364	77.6	TP57577_TGAC_V2_GENE37621	1734	2227	Tp57577_TGAC_v2_LG3	5062593	5063371	22.1	TP57577_TGAC_V2_GENE24353	262
i0_LQ_c44714/f1p0/404	4	122	Tp57577_TGAC_v2_scaf_229	207904	208022	29	notsure	123	411	Tp57577_TGAC_v2_LG3	4187666	4187944	70.3	notsure	73
i1_LQ_c25959/f1p0/1721	1	758	Tp57577_TGAC_v2_LG4	13214074	13212536	44	TP57577_TGAC_V2_GENE16858	759	1723	Tp57577_TGAC_v2_scaf_10100	12	977	56	TP57577_TGAC_V2_GENE20331	52
i3_LQ_c12708/f1p0/3096	1	315	Tp57577_TGAC_v2_scaf_27926	660	346	10.2	TP57577_TGAC_V2_GENE30283	316	3092	Tp57577_TGAC_v2_scaf_143	38997	50034	89.6	TP57577_TGAC_V2_GENE26612	569
i0_LQ_c76264/f1p1/646	1	297	Tp57577_TGAC_v2_scaf_1156	3167	4037	45.5	TP57577_TGAC_V2_GENE29338	298	653	Tp57577_TGAC_v2_LG7	2629387	2630824	54.5	TP57577_TGAC_V2_GENE38509	225
i2_LQ_c6055/f1p4/2428	1	331	Tp57577_TGAC_v2_scaf_3497	1049	720	13.6	TP57577_TGAC_V2_GENE22106	332	2430	Tp57577_TGAC_v2_scaf_495	48936	59641	86.4	TP57577_TGAC_V2_GENE30627	265
i0_LQ_c41677/f1p0/986	1	356	Tp57577_TGAC_v2_scaf_39745	491	54	36.2	TP57577_TGAC_V2_GENE20395	357	983	Tp57577_TGAC_v2_LG2	12353495	12351129	63.8	TP57577_TGAC_V2_GENE2354	35
i1_HQ_c2735/f5p0/1738	7	1482	Tp57577_TGAC_v2_LG7	23093270	23096682	84.7	TP57577_TGAC_V2_GENE26361	1483	1743	Tp57577_TGAC_v2_scaf_7913	1575	1320	15	notsure	74
i2_LQ_c33465/f1p0/2325	2	611	Tp57577_TGAC_v2_scaf_14225	551	1529	26.1	TP57577_TGAC_V2_GENE53	612	2334	Tp57577_TGAC_v2_LG6	6230327	6228334	73.8	notsure	234
i0_LQ_c75983/f1p6/1044	1	841	Tp57577_TGAC_v2_LG7	21044805	21045645	80.1	notsure	842	1047	Tp57577_TGAC_v2_scaf_34015	186	391	19.6	notsure	366
i0_HQ_c101497/f2p1/718	1	324	Tp57577_TGAC_v2_LG7	24044362	24045294	45.1	TP57577_TGAC_V2_GENE3606	325	718	Tp57577_TGAC_v2_scaf_14062	112	602	54.9	TP57577_TGAC_V2_GENE7692	227
i2_LQ_c22151/f1p7/2520	1	341	Tp57577_TGAC_v2_scaf_7078	1220	702	13.5	TP57577_TGAC_V2_GENE21485	342	2528	Tp57577_TGAC_v2_LG6	3693278	3701304	86.5	TP57577_TGAC_V2_GENE6991	30
i3_LQ_c19051/f1p0/3887	1	2897	Tp57577_TGAC_v2_scaf_1032	30879	36997	75.3	TP57577_TGAC_V2_GENE28576	2898	3842	Tp57577_TGAC_v2_LG7	3312810	3313755	24.6	TP57577_TGAC_V2_GENE4532	3783
i3_HQ_c1267/f4p0/3252	33	567	Tp57577_TGAC_v2_scaf_4105	1538	2072	16.4	TP57577_TGAC_V2_GENE23061	568	3263	Tp57577_TGAC_v2_scaf_247	196347	191740	82.6	TP57577_TGAC_V2_GENE15712	174
i0_LQ_c29384/f1p26/686	1	587	Tp57577_TGAC_v2_scaf_22009	958	11	85.4	TP57577_TGAC_V2_GENE7382	588	687	Tp57577_TGAC_v2_scaf_214	300629	300728	14.6	TP57577_TGAC_V2_GENE10615	4
i0_LQ_c50308/f1p0/762	1	147	Tp57577_TGAC_v2_scaf_17449	149	296	19.1	TP57577_TGAC_V2_GENE40847	148	768	Tp57577_TGAC_v2_scaf_193	161290	162623	80.9	TP57577_TGAC_V2_GENE32455	756
i0_LQ_c12194/f1p24/706	1	387	Tp57577_TGAC_v2_LG1	4204724	4204338	54.8	TP57577_TGAC_V2_GENE10408	388	706	Tp57577_TGAC_v2_scaf_737	22479	22797	45.2	TP57577_TGAC_V2_GENE31327	47
i0_LQ_c7628/f1p5/418	1	77	Tp57577_TGAC_v2_LG2	522898	522822	18.3	notsure	78	420	Tp57577_TGAC_v2_scaf_1079	28079	28421	81.7	TP57577_TGAC_V2_GENE27430	67
i5_LQ_c44959/f1p10/5551	1	2361	Tp57577_TGAC_v2_scaf_1429	15938	18323	41.7	notsure	2362	5665	Tp57577_TGAC_v2_scaf_1840	687	4145	58.3	notsure	225
i2_LQ_c27643/f1p0/2475	4	763	Tp57577_TGAC_v2_LG3	8760320	8761079	30.7	notsure	764	2475	Tp57577_TGAC_v2_LG3	12496322	12494612	69.2	notsure	84
i1_HQ_c80835/f2p0/1080	1	411	Tp57577_TGAC_v2_scaf_3735	2618	3116	38.1	TP57577_TGAC_V2_GENE8450	412	1080	Tp57577_TGAC_v2_LG3	19032023	19034755	61.9	TP57577_TGAC_V2_GENE17188	2068
i0_LQ_c14428/f1p0/655	1	82	Tp57577_TGAC_v2_scaf_142	106910	106991	12.5	notsure	83	653	Tp57577_TGAC_v2_scaf_10955	1758	1166	87.2	notsure	126
i1_LQ_c43727/f1p0/1055	1	796	Tp57577_TGAC_v2_LG3	4604448	4605317	74.7	TP57577_TGAC_V2_GENE3387	797	1066	Tp57577_TGAC_v2_scaf_32534	528	261	25.3	notsure	47
i3_HQ_c2157/f3p0/3910	1	2954	Tp57577_TGAC_v2_LG6	14229136	14234385	75.7	TP57577_TGAC_V2_GENE31024	2955	3901	Tp57577_TGAC_v2_scaf_3936	3173	1473	24.3	TP57577_TGAC_V2_GENE39963	108
i1_HQ_c5472/f3p0/1855	1	300	Tp57577_TGAC_v2_scaf_3805	2053	1658	16.2	TP57577_TGAC_V2_GENE13518	301	1857	Tp57577_TGAC_v2_LG4	28772327	28777575	83.8	TP57577_TGAC_V2_GENE5025	81
i0_LQ_c39634/f1p1/943	4	358	Tp57577_TGAC_v2_LG3	5183709	5184067	37.8	TP57577_TGAC_V2_GENE18401	359	938	Tp57577_TGAC_v2_LG4	16662537	16663528	61.8	TP57577_TGAC_V2_GENE4613	247
i0_LQ_c10163/f1p3/400	1	225	Tp57577_TGAC_v2_scaf_30150	434	661	56.2	TP57577_TGAC_V2_GENE20480	226	400	Tp57577_TGAC_v2_LG3	7838194	7838364	43.8	notsure	13
i0_LQ_c76265/f1p0/401	1	103	Tp57577_TGAC_v2_scaf_8081	1210	1108	25.6	TP57577_TGAC_V2_GENE17560	104	402	Tp57577_TGAC_v2_LG2	22348691	22349072	74.4	TP57577_TGAC_V2_GENE6015	792
i1_LQ_c29351/f1p0/1069	1	398	Tp57577_TGAC_v2_LG1	21523482	21522871	37.2	TP57577_TGAC_V2_GENE3037	399	1069	Tp57577_TGAC_v2_scaf_13435	1531	83	62.8	TP57577_TGAC_V2_GENE4006	731
i0_LQ_c39357/f1p6/511	1	222	Tp57577_TGAC_v2_LG5	1076954	1077171	43.4	notsure	223	511	Tp57577_TGAC_v2_scaf_1703	31	320	56.6	notsure	202
i3_LQ_c11339/f1p0/3456	15	880	Tp57577_TGAC_v2_scaf_2345	4368	904	25	TP57577_TGAC_V2_GENE31003	881	3470	Tp57577_TGAC_v2_scaf_84	542909	546351	74.6	TP57577_TGAC_V2_GENE3669	48
i2_LQ_c18546/f1p0/2366	3	289	Tp57577_TGAC_v2_scaf_1702	5138	5424	12	TP57577_TGAC_V2_GENE29384	290	2400	Tp57577_TGAC_v2_LG1	16527084	16532535	88	TP57577_TGAC_V2_GENE33340	729
i0_LQ_c153302/f1p3/742	2	671	Tp57577_TGAC_v2_LG7	4809148	4808476	89.3	TP57577_TGAC_V2_GENE38114	672	750	Tp57577_TGAC_v2_scaf_32009	413	492	10.5	TP57577_TGAC_V2_GENE8442	81
i2_HQ_c49032/f2p0/2247	1	1236	Tp57577_TGAC_v2_LG3	26505960	26511652	55	TP57577_TGAC_V2_GENE10326	1237	2246	Tp57577_TGAC_v2_scaf_4050	2878	788	44.9	notsure	105
i5_LQ_c19351/f1p4/5412	1	4637	Tp57577_TGAC_v2_LG3	21727404	21732012	84.8	notsure	4638	5467	Tp57577_TGAC_v2_scaf_8457	749	1487	15.2	notsure	30
i3_HQ_c15554/f8p0/3579	3	712	Tp57577_TGAC_v2_scaf_3048	2509	4212	19.8	TP57577_TGAC_V2_GENE36171	713	3584	Tp57577_TGAC_v2_LG3	14234927	14242206	80.1	TP57577_TGAC_V2_GENE14937	34
i1_LQ_c9555/f1p0/1393	14	1029	Tp57577_TGAC_v2_LG7	30278744	30282767	72.5	TP57577_TGAC_V2_GENE6452	1030	1402	Tp57577_TGAC_v2_scaf_19776	890	518	26.6	TP57577_TGAC_V2_GENE39542	197
i3_LQ_c3372/f1p1/3595	2	2319	Tp57577_TGAC_v2_LG6	1774466	1768711	65.2	TP57577_TGAC_V2_GENE9647	2320	3553	Tp57577_TGAC_v2_LG6	4686371	4688212	34.7	TP57577_TGAC_V2_GENE7883	35
i1_LQ_c26493/f1p0/1165	1	919	Tp57577_TGAC_v2_LG6	17460964	17458113	79.2	TP57577_TGAC_V2_GENE3878	920	1160	Tp57577_TGAC_v2_scaf_548	129737	129501	20.8	notsure	48
i0_LQ_c3070/f1p1/773	1	590	Tp57577_TGAC_v2_scaf_933	21791	20262	73.5	TP57577_TGAC_V2_GENE24691	591	803	Tp57577_TGAC_v2_scaf_8717	1867	1655	26.5	notsure	30
i2_LQ_c33061/f1p0/2331	1	1805	Tp57577_TGAC_v2_LG5	9506095	9512918	77.3	TP57577_TGAC_V2_GENE28421	1806	2334	Tp57577_TGAC_v2_scaf_7423	265	767	22.7	TP57577_TGAC_V2_GENE35111	1343
i1_LQ_c29487/f1p21/1017	1	196	Tp57577_TGAC_v2_LG6	13011270	13011479	20	notsure	197	978	Tp57577_TGAC_v2_scaf_932	19330	16788	80	TP57577_TGAC_V2_GENE24683	49
i0_LQ_c63559/f1p0/720	1	543	Tp57577_TGAC_v2_LG4	1763457	1764222	75.5	TP57577_TGAC_V2_GENE15775	544	716	Tp57577_TGAC_v2_LG1	1591275	1591450	24.1	notsure	408
i0_LQ_c165127/f1p1/792	1	711	Tp57577_TGAC_v2_LG7	4809151	4808438	89.2	TP57577_TGAC_V2_GENE38114	712	797	Tp57577_TGAC_v2_scaf_32009	451	536	10.8	notsure	84
i1_LQ_c77803/f1p0/1036	1	481	Tp57577_TGAC_v2_scaf_7251	1134	654	44.2	TP57577_TGAC_V2_GENE561	482	1086	Tp57577_TGAC_v2_scaf_186	140420	141023	55.6	TP57577_TGAC_V2_GENE32821	174
i2_LQ_c50159/f1p0/2460	1	404	Tp57577_TGAC_v2_scaf_2180	1877	1362	15.7	TP57577_TGAC_V2_GENE158	405	2576	Tp57577_TGAC_v2_scaf_833	55618	50332	84.3	TP57577_TGAC_V2_GENE28941	1698
i2_LQ_c20721/f1p0/2937	1	2179	Tp57577_TGAC_v2_LG3	6097623	6100417	74.1	TP57577_TGAC_V2_GENE2911	2180	2940	Tp57577_TGAC_v2_scaf_18888	1161	401	25.9	notsure	60
i2_HQ_c951/f19p0/2368	1	1839	Tp57577_TGAC_v2_LG1	810877	807676	77.7	TP57577_TGAC_V2_GENE26285	1840	2368	Tp57577_TGAC_v2_scaf_16820	801	1329	22.3	TP57577_TGAC_V2_GENE11058	59
i0_LQ_c39461/f2p2/849	1	531	Tp57577_TGAC_v2_scaf_4698	2589	955	62.5	TP57577_TGAC_V2_GENE15074	532	849	Tp57577_TGAC_v2_scaf_681	20327	20010	37.5	notsure	211
i1_LQ_c68141/f1p1/1983	1	425	Tp57577_TGAC_v2_scaf_1832	10066	10507	21.4	TP57577_TGAC_V2_GENE766	426	1990	Tp57577_TGAC_v2_LG7	6750336	6747052	78.6	TP57577_TGAC_V2_GENE1373	54
i3_HQ_c2047/f3p0/3188	1	2819	Tp57577_TGAC_v2_LG7	17702981	17696641	88.3	TP57577_TGAC_V2_GENE1890	2820	3192	Tp57577_TGAC_v2_scaf_7267	2201	1742	11.7	notsure	1141
i0_LQ_c43370/f1p6/901	1	337	Tp57577_TGAC_v2_scaf_119	63058	62120	37.4	TP57577_TGAC_V2_GENE33132	338	902	Tp57577_TGAC_v2_scaf_4401	11	1141	62.6	TP57577_TGAC_V2_GENE35190	665
i4_HQ_c496/f5p0/4937	1	3205	Tp57577_TGAC_v2_LG2	5458636	5471817	64.9	TP57577_TGAC_V2_GENE10680	3206	4938	Tp57577_TGAC_v2_scaf_2577	451	4177	35.1	TP57577_TGAC_V2_GENE11029	82
i1_LQ_c42210/f1p0/2002	1	927	Tp57577_TGAC_v2_scaf_21093	1093	77	46.5	notsure	928	1982	Tp57577_TGAC_v2_scaf_1884	5046	10122	52.9	TP57577_TGAC_V2_GENE707	39
i0_LQ_c136002/f1p15/399	1	71	Tp57577_TGAC_v2_scaf_23921	303	233	17.8	TP57577_TGAC_V2_GENE35132	72	399	Tp57577_TGAC_v2_scaf_559	75300	76947	82.2	TP57577_TGAC_V2_GENE9354	300
i2_LQ_c54442/f1p0/2941	1	423	Tp57577_TGAC_v2_scaf_3776	2377	253	14.4	TP57577_TGAC_V2_GENE7700	424	2943	Tp57577_TGAC_v2_LG6	16176430	16186184	85.6	TP57577_TGAC_V2_GENE18656	189
i1_LQ_c69918/f1p0/1813	1	1308	Tp57577_TGAC_v2_LG2	31804561	31801457	71.8	TP57577_TGAC_V2_GENE37898	1309	1822	Tp57577_TGAC_v2_scaf_7863	1038	2094	28.2	TP57577_TGAC_V2_GENE40787	113
i2_LQ_c8531/f1p1/2199	1	259	Tp57577_TGAC_v2_scaf_38355	516	251	11.8	notsure	260	2189	Tp57577_TGAC_v2_LG7	22761033	22763210	88.2	TP57577_TGAC_V2_GENE26341	321
i2_LQ_c37574/f1p0/2638	1	2216	Tp57577_TGAC_v2_LG4	23162391	23165705	83.8	TP57577_TGAC_V2_GENE1404	2217	2643	Tp57577_TGAC_v2_scaf_9742	2	428	16.2	notsure	324
i0_LQ_c28898/f1p0/347	1	249	Tp57577_TGAC_v2_scaf_17364	1048	24	71.8	TP57577_TGAC_V2_GENE23368	250	347	Tp57577_TGAC_v2_scaf_366	135391	135488	28.2	notsure	372
i0_LQ_c128418/f1p3/575	2	178	Tp57577_TGAC_v2_scaf_16690	1002	1275	30.7	TP57577_TGAC_V2_GENE27290	179	576	Tp57577_TGAC_v2_scaf_628	34076	30264	69.1	TP57577_TGAC_V2_GENE34745	74
i0_LQ_c153170/f2p4/955	1	253	Tp57577_TGAC_v2_scaf_39533	325	73	26.7	TP57577_TGAC_V2_GENE10873	254	948	Tp57577_TGAC_v2_scaf_469	131450	132736	73.3	TP57577_TGAC_V2_GENE14744	127
i4_LQ_c7871/f1p0/4451	1	3536	Tp57577_TGAC_v2_scaf_495	49192	65651	75.4	TP57577_TGAC_V2_GENE30627	3537	4688	Tp57577_TGAC_v2_scaf_2470	5641	2947	24.6	notsure	407
i0_HQ_c5934/f4p6/791	1	662	Tp57577_TGAC_v2_LG2	8024078	8025000	83.7	TP57577_TGAC_V2_GENE13482	663	791	Tp57577_TGAC_v2_scaf_17235	1259	1131	16.3	notsure	53
i2_LQ_c20966/f1p0/2599	4	2015	Tp57577_TGAC_v2_scaf_204	12732	9459	75.1	TP57577_TGAC_V2_GENE9675	2016	2680	Tp57577_TGAC_v2_scaf_8092	1534	870	24.8	notsure	23
i3_LQ_c23062/f1p0/3514	1	3087	Tp57577_TGAC_v2_LG3	22545013	22533197	85.7	TP57577_TGAC_V2_GENE10535	3088	3603	Tp57577_TGAC_v2_scaf_28232	724	74	14.3	TP57577_TGAC_V2_GENE36093	1952
i1_HQ_c64475/f4p0/1074	4	399	Tp57577_TGAC_v2_scaf_164	339051	337033	36.9	TP57577_TGAC_V2_GENE25764	400	1073	Tp57577_TGAC_v2_scaf_9294	1987	362	62.8	TP57577_TGAC_V2_GENE7351	38
i1_HQ_c10897/f2p0/1340	1	387	Tp57577_TGAC_v2_LG1	243418	242348	28.7	TP57577_TGAC_V2_GENE2480	388	1341	Tp57577_TGAC_v2_scaf_3073	4091	1956	70.8	notsure	326
i0_LQ_c29630/f1p0/787	1	129	Tp57577_TGAC_v2_scaf_17449	150	278	16.4	TP57577_TGAC_V2_GENE40847	130	788	Tp57577_TGAC_v2_scaf_193	161273	162645	83.6	TP57577_TGAC_V2_GENE32455	46
i3_HQ_c26219/f2p2/3085	11	512	Tp57577_TGAC_v2_LG7	5043450	5044245	16.2	notsure	513	3090	Tp57577_TGAC_v2_LG3	13585938	13582903	83.4	notsure	451
i6_HQ_c14286/f3p1/6694	4	4974	Tp57577_TGAC_v2_scaf_647	121218	129079	74.4	TP57577_TGAC_V2_GENE35698	4975	6662	Tp57577_TGAC_v2_scaf_413	20170	25610	25.3	TP57577_TGAC_V2_GENE13790	26
i0_LQ_c22427/f1p1/525	1	112	Tp57577_TGAC_v2_LG2	21059429	21059217	20.3	TP57577_TGAC_V2_GENE9512	113	551	Tp57577_TGAC_v2_scaf_5669	740	2118	79.7	TP57577_TGAC_V2_GENE8448	33
i0_LQ_c71655/f1p2/683	1	450	Tp57577_TGAC_v2_scaf_3220	2066	3262	65.8	TP57577_TGAC_V2_GENE17742	451	684	Tp57577_TGAC_v2_scaf_385	26852	26619	34.2	TP57577_TGAC_V2_GENE21031	151
i5_LQ_c39259/f1p0/5237	1	824	Tp57577_TGAC_v2_scaf_1640	1369	377	15.6	TP57577_TGAC_V2_GENE36350	825	5275	Tp57577_TGAC_v2_scaf_1491	11	4947	84.4	notsure	306
i0_LQ_c42363/f1p0/608	1	394	Tp57577_TGAC_v2_scaf_836	91266	89179	59.9	TP57577_TGAC_V2_GENE28988	395	657	Tp57577_TGAC_v2_scaf_20989	1048	474	40	TP57577_TGAC_V2_GENE18976	131
i1_LQ_c8089/f1p0/1430	1	945	Tp57577_TGAC_v2_scaf_2999	2218	1111	65.9	notsure	946	1434	Tp57577_TGAC_v2_LG5	3490545	3489823	34.1	TP57577_TGAC_V2_GENE9531	76
i2_LQ_c53038/f1p0/2994	1	1941	Tp57577_TGAC_v2_LG5	13003160	13000688	64.6	TP57577_TGAC_V2_GENE26840	1942	2999	Tp57577_TGAC_v2_scaf_1344	13217	11402	35.2	notsure	60
i0_HQ_c152685/f15p5/780	1	271	Tp57577_TGAC_v2_scaf_5330	1181	2220	34.7	TP57577_TGAC_V2_GENE33102	272	780	Tp57577_TGAC_v2_LG6	3488021	3489270	65.3	TP57577_TGAC_V2_GENE6935	50
i1_LQ_c7411/f1p0/1497	1	462	Tp57577_TGAC_v2_LG1	17546851	17546392	30.8	TP57577_TGAC_V2_GENE12997	463	1498	Tp57577_TGAC_v2_scaf_2263	11	1046	69.2	TP57577_TGAC_V2_GENE825	879
i2_HQ_c1025/f10p0/2623	1	321	Tp57577_TGAC_v2_scaf_2781	585	266	12.3	notsure	322	2616	Tp57577_TGAC_v2_LG3	8482991	8486432	87.6	TP57577_TGAC_V2_GENE15844	255
i0_LQ_c65039/f1p4/657	1	172	Tp57577_TGAC_v2_LG6	12041853	12042027	26.1	notsure	173	659	Tp57577_TGAC_v2_scaf_23635	103	677	73.9	TP57577_TGAC_V2_GENE27020	27
i3_LQ_c2150/f3p0/3167	5	1586	Tp57577_TGAC_v2_LG2	12888615	12890577	49.9	TP57577_TGAC_V2_GENE25101	1587	3167	Tp57577_TGAC_v2_scaf_2626	5108	658	49.8	notsure	7593
i0_LQ_c125755/f1p13/750	1	572	Tp57577_TGAC_v2_scaf_24415	372	937	76.3	TP57577_TGAC_V2_GENE35846	573	750	Tp57577_TGAC_v2_LG6	17709948	17710125	23.7	notsure	159
i0_HQ_c71495/f3p1/829	4	99	Tp57577_TGAC_v2_scaf_21160	236	345	11.6	notsure	100	830	Tp57577_TGAC_v2_LG4	9499892	9502078	88.1	TP57577_TGAC_V2_GENE24134	254
i0_LQ_c100119/f1p1/896	1	253	Tp57577_TGAC_v2_scaf_39533	325	73	28.2	TP57577_TGAC_V2_GENE10873	254	896	Tp57577_TGAC_v2_scaf_469	131450	132684	71.8	TP57577_TGAC_V2_GENE14744	69
i2_LQ_c42429/f1p0/2184	1	1940	Tp57577_TGAC_v2_scaf_2367	1493	4608	89.2	TP57577_TGAC_V2_GENE31148	1941	2174	Tp57577_TGAC_v2_LG1	1726164	1725942	10.8	TP57577_TGAC_V2_GENE5503	185
i0_HQ_c28826/f7p1/481	1	180	Tp57577_TGAC_v2_scaf_11248	612	433	37.4	TP57577_TGAC_V2_GENE29629	181	481	Tp57577_TGAC_v2_LG3	7399003	7399303	62.6	TP57577_TGAC_V2_GENE37427	86
i4_HQ_c9117/f3p3/4760	1	740	Tp57577_TGAC_v2_scaf_5816	1377	2400	15.5	TP57577_TGAC_V2_GENE7158	741	4768	Tp57577_TGAC_v2_LG4	26727247	26714960	84.5	notsure	28
i1_LQ_c23249/f1p0/1369	10	243	Tp57577_TGAC_v2_scaf_12934	1144	1502	17.1	TP57577_TGAC_V2_GENE265	244	1369	Tp57577_TGAC_v2_LG6	12510772	12505073	82.2	TP57577_TGAC_V2_GENE1093	34
i1_LQ_c8302/f1p1/1804	1	250	Tp57577_TGAC_v2_scaf_873	59778	60018	13.7	TP57577_TGAC_V2_GENE27921	251	1828	Tp57577_TGAC_v2_LG3	21833960	21831926	86.3	notsure	220
i2_LQ_c56369/f1p0/2262	1	1650	Tp57577_TGAC_v2_scaf_1107	36763	34185	71.5	TP57577_TGAC_V2_GENE31947	1651	2309	Tp57577_TGAC_v2_scaf_4724	2076	1417	28.5	notsure	283
i0_HQ_c107082/f2p3/765	1	472	Tp57577_TGAC_v2_LG7	29203036	29200581	61.7	TP57577_TGAC_V2_GENE6567	473	765	Tp57577_TGAC_v2_scaf_26101	33	331	38.3	notsure	36
i0_LQ_c19124/f2p0/1005	1	310	Tp57577_TGAC_v2_scaf_17703	660	351	30.5	TP57577_TGAC_V2_GENE36227	311	1010	Tp57577_TGAC_v2_LG7	13992691	13991740	68.9	notsure	67
i2_LQ_c15247/f1p0/2109	1	789	Tp57577_TGAC_v2_scaf_181	223763	226463	37.2	TP57577_TGAC_V2_GENE32607	790	2120	Tp57577_TGAC_v2_scaf_2710	2203	3561	62.7	TP57577_TGAC_V2_GENE29282	64
i3_HQ_c27708/f6p1/3665	1	2578	Tp57577_TGAC_v2_scaf_495	55309	65651	70.3	TP57577_TGAC_V2_GENE30627	2579	3665	Tp57577_TGAC_v2_scaf_2470	5641	3012	29.7	notsure	69
i0_LQ_c99769/f1p0/507	1	175	Tp57577_TGAC_v2_LG7	3663759	3663231	34.4	TP57577_TGAC_V2_GENE4466	176	508	Tp57577_TGAC_v2_scaf_5378	1888	2220	65.6	TP57577_TGAC_V2_GENE32998	230
i2_LQ_c52563/f1p0/2154	1	1526	Tp57577_TGAC_v2_LG2	22987370	22983640	70.6	TP57577_TGAC_V2_GENE36761	1527	2161	Tp57577_TGAC_v2_scaf_4252	222	1237	29.4	TP57577_TGAC_V2_GENE28653	48
i0_LQ_c135194/f1p1/712	1	305	Tp57577_TGAC_v2_scaf_1304	1711	555	42.7	TP57577_TGAC_V2_GENE18009	306	715	Tp57577_TGAC_v2_scaf_16033	744	335	57.3	notsure	257
i2_LQ_c43467/f1p0/2057	1	472	Tp57577_TGAC_v2_scaf_7781	511	39	22.9	TP57577_TGAC_V2_GENE8938	473	2061	Tp57577_TGAC_v2_scaf_427	135215	131214	77.1	notsure	1297
i1_LQ_c36478/f1p0/1187	1	446	Tp57577_TGAC_v2_scaf_3220	2074	3262	37.5	TP57577_TGAC_V2_GENE17742	447	1190	Tp57577_TGAC_v2_scaf_385	26852	26109	62.5	TP57577_TGAC_V2_GENE21031	89
i1_LQ_c83144/f1p0/1093	1	236	Tp57577_TGAC_v2_LG1	242461	241982	21.6	TP57577_TGAC_V2_GENE2480	237	1093	Tp57577_TGAC_v2_scaf_3073	3810	1931	78.4	notsure	64
i1_LQ_c27513/f1p2/1319	1	570	Tp57577_TGAC_v2_LG5	8305959	8304158	43.4	TP57577_TGAC_V2_GENE37664	571	1314	Tp57577_TGAC_v2_scaf_3642	2654	1657	56.6	notsure	17
i1_LQ_c36259/f1p2/1603	1	1220	Tp57577_TGAC_v2_scaf_3313	3056	17	76.1	TP57577_TGAC_V2_GENE27620	1221	1604	Tp57577_TGAC_v2_LG1	23383540	23383156	23.9	TP57577_TGAC_V2_GENE15654	712
i1_LQ_c52671/f1p0/1323	1	651	Tp57577_TGAC_v2_scaf_9375	781	131	49	TP57577_TGAC_V2_GENE3995	652	1328	Tp57577_TGAC_v2_scaf_782	46654	48571	51	TP57577_TGAC_V2_GENE30957	25
i1_LQ_c3368/f1p0/1613	1	207	Tp57577_TGAC_v2_scaf_11428	936	639	12.8	TP57577_TGAC_V2_GENE22788	208	1615	Tp57577_TGAC_v2_LG5	14609433	14607374	87.1	TP57577_TGAC_V2_GENE1515	2875
i1_LQ_c12316/f1p6/1975	1	958	Tp57577_TGAC_v2_LG1	243982	242348	48.7	notsure	959	1968	Tp57577_TGAC_v2_scaf_3073	4091	1899	51.3	notsure	76
i0_LQ_c135942/f1p0/759	1	215	Tp57577_TGAC_v2_scaf_17449	149	364	28.3	TP57577_TGAC_V2_GENE40847	216	760	Tp57577_TGAC_v2_scaf_193	161643	162616	71.7	TP57577_TGAC_V2_GENE32455	260
i2_LQ_c50998/f1p0/2884	1	2183	Tp57577_TGAC_v2_LG3	6754418	6762391	72.4	TP57577_TGAC_V2_GENE37364	2184	3015	Tp57577_TGAC_v2_scaf_5244	2503	1672	27.6	notsure	45
i3_LQ_c17805/f1p0/3332	1	367	Tp57577_TGAC_v2_LG6	13011271	13011639	10.7	notsure	368	3428	Tp57577_TGAC_v2_LG7	25887520	25884540	89.3	notsure	392
i3_HQ_c28529/f2p0/3606	1	2492	Tp57577_TGAC_v2_scaf_495	56367	65651	69	TP57577_TGAC_V2_GENE30627	2493	3611	Tp57577_TGAC_v2_scaf_2470	5641	2980	31	notsure	580
i1_LQ_c71663/f1p2/1368	1	727	Tp57577_TGAC_v2_LG2	15617408	15616675	49.9	notsure	728	1452	Tp57577_TGAC_v2_scaf_283	234035	234778	49.8	TP57577_TGAC_V2_GENE8032	44
i2_LQ_c26570/f1p0/2788	8	805	Tp57577_TGAC_v2_scaf_25671	882	56	29	notsure	806	2751	Tp57577_TGAC_v2_LG5	373079	375053	70.7	notsure	237
i0_LQ_c4630/f1p4/940	1	426	Tp57577_TGAC_v2_LG2	27474993	27473306	47.5	TP57577_TGAC_V2_GENE5443	427	897	Tp57577_TGAC_v2_scaf_529	32500	32971	52.5	TP57577_TGAC_V2_GENE9111	159
i0_HQ_c75881/f2p1/568	1	147	Tp57577_TGAC_v2_LG3	5650151	5649897	25.8	TP57577_TGAC_V2_GENE6225	148	570	Tp57577_TGAC_v2_scaf_4730	1	423	74.2	notsure	152
i2_HQ_c52771/f2p0/2604	11	976	Tp57577_TGAC_v2_LG2	20051128	20054600	37	TP57577_TGAC_V2_GENE38309	977	2609	Tp57577_TGAC_v2_scaf_4217	2840	179	62.6	notsure	226
i2_LQ_c57568/f1p0/2685	1	2101	Tp57577_TGAC_v2_scaf_582	108582	112088	78.2	TP57577_TGAC_V2_GENE15369	2102	2686	Tp57577_TGAC_v2_scaf_4616	2635	961	21.8	TP57577_TGAC_V2_GENE16600	45
i1_LQ_c71695/f1p0/1800	1	619	Tp57577_TGAC_v2_scaf_1286	10194	9537	34.3	TP57577_TGAC_V2_GENE24930	620	1804	Tp57577_TGAC_v2_LG2	9991069	10001744	65.7	TP57577_TGAC_V2_GENE18824	43
i1_LQ_c63395/f1p0/1035	2	251	Tp57577_TGAC_v2_scaf_39831	4	253	23.6	notsure	252	1060	Tp57577_TGAC_v2_LG4	11162600	11166883	76.3	TP57577_TGAC_V2_GENE27047	405
i2_LQ_c8979/f1p0/2980	1	321	Tp57577_TGAC_v2_scaf_2781	585	266	10.7	notsure	322	2994	Tp57577_TGAC_v2_LG3	8482991	8486320	89.3	TP57577_TGAC_V2_GENE15844	635
i2_LQ_c45202/f1p0/2091	1	1675	Tp57577_TGAC_v2_LG2	14416865	14408988	81.7	TP57577_TGAC_V2_GENE26704	1676	2049	Tp57577_TGAC_v2_scaf_812	70401	70830	18.3	notsure	43
i2_LQ_c40152/f1p0/2619	1	1910	Tp57577_TGAC_v2_LG1	10036085	10039991	72.8	TP57577_TGAC_V2_GENE21001	1911	2623	Tp57577_TGAC_v2_scaf_4342	2599	947	27.2	TP57577_TGAC_V2_GENE30717	118
i2_HQ_c63449/f3p6/2087	1	276	Tp57577_TGAC_v2_LG6	13011264	13012585	13.2	TP57577_TGAC_V2_GENE14103	277	2087	Tp57577_TGAC_v2_LG1	135436	139841	86.8	TP57577_TGAC_V2_GENE2433	42
i0_HQ_c17517/f14p4/941	1	228	Tp57577_TGAC_v2_scaf_2483	4286	5122	24.3	TP57577_TGAC_V2_GENE35594	229	939	Tp57577_TGAC_v2_LG3	2459972	2461299	75.7	TP57577_TGAC_V2_GENE12736	80
i2_LQ_c54232/f1p0/3005	1	1579	Tp57577_TGAC_v2_LG5	12391341	12388503	52.3	notsure	1580	3021	Tp57577_TGAC_v2_LG3	24350641	24341199	47.7	notsure	43
i0_LQ_c3460/f1p125/431	1	293	Tp57577_TGAC_v2_scaf_33503	18	310	68.1	TP57577_TGAC_V2_GENE22797	294	430	Tp57577_TGAC_v2_LG6	4761603	4761467	31.9	TP57577_TGAC_V2_GENE7885	34
i2_HQ_c50211/f2p0/2717	1	1683	Tp57577_TGAC_v2_LG6	20737169	20739850	61.9	TP57577_TGAC_V2_GENE33584	1684	2717	Tp57577_TGAC_v2_scaf_2104	108	2739	38.1	TP57577_TGAC_V2_GENE13217	101
i4_LQ_c5275/f1p0/4523	3	856	Tp57577_TGAC_v2_scaf_4451	679	1541	18	TP57577_TGAC_V2_GENE35069	857	4743	Tp57577_TGAC_v2_scaf_291	141581	152379	81.8	TP57577_TGAC_V2_GENE7791	59
i1_LQ_c61844/f1p0/1253	2	164	Tp57577_TGAC_v2_scaf_5114	1625	1464	13	notsure	165	1254	Tp57577_TGAC_v2_scaf_1174	37428	33749	86.9	notsure	667
i2_LQ_c22591/f1p0/3000	1	1916	Tp57577_TGAC_v2_LG7	9418374	9412417	63.8	TP57577_TGAC_V2_GENE12478	1917	3002	Tp57577_TGAC_v2_scaf_673	896	2427	36.2	TP57577_TGAC_V2_GENE35016	2276
i0_LQ_c98270/f1p0/545	1	245	Tp57577_TGAC_v2_scaf_15061	1208	1452	44.9	TP57577_TGAC_V2_GENE304	246	545	Tp57577_TGAC_v2_LG4	28810520	28810819	54.9	TP57577_TGAC_V2_GENE4988	247
i0_LQ_c42949/f1p0/694	1	415	Tp57577_TGAC_v2_LG6	17006202	17008673	60.1	notsure	416	690	Tp57577_TGAC_v2_scaf_17544	32	304	39.9	notsure	240
i2_LQ_c49943/f1p0/2635	6	511	Tp57577_TGAC_v2_scaf_12173	1207	1712	18	TP57577_TGAC_V2_GENE10381	512	2814	Tp57577_TGAC_v2_LG2	23660881	23663789	81.8	TP57577_TGAC_V2_GENE5360	160
i4_LQ_c8385/f1p0/4055	6	2917	Tp57577_TGAC_v2_LG6	14229178	14234385	69.1	TP57577_TGAC_V2_GENE31024	2918	4212	Tp57577_TGAC_v2_scaf_3936	3173	1126	30.7	notsure	8
i1_HQ_c29001/f3p0/1707	1	1316	Tp57577_TGAC_v2_LG3	12009745	12015402	76.8	TP57577_TGAC_V2_GENE11875	1317	1713	Tp57577_TGAC_v2_scaf_3912	17	412	23.2	TP57577_TGAC_V2_GENE39984	468
i0_LQ_c103505/f1p0/841	1	389	Tp57577_TGAC_v2_scaf_18444	237	618	46.9	notsure	390	828	Tp57577_TGAC_v2_scaf_1551	7026	6588	53	notsure	63
i1_LQ_c18802/f1p0/1718	4	213	Tp57577_TGAC_v2_LG1	13209292	13209501	12.5	TP57577_TGAC_V2_GENE18585	214	1682	Tp57577_TGAC_v2_LG1	15257723	15259846	87.2	TP57577_TGAC_V2_GENE1825	120
i0_HQ_c38675/f4p0/784	1	240	Tp57577_TGAC_v2_scaf_20925	613	374	30.6	notsure	241	784	Tp57577_TGAC_v2_LG4	1408015	1408657	69.4	TP57577_TGAC_V2_GENE7988	79
i0_LQ_c60641/f3p0/500	1	366	Tp57577_TGAC_v2_scaf_17364	1151	12	82.1	TP57577_TGAC_V2_GENE23368	367	446	Tp57577_TGAC_v2_scaf_366	135403	135482	17.9	notsure	18
i0_LQ_c7156/f1p2/418	1	128	Tp57577_TGAC_v2_LG6	7180571	7180444	30.3	notsure	129	422	Tp57577_TGAC_v2_scaf_9104	1778	1476	69.7	notsure	19
i0_LQ_c43109/f1p0/735	1	319	Tp57577_TGAC_v2_scaf_5720	380	927	41.1	TP57577_TGAC_V2_GENE18339	320	774	Tp57577_TGAC_v2_LG1	7137024	7137527	58.6	TP57577_TGAC_V2_GENE2643	119
i2_LQ_c68261/f1p102/2077	1	1318	Tp57577_TGAC_v2_scaf_2709	1854	12	63.3	TP57577_TGAC_V2_GENE29299	1319	2081	Tp57577_TGAC_v2_scaf_489	172954	170344	36.7	notsure	47
i0_LQ_c2821/f1p1/1023	6	283	Tp57577_TGAC_v2_scaf_3504	3274	3551	27.2	notsure	284	1022	Tp57577_TGAC_v2_LG7	6459209	6457958	72.3	TP57577_TGAC_V2_GENE32182	38
i0_LQ_c127025/f1p34/785	8	211	Tp57577_TGAC_v2_scaf_7251	857	654	25.9	TP57577_TGAC_V2_GENE561	212	787	Tp57577_TGAC_v2_scaf_186	140420	140994	73.2	TP57577_TGAC_V2_GENE32821	382
i1_LQ_c36448/f1p0/1669	1	1041	Tp57577_TGAC_v2_LG2	8294230	8289438	61.4	TP57577_TGAC_V2_GENE2270	1042	1695	Tp57577_TGAC_v2_scaf_4203	2956	1954	38.6	notsure	85
i0_HQ_c121615/f4p1/411	1	72	Tp57577_TGAC_v2_LG3	12963757	12963686	17.7	TP57577_TGAC_V2_GENE1710	73	406	Tp57577_TGAC_v2_scaf_27466	50	384	82.3	TP57577_TGAC_V2_GENE27019	999
i0_LQ_c76327/f1p0/493	1	199	Tp57577_TGAC_v2_LG6	6089467	6091443	40.4	TP57577_TGAC_V2_GENE33185	200	493	Tp57577_TGAC_v2_scaf_15734	1401	1108	59.6	notsure	46
i0_LQ_c100830/f1p0/479	3	394	Tp57577_TGAC_v2_scaf_17364	1177	12	81.8	TP57577_TGAC_V2_GENE23368	395	479	Tp57577_TGAC_v2_scaf_366	135403	135487	17.7	notsure	39
i2_HQ_c13496/f2p0/2975	1	582	Tp57577_TGAC_v2_scaf_18446	592	11	19.5	notsure	583	2984	Tp57577_TGAC_v2_LG7	13933967	13938663	80.5	TP57577_TGAC_V2_GENE25357	79
i2_LQ_c5416/f1p0/2592	18	1921	Tp57577_TGAC_v2_scaf_153	191992	194720	72.6	TP57577_TGAC_V2_GENE26101	1922	2621	Tp57577_TGAC_v2_scaf_3728	49	748	26.7	TP57577_TGAC_V2_GENE8952	153
i1_LQ_c40813/f1p0/1272	1	867	Tp57577_TGAC_v2_LG7	19654486	19649734	73.2	TP57577_TGAC_V2_GENE28546	868	1184	Tp57577_TGAC_v2_scaf_2010	8814	8498	26.8	notsure	94
i2_LQ_c57695/f1p0/2695	5	2250	Tp57577_TGAC_v2_LG7	12176041	12159196	82.5	notsure	2251	2712	Tp57577_TGAC_v2_scaf_1459	8231	7763	17	TP57577_TGAC_V2_GENE40226	112
i1_LQ_c34301/f1p0/1366	1	1112	Tp57577_TGAC_v2_LG7	10879718	10881135	80.3	notsure	1113	1385	Tp57577_TGAC_v2_LG4	24625890	24625617	19.7	notsure	41
i0_LQ_c106587/f1p19/526	1	168	Tp57577_TGAC_v2_scaf_33606	462	295	31.9	TP57577_TGAC_V2_GENE21508	169	526	Tp57577_TGAC_v2_scaf_21285	725	454	68.1	TP57577_TGAC_V2_GENE28506	130
i3_LQ_c3462/f1p0/3841	1	3042	Tp57577_TGAC_v2_scaf_1651	4328	12	79.5	notsure	3043	3814	Tp57577_TGAC_v2_scaf_1123	24108	22299	20.2	TP57577_TGAC_V2_GENE31135	37
i5_LQ_c16866/f1p0/5782	17	627	Tp57577_TGAC_v2_LG4	7396059	7395229	10	notsure	628	6092	Tp57577_TGAC_v2_scaf_499	160281	167332	89.7	TP57577_TGAC_V2_GENE30605	22
i1_LQ_c74314/f1p0/1449	1	239	Tp57577_TGAC_v2_scaf_12934	1139	1502	16.6	TP57577_TGAC_V2_GENE265	240	1444	Tp57577_TGAC_v2_LG6	12510772	12505071	83.4	TP57577_TGAC_V2_GENE1093	253
i1_LQ_c7221/f1p0/1635	1	745	Tp57577_TGAC_v2_LG3	15360486	15361534	45.6	TP57577_TGAC_V2_GENE17945	746	1632	Tp57577_TGAC_v2_scaf_1815	1997	478	54.4	TP57577_TGAC_V2_GENE400	503
i2_LQ_c27186/f1p0/2167	1	1185	Tp57577_TGAC_v2_LG4	15497411	15493892	55.6	TP57577_TGAC_V2_GENE25433	1186	2128	Tp57577_TGAC_v2_scaf_4306	183	2129	44.2	TP57577_TGAC_V2_GENE31059	26
i0_LQ_c181953/f1p0/659	1	581	Tp57577_TGAC_v2_LG7	4809065	4808485	88.2	TP57577_TGAC_V2_GENE38114	582	659	Tp57577_TGAC_v2_scaf_32009	404	481	11.8	TP57577_TGAC_V2_GENE8442	211
i2_LQ_c52311/f1p0/2117	1	427	Tp57577_TGAC_v2_scaf_32172	37	639	19.7	TP57577_TGAC_V2_GENE13222	428	2163	Tp57577_TGAC_v2_scaf_74	576362	574469	80.2	notsure	353
i1_LQ_c49013/f1p0/1654	1	584	Tp57577_TGAC_v2_scaf_495	64641	65651	34.3	TP57577_TGAC_V2_GENE30627	585	1703	Tp57577_TGAC_v2_scaf_2470	5641	2980	65.7	notsure	281
i1_HQ_c66938/f2p0/1635	1	1428	Tp57577_TGAC_v2_scaf_933	26599	20262	87.2	TP57577_TGAC_V2_GENE24691	1429	1637	Tp57577_TGAC_v2_scaf_8717	1867	1659	12.8	notsure	81
i2_LQ_c6445/f1p0/2673	1	1964	Tp57577_TGAC_v2_LG1	3468120	3464130	72.9	TP57577_TGAC_V2_GENE17042	1965	2691	Tp57577_TGAC_v2_scaf_3473	3549	2445	27	notsure	10
i2_LQ_c5093/f1p6/2295	1	1168	Tp57577_TGAC_v2_scaf_4120	3051	57	50.7	TP57577_TGAC_V2_GENE23231	1169	2301	Tp57577_TGAC_v2_LG1	21643524	21645880	49.2	TP57577_TGAC_V2_GENE3065	142
i0_LQ_c7414/f1p0/805	1	592	Tp57577_TGAC_v2_LG4	18420632	18421238	73.3	TP57577_TGAC_V2_GENE15564	593	808	Tp57577_TGAC_v2_LG1	8435449	8431386	26.7	notsure	127
i2_LQ_c58036/f1p0/2518	1	319	Tp57577_TGAC_v2_scaf_7478	1815	239	12.6	TP57577_TGAC_V2_GENE33074	320	2535	Tp57577_TGAC_v2_LG3	3035653	3040442	87.4	TP57577_TGAC_V2_GENE12826	1876
i1_LQ_c39823/f1p0/1867	1	745	Tp57577_TGAC_v2_scaf_634	40053	40792	39.9	TP57577_TGAC_V2_GENE35266	746	1867	Tp57577_TGAC_v2_LG1	23222965	23218836	60.1	TP57577_TGAC_V2_GENE26396	78
i0_LQ_c62531/f1p3/1005	1	601	Tp57577_TGAC_v2_LG3	4641664	4640029	59.8	TP57577_TGAC_V2_GENE3377	602	1005	Tp57577_TGAC_v2_scaf_16151	1239	836	40.2	notsure	22
i2_LQ_c24977/f1p0/2170	5	1985	Tp57577_TGAC_v2_scaf_700	97726	102632	85.2	TP57577_TGAC_V2_GENE31783	1986	2324	Tp57577_TGAC_v2_scaf_22624	649	311	14.6	notsure	197
i2_LQ_c65344/f1p0/2765	1	2336	Tp57577_TGAC_v2_LG7	30277972	30282767	84	TP57577_TGAC_V2_GENE6452	2337	2778	Tp57577_TGAC_v2_scaf_19776	890	449	15.9	TP57577_TGAC_V2_GENE39542	103
i3_LQ_c25230/f1p1/3843	1	3310	Tp57577_TGAC_v2_scaf_34	468181	461008	85.8	TP57577_TGAC_V2_GENE4346	3311	3856	Tp57577_TGAC_v2_scaf_19136	54	599	14.2	notsure	256
i0_HQ_c73014/f5p1/909	1	254	Tp57577_TGAC_v2_scaf_39533	326	73	27.9	TP57577_TGAC_V2_GENE10873	255	910	Tp57577_TGAC_v2_scaf_469	131450	132697	72.1	TP57577_TGAC_V2_GENE14744	113
i0_LQ_c65622/f1p2/933	1	400	Tp57577_TGAC_v2_LG3	28137525	28139534	43.2	TP57577_TGAC_V2_GENE16697	401	926	Tp57577_TGAC_v2_scaf_23974	947	424	56.8	notsure	135
i1_LQ_c35984/f1p0/1740	4	625	Tp57577_TGAC_v2_scaf_1970	8910	9490	35.7	notsure	626	1740	Tp57577_TGAC_v2_LG4	27752051	27749788	64.1	TP57577_TGAC_V2_GENE5618	668
i1_LQ_c24001/f1p11/1452	2	399	Tp57577_TGAC_v2_scaf_13559	455	56	26.6	TP57577_TGAC_V2_GENE756	400	1497	Tp57577_TGAC_v2_scaf_548	55664	58419	73.3	TP57577_TGAC_V2_GENE7648	211
i2_HQ_c50885/f4p0/2382	1	1834	Tp57577_TGAC_v2_LG3	18752086	18747224	76.9	notsure	1835	2384	Tp57577_TGAC_v2_scaf_4431	86	968	23.1	TP57577_TGAC_V2_GENE35147	178
i2_LQ_c27381/f1p0/2838	1	369	Tp57577_TGAC_v2_scaf_869	24629	24246	13	TP57577_TGAC_V2_GENE28072	370	2843	Tp57577_TGAC_v2_LG7	19137726	19132269	87	notsure	156
i1_LQ_c42662/f1p0/1460	2	1252	Tp57577_TGAC_v2_LG3	13180325	13177950	85.7	TP57577_TGAC_V2_GENE1673	1253	1460	Tp57577_TGAC_v2_scaf_30830	285	492	14.2	notsure	153
i1_HQ_c79112/f2p0/1606	1	192	Tp57577_TGAC_v2_scaf_11428	921	639	12	TP57577_TGAC_V2_GENE22788	193	1606	Tp57577_TGAC_v2_LG5	14609433	14607368	88	TP57577_TGAC_V2_GENE1515	125
i0_LQ_c40680/f1p5/849	1	180	Tp57577_TGAC_v2_scaf_6720	1737	1916	20.5	TP57577_TGAC_V2_GENE39879	181	877	Tp57577_TGAC_v2_LG4	23662929	23662036	79.5	TP57577_TGAC_V2_GENE38689	317
i2_LQ_c49340/f1p12/2703	1	382	Tp57577_TGAC_v2_LG3	19775113	19775494	14.1	notsure	383	2710	Tp57577_TGAC_v2_LG1	9615765	9618972	85.9	notsure	751
i2_LQ_c33497/f1p0/2723	1	1584	Tp57577_TGAC_v2_LG7	9418013	9412417	56.4	TP57577_TGAC_V2_GENE12478	1585	2811	Tp57577_TGAC_v2_scaf_673	896	2567	43.6	TP57577_TGAC_V2_GENE35016	12
i2_HQ_c43255/f2p0/2022	1	939	Tp57577_TGAC_v2_LG6	20737913	20739850	46.4	TP57577_TGAC_V2_GENE33584	940	2022	Tp57577_TGAC_v2_scaf_2104	108	2788	53.6	TP57577_TGAC_V2_GENE13217	14
i0_LQ_c77316/f1p0/907	1	305	Tp57577_TGAC_v2_scaf_6659	1367	857	33.6	TP57577_TGAC_V2_GENE11130	306	908	Tp57577_TGAC_v2_LG2	23645990	23644835	66.4	TP57577_TGAC_V2_GENE5292	109
i1_LQ_c26248/f1p0/1207	1	900	Tp57577_TGAC_v2_LG7	24042198	24045294	74.6	TP57577_TGAC_V2_GENE3606	901	1206	Tp57577_TGAC_v2_scaf_14062	112	514	25.4	TP57577_TGAC_V2_GENE7692	86
i2_LQ_c25172/f1p2/2676	3	1432	Tp57577_TGAC_v2_scaf_980	24763	14490	53.1	notsure	1433	2673	Tp57577_TGAC_v2_LG6	10701172	10697966	46.1	notsure	1972
i1_LQ_c54028/f1p0/1175	1	752	Tp57577_TGAC_v2_LG5	1917541	1915336	64	TP57577_TGAC_V2_GENE13843	753	1175	Tp57577_TGAC_v2_scaf_948	2094	1647	36	TP57577_TGAC_V2_GENE23009	682
i1_LQ_c4887/f1p0/1691	1	1408	Tp57577_TGAC_v2_scaf_277	1573	2860	80.4	TP57577_TGAC_V2_GENE8232	1409	1751	Tp57577_TGAC_v2_scaf_10243	1548	1891	19.6	TP57577_TGAC_V2_GENE20219	341
i0_LQ_c76329/f1p0/486	1	402	Tp57577_TGAC_v2_scaf_17364	1189	12	82.5	TP57577_TGAC_V2_GENE23368	403	487	Tp57577_TGAC_v2_scaf_366	135403	135487	17.5	notsure	193
i0_LQ_c9758/f1p2/927	1	802	Tp57577_TGAC_v2_scaf_899	23704	22356	86.4	TP57577_TGAC_V2_GENE28156	803	928	Tp57577_TGAC_v2_scaf_6612	55	181	13.6	notsure	34
i1_LQ_c4863/f1p0/1274	1	486	Tp57577_TGAC_v2_scaf_9167	1062	217	37.8	TP57577_TGAC_V2_GENE10798	487	1283	Tp57577_TGAC_v2_LG6	21049658	21047477	62	notsure	1192
i1_HQ_c76288/f3p0/1069	1	390	Tp57577_TGAC_v2_LG3	5183689	5184067	36.6	TP57577_TGAC_V2_GENE18401	391	1066	Tp57577_TGAC_v2_LG4	16662537	16663624	63.4	TP57577_TGAC_V2_GENE4613	84
i2_LQ_c59814/f1p0/2052	3	1724	Tp57577_TGAC_v2_LG1	4283851	4287594	83.8	TP57577_TGAC_V2_GENE10412	1725	2056	Tp57577_TGAC_v2_scaf_4224	64	392	16.1	notsure	1167
i0_LQ_c101087/f1p3/764	1	265	Tp57577_TGAC_v2_scaf_1080	18703	19233	34.7	TP57577_TGAC_V2_GENE27533	266	756	Tp57577_TGAC_v2_scaf_3766	2252	1094	64.3	notsure	423
i1_LQ_c35963/f1p0/1330	1	1017	Tp57577_TGAC_v2_LG6	20545419	20547438	76.3	TP57577_TGAC_V2_GENE33569	1018	1333	Tp57577_TGAC_v2_scaf_15566	33	459	23.7	TP57577_TGAC_V2_GENE35669	125
i2_LQ_c6368/f1p1/2799	1	1977	Tp57577_TGAC_v2_LG3	16501838	16503623	70.8	TP57577_TGAC_V2_GENE29189	1978	2793	Tp57577_TGAC_v2_scaf_3595	2395	3326	29.2	notsure	302
i3_LQ_c21356/f1p0/3376	1	2991	Tp57577_TGAC_v2_LG4	23157496	23165705	86.8	TP57577_TGAC_V2_GENE1404	2992	3444	Tp57577_TGAC_v2_scaf_9742	2	454	13.2	notsure	172
i2_LQ_c19777/f1p0/2903	30	2609	Tp57577_TGAC_v2_LG7	23567787	23569784	88.8	TP57577_TGAC_V2_GENE27841	2610	2904	Tp57577_TGAC_v2_scaf_5374	4	298	10.2	notsure	451
i0_HQ_c29677/f2p11/623	4	243	Tp57577_TGAC_v2_LG6	10193830	10194069	38.5	TP57577_TGAC_V2_GENE21456	244	624	Tp57577_TGAC_v2_LG3	80527	80910	61.1	TP57577_TGAC_V2_GENE21685	149
i2_LQ_c24947/f1p7/2644	19	678	Tp57577_TGAC_v2_scaf_3886	660	1	24.8	TP57577_TGAC_V2_GENE11424	679	2666	Tp57577_TGAC_v2_scaf_1169	8658	14232	74.6	TP57577_TGAC_V2_GENE29432	176
i0_LQ_c40481/f1p1/480	1	200	Tp57577_TGAC_v2_scaf_24165	240	701	44.3	TP57577_TGAC_V2_GENE19963	201	448	Tp57577_TGAC_v2_scaf_10998	886	1135	55	notsure	368
i1_LQ_c11012/f1p2/1132	1	923	Tp57577_TGAC_v2_LG6	10697675	10693686	81.5	TP57577_TGAC_V2_GENE9916	924	1131	Tp57577_TGAC_v2_scaf_9886	1650	1441	18.4	notsure	179
i0_HQ_c124014/f2p8/970	1	114	Tp57577_TGAC_v2_scaf_9774	1529	1643	11.8	notsure	115	968	Tp57577_TGAC_v2_LG4	16189211	16188356	88.2	notsure	488
i2_LQ_c74360/f1p2/2007	1	309	Tp57577_TGAC_v2_scaf_4951	2105	2413	14.6	TP57577_TGAC_V2_GENE39266	310	2109	Tp57577_TGAC_v2_LG7	7732413	7724978	85.1	notsure	234
i1_HQ_c81600/f11p0/1061	1	446	Tp57577_TGAC_v2_scaf_5959	187	739	42	TP57577_TGAC_V2_GENE8066	447	1061	Tp57577_TGAC_v2_LG2	12221163	12221778	58	notsure	75
i2_LQ_c59636/f1p0/2091	1	1681	Tp57577_TGAC_v2_scaf_933	26848	20262	87.9	notsure	1682	1907	Tp57577_TGAC_v2_scaf_8717	1867	1642	11.8	notsure	37
i0_HQ_c122193/f4p1/561	1	320	Tp57577_TGAC_v2_scaf_8978	1333	2014	57.1	TP57577_TGAC_V2_GENE31405	321	560	Tp57577_TGAC_v2_LG6	3816499	3816730	42.9	notsure	30
i0_LQ_c50089/f1p0/743	1	100	Tp57577_TGAC_v2_scaf_17449	197	296	13.5	TP57577_TGAC_V2_GENE40847	101	743	Tp57577_TGAC_v2_scaf_193	161290	162645	86.5	TP57577_TGAC_V2_GENE32455	200
i2_LQ_c50975/f1p0/2284	20	574	Tp57577_TGAC_v2_scaf_9994	641	1177	24.2	TP57577_TGAC_V2_GENE36435	575	2294	Tp57577_TGAC_v2_scaf_260	173192	175604	75	TP57577_TGAC_V2_GENE16615	323
i1_LQ_c37775/f1p0/1581	2	550	Tp57577_TGAC_v2_scaf_4914	1103	471	35.6	TP57577_TGAC_V2_GENE36005	551	1540	Tp57577_TGAC_v2_LG2	18421125	18417449	64.2	notsure	105
i0_LQ_c14232/f1p2/771	1	184	Tp57577_TGAC_v2_scaf_11561	368	84	23.8	TP57577_TGAC_V2_GENE523	185	773	Tp57577_TGAC_v2_scaf_26608	816	118	76.2	TP57577_TGAC_V2_GENE31808	141
i1_LQ_c36758/f1p0/1210	1	529	Tp57577_TGAC_v2_scaf_33662	31	579	43.7	TP57577_TGAC_V2_GENE33048	530	1208	Tp57577_TGAC_v2_LG2	1061508	1063026	56.1	TP57577_TGAC_V2_GENE36705	407
i2_LQ_c2382/f1p12/2426	1	935	Tp57577_TGAC_v2_LG2	20051159	20054600	36.4	TP57577_TGAC_V2_GENE38309	936	2567	Tp57577_TGAC_v2_scaf_4217	2840	180	63.6	notsure	196
i1_HQ_c20954/f2p0/1924	2	1093	Tp57577_TGAC_v2_LG3	6757458	6762391	56.8	TP57577_TGAC_V2_GENE37364	1094	1923	Tp57577_TGAC_v2_scaf_5244	2503	1673	43.2	notsure	322
i0_LQ_c132582/f1p1/483	2	251	Tp57577_TGAC_v2_LG4	28056334	28056085	51.9	TP57577_TGAC_V2_GENE5555	252	482	Tp57577_TGAC_v2_LG3	23433678	23433448	47.9	notsure	104
i1_LQ_c39608/f1p1/1266	1	1116	Tp57577_TGAC_v2_LG6	4603489	4605177	87	TP57577_TGAC_V2_GENE16433	1117	1283	Tp57577_TGAC_v2_LG5	5320546	5320409	13	notsure	264
i0_LQ_c64703/f1p0/921	1	746	Tp57577_TGAC_v2_scaf_733	26522	27849	80.8	TP57577_TGAC_V2_GENE31268	747	923	Tp57577_TGAC_v2_scaf_25192	147	329	19.2	notsure	1352
i0_LQ_c5208/f1p9/700	1	191	Tp57577_TGAC_v2_scaf_22524	662	472	27.2	TP57577_TGAC_V2_GENE36420	192	702	Tp57577_TGAC_v2_LG3	27337622	27336732	72.8	notsure	87
i1_LQ_c55059/f1p0/1472	4	364	Tp57577_TGAC_v2_scaf_1464	15085	15452	24.6	TP57577_TGAC_V2_GENE40270	365	1468	Tp57577_TGAC_v2_LG2	361222	359376	75.2	notsure	105
i1_HQ_c11668/f10p0/1912	1	470	Tp57577_TGAC_v2_scaf_13103	873	404	24.6	notsure	471	1914	Tp57577_TGAC_v2_LG7	10717172	10719686	75.4	TP57577_TGAC_V2_GENE16163	16
i1_LQ_c2618/f1p0/1095	1	152	Tp57577_TGAC_v2_LG5	14367039	14367190	13.8	TP57577_TGAC_V2_GENE13541	153	1098	Tp57577_TGAC_v2_scaf_1272	17050	19963	86.2	TP57577_TGAC_V2_GENE24651	882
i0_LQ_c48837/f1p1/643	1	261	Tp57577_TGAC_v2_scaf_24543	261	1	40.5	TP57577_TGAC_V2_GENE29884	262	644	Tp57577_TGAC_v2_scaf_7490	2227	384	59.5	notsure	2145
i0_LQ_c45804/f1p13/931	1	104	Tp57577_TGAC_v2_scaf_7328	1578	1683	10.9	TP57577_TGAC_V2_GENE134	105	954	Tp57577_TGAC_v2_LG7	30530209	30533219	89	TP57577_TGAC_V2_GENE6494	49
i2_LQ_c42415/f1p4/2941	1	888	Tp57577_TGAC_v2_LG6	3677192	3676305	30.1	notsure	889	2949	Tp57577_TGAC_v2_LG3	16713596	16707493	69.9	TP57577_TGAC_V2_GENE25831	9
i1_HQ_c26387/f2p0/1874	1	1501	Tp57577_TGAC_v2_scaf_223	235213	236719	80.6	TP57577_TGAC_V2_GENE17602	1502	1862	Tp57577_TGAC_v2_scaf_24360	1	367	19.4	TP57577_TGAC_V2_GENE24	130
i2_LQ_c39751/f1p0/2325	1	1858	Tp57577_TGAC_v2_LG5	1671656	1665613	79.8	notsure	1859	2329	Tp57577_TGAC_v2_scaf_10848	1761	1086	20.2	notsure	15
i3_HQ_c16908/f2p0/3393	1	514	Tp57577_TGAC_v2_scaf_4105	1559	2072	15.1	TP57577_TGAC_V2_GENE23061	515	3402	Tp57577_TGAC_v2_scaf_247	196347	191548	84.9	notsure	206
i2_LQ_c13146/f1p2/2403	1	933	Tp57577_TGAC_v2_scaf_733	73007	74531	38.9	notsure	934	2395	Tp57577_TGAC_v2_scaf_7901	1697	192	61	notsure	496
i2_LQ_c38385/f1p0/2382	8	323	Tp57577_TGAC_v2_scaf_2781	584	266	12.6	notsure	324	2506	Tp57577_TGAC_v2_LG3	8482991	8486320	87.1	TP57577_TGAC_V2_GENE15844	169
i1_LQ_c51763/f1p0/1427	1	638	Tp57577_TGAC_v2_scaf_7058	1617	56	44.5	TP57577_TGAC_V2_GENE21444	639	1435	Tp57577_TGAC_v2_scaf_186	374847	375663	55.5	TP57577_TGAC_V2_GENE32840	70
i0_LQ_c135947/f1p0/949	1	253	Tp57577_TGAC_v2_scaf_39533	325	73	26.7	TP57577_TGAC_V2_GENE10873	254	949	Tp57577_TGAC_v2_scaf_469	131450	132737	73.3	TP57577_TGAC_V2_GENE14744	936
i1_LQ_c5966/f1p0/1575	1	1361	Tp57577_TGAC_v2_LG1	16545519	16546970	86.3	TP57577_TGAC_V2_GENE33333	1362	1577	Tp57577_TGAC_v2_scaf_1206	41709	41494	13.7	notsure	338
i1_LQ_c7671/f1p0/2015	3	865	Tp57577_TGAC_v2_scaf_972	36906	15114	42.7	notsure	866	2019	Tp57577_TGAC_v2_scaf_3121	2601	860	57.2	notsure	310
i3_LQ_c23800/f1p0/3648	1	2849	Tp57577_TGAC_v2_LG6	18248544	18239807	75.1	notsure	2850	3794	Tp57577_TGAC_v2_scaf_5406	1	2094	24.9	TP57577_TGAC_V2_GENE17640	37
i3_LQ_c10260/f1p0/3422	1	1946	Tp57577_TGAC_v2_LG1	21501871	21485810	56.6	notsure	1947	3439	Tp57577_TGAC_v2_LG4	18625897	18622439	43.4	TP57577_TGAC_V2_GENE8350	2061
i1_LQ_c52437/f1p0/1417	9	240	Tp57577_TGAC_v2_scaf_1225	9380	9150	16.3	TP57577_TGAC_V2_GENE20739	241	1419	Tp57577_TGAC_v2_scaf_1459	13097	11829	83.1	TP57577_TGAC_V2_GENE40226	482
i1_LQ_c17999/f1p0/1690	1	1112	Tp57577_TGAC_v2_scaf_130	445503	442955	68.5	TP57577_TGAC_V2_GENE23279	1113	1623	Tp57577_TGAC_v2_scaf_3109	3754	3244	31.5	notsure	36
i2_HQ_c6858/f7p1/2661	23	572	Tp57577_TGAC_v2_scaf_4136	891	1441	20.7	TP57577_TGAC_V2_GENE23245	573	2660	Tp57577_TGAC_v2_LG1	4780870	4789165	78.4	TP57577_TGAC_V2_GENE22329	843
i0_LQ_c25324/f1p0/592	1	479	Tp57577_TGAC_v2_scaf_17364	1270	12	84.6	TP57577_TGAC_V2_GENE23368	480	565	Tp57577_TGAC_v2_scaf_366	135403	135489	15.2	notsure	30
i0_LQ_c107269/f1p0/788	3	216	Tp57577_TGAC_v2_scaf_17449	149	364	27.2	TP57577_TGAC_V2_GENE40847	217	786	Tp57577_TGAC_v2_scaf_193	161643	162641	72.3	TP57577_TGAC_V2_GENE32455	225
i5_LQ_c22873/f1p0/5678	1	805	Tp57577_TGAC_v2_scaf_1640	1346	377	14	TP57577_TGAC_V2_GENE36350	806	5757	Tp57577_TGAC_v2_scaf_1491	11	5456	86	notsure	247
i1_LQ_c58919/f1p0/1978	1	458	Tp57577_TGAC_v2_LG7	18150719	18150261	23	TP57577_TGAC_V2_GENE13141	459	1992	Tp57577_TGAC_v2_scaf_7373	1753	202	77	notsure	132
i3_HQ_c16923/f2p0/3756	4	3316	Tp57577_TGAC_v2_scaf_1123	28635	24632	88.5	notsure	3317	3719	Tp57577_TGAC_v2_scaf_1075	26638	27042	10.8	notsure	69
i0_LQ_c127900/f1p0/705	1	112	Tp57577_TGAC_v2_LG6	277023	276912	15.9	TP57577_TGAC_V2_GENE4764	113	704	Tp57577_TGAC_v2_scaf_6989	15	617	84.1	TP57577_TGAC_V2_GENE782	43
i0_LQ_c9188/f1p3/945	1	228	Tp57577_TGAC_v2_scaf_6786	1601	1227	24.1	notsure	229	947	Tp57577_TGAC_v2_LG5	6904067	6902081	75.9	notsure	166
i1_LQ_c40934/f1p0/1077	5	481	Tp57577_TGAC_v2_scaf_7251	1130	654	42.9	TP57577_TGAC_V2_GENE561	482	1112	Tp57577_TGAC_v2_scaf_186	140420	141050	56.7	TP57577_TGAC_V2_GENE32821	40
i7_LQ_c1476/f1p0/7193	2	5395	Tp57577_TGAC_v2_scaf_1028	35114	49060	74.8	TP57577_TGAC_V2_GENE28443	5396	7207	Tp57577_TGAC_v2_scaf_1463	16882	14098	25.1	TP57577_TGAC_V2_GENE40261	489
[truncated: 1,764 more rows]
