# Supplementary material for: Analysis of transcripts and splice isoforms in red clover (Trifolium pratense L.) by single-molecule long-read sequencing
Source: BMC Plant Biol. 2018 Nov 26;18:300. doi: 10.1186/s12870-018-1534-8 (PMC6258457; doi:10.1186/s12870-018-1534-8)
Supplement: Supplementary file 10 — Table S7. Transcription factor prediction of Iso-Seq reads. (XLSX 82 kb) [file 12870_2018_1534_MOESM10_ESM.xlsx]

## Sheet: Red_Clover.transcription_factor
Table S7. Transcription factor prediction of Iso-Seq reads
TF ID	Family	Type	Hyperlink
Novelgene0108_novel01-2R	GRAS	TF	http://planttfdb.cbi.pku.edu.cn/family.php?fam=GRAS
Novelgene0158_novel01-2F	AUX/IAA	TR	--
Novelgene0342_novel01-2R	bZIP	TF	http://planttfdb.cbi.pku.edu.cn/family.php?fam=bZIP
Novelgene0383_novel01-2R	GRAS	TF	http://planttfdb.cbi.pku.edu.cn/family.php?fam=GRAS
Novelgene0405_novel01-0R	AP2/ERF-ERF	TF	--
Novelgene0461_novel01-2R	Trihelix	TF	http://planttfdb.cbi.pku.edu.cn/family.php?fam=Trihelix
Novelgene0488_novel01-0R	GRAS	TF	http://planttfdb.cbi.pku.edu.cn/family.php?fam=GRAS
Novelgene0528_novel01-1F	mTERF	TR	--
Novelgene0545_novel01-2F	MYB-related	TF	http://planttfdb.cbi.pku.edu.cn/family.php?fam=MYB_related
Novelgene0641_novel01-0R	HSF	TF	http://planttfdb.cbi.pku.edu.cn/family.php?fam=HSF
Novelgene0677_novel01-2R	HB-HD-ZIP	TF	--
Novelgene0748_novel01-1R	C2H2	TF	http://planttfdb.cbi.pku.edu.cn/family.php?fam=C2H2
Novelgene0862_novel01-0R	GRAS	TF	http://planttfdb.cbi.pku.edu.cn/family.php?fam=GRAS
Novelgene0893_novel01-0F	GARP-G2-like	TF	--
Novelgene0893_novel01-0R	GARP-G2-like	TF	--
Novelgene0995_novel01-2R	mTERF	TR	--
Novelgene1056_novel01-2R	mTERF	TR	--
Novelgene1071_novel01-1R	C2C2-Dof	TF	--
Novelgene1177_novel01-1R	TRAF	TR	--
Novelgene1234_novel01-2R	TRAF	TR	--
Novelgene1315_novel01-2R	bHLH	TF	http://planttfdb.cbi.pku.edu.cn/family.php?fam=bHLH
Novelgene1375_novel01-0R	TUB	TF	--
Novelgene1417_novel01-1R	GRAS	TF	http://planttfdb.cbi.pku.edu.cn/family.php?fam=GRAS
Novelgene1470_novel01-1R	PHD	TR	--
Novelgene1475_novel01-1R	C2C2-Dof	TF	--
Novelgene1547_novel01-0F	mTERF	TR	--
Novelgene1547_novel02-0F	mTERF	TR	--
Novelgene1575_novel01-0R	SNF2	TR	--
Novelgene1575_novel01-1R	SNF2	TR	--
Novelgene1603_novel01-2R	mTERF	TR	--
Novelgene1615_novel01-0R	TRAF	TR	--
Novelgene1650_novel01-1F	FAR1	TF	http://planttfdb.cbi.pku.edu.cn/family.php?fam=FAR1
TP57577_TGAC_V2_GENE11508_novel01-2F	B3-ARF	TF	--
TP57577_TGAC_V2_GENE13797_novel01-1F	GNAT	TR	--
TP57577_TGAC_V2_GENE13797_novel02-0F	GNAT	TR	--
TP57577_TGAC_V2_GENE13896_novel01-2F	B3	TF	http://planttfdb.cbi.pku.edu.cn/family.php?fam=B3
TP57577_TGAC_V2_GENE13896_novel02-2F	B3	TF	http://planttfdb.cbi.pku.edu.cn/family.php?fam=B3
TP57577_TGAC_V2_GENE13896_novel03-0F	B3	TF	http://planttfdb.cbi.pku.edu.cn/family.php?fam=B3
TP57577_TGAC_V2_GENE15121_novel01-1F	PHD	TR	--
TP57577_TGAC_V2_GENE15357_novel01-1F	PHD	TR	--
TP57577_TGAC_V2_GENE15357_novel02-0F	PHD	TR	--
TP57577_TGAC_V2_GENE15357_novel03-2F	PHD	TR	--
TP57577_TGAC_V2_GENE16479_novel01-2F	Alfin-like	TF	--
TP57577_TGAC_V2_GENE17240_novel01-1F	C2H2	TF	http://planttfdb.cbi.pku.edu.cn/family.php?fam=C2H2
TP57577_TGAC_V2_GENE19054_novel03-0F	SET	TR	--
TP57577_TGAC_V2_GENE19054_novel04-2F	SET	TR	--
TP57577_TGAC_V2_GENE19054_novel05-1F	SET	TR	--
TP57577_TGAC_V2_GENE19054_novel06-2F	SET	TR	--
TP57577_TGAC_V2_GENE19054_novel07-2F	SET	TR	--
TP57577_TGAC_V2_GENE19361_novel01-1F	SRS	TF	http://planttfdb.cbi.pku.edu.cn/family.php?fam=SRS
TP57577_TGAC_V2_GENE22367_novel01-0F	C2H2	TF	http://planttfdb.cbi.pku.edu.cn/family.php?fam=C2H2
TP57577_TGAC_V2_GENE2246_novel01-1F	MYB-related	TF	http://planttfdb.cbi.pku.edu.cn/family.php?fam=MYB_related
TP57577_TGAC_V2_GENE2246_novel03-2F	MYB-related	TF	http://planttfdb.cbi.pku.edu.cn/family.php?fam=MYB_related
TP57577_TGAC_V2_GENE2246_novel04-2F	MYB-related	TF	http://planttfdb.cbi.pku.edu.cn/family.php?fam=MYB_related
TP57577_TGAC_V2_GENE2246_novel05-0F	MYB-related	TF	http://planttfdb.cbi.pku.edu.cn/family.php?fam=MYB_related
TP57577_TGAC_V2_GENE26579_novel01-2F	SET	TR	--
TP57577_TGAC_V2_GENE26579_novel02-1F	SET	TR	--
TP57577_TGAC_V2_GENE28810_novel01-0F	C2C2-Dof	TF	--
TP57577_TGAC_V2_GENE29984_novel02-0F	MADS-MIKC	TF	--
TP57577_TGAC_V2_GENE31548_novel01-2F	Alfin-like	TF	--
TP57577_TGAC_V2_GENE31548_novel02-1F	Alfin-like	TF	--
TP57577_TGAC_V2_GENE31548_novel03-0F	Alfin-like	TF	--
TP57577_TGAC_V2_GENE33640_novel01-1F	HB-HD-ZIP	TF	--
TP57577_TGAC_V2_GENE33640_novel02-1F	HB-other	TF	http://planttfdb.cbi.pku.edu.cn/family.php?fam=HB-other
TP57577_TGAC_V2_GENE3381_novel01-1F	HMG	TR	--
TP57577_TGAC_V2_GENE34640_novel01-0F	PHD	TR	--
TP57577_TGAC_V2_GENE35314_novel02-2R	FAR1	TF	http://planttfdb.cbi.pku.edu.cn/family.php?fam=FAR1
TP57577_TGAC_V2_GENE37407_novel01-2F	GRAS	TF	http://planttfdb.cbi.pku.edu.cn/family.php?fam=GRAS
TP57577_TGAC_V2_GENE3792_novel01-2F	HB-WOX	TF	--
TP57577_TGAC_V2_GENE3801_novel01-1F	AP2/ERF-ERF	TF	--
TP57577_TGAC_V2_GENE38217_novel01-2F	bHLH	TF	http://planttfdb.cbi.pku.edu.cn/family.php?fam=bHLH
TP57577_TGAC_V2_GENE38217_novel02-2F	bHLH	TF	http://planttfdb.cbi.pku.edu.cn/family.php?fam=bHLH
TP57577_TGAC_V2_GENE38217_novel03-2F	bHLH	TF	http://planttfdb.cbi.pku.edu.cn/family.php?fam=bHLH
TP57577_TGAC_V2_GENE38480_novel01-1F	SBP	TF	http://planttfdb.cbi.pku.edu.cn/family.php?fam=SBP
TP57577_TGAC_V2_GENE38480_novel02-2F	SBP	TF	http://planttfdb.cbi.pku.edu.cn/family.php?fam=SBP
TP57577_TGAC_V2_GENE38480_novel03-0F	SBP	TF	http://planttfdb.cbi.pku.edu.cn/family.php?fam=SBP
TP57577_TGAC_V2_GENE38859_novel01-2F	SET	TR	--
TP57577_TGAC_V2_GENE38859_novel02-0F	SET	TR	--
TP57577_TGAC_V2_GENE38859_novel03-2F	SET	TR	--
TP57577_TGAC_V2_GENE38859_novel04-2F	SET	TR	--
TP57577_TGAC_V2_GENE38859_novel05-2F	SET	TR	--
TP57577_TGAC_V2_GENE38859_novel06-0F	SET	TR	--
TP57577_TGAC_V2_GENE38859_novel07-1F	SET	TR	--
TP57577_TGAC_V2_GENE38859_novel08-0F	SET	TR	--
TP57577_TGAC_V2_GENE38859_novel09-0F	SET	TR	--
TP57577_TGAC_V2_GENE38859_novel10-0F	SET	TR	--
TP57577_TGAC_V2_GENE38859_novel11-1F	SET	TR	--
TP57577_TGAC_V2_GENE38859_novel12-1F	SET	TR	--
TP57577_TGAC_V2_GENE38859_novel13-0F	SET	TR	--
TP57577_TGAC_V2_GENE38859_novel14-0F	SET	TR	--
TP57577_TGAC_V2_GENE38859_novel15-1F	SET	TR	--
TP57577_TGAC_V2_GENE38859_novel16-0F	SET	TR	--
TP57577_TGAC_V2_GENE38859_novel17-1F	SET	TR	--
TP57577_TGAC_V2_GENE38859_novel18-1F	SET	TR	--
TP57577_TGAC_V2_GENE38859_novel19-0F	SET	TR	--
TP57577_TGAC_V2_GENE38859_novel20-0F	SET	TR	--
TP57577_TGAC_V2_GENE38859_novel21-2F	SET	TR	--
TP57577_TGAC_V2_GENE38859_novel22-1F	SET	TR	--
TP57577_TGAC_V2_GENE38859_novel23-1F	SET	TR	--
TP57577_TGAC_V2_GENE38859_novel24-1F	SET	TR	--
TP57577_TGAC_V2_GENE38859_novel25-2F	SET	TR	--
TP57577_TGAC_V2_GENE38859_novel26-2F	SET	TR	--
TP57577_TGAC_V2_GENE38859_novel27-1F	SET	TR	--
TP57577_TGAC_V2_GENE38859_novel28-2F	SET	TR	--
TP57577_TGAC_V2_GENE38859_novel29-2F	SET	TR	--
TP57577_TGAC_V2_GENE38859_novel30-0F	SET	TR	--
TP57577_TGAC_V2_GENE38859_novel31-0F	SET	TR	--
TP57577_TGAC_V2_GENE38859_novel32-0F	SET	TR	--
TP57577_TGAC_V2_GENE38859_novel33-2F	SET	TR	--
TP57577_TGAC_V2_GENE38859_novel34-2F	SET	TR	--
TP57577_TGAC_V2_GENE38859_novel35-0F	SET	TR	--
TP57577_TGAC_V2_GENE38859_novel36-0F	SET	TR	--
TP57577_TGAC_V2_GENE38859_novel37-0F	SET	TR	--
TP57577_TGAC_V2_GENE38859_novel38-0F	SET	TR	--
TP57577_TGAC_V2_GENE38859_novel39-1F	SET	TR	--
TP57577_TGAC_V2_GENE38859_novel40-2F	SET	TR	--
TP57577_TGAC_V2_GENE38859_novel41-0F	SET	TR	--
TP57577_TGAC_V2_GENE38859_novel42-0F	SET	TR	--
TP57577_TGAC_V2_GENE38859_novel43-1F	SET	TR	--
TP57577_TGAC_V2_GENE38859_novel44-2F	SET	TR	--
TP57577_TGAC_V2_GENE38859_novel45-1F	SET	TR	--
TP57577_TGAC_V2_GENE38859_novel46-2F	SET	TR	--
TP57577_TGAC_V2_GENE38958_novel01-2F	NAC	TF	http://planttfdb.cbi.pku.edu.cn/family.php?fam=NAC
TP57577_TGAC_V2_GENE38958_novel02-2F	NAC	TF	http://planttfdb.cbi.pku.edu.cn/family.php?fam=NAC
TP57577_TGAC_V2_GENE39329_novel01-0F	FAR1	TF	http://planttfdb.cbi.pku.edu.cn/family.php?fam=FAR1
TP57577_TGAC_V2_GENE39329_novel02-0F	FAR1	TF	http://planttfdb.cbi.pku.edu.cn/family.php?fam=FAR1
TP57577_TGAC_V2_GENE4017_novel01-0F	HMG	TR	--
TP57577_TGAC_V2_GENE4017_novel02-2F	HMG	TR	--
TP57577_TGAC_V2_GENE4971_novel01-1F	B3	TF	http://planttfdb.cbi.pku.edu.cn/family.php?fam=B3
TP57577_TGAC_V2_GENE5027_novel01-2F	GRAS	TF	http://planttfdb.cbi.pku.edu.cn/family.php?fam=GRAS
TP57577_TGAC_V2_GENE5027_novel02-0F	GRAS	TF	http://planttfdb.cbi.pku.edu.cn/family.php?fam=GRAS
TP57577_TGAC_V2_GENE5027_novel03-1F	GRAS	TF	http://planttfdb.cbi.pku.edu.cn/family.php?fam=GRAS
TP57577_TGAC_V2_GENE5069_novel06-0F	CPP	TF	http://planttfdb.cbi.pku.edu.cn/family.php?fam=CPP
TP57577_TGAC_V2_GENE5418_novel01-1F	WRKY	TF	http://planttfdb.cbi.pku.edu.cn/family.php?fam=WRKY
TP57577_TGAC_V2_GENE6146_novel01-1F	C2C2-GATA	TF	--
TP57577_TGAC_V2_GENE6146_novel01-2F	C2C2-GATA	TF	--
TP57577_TGAC_V2_GENE6146_novel02-1F	C2C2-GATA	TF	--
TP57577_TGAC_V2_GENE9545_novel01-1F	FAR1	TF	http://planttfdb.cbi.pku.edu.cn/family.php?fam=FAR1
TP57577_TGAC_V2_MRNA10715--2F	HB-HD-ZIP	TF	--
TP57577_TGAC_V2_MRNA11881--0F	B3-ARF	TF	--
TP57577_TGAC_V2_MRNA14355--2F	B3	TF	http://planttfdb.cbi.pku.edu.cn/family.php?fam=B3
TP57577_TGAC_V2_MRNA15872--0F	PHD	TR	--
TP57577_TGAC_V2_MRNA17830--1F	NF-YB	TF	http://planttfdb.cbi.pku.edu.cn/family.php?fam=NF-YB
TP57577_TGAC_V2_MRNA2303--0F	MYB-related	TF	http://planttfdb.cbi.pku.edu.cn/family.php?fam=MYB_related
TP57577_TGAC_V2_MRNA2552--0F	GARP-G2-like	TF	--
TP57577_TGAC_V2_MRNA26121--1F	mTERF	TR	--
TP57577_TGAC_V2_MRNA30052--1F	WRKY	TF	http://planttfdb.cbi.pku.edu.cn/family.php?fam=WRKY
TP57577_TGAC_V2_MRNA30661--1F	PHD	TR	--
TP57577_TGAC_V2_MRNA32609--2F	Alfin-like	TF	--
TP57577_TGAC_V2_MRNA34777--1F	HB-HD-ZIP	TF	--
TP57577_TGAC_V2_MRNA35172--1F	C2C2-Dof	TF	--
TP57577_TGAC_V2_MRNA3810--0F	AP2/ERF-ERF	TF	--
TP57577_TGAC_V2_MRNA3918--0F	AP2/ERF-ERF	TF	--
TP57577_TGAC_V2_MRNA39511--2F	bHLH	TF	http://planttfdb.cbi.pku.edu.cn/family.php?fam=bHLH
TP57577_TGAC_V2_MRNA40277--1F	NAC	TF	http://planttfdb.cbi.pku.edu.cn/family.php?fam=NAC
TP57577_TGAC_V2_MRNA40669--2F	FAR1	TF	http://planttfdb.cbi.pku.edu.cn/family.php?fam=FAR1
TP57577_TGAC_V2_MRNA6286--1F	GARP-G2-like	TF	--
TP57577_TGAC_V2_MRNA7749--1F	FAR1	TF	http://planttfdb.cbi.pku.edu.cn/family.php?fam=FAR1
TP57577_TGAC_V2_MRNA9865--1F	FAR1	TF	http://planttfdb.cbi.pku.edu.cn/family.php?fam=FAR1
TP57577_TGAC_V2_GENE11205_novel01-1F	NF-X1	TF	http://planttfdb.cbi.pku.edu.cn/family.php?fam=NF-X1
TP57577_TGAC_V2_GENE12140_novel01-2F	C3H	TF	http://planttfdb.cbi.pku.edu.cn/family.php?fam=C3H
TP57577_TGAC_V2_GENE12140_novel02-1F	C3H	TF	http://planttfdb.cbi.pku.edu.cn/family.php?fam=C3H
TP57577_TGAC_V2_GENE12661_novel01-2F	Others	TR	--
TP57577_TGAC_V2_GENE12710_novel01-1F	AUX/IAA	TR	--
TP57577_TGAC_V2_GENE13261_novel01-2F	mTERF	TR	--
TP57577_TGAC_V2_GENE14450_novel01-2F	HB-KNOX	TF	--
TP57577_TGAC_V2_GENE14962_novel01-1F	SNF2	TR	--
TP57577_TGAC_V2_GENE14962_novel02-1F	SNF2	TR	--
TP57577_TGAC_V2_GENE14962_novel03-1F	SNF2	TR	--
TP57577_TGAC_V2_GENE14962_novel05-2F	SNF2	TR	--
TP57577_TGAC_V2_GENE14962_novel06-2F	SNF2	TR	--
TP57577_TGAC_V2_GENE14962_novel08-1F	SNF2	TR	--
TP57577_TGAC_V2_GENE14962_novel09-1F	SNF2	TR	--
TP57577_TGAC_V2_GENE14962_novel11-1F	SNF2	TR	--
TP57577_TGAC_V2_GENE14962_novel13-0F	SNF2	TR	--
TP57577_TGAC_V2_GENE14962_novel14-0F	SNF2	TR	--
TP57577_TGAC_V2_GENE14962_novel15-1F	SNF2	TR	--
TP57577_TGAC_V2_GENE14962_novel17-0F	SNF2	TR	--
TP57577_TGAC_V2_GENE14962_novel18-0F	SNF2	TR	--
TP57577_TGAC_V2_GENE14962_novel19-1F	SNF2	TR	--
TP57577_TGAC_V2_GENE14962_novel20-0F	SNF2	TR	--
TP57577_TGAC_V2_GENE14962_novel21-1F	SNF2	TR	--
TP57577_TGAC_V2_GENE14962_novel22-1F	SNF2	TR	--
TP57577_TGAC_V2_GENE14962_novel23-0F	SNF2	TR	--
TP57577_TGAC_V2_GENE14962_novel24-1F	SNF2	TR	--
TP57577_TGAC_V2_GENE14962_novel25-1F	SNF2	TR	--
TP57577_TGAC_V2_GENE14962_novel26-0F	SNF2	TR	--
TP57577_TGAC_V2_GENE14962_novel27-0F	SNF2	TR	--
TP57577_TGAC_V2_GENE14962_novel29-0F	SNF2	TR	--
TP57577_TGAC_V2_GENE14962_novel30-2F	SNF2	TR	--
TP57577_TGAC_V2_GENE14962_novel31-1F	SNF2	TR	--
TP57577_TGAC_V2_GENE14962_novel32-0F	SNF2	TR	--
TP57577_TGAC_V2_GENE14962_novel33-1F	SNF2	TR	--
TP57577_TGAC_V2_GENE14962_novel34-2F	SNF2	TR	--
TP57577_TGAC_V2_GENE14962_novel35-2F	SNF2	TR	--
TP57577_TGAC_V2_GENE14962_novel36-0F	SNF2	TR	--
TP57577_TGAC_V2_GENE14962_novel37-2F	SNF2	TR	--
TP57577_TGAC_V2_GENE14962_novel38-0F	SNF2	TR	--
TP57577_TGAC_V2_GENE14962_novel39-1F	SNF2	TR	--
TP57577_TGAC_V2_GENE14962_novel40-0F	SNF2	TR	--
TP57577_TGAC_V2_GENE14962_novel41-2F	SNF2	TR	--
TP57577_TGAC_V2_GENE14962_novel42-0F	SNF2	TR	--
TP57577_TGAC_V2_GENE14962_novel43-1F	SNF2	TR	--
TP57577_TGAC_V2_GENE14962_novel44-2F	SNF2	TR	--
TP57577_TGAC_V2_GENE14962_novel45-1F	SNF2	TR	--
TP57577_TGAC_V2_GENE14962_novel46-2F	SNF2	TR	--
TP57577_TGAC_V2_GENE14962_novel47-2F	SNF2	TR	--
TP57577_TGAC_V2_GENE14962_novel48-2F	SNF2	TR	--
TP57577_TGAC_V2_GENE14962_novel49-2F	SNF2	TR	--
TP57577_TGAC_V2_GENE14962_novel50-1F	SNF2	TR	--
TP57577_TGAC_V2_GENE14962_novel51-2F	SNF2	TR	--
TP57577_TGAC_V2_GENE14962_novel52-2F	SNF2	TR	--
TP57577_TGAC_V2_GENE14962_novel53-1F	SNF2	TR	--
TP57577_TGAC_V2_GENE14962_novel54-0F	SNF2	TR	--
TP57577_TGAC_V2_GENE14962_novel55-2F	SNF2	TR	--
TP57577_TGAC_V2_GENE14962_novel56-2F	SNF2	TR	--
TP57577_TGAC_V2_GENE14962_novel57-2F	SNF2	TR	--
TP57577_TGAC_V2_GENE1505_novel01-0F	TUB	TF	--
TP57577_TGAC_V2_GENE1505_novel02-2F	TUB	TF	--
TP57577_TGAC_V2_GENE15621_novel01-2F	NAC	TF	http://planttfdb.cbi.pku.edu.cn/family.php?fam=NAC
TP57577_TGAC_V2_GENE15748_novel01-0F	B3	TF	http://planttfdb.cbi.pku.edu.cn/family.php?fam=B3
TP57577_TGAC_V2_GENE15748_novel01-2F	B3	TF	http://planttfdb.cbi.pku.edu.cn/family.php?fam=B3
TP57577_TGAC_V2_GENE15748_novel02-0F	B3	TF	http://planttfdb.cbi.pku.edu.cn/family.php?fam=B3
TP57577_TGAC_V2_GENE15748_novel03-1F	B3	TF	http://planttfdb.cbi.pku.edu.cn/family.php?fam=B3
TP57577_TGAC_V2_GENE16677_novel01-1F	AP2/ERF-ERF	TF	--
TP57577_TGAC_V2_GENE16677_novel02-0F	AP2/ERF-ERF	TF	--
TP57577_TGAC_V2_GENE17152_novel01-2F	bHLH	TF	http://planttfdb.cbi.pku.edu.cn/family.php?fam=bHLH
TP57577_TGAC_V2_GENE17770_novel01-1F	Others	TR	--
TP57577_TGAC_V2_GENE17770_novel02-1F	Others	TR	--
TP57577_TGAC_V2_GENE17770_novel03-1F	Others	TR	--
TP57577_TGAC_V2_GENE17770_novel04-2F	Others	TR	--
TP57577_TGAC_V2_GENE17770_novel05-0F	Others	TR	--
TP57577_TGAC_V2_GENE17770_novel06-2F	Others	TR	--
TP57577_TGAC_V2_GENE17770_novel07-2F	Others	TR	--
TP57577_TGAC_V2_GENE1834_novel01-0F	C2C2-CO-like	TF	--
TP57577_TGAC_V2_GENE1834_novel02-0F	Others	TR	--
TP57577_TGAC_V2_GENE1852_novel01-0F	NF-YA	TF	http://planttfdb.cbi.pku.edu.cn/family.php?fam=NF-YA
TP57577_TGAC_V2_GENE1852_novel02-0F	NF-YA	TF	http://planttfdb.cbi.pku.edu.cn/family.php?fam=NF-YA
TP57577_TGAC_V2_GENE1852_novel03-1F	NF-YA	TF	http://planttfdb.cbi.pku.edu.cn/family.php?fam=NF-YA
TP57577_TGAC_V2_GENE1852_novel04-0F	NF-YA	TF	http://planttfdb.cbi.pku.edu.cn/family.php?fam=NF-YA
TP57577_TGAC_V2_GENE18616_novel01-1F	B3	TF	http://planttfdb.cbi.pku.edu.cn/family.php?fam=B3
TP57577_TGAC_V2_GENE18616_novel02-1F	B3	TF	http://planttfdb.cbi.pku.edu.cn/family.php?fam=B3
TP57577_TGAC_V2_GENE18639_novel01-0F	FAR1	TF	http://planttfdb.cbi.pku.edu.cn/family.php?fam=FAR1
TP57577_TGAC_V2_GENE19834_novel01-0F	Pseudo ARR-B	TR	--
TP57577_TGAC_V2_GENE20270_novel01-0F	GRAS	TF	http://planttfdb.cbi.pku.edu.cn/family.php?fam=GRAS
TP57577_TGAC_V2_GENE21263_novel01-1F	NAC	TF	http://planttfdb.cbi.pku.edu.cn/family.php?fam=NAC
TP57577_TGAC_V2_GENE21416_novel01-2F	TUB	TF	--
TP57577_TGAC_V2_GENE21416_novel02-0F	TUB	TF	--
TP57577_TGAC_V2_GENE21416_novel03-1F	TUB	TF	--
TP57577_TGAC_V2_GENE21421_novel01-0F	mTERF	TR	--
TP57577_TGAC_V2_GENE21421_novel02-0F	mTERF	TR	--
TP57577_TGAC_V2_GENE22422_novel01-0F	bHLH	TF	http://planttfdb.cbi.pku.edu.cn/family.php?fam=bHLH
TP57577_TGAC_V2_GENE22482_novel01-1F	AUX/IAA	TR	--
TP57577_TGAC_V2_GENE22482_novel02-1F	AUX/IAA	TR	--
TP57577_TGAC_V2_GENE22482_novel03-2F	AUX/IAA	TR	--
TP57577_TGAC_V2_GENE22482_novel04-0F	AUX/IAA	TR	--
TP57577_TGAC_V2_GENE23932_novel01-2F	SNF2	TR	--
TP57577_TGAC_V2_GENE23932_novel03-1F	SNF2	TR	--
TP57577_TGAC_V2_GENE25266_novel01-0F	mTERF	TR	--
TP57577_TGAC_V2_GENE25266_novel02-1F	mTERF	TR	--
TP57577_TGAC_V2_GENE25455_novel01-2F	C3H	TF	http://planttfdb.cbi.pku.edu.cn/family.php?fam=C3H
TP57577_TGAC_V2_GENE25455_novel03-2F	C3H	TF	http://planttfdb.cbi.pku.edu.cn/family.php?fam=C3H
TP57577_TGAC_V2_GENE25463_novel01-1F	B3-ARF	TF	--
TP57577_TGAC_V2_GENE25463_novel02-2F	B3-ARF	TF	--
TP57577_TGAC_V2_GENE25463_novel04-0F	B3-ARF	TF	--
TP57577_TGAC_V2_GENE25463_novel07-1F	AUX/IAA	TR	--
TP57577_TGAC_V2_GENE25463_novel08-0F	AUX/IAA	TR	--
TP57577_TGAC_V2_GENE25467_novel01-0F	MYB-related	TF	http://planttfdb.cbi.pku.edu.cn/family.php?fam=MYB_related
TP57577_TGAC_V2_GENE25467_novel02-2F	MYB-related	TF	http://planttfdb.cbi.pku.edu.cn/family.php?fam=MYB_related
TP57577_TGAC_V2_GENE25491_novel01-0F	FAR1	TF	http://planttfdb.cbi.pku.edu.cn/family.php?fam=FAR1
TP57577_TGAC_V2_GENE25933_novel01-1F	SBP	TF	http://planttfdb.cbi.pku.edu.cn/family.php?fam=SBP
TP57577_TGAC_V2_GENE26244_novel01-0F	TCP	TF	http://planttfdb.cbi.pku.edu.cn/family.php?fam=TCP
TP57577_TGAC_V2_GENE26244_novel03-0F	TCP	TF	http://planttfdb.cbi.pku.edu.cn/family.php?fam=TCP
TP57577_TGAC_V2_GENE2753_novel02-2F	bHLH	TF	http://planttfdb.cbi.pku.edu.cn/family.php?fam=bHLH
TP57577_TGAC_V2_GENE27871_novel01-1F	VOZ	TF	http://planttfdb.cbi.pku.edu.cn/family.php?fam=VOZ
TP57577_TGAC_V2_GENE27903_novel02-0F	bHLH	TF	http://planttfdb.cbi.pku.edu.cn/family.php?fam=bHLH
TP57577_TGAC_V2_GENE28722_novel01-1F	Jumonji	TR	--
TP57577_TGAC_V2_GENE28722_novel02-2F	Jumonji	TR	--
TP57577_TGAC_V2_GENE28722_novel03-1F	Jumonji	TR	--
TP57577_TGAC_V2_GENE29027_novel01-0F	PHD	TR	--
TP57577_TGAC_V2_GENE29738_novel01-2F	Others	TR	--
TP57577_TGAC_V2_GENE29738_novel02-0F	Others	TR	--
TP57577_TGAC_V2_GENE29738_novel03-1F	Others	TR	--
TP57577_TGAC_V2_GENE29738_novel04-1F	Others	TR	--
TP57577_TGAC_V2_GENE29738_novel05-1F	Others	TR	--
TP57577_TGAC_V2_GENE29738_novel06-2F	Others	TR	--
TP57577_TGAC_V2_GENE29738_novel07-0F	Others	TR	--
TP57577_TGAC_V2_GENE29738_novel13-1F	Others	TR	--
TP57577_TGAC_V2_GENE29738_novel15-2F	Others	TR	--
TP57577_TGAC_V2_GENE29738_novel16-0F	Others	TR	--
TP57577_TGAC_V2_GENE30139_novel01-1F	C3H	TF	http://planttfdb.cbi.pku.edu.cn/family.php?fam=C3H
TP57577_TGAC_V2_GENE30139_novel01-2F	C3H	TF	http://planttfdb.cbi.pku.edu.cn/family.php?fam=C3H
TP57577_TGAC_V2_GENE30345_novel01-2F	C3H	TF	http://planttfdb.cbi.pku.edu.cn/family.php?fam=C3H
TP57577_TGAC_V2_GENE30345_novel02-1F	C3H	TF	http://planttfdb.cbi.pku.edu.cn/family.php?fam=C3H
TP57577_TGAC_V2_GENE30345_novel03-0F	C3H	TF	http://planttfdb.cbi.pku.edu.cn/family.php?fam=C3H
TP57577_TGAC_V2_GENE30345_novel04-2F	C3H	TF	http://planttfdb.cbi.pku.edu.cn/family.php?fam=C3H
TP57577_TGAC_V2_GENE30345_novel05-1F	C3H	TF	http://planttfdb.cbi.pku.edu.cn/family.php?fam=C3H
TP57577_TGAC_V2_GENE30345_novel06-1F	C3H	TF	http://planttfdb.cbi.pku.edu.cn/family.php?fam=C3H
TP57577_TGAC_V2_GENE31421_novel01-0F	Others	TR	--
TP57577_TGAC_V2_GENE32588_novel01-1F	Others	TR	--
TP57577_TGAC_V2_GENE32588_novel02-1F	Others	TR	--
TP57577_TGAC_V2_GENE32588_novel03-2F	Others	TR	--
TP57577_TGAC_V2_GENE34041_novel01-1F	GARP-G2-like	TF	--
TP57577_TGAC_V2_GENE34041_novel02-1F	GARP-G2-like	TF	--
TP57577_TGAC_V2_GENE34547_novel01-2F	E2F-DP	TF	http://planttfdb.cbi.pku.edu.cn/family.php?fam=E2F/DP
TP57577_TGAC_V2_GENE34547_novel02-0F	E2F-DP	TF	http://planttfdb.cbi.pku.edu.cn/family.php?fam=E2F/DP
TP57577_TGAC_V2_GENE34861_novel01-2F	TRAF	TR	--
TP57577_TGAC_V2_GENE34861_novel02-0F	TAZ	TR	--
TP57577_TGAC_V2_GENE34861_novel03-0F	TAZ	TR	--
TP57577_TGAC_V2_GENE34861_novel04-2F	TAZ	TR	--
TP57577_TGAC_V2_GENE34861_novel05-0F	TAZ	TR	--
TP57577_TGAC_V2_GENE36643_novel02-2F	bZIP	TF	http://planttfdb.cbi.pku.edu.cn/family.php?fam=bZIP
TP57577_TGAC_V2_GENE3675_novel01-2F	MADS-MIKC	TF	--
TP57577_TGAC_V2_GENE37283_novel01-2F	Trihelix	TF	http://planttfdb.cbi.pku.edu.cn/family.php?fam=Trihelix
TP57577_TGAC_V2_GENE37364_novel02-0F	NAC	TF	http://planttfdb.cbi.pku.edu.cn/family.php?fam=NAC
TP57577_TGAC_V2_GENE39219_novel01-2F	mTERF	TR	--
TP57577_TGAC_V2_GENE5730_novel01-1F	NAC	TF	http://planttfdb.cbi.pku.edu.cn/family.php?fam=NAC
TP57577_TGAC_V2_GENE5750_novel01-2F	bHLH	TF	http://planttfdb.cbi.pku.edu.cn/family.php?fam=bHLH
TP57577_TGAC_V2_GENE5750_novel02-2F	bHLH	TF	http://planttfdb.cbi.pku.edu.cn/family.php?fam=bHLH
TP57577_TGAC_V2_GENE5992_novel01-0F	Alfin-like	TF	--
TP57577_TGAC_V2_GENE5992_novel02-0F	Alfin-like	TF	--
TP57577_TGAC_V2_GENE6380_novel01-0F	C2C2-GATA	TF	--
TP57577_TGAC_V2_GENE6380_novel02-1F	C2C2-GATA	TF	--
TP57577_TGAC_V2_GENE6380_novel03-0F	Others	TR	--
TP57577_TGAC_V2_GENE6380_novel03-1F	C2C2-GATA	TF	--
TP57577_TGAC_V2_GENE6380_novel04-2F	C2C2-GATA	TF	--
TP57577_TGAC_V2_GENE6380_novel05-0F	C2C2-GATA	TF	--
TP57577_TGAC_V2_GENE6380_novel06-2F	C2C2-GATA	TF	--
TP57577_TGAC_V2_GENE8088_novel02-0F	HSF	TF	http://planttfdb.cbi.pku.edu.cn/family.php?fam=HSF
TP57577_TGAC_V2_GENE8267_novel01-1F	MYB-related	TF	http://planttfdb.cbi.pku.edu.cn/family.php?fam=MYB_related
TP57577_TGAC_V2_GENE8410_novel01-0F	Trihelix	TF	http://planttfdb.cbi.pku.edu.cn/family.php?fam=Trihelix
TP57577_TGAC_V2_GENE9581_novel01-2F	GRAS	TF	http://planttfdb.cbi.pku.edu.cn/family.php?fam=GRAS
TP57577_TGAC_V2_MRNA10762--0F	ARID	TR	--
TP57577_TGAC_V2_MRNA11567--1F	NF-X1	TF	http://planttfdb.cbi.pku.edu.cn/family.php?fam=NF-X1
TP57577_TGAC_V2_MRNA12977--2F	bZIP	TF	http://planttfdb.cbi.pku.edu.cn/family.php?fam=bZIP
TP57577_TGAC_V2_MRNA13074--0F	Tify	TF	--
TP57577_TGAC_V2_MRNA13325--2F	WRKY	TF	http://planttfdb.cbi.pku.edu.cn/family.php?fam=WRKY
TP57577_TGAC_V2_MRNA14442--2F	GNAT	TR	--
TP57577_TGAC_V2_MRNA1528--0F	TUB	TF	--
TP57577_TGAC_V2_MRNA16283--1F	B3	TF	http://planttfdb.cbi.pku.edu.cn/family.php?fam=B3
TP57577_TGAC_V2_MRNA17258--1F	AP2/ERF-ERF	TF	--
TP57577_TGAC_V2_MRNA18391--0F	Others	TR	--
TP57577_TGAC_V2_MRNA1876--0F	C2C2-CO-like	TF	--
TP57577_TGAC_V2_MRNA1894--0F	NF-YA	TF	http://planttfdb.cbi.pku.edu.cn/family.php?fam=NF-YA
TP57577_TGAC_V2_MRNA19264--2F	B3	TF	http://planttfdb.cbi.pku.edu.cn/family.php?fam=B3
TP57577_TGAC_V2_MRNA19288--2F	FAR1	TF	http://planttfdb.cbi.pku.edu.cn/family.php?fam=FAR1
TP57577_TGAC_V2_MRNA20517--0F	Pseudo ARR-B	TR	--
TP57577_TGAC_V2_MRNA20705--0F	bHLH	TF	http://planttfdb.cbi.pku.edu.cn/family.php?fam=bHLH
TP57577_TGAC_V2_MRNA2142--0F	FAR1	TF	http://planttfdb.cbi.pku.edu.cn/family.php?fam=FAR1
TP57577_TGAC_V2_MRNA21993--1F	NAC	TF	http://planttfdb.cbi.pku.edu.cn/family.php?fam=NAC
TP57577_TGAC_V2_MRNA22147--1F	TUB	TF	--
TP57577_TGAC_V2_MRNA23462--1F	bZIP	TF	http://planttfdb.cbi.pku.edu.cn/family.php?fam=bZIP
TP57577_TGAC_V2_MRNA24064--2F	MED7	TR	--
TP57577_TGAC_V2_MRNA26320--2F	C3H	TF	http://planttfdb.cbi.pku.edu.cn/family.php?fam=C3H
TP57577_TGAC_V2_MRNA26328--1F	B3-ARF	TF	--
TP57577_TGAC_V2_MRNA26360--0F	FAR1	TF	http://planttfdb.cbi.pku.edu.cn/family.php?fam=FAR1
TP57577_TGAC_V2_MRNA26821--1F	SBP	TF	http://planttfdb.cbi.pku.edu.cn/family.php?fam=SBP
TP57577_TGAC_V2_MRNA26840--0F	AP2/ERF-RAV	TF	--
TP57577_TGAC_V2_MRNA28010--2F	ULT	TF	--
TP57577_TGAC_V2_MRNA2831--0F	bHLH	TF	http://planttfdb.cbi.pku.edu.cn/family.php?fam=bHLH
TP57577_TGAC_V2_MRNA28815--2F	VOZ	TF	http://planttfdb.cbi.pku.edu.cn/family.php?fam=VOZ
TP57577_TGAC_V2_MRNA2900--2F	NF-YB	TF	http://planttfdb.cbi.pku.edu.cn/family.php?fam=NF-YB
TP57577_TGAC_V2_MRNA29690--1F	Jumonji	TR	--
TP57577_TGAC_V2_MRNA30754--1F	Others	TR	--
TP57577_TGAC_V2_MRNA31163--0F	C3H	TF	http://planttfdb.cbi.pku.edu.cn/family.php?fam=C3H
TP57577_TGAC_V2_MRNA31372--2F	C3H	TF	http://planttfdb.cbi.pku.edu.cn/family.php?fam=C3H
TP57577_TGAC_V2_MRNA31991--2F	Trihelix	TF	http://planttfdb.cbi.pku.edu.cn/family.php?fam=Trihelix
TP57577_TGAC_V2_MRNA32680--0F	TRAF	TR	--
TP57577_TGAC_V2_MRNA33687--2F	Others	TR	--
TP57577_TGAC_V2_MRNA35188--0F	GARP-G2-like	TF	--
TP57577_TGAC_V2_MRNA35548--0F	bZIP	TF	http://planttfdb.cbi.pku.edu.cn/family.php?fam=bZIP
TP57577_TGAC_V2_MRNA36050--2F	TAZ	TR	--
TP57577_TGAC_V2_MRNA36874--1F	MYB-related	TF	http://planttfdb.cbi.pku.edu.cn/family.php?fam=MYB_related
TP57577_TGAC_V2_MRNA38291--2F	WRKY	TF	http://planttfdb.cbi.pku.edu.cn/family.php?fam=WRKY
TP57577_TGAC_V2_MRNA39592--1F	C2H2	TF	http://planttfdb.cbi.pku.edu.cn/family.php?fam=C2H2
TP57577_TGAC_V2_MRNA40650--1F	AP2/ERF-ERF	TF	--
TP57577_TGAC_V2_MRNA4617--0F	WRKY	TF	http://planttfdb.cbi.pku.edu.cn/family.php?fam=WRKY
TP57577_TGAC_V2_MRNA5045--2F	HMG	TR	--
TP57577_TGAC_V2_MRNA5925--0F	NAC	TF	http://planttfdb.cbi.pku.edu.cn/family.php?fam=NAC
TP57577_TGAC_V2_MRNA5945--2F	bHLH	TF	http://planttfdb.cbi.pku.edu.cn/family.php?fam=bHLH
TP57577_TGAC_V2_MRNA5946--1F	bHLH	TF	http://planttfdb.cbi.pku.edu.cn/family.php?fam=bHLH
TP57577_TGAC_V2_MRNA6340--1F	B3-ARF	TF	--
TP57577_TGAC_V2_MRNA8334--2F	MYB	TF	http://planttfdb.cbi.pku.edu.cn/family.php?fam=MYB
TP57577_TGAC_V2_MRNA8362--0F	HSF	TF	http://planttfdb.cbi.pku.edu.cn/family.php?fam=HSF
TP57577_TGAC_V2_MRNA8661--1F	MYB	TF	http://planttfdb.cbi.pku.edu.cn/family.php?fam=MYB
TP57577_TGAC_V2_MRNA8693--1F	Trihelix	TF	http://planttfdb.cbi.pku.edu.cn/family.php?fam=Trihelix
TP57577_TGAC_V2_GENE11840_novel02-2F	Others	TR	--
TP57577_TGAC_V2_GENE11840_novel03-0F	Others	TR	--
TP57577_TGAC_V2_GENE11840_novel03-2F	Others	TR	--
TP57577_TGAC_V2_GENE11840_novel04-0F	Others	TR	--
TP57577_TGAC_V2_GENE12505_novel01-2F	HB-BELL	TF	--
TP57577_TGAC_V2_GENE12505_novel02-1F	HB-BELL	TF	--
TP57577_TGAC_V2_GENE13416_novel01-2F	bHLH	TF	http://planttfdb.cbi.pku.edu.cn/family.php?fam=bHLH
TP57577_TGAC_V2_GENE13416_novel02-2F	bHLH	TF	http://planttfdb.cbi.pku.edu.cn/family.php?fam=bHLH
TP57577_TGAC_V2_GENE13416_novel03-1F	bHLH	TF	http://planttfdb.cbi.pku.edu.cn/family.php?fam=bHLH
TP57577_TGAC_V2_GENE13951_novel01-0F	TUB	TF	--
TP57577_TGAC_V2_GENE13951_novel01-1F	TUB	TF	--
TP57577_TGAC_V2_GENE13951_novel02-0F	TUB	TF	--
TP57577_TGAC_V2_GENE14154_novel01-0F	mTERF	TR	--
TP57577_TGAC_V2_GENE1419_novel01-0F	Trihelix	TF	http://planttfdb.cbi.pku.edu.cn/family.php?fam=Trihelix
TP57577_TGAC_V2_GENE14302_novel01-2F	Jumonji	TR	--
TP57577_TGAC_V2_GENE14747_novel01-2F	bHLH	TF	http://planttfdb.cbi.pku.edu.cn/family.php?fam=bHLH
TP57577_TGAC_V2_GENE14747_novel02-1F	bHLH	TF	http://planttfdb.cbi.pku.edu.cn/family.php?fam=bHLH
TP57577_TGAC_V2_GENE14747_novel03-1F	bHLH	TF	http://planttfdb.cbi.pku.edu.cn/family.php?fam=bHLH
TP57577_TGAC_V2_GENE15036_novel01-0F	AUX/IAA	TR	--
TP57577_TGAC_V2_GENE15036_novel02-0F	AUX/IAA	TR	--
TP57577_TGAC_V2_GENE15036_novel02-1F	AUX/IAA	TR	--
TP57577_TGAC_V2_GENE16370_novel01-1F	MYB-related	TF	http://planttfdb.cbi.pku.edu.cn/family.php?fam=MYB_related
TP57577_TGAC_V2_GENE16370_novel02-0F	MYB-related	TF	http://planttfdb.cbi.pku.edu.cn/family.php?fam=MYB_related
TP57577_TGAC_V2_GENE16751_novel02-1F	Tify	TF	--
TP57577_TGAC_V2_GENE18035_novel01-1F	FAR1	TF	http://planttfdb.cbi.pku.edu.cn/family.php?fam=FAR1
TP57577_TGAC_V2_GENE18035_novel03-2F	FAR1	TF	http://planttfdb.cbi.pku.edu.cn/family.php?fam=FAR1
TP57577_TGAC_V2_GENE18571_novel01-2F	NF-YB	TF	http://planttfdb.cbi.pku.edu.cn/family.php?fam=NF-YB
TP57577_TGAC_V2_GENE18844_novel01-1F	FAR1	TF	http://planttfdb.cbi.pku.edu.cn/family.php?fam=FAR1
TP57577_TGAC_V2_GENE21108_novel01-1F	mTERF	TR	--
TP57577_TGAC_V2_GENE21262_novel01-2F	GRAS	TF	http://planttfdb.cbi.pku.edu.cn/family.php?fam=GRAS
TP57577_TGAC_V2_GENE21653_novel01-0F	ULT	TF	--
TP57577_TGAC_V2_GENE22257_novel01-0F	FAR1	TF	http://planttfdb.cbi.pku.edu.cn/family.php?fam=FAR1
TP57577_TGAC_V2_GENE26472_novel01-1F	B3	TF	http://planttfdb.cbi.pku.edu.cn/family.php?fam=B3
TP57577_TGAC_V2_GENE27537_novel01-0F	GARP-G2-like	TF	--
TP57577_TGAC_V2_GENE27751_novel01-2F	SNF2	TR	--
TP57577_TGAC_V2_GENE28584_novel01-2F	GNAT	TR	--
TP57577_TGAC_V2_GENE28584_novel02-2F	GNAT	TR	--
TP57577_TGAC_V2_GENE28584_novel04-0F	GNAT	TR	--
TP57577_TGAC_V2_GENE28801_novel01-2F	MYB-related	TF	http://planttfdb.cbi.pku.edu.cn/family.php?fam=MYB_related
TP57577_TGAC_V2_GENE2893_novel01-0F	AUX/IAA	TR	--
TP57577_TGAC_V2_GENE2893_novel02-2F	AUX/IAA	TR	--
TP57577_TGAC_V2_GENE2893_novel03-1F	AUX/IAA	TR	--
TP57577_TGAC_V2_GENE2893_novel04-0F	AUX/IAA	TR	--
TP57577_TGAC_V2_GENE2964_novel01-0F	Pseudo ARR-B	TR	--
TP57577_TGAC_V2_GENE2964_novel02-0F	Pseudo ARR-B	TR	--
TP57577_TGAC_V2_GENE2964_novel03-2F	Pseudo ARR-B	TR	--
TP57577_TGAC_V2_GENE2964_novel04-0F	Others	TR	--
TP57577_TGAC_V2_GENE2964_novel05-0F	Pseudo ARR-B	TR	--
TP57577_TGAC_V2_GENE2964_novel06-0F	Others	TR	--
TP57577_TGAC_V2_GENE2964_novel06-1F	Others	TR	--
TP57577_TGAC_V2_GENE2964_novel07-2F	Pseudo ARR-B	TR	--
TP57577_TGAC_V2_GENE2964_novel08-1F	Pseudo ARR-B	TR	--
TP57577_TGAC_V2_GENE2964_novel09-2F	Pseudo ARR-B	TR	--
TP57577_TGAC_V2_GENE2964_novel10-1F	Others	TR	--
TP57577_TGAC_V2_GENE2964_novel11-2F	Others	TR	--
TP57577_TGAC_V2_GENE2964_novel12-0F	Others	TR	--
TP57577_TGAC_V2_GENE2964_novel12-2F	Others	TR	--
TP57577_TGAC_V2_GENE2964_novel13-2F	Pseudo ARR-B	TR	--
TP57577_TGAC_V2_GENE2964_novel14-0F	Others	TR	--
TP57577_TGAC_V2_GENE2964_novel14-2F	Others	TR	--
TP57577_TGAC_V2_GENE2964_novel15-2F	Pseudo ARR-B	TR	--
TP57577_TGAC_V2_GENE2964_novel16-2F	Pseudo ARR-B	TR	--
TP57577_TGAC_V2_GENE2964_novel17-0F	Others	TR	--
TP57577_TGAC_V2_GENE2964_novel17-2F	Others	TR	--
TP57577_TGAC_V2_GENE2964_novel18-0F	Others	TR	--
TP57577_TGAC_V2_GENE2964_novel18-2F	Others	TR	--
TP57577_TGAC_V2_GENE2964_novel19-0F	Others	TR	--
TP57577_TGAC_V2_GENE2964_novel19-2F	Others	TR	--
TP57577_TGAC_V2_GENE2964_novel20-0F	Others	TR	--
TP57577_TGAC_V2_GENE2964_novel20-1F	Others	TR	--
TP57577_TGAC_V2_GENE2964_novel21-1F	Others	TR	--
TP57577_TGAC_V2_GENE2964_novel22-2F	Others	TR	--
TP57577_TGAC_V2_GENE2964_novel23-1F	Pseudo ARR-B	TR	--
TP57577_TGAC_V2_GENE2964_novel24-2F	Pseudo ARR-B	TR	--
TP57577_TGAC_V2_GENE2964_novel25-2F	Pseudo ARR-B	TR	--
TP57577_TGAC_V2_GENE2964_novel26-2F	Others	TR	--
TP57577_TGAC_V2_GENE2964_novel27-0F	Others	TR	--
TP57577_TGAC_V2_GENE2964_novel28-1F	Others	TR	--
TP57577_TGAC_V2_GENE30621_novel01-1F	HRT	TF	--
TP57577_TGAC_V2_GENE30903_novel01-1F	PHD	TR	--
TP57577_TGAC_V2_GENE30903_novel02-1F	PHD	TR	--
TP57577_TGAC_V2_GENE30903_novel03-0F	PHD	TR	--
TP57577_TGAC_V2_GENE30903_novel05-0F	PHD	TR	--
TP57577_TGAC_V2_GENE31156_novel01-0F	C3H	TF	http://planttfdb.cbi.pku.edu.cn/family.php?fam=C3H
TP57577_TGAC_V2_GENE31156_novel03-2F	C3H	TF	http://planttfdb.cbi.pku.edu.cn/family.php?fam=C3H
TP57577_TGAC_V2_GENE31680_novel01-1F	PHD	TR	--
TP57577_TGAC_V2_GENE31680_novel02-0F	PHD	TR	--
TP57577_TGAC_V2_GENE31680_novel03-2F	PHD	TR	--
TP57577_TGAC_V2_GENE32526_novel01-2F	MYB	TF	http://planttfdb.cbi.pku.edu.cn/family.php?fam=MYB
TP57577_TGAC_V2_GENE33644_novel02-2F	Pseudo ARR-B	TR	--
TP57577_TGAC_V2_GENE33644_novel03-0F	Pseudo ARR-B	TR	--
TP57577_TGAC_V2_GENE33644_novel04-2F	Pseudo ARR-B	TR	--
TP57577_TGAC_V2_GENE33644_novel05-2F	Others	TR	--
TP57577_TGAC_V2_GENE34574_novel01-2F	C3H	TF	http://planttfdb.cbi.pku.edu.cn/family.php?fam=C3H
TP57577_TGAC_V2_GENE34574_novel02-1F	C3H	TF	http://planttfdb.cbi.pku.edu.cn/family.php?fam=C3H
TP57577_TGAC_V2_GENE35428_novel01-2F	AUX/IAA	TR	--
TP57577_TGAC_V2_GENE3645_novel01-1F	PHD	TR	--
TP57577_TGAC_V2_GENE3645_novel02-1F	PHD	TR	--
TP57577_TGAC_V2_GENE37173_novel01-0F	HB-HD-ZIP	TF	--
TP57577_TGAC_V2_GENE37173_novel02-0F	HB-HD-ZIP	TF	--
TP57577_TGAC_V2_GENE37533_novel01-2F	C3H	TF	http://planttfdb.cbi.pku.edu.cn/family.php?fam=C3H
TP57577_TGAC_V2_GENE37533_novel02-0F	C3H	TF	http://planttfdb.cbi.pku.edu.cn/family.php?fam=C3H
TP57577_TGAC_V2_GENE37533_novel02-2F	C3H	TF	http://planttfdb.cbi.pku.edu.cn/family.php?fam=C3H
TP57577_TGAC_V2_GENE37533_novel03-2F	C3H	TF	http://planttfdb.cbi.pku.edu.cn/family.php?fam=C3H
TP57577_TGAC_V2_GENE38387_novel01-2F	HB-HD-ZIP	TF	--
TP57577_TGAC_V2_GENE38387_novel02-1F	HB-HD-ZIP	TF	--
TP57577_TGAC_V2_GENE38926_novel01-0F	Others	TR	--
TP57577_TGAC_V2_GENE4190_novel01-2F	HB-HD-ZIP	TF	--
TP57577_TGAC_V2_GENE4190_novel02-1F	HB-HD-ZIP	TF	--
TP57577_TGAC_V2_GENE4190_novel03-1F	HB-HD-ZIP	TF	--
TP57577_TGAC_V2_GENE4190_novel04-0F	HB-HD-ZIP	TF	--
TP57577_TGAC_V2_GENE4209_novel01-0F	C2C2-YABBY	TF	--
TP57577_TGAC_V2_GENE4677_novel01-0F	SNF2	TR	--
TP57577_TGAC_V2_GENE5129_novel01-1F	FAR1	TF	http://planttfdb.cbi.pku.edu.cn/family.php?fam=FAR1
TP57577_TGAC_V2_GENE5129_novel02-2F	FAR1	TF	http://planttfdb.cbi.pku.edu.cn/family.php?fam=FAR1
TP57577_TGAC_V2_GENE5129_novel03-0F	FAR1	TF	http://planttfdb.cbi.pku.edu.cn/family.php?fam=FAR1
TP57577_TGAC_V2_GENE5129_novel04-0F	FAR1	TF	http://planttfdb.cbi.pku.edu.cn/family.php?fam=FAR1
TP57577_TGAC_V2_GENE5129_novel05-1F	FAR1	TF	http://planttfdb.cbi.pku.edu.cn/family.php?fam=FAR1
TP57577_TGAC_V2_GENE5129_novel06-2F	FAR1	TF	http://planttfdb.cbi.pku.edu.cn/family.php?fam=FAR1
TP57577_TGAC_V2_GENE5129_novel07-1F	FAR1	TF	http://planttfdb.cbi.pku.edu.cn/family.php?fam=FAR1
TP57577_TGAC_V2_GENE5129_novel08-0F	FAR1	TF	http://planttfdb.cbi.pku.edu.cn/family.php?fam=FAR1
TP57577_TGAC_V2_GENE5129_novel09-1F	FAR1	TF	http://planttfdb.cbi.pku.edu.cn/family.php?fam=FAR1
TP57577_TGAC_V2_GENE5129_novel10-2F	FAR1	TF	http://planttfdb.cbi.pku.edu.cn/family.php?fam=FAR1
TP57577_TGAC_V2_GENE5295_novel01-1F	Others	TR	--
TP57577_TGAC_V2_GENE5555_novel01-2F	GRAS	TF	http://planttfdb.cbi.pku.edu.cn/family.php?fam=GRAS
TP57577_TGAC_V2_GENE5637_novel01-1F	GRAS	TF	http://planttfdb.cbi.pku.edu.cn/family.php?fam=GRAS
TP57577_TGAC_V2_GENE5898_novel01-1F	NAC	TF	http://planttfdb.cbi.pku.edu.cn/family.php?fam=NAC
TP57577_TGAC_V2_GENE6040_novel02-0F	C2H2	TF	http://planttfdb.cbi.pku.edu.cn/family.php?fam=C2H2
TP57577_TGAC_V2_GENE6602_novel01-1F	RWP-RK	TF	--
TP57577_TGAC_V2_GENE6602_novel02-2F	RWP-RK	TF	--
TP57577_TGAC_V2_GENE6602_novel03-0F	RWP-RK	TF	--
TP57577_TGAC_V2_GENE6886_novel02-2F	C2H2	TF	http://planttfdb.cbi.pku.edu.cn/family.php?fam=C2H2
TP57577_TGAC_V2_GENE707_novel01-2F	bHLH	TF	http://planttfdb.cbi.pku.edu.cn/family.php?fam=bHLH
TP57577_TGAC_V2_GENE707_novel02-2F	bHLH	TF	http://planttfdb.cbi.pku.edu.cn/family.php?fam=bHLH
TP57577_TGAC_V2_GENE7857_novel01-0F	NAC	TF	http://planttfdb.cbi.pku.edu.cn/family.php?fam=NAC
TP57577_TGAC_V2_GENE7857_novel01-1F	NAC	TF	http://planttfdb.cbi.pku.edu.cn/family.php?fam=NAC
TP57577_TGAC_V2_GENE8643_novel01-2F	Tify	TF	--
TP57577_TGAC_V2_GENE9190_novel01-0F	C3H	TF	http://planttfdb.cbi.pku.edu.cn/family.php?fam=C3H
TP57577_TGAC_V2_MRNA11694--2F	bZIP	TF	http://planttfdb.cbi.pku.edu.cn/family.php?fam=bZIP
TP57577_TGAC_V2_MRNA11696--0F	bZIP	TF	http://planttfdb.cbi.pku.edu.cn/family.php?fam=bZIP
TP57577_TGAC_V2_MRNA12197--2F	HSF	TF	http://planttfdb.cbi.pku.edu.cn/family.php?fam=HSF
TP57577_TGAC_V2_MRNA12224--2F	Others	TR	--
TP57577_TGAC_V2_MRNA12226--0F	Pseudo ARR-B	TR	--
TP57577_TGAC_V2_MRNA13554--2F	LIM	TF	--
TP57577_TGAC_V2_MRNA14414--1F	TUB	TF	--
TP57577_TGAC_V2_MRNA14628--2F	mTERF	TR	--
TP57577_TGAC_V2_MRNA14781--2F	Jumonji	TR	--
TP57577_TGAC_V2_MRNA14838--0F	SBP	TF	http://planttfdb.cbi.pku.edu.cn/family.php?fam=SBP
TP57577_TGAC_V2_MRNA15240--1F	bHLH	TF	http://planttfdb.cbi.pku.edu.cn/family.php?fam=bHLH
TP57577_TGAC_V2_MRNA15535--1F	AUX/IAA	TR	--
TP57577_TGAC_V2_MRNA15680--1F	bHLH	TF	http://planttfdb.cbi.pku.edu.cn/family.php?fam=bHLH
TP57577_TGAC_V2_MRNA16324--1F	DBP	TF	--
TP57577_TGAC_V2_MRNA17637--2F	SET	TR	--
TP57577_TGAC_V2_MRNA17840--1F	Trihelix	TF	http://planttfdb.cbi.pku.edu.cn/family.php?fam=Trihelix
TP57577_TGAC_V2_MRNA17996--1F	TCP	TF	http://planttfdb.cbi.pku.edu.cn/family.php?fam=TCP
TP57577_TGAC_V2_MRNA19477--0F	TRAF	TR	--
TP57577_TGAC_V2_MRNA19478--1F	TRAF	TR	--
TP57577_TGAC_V2_MRNA19766--0F	GNAT	TR	--
TP57577_TGAC_V2_MRNA19992--1F	GNAT	TR	--
TP57577_TGAC_V2_MRNA21831--0F	mTERF	TR	--
TP57577_TGAC_V2_MRNA22396--0F	ULT	TF	--
TP57577_TGAC_V2_MRNA22778--0F	MYB-related	TF	http://planttfdb.cbi.pku.edu.cn/family.php?fam=MYB_related
TP57577_TGAC_V2_MRNA23200--0F	bHLH	TF	http://planttfdb.cbi.pku.edu.cn/family.php?fam=bHLH
TP57577_TGAC_V2_MRNA24978--0F	NF-YB	TF	http://planttfdb.cbi.pku.edu.cn/family.php?fam=NF-YB
TP57577_TGAC_V2_MRNA26601--2F	HSF	TF	http://planttfdb.cbi.pku.edu.cn/family.php?fam=HSF
TP57577_TGAC_V2_MRNA27845--1F	OFP	TF	--
TP57577_TGAC_V2_MRNA28478--0F	GARP-ARR-B	TF	--
TP57577_TGAC_V2_MRNA29771--2F	MYB-related	TF	http://planttfdb.cbi.pku.edu.cn/family.php?fam=MYB_related
TP57577_TGAC_V2_MRNA29772--1F	MYB-related	TF	http://planttfdb.cbi.pku.edu.cn/family.php?fam=MYB_related
TP57577_TGAC_V2_MRNA31947--2F	PHD	TR	--
TP57577_TGAC_V2_MRNA32204--2F	C3H	TF	http://planttfdb.cbi.pku.edu.cn/family.php?fam=C3H
TP57577_TGAC_V2_MRNA32741--2F	PHD	TR	--
TP57577_TGAC_V2_MRNA3479--0F	Coactivator p15	TR	--
TP57577_TGAC_V2_MRNA34884--2F	Rcd1-like	TR	--
TP57577_TGAC_V2_MRNA35621--0F	Jumonji	TR	--
TP57577_TGAC_V2_MRNA35750--1F	C3H	TF	http://planttfdb.cbi.pku.edu.cn/family.php?fam=C3H
TP57577_TGAC_V2_MRNA36630--1F	AUX/IAA	TR	--
TP57577_TGAC_V2_MRNA36911--0F	AP2/ERF-ERF	TF	--
TP57577_TGAC_V2_MRNA3753--2F	PHD	TR	--
TP57577_TGAC_V2_MRNA38790--1F	C3H	TF	http://planttfdb.cbi.pku.edu.cn/family.php?fam=C3H
TP57577_TGAC_V2_MRNA39889--0F	bZIP	TF	http://planttfdb.cbi.pku.edu.cn/family.php?fam=bZIP
TP57577_TGAC_V2_MRNA41566--2F	bHLH	TF	http://planttfdb.cbi.pku.edu.cn/family.php?fam=bHLH
TP57577_TGAC_V2_MRNA4343--2F	C2C2-YABBY	TF	--
TP57577_TGAC_V2_MRNA4827--1F	SNF2	TR	--
TP57577_TGAC_V2_MRNA5747--0F	GRAS	TF	http://planttfdb.cbi.pku.edu.cn/family.php?fam=GRAS
TP57577_TGAC_V2_MRNA6838--0F	RWP-RK	TF	--
TP57577_TGAC_V2_MRNA8126--0F	NAC	TF	http://planttfdb.cbi.pku.edu.cn/family.php?fam=NAC
TP57577_TGAC_V2_MRNA9497--0F	C3H	TF	http://planttfdb.cbi.pku.edu.cn/family.php?fam=C3H
TP57577_TGAC_V2_GENE1009_novel01-2F	PLATZ	TF	--
TP57577_TGAC_V2_GENE10244_novel02-2F	C3H	TF	http://planttfdb.cbi.pku.edu.cn/family.php?fam=C3H
TP57577_TGAC_V2_GENE11182_novel02-2F	SRS	TF	http://planttfdb.cbi.pku.edu.cn/family.php?fam=SRS
TP57577_TGAC_V2_GENE11557_novel01-1F	AP2/ERF-ERF	TF	--
TP57577_TGAC_V2_GENE12412_novel01-2F	bHLH	TF	http://planttfdb.cbi.pku.edu.cn/family.php?fam=bHLH
TP57577_TGAC_V2_GENE12893_novel01-2F	AUX/IAA	TR	--
TP57577_TGAC_V2_GENE14600_novel01-1F	C2C2-Dof	TF	--
TP57577_TGAC_V2_GENE1544_novel03-1F	TRAF	TR	--
TP57577_TGAC_V2_GENE15558_novel01-1F	B3-ARF	TF	--
TP57577_TGAC_V2_GENE15558_novel02-0F	B3-ARF	TF	--
TP57577_TGAC_V2_GENE15558_novel02-2F	AUX/IAA	TR	--
TP57577_TGAC_V2_GENE15558_novel03-1F	AUX/IAA	TR	--
TP57577_TGAC_V2_GENE15558_novel03-2F	B3-ARF	TF	--
TP57577_TGAC_V2_GENE15558_novel04-2F	AUX/IAA	TR	--
TP57577_TGAC_V2_GENE1573_novel02-1F	MYB-related	TF	http://planttfdb.cbi.pku.edu.cn/family.php?fam=MYB_related
TP57577_TGAC_V2_GENE15905_novel01-1F	HB-HD-ZIP	TF	--
TP57577_TGAC_V2_GENE15905_novel02-1F	HB-HD-ZIP	TF	--
TP57577_TGAC_V2_GENE16523_novel01-0F	C2C2-Dof	TF	--
TP57577_TGAC_V2_GENE1711_novel01-2F	B3-ARF	TF	--
TP57577_TGAC_V2_GENE17429_novel01-2R	AP2/ERF-ERF	TF	--
TP57577_TGAC_V2_GENE17508_novel01-1F	TRAF	TR	--
TP57577_TGAC_V2_GENE17508_novel02-1F	TRAF	TR	--
TP57577_TGAC_V2_GENE17827_novel01-1F	SNF2	TR	--
TP57577_TGAC_V2_GENE17931_novel01-2F	TRAF	TR	--
TP57577_TGAC_V2_GENE17931_novel02-1F	TRAF	TR	--
TP57577_TGAC_V2_GENE17931_novel03-0F	TRAF	TR	--
TP57577_TGAC_V2_GENE17931_novel04-1F	TRAF	TR	--
TP57577_TGAC_V2_GENE1905_novel01-1F	C2C2-GATA	TF	--
TP57577_TGAC_V2_GENE1905_novel02-2F	C2C2-GATA	TF	--
TP57577_TGAC_V2_GENE19433_novel01-1F	Jumonji	TR	--
TP57577_TGAC_V2_GENE19433_novel01-2F	Jumonji	TR	--
TP57577_TGAC_V2_GENE1979_novel01-0F	bHLH	TF	http://planttfdb.cbi.pku.edu.cn/family.php?fam=bHLH
TP57577_TGAC_V2_GENE1979_novel02-1F	bHLH	TF	http://planttfdb.cbi.pku.edu.cn/family.php?fam=bHLH
TP57577_TGAC_V2_GENE1979_novel03-1F	bHLH	TF	http://planttfdb.cbi.pku.edu.cn/family.php?fam=bHLH
TP57577_TGAC_V2_GENE1979_novel04-0F	bHLH	TF	http://planttfdb.cbi.pku.edu.cn/family.php?fam=bHLH
TP57577_TGAC_V2_GENE1979_novel05-1F	bHLH	TF	http://planttfdb.cbi.pku.edu.cn/family.php?fam=bHLH
TP57577_TGAC_V2_GENE19912_novel01-2F	HB-other	TF	http://planttfdb.cbi.pku.edu.cn/family.php?fam=HB-other
TP57577_TGAC_V2_GENE19912_novel02-2F	HB-other	TF	http://planttfdb.cbi.pku.edu.cn/family.php?fam=HB-other
TP57577_TGAC_V2_GENE19912_novel03-0F	DDT	TR	--
TP57577_TGAC_V2_GENE19912_novel03-1F	HB-other	TF	http://planttfdb.cbi.pku.edu.cn/family.php?fam=HB-other
TP57577_TGAC_V2_GENE19912_novel04-0F	HB-other	TF	http://planttfdb.cbi.pku.edu.cn/family.php?fam=HB-other
TP57577_TGAC_V2_GENE19912_novel05-1F	HB-other	TF	http://planttfdb.cbi.pku.edu.cn/family.php?fam=HB-other
TP57577_TGAC_V2_GENE19912_novel08-0F	DDT	TR	--
TP57577_TGAC_V2_GENE19912_novel08-1F	HB-other	TF	http://planttfdb.cbi.pku.edu.cn/family.php?fam=HB-other
TP57577_TGAC_V2_GENE19912_novel09-0F	DDT	TR	--
TP57577_TGAC_V2_GENE19912_novel10-2F	HB-other	TF	http://planttfdb.cbi.pku.edu.cn/family.php?fam=HB-other
TP57577_TGAC_V2_GENE19912_novel11-1F	HB-other	TF	http://planttfdb.cbi.pku.edu.cn/family.php?fam=HB-other
TP57577_TGAC_V2_GENE19912_novel13-0F	HB-other	TF	http://planttfdb.cbi.pku.edu.cn/family.php?fam=HB-other
TP57577_TGAC_V2_GENE19912_novel14-1F	HB-other	TF	http://planttfdb.cbi.pku.edu.cn/family.php?fam=HB-other
TP57577_TGAC_V2_GENE19912_novel18-0F	HB-other	TF	http://planttfdb.cbi.pku.edu.cn/family.php?fam=HB-other
TP57577_TGAC_V2_GENE19912_novel18-2F	DDT	TR	--
TP57577_TGAC_V2_GENE19912_novel19-1F	HB-other	TF	http://planttfdb.cbi.pku.edu.cn/family.php?fam=HB-other
TP57577_TGAC_V2_GENE19912_novel20-2F	HB-other	TF	http://planttfdb.cbi.pku.edu.cn/family.php?fam=HB-other
TP57577_TGAC_V2_GENE19912_novel21-1F	DDT	TR	--
TP57577_TGAC_V2_GENE19912_novel22-0F	HB-other	TF	http://planttfdb.cbi.pku.edu.cn/family.php?fam=HB-other
TP57577_TGAC_V2_GENE19912_novel23-0F	DDT	TR	--
TP57577_TGAC_V2_GENE19912_novel25-1F	DDT	TR	--
TP57577_TGAC_V2_GENE19912_novel25-2F	HB-other	TF	http://planttfdb.cbi.pku.edu.cn/family.php?fam=HB-other
TP57577_TGAC_V2_GENE19912_novel28-2F	HB-other	TF	http://planttfdb.cbi.pku.edu.cn/family.php?fam=HB-other
TP57577_TGAC_V2_GENE19912_novel29-0F	DDT	TR	--
TP57577_TGAC_V2_GENE19912_novel30-1F	HB-other	TF	http://planttfdb.cbi.pku.edu.cn/family.php?fam=HB-other
TP57577_TGAC_V2_GENE19912_novel31-1F	HB-other	TF	http://planttfdb.cbi.pku.edu.cn/family.php?fam=HB-other
TP57577_TGAC_V2_GENE2073_novel01-2F	TCP	TF	http://planttfdb.cbi.pku.edu.cn/family.php?fam=TCP
TP57577_TGAC_V2_GENE23282_novel01-2F	MYB-related	TF	http://planttfdb.cbi.pku.edu.cn/family.php?fam=MYB_related
TP57577_TGAC_V2_GENE23282_novel02-0F	MYB-related	TF	http://planttfdb.cbi.pku.edu.cn/family.php?fam=MYB_related
TP57577_TGAC_V2_GENE23282_novel03-2F	MYB	TF	http://planttfdb.cbi.pku.edu.cn/family.php?fam=MYB
TP57577_TGAC_V2_GENE23309_novel01-0F	Others	TR	--
TP57577_TGAC_V2_GENE24287_novel01-2F	GNAT	TR	--
TP57577_TGAC_V2_GENE24800_novel01-1F	MYB-related	TF	http://planttfdb.cbi.pku.edu.cn/family.php?fam=MYB_related
TP57577_TGAC_V2_GENE24800_novel02-0F	MYB-related	TF	http://planttfdb.cbi.pku.edu.cn/family.php?fam=MYB_related
TP57577_TGAC_V2_GENE24839_novel02-1R	C3H	TF	http://planttfdb.cbi.pku.edu.cn/family.php?fam=C3H
TP57577_TGAC_V2_GENE24876_novel02-1F	WRKY	TF	http://planttfdb.cbi.pku.edu.cn/family.php?fam=WRKY
TP57577_TGAC_V2_GENE26052_novel01-0F	zf-HD	TF	http://planttfdb.cbi.pku.edu.cn/family.php?fam=ZF-HD
TP57577_TGAC_V2_GENE27505_novel01-0F	AUX/IAA	TR	--
TP57577_TGAC_V2_GENE27505_novel02-1F	AUX/IAA	TR	--
TP57577_TGAC_V2_GENE28005_novel01-0F	AP2/ERF-ERF	TF	--
TP57577_TGAC_V2_GENE28635_novel01-0F	MYB	TF	http://planttfdb.cbi.pku.edu.cn/family.php?fam=MYB
TP57577_TGAC_V2_GENE30896_novel01-0F	GRAS	TF	http://planttfdb.cbi.pku.edu.cn/family.php?fam=GRAS
TP57577_TGAC_V2_GENE30896_novel02-2F	GRAS	TF	http://planttfdb.cbi.pku.edu.cn/family.php?fam=GRAS
TP57577_TGAC_V2_GENE31217_novel01-1F	mTERF	TR	--
TP57577_TGAC_V2_GENE31557_novel01-1F	HB-BELL	TF	--
TP57577_TGAC_V2_GENE31557_novel02-0F	HB-BELL	TF	--
TP57577_TGAC_V2_GENE31702_novel01-2F	BBR-BPC	TF	--
TP57577_TGAC_V2_GENE31702_novel02-1F	BBR-BPC	TF	--
TP57577_TGAC_V2_GENE3199_novel02-1F	Others	TR	--
TP57577_TGAC_V2_GENE3199_novel03-2F	DBB	TF	http://planttfdb.cbi.pku.edu.cn/family.php?fam=DBB
TP57577_TGAC_V2_GENE32171_novel01-1F	C3H	TF	http://planttfdb.cbi.pku.edu.cn/family.php?fam=C3H
TP57577_TGAC_V2_GENE32301_novel01-1F	C2C2-CO-like	TF	--
TP57577_TGAC_V2_GENE32506_novel01-2F	MYB-related	TF	http://planttfdb.cbi.pku.edu.cn/family.php?fam=MYB_related
TP57577_TGAC_V2_GENE32506_novel02-1F	MYB-related	TF	http://planttfdb.cbi.pku.edu.cn/family.php?fam=MYB_related
TP57577_TGAC_V2_GENE32506_novel03-0F	MYB-related	TF	http://planttfdb.cbi.pku.edu.cn/family.php?fam=MYB_related
TP57577_TGAC_V2_GENE32506_novel04-2F	MYB-related	TF	http://planttfdb.cbi.pku.edu.cn/family.php?fam=MYB_related
TP57577_TGAC_V2_GENE32506_novel05-1F	MYB-related	TF	http://planttfdb.cbi.pku.edu.cn/family.php?fam=MYB_related
TP57577_TGAC_V2_GENE33022_novel02-0F	C2H2	TF	http://planttfdb.cbi.pku.edu.cn/family.php?fam=C2H2
TP57577_TGAC_V2_GENE33187_novel02-0F	NF-YC	TF	http://planttfdb.cbi.pku.edu.cn/family.php?fam=NF-YC
TP57577_TGAC_V2_GENE33276_novel01-1F	HB-HD-ZIP	TF	--
TP57577_TGAC_V2_GENE33276_novel02-2F	HB-HD-ZIP	TF	--
TP57577_TGAC_V2_GENE33729_novel01-2F	Others	TR	--
TP57577_TGAC_V2_GENE33784_novel01-1F	EIL	TF	http://planttfdb.cbi.pku.edu.cn/family.php?fam=EIL
TP57577_TGAC_V2_GENE33784_novel02-2F	EIL	TF	http://planttfdb.cbi.pku.edu.cn/family.php?fam=EIL
TP57577_TGAC_V2_GENE33784_novel03-2F	EIL	TF	http://planttfdb.cbi.pku.edu.cn/family.php?fam=EIL
TP57577_TGAC_V2_GENE34650_novel01-0F	C3H	TF	http://planttfdb.cbi.pku.edu.cn/family.php?fam=C3H
TP57577_TGAC_V2_GENE34650_novel02-0F	C3H	TF	http://planttfdb.cbi.pku.edu.cn/family.php?fam=C3H
TP57577_TGAC_V2_GENE34650_novel03-2F	C3H	TF	http://planttfdb.cbi.pku.edu.cn/family.php?fam=C3H
TP57577_TGAC_V2_GENE34650_novel04-0F	C3H	TF	http://planttfdb.cbi.pku.edu.cn/family.php?fam=C3H
TP57577_TGAC_V2_GENE34650_novel05-2F	C3H	TF	http://planttfdb.cbi.pku.edu.cn/family.php?fam=C3H
TP57577_TGAC_V2_GENE34650_novel07-2F	C3H	TF	http://planttfdb.cbi.pku.edu.cn/family.php?fam=C3H
TP57577_TGAC_V2_GENE34650_novel08-2F	C3H	TF	http://planttfdb.cbi.pku.edu.cn/family.php?fam=C3H
TP57577_TGAC_V2_GENE35729_novel01-1F	AUX/IAA	TR	--
TP57577_TGAC_V2_GENE35941_novel02-2F	NAC	TF	http://planttfdb.cbi.pku.edu.cn/family.php?fam=NAC
TP57577_TGAC_V2_GENE35982_novel01-0F	TUB	TF	--
TP57577_TGAC_V2_GENE37576_novel01-0F	E2F-DP	TF	http://planttfdb.cbi.pku.edu.cn/family.php?fam=E2F/DP
TP57577_TGAC_V2_GENE37721_novel01-1F	BES1	TF	http://planttfdb.cbi.pku.edu.cn/family.php?fam=BES1
TP57577_TGAC_V2_GENE37721_novel02-0F	BES1	TF	http://planttfdb.cbi.pku.edu.cn/family.php?fam=BES1
TP57577_TGAC_V2_GENE38447_novel01-1F	C3H	TF	http://planttfdb.cbi.pku.edu.cn/family.php?fam=C3H
TP57577_TGAC_V2_GENE38461_novel01-2F	Others	TR	--
TP57577_TGAC_V2_GENE38461_novel02-0F	Others	TR	--
TP57577_TGAC_V2_GENE39211_novel01-0F	bZIP	TF	http://planttfdb.cbi.pku.edu.cn/family.php?fam=bZIP
TP57577_TGAC_V2_GENE39211_novel02-2F	bZIP	TF	http://planttfdb.cbi.pku.edu.cn/family.php?fam=bZIP
TP57577_TGAC_V2_GENE4811_novel01-2F	bZIP	TF	http://planttfdb.cbi.pku.edu.cn/family.php?fam=bZIP
TP57577_TGAC_V2_GENE4811_novel02-1F	bZIP	TF	http://planttfdb.cbi.pku.edu.cn/family.php?fam=bZIP
TP57577_TGAC_V2_GENE4811_novel03-0F	bZIP	TF	http://planttfdb.cbi.pku.edu.cn/family.php?fam=bZIP
TP57577_TGAC_V2_GENE4811_novel04-0F	bZIP	TF	http://planttfdb.cbi.pku.edu.cn/family.php?fam=bZIP
TP57577_TGAC_V2_GENE4811_novel05-2F	bZIP	TF	http://planttfdb.cbi.pku.edu.cn/family.php?fam=bZIP
TP57577_TGAC_V2_GENE6092_novel04-1F	MYB-related	TF	http://planttfdb.cbi.pku.edu.cn/family.php?fam=MYB_related
TP57577_TGAC_V2_GENE6600_novel01-1F	AUX/IAA	TR	--
TP57577_TGAC_V2_GENE6600_novel02-0F	AUX/IAA	TR	--
TP57577_TGAC_V2_GENE7566_novel01-1F	bHLH	TF	http://planttfdb.cbi.pku.edu.cn/family.php?fam=bHLH
TP57577_TGAC_V2_GENE8143_novel01-0F	HMG	TR	--
TP57577_TGAC_V2_GENE8829_novel01-0F	mTERF	TR	--
TP57577_TGAC_V2_GENE9331_novel01-2F	AP2/ERF-ERF	TF	--
TP57577_TGAC_V2_GENE9472_novel01-2F	C3H	TF	http://planttfdb.cbi.pku.edu.cn/family.php?fam=C3H
TP57577_TGAC_V2_GENE9472_novel02-2F	C3H	TF	http://planttfdb.cbi.pku.edu.cn/family.php?fam=C3H
TP57577_TGAC_V2_GENE9630_novel01-2F	E2F-DP	TF	http://planttfdb.cbi.pku.edu.cn/family.php?fam=E2F/DP
TP57577_TGAC_V2_GENE9630_novel02-2F	E2F-DP	TF	http://planttfdb.cbi.pku.edu.cn/family.php?fam=E2F/DP
TP57577_TGAC_V2_GENE9630_novel03-0F	E2F-DP	TF	http://planttfdb.cbi.pku.edu.cn/family.php?fam=E2F/DP
TP57577_TGAC_V2_GENE9630_novel04-2F	E2F-DP	TF	http://planttfdb.cbi.pku.edu.cn/family.php?fam=E2F/DP
TP57577_TGAC_V2_GENE9630_novel05-1F	E2F-DP	TF	http://planttfdb.cbi.pku.edu.cn/family.php?fam=E2F/DP
TP57577_TGAC_V2_GENE9630_novel06-2F	E2F-DP	TF	http://planttfdb.cbi.pku.edu.cn/family.php?fam=E2F/DP
TP57577_TGAC_V2_GENE9630_novel08-2F	E2F-DP	TF	http://planttfdb.cbi.pku.edu.cn/family.php?fam=E2F/DP
TP57577_TGAC_V2_GENE9630_novel09-2F	E2F-DP	TF	http://planttfdb.cbi.pku.edu.cn/family.php?fam=E2F/DP
TP57577_TGAC_V2_GENE9630_novel13-2F	E2F-DP	TF	http://planttfdb.cbi.pku.edu.cn/family.php?fam=E2F/DP
TP57577_TGAC_V2_GENE9630_novel17-1F	E2F-DP	TF	http://planttfdb.cbi.pku.edu.cn/family.php?fam=E2F/DP
TP57577_TGAC_V2_GENE9630_novel18-0F	E2F-DP	TF	http://planttfdb.cbi.pku.edu.cn/family.php?fam=E2F/DP
TP57577_TGAC_V2_GENE9630_novel19-1F	E2F-DP	TF	http://planttfdb.cbi.pku.edu.cn/family.php?fam=E2F/DP
TP57577_TGAC_V2_GENE9630_novel20-2F	E2F-DP	TF	http://planttfdb.cbi.pku.edu.cn/family.php?fam=E2F/DP
TP57577_TGAC_V2_GENE9630_novel21-0F	E2F-DP	TF	http://planttfdb.cbi.pku.edu.cn/family.php?fam=E2F/DP
TP57577_TGAC_V2_GENE9630_novel22-2F	E2F-DP	TF	http://planttfdb.cbi.pku.edu.cn/family.php?fam=E2F/DP
TP57577_TGAC_V2_MRNA1016--1F	PLATZ	TF	--
TP57577_TGAC_V2_MRNA11509--0F	GeBP	TF	http://planttfdb.cbi.pku.edu.cn/family.php?fam=GeBP
TP57577_TGAC_V2_MRNA11560--0F	C3H	TF	http://planttfdb.cbi.pku.edu.cn/family.php?fam=C3H
TP57577_TGAC_V2_MRNA11931--0F	AP2/ERF-AP2	TF	--
TP57577_TGAC_V2_MRNA12936--2F	WRKY	TF	http://planttfdb.cbi.pku.edu.cn/family.php?fam=WRKY
TP57577_TGAC_V2_MRNA13315--0F	AUX/IAA	TR	--
TP57577_TGAC_V2_MRNA1597--1F	MYB	TF	http://planttfdb.cbi.pku.edu.cn/family.php?fam=MYB
TP57577_TGAC_V2_MRNA17097--2F	C2C2-Dof	TF	--
TP57577_TGAC_V2_MRNA1747--0F	B3-ARF	TF	--
TP57577_TGAC_V2_MRNA18121--0F	TRAF	TR	--
TP57577_TGAC_V2_MRNA18450--0F	SNF2	TR	--
TP57577_TGAC_V2_MRNA18558--1F	TRAF	TR	--
TP57577_TGAC_V2_MRNA1947--0F	C2C2-GATA	TF	--
TP57577_TGAC_V2_MRNA19693--1F	MYB-related	TF	http://planttfdb.cbi.pku.edu.cn/family.php?fam=MYB_related
TP57577_TGAC_V2_MRNA2023--2F	bHLH	TF	http://planttfdb.cbi.pku.edu.cn/family.php?fam=bHLH
TP57577_TGAC_V2_MRNA20326--0F	bHLH	TF	http://planttfdb.cbi.pku.edu.cn/family.php?fam=bHLH
TP57577_TGAC_V2_MRNA20935--0F	MYB	TF	http://planttfdb.cbi.pku.edu.cn/family.php?fam=MYB
TP57577_TGAC_V2_MRNA2160--2F	C2H2	TF	http://planttfdb.cbi.pku.edu.cn/family.php?fam=C2H2
TP57577_TGAC_V2_MRNA2403--0F	NAC	TF	http://planttfdb.cbi.pku.edu.cn/family.php?fam=NAC
TP57577_TGAC_V2_MRNA24077--1F	MYB	TF	http://planttfdb.cbi.pku.edu.cn/family.php?fam=MYB
TP57577_TGAC_V2_MRNA24092--2F	MYB	TF	http://planttfdb.cbi.pku.edu.cn/family.php?fam=MYB
TP57577_TGAC_V2_MRNA24104--2F	Others	TR	--
TP57577_TGAC_V2_MRNA2431--2F	DBB	TF	http://planttfdb.cbi.pku.edu.cn/family.php?fam=DBB
TP57577_TGAC_V2_MRNA25068--0F	MYB-related	TF	http://planttfdb.cbi.pku.edu.cn/family.php?fam=MYB_related
TP57577_TGAC_V2_MRNA25121--0F	GNAT	TR	--
TP57577_TGAC_V2_MRNA25730--2F	WRKY	TF	http://planttfdb.cbi.pku.edu.cn/family.php?fam=WRKY
TP57577_TGAC_V2_MRNA26007--0F	AP2/ERF-ERF	TF	--
TP57577_TGAC_V2_MRNA26133--0F	mTERF	TR	--
TP57577_TGAC_V2_MRNA26150--2F	mTERF	TR	--
TP57577_TGAC_V2_MRNA26902--0F	bHLH	TF	http://planttfdb.cbi.pku.edu.cn/family.php?fam=bHLH
TP57577_TGAC_V2_MRNA27383--1F	AUX/IAA	TR	--
TP57577_TGAC_V2_MRNA27649--0F	bHLH	TF	http://planttfdb.cbi.pku.edu.cn/family.php?fam=bHLH
TP57577_TGAC_V2_MRNA29109--1F	MYB-related	TF	http://planttfdb.cbi.pku.edu.cn/family.php?fam=MYB_related
TP57577_TGAC_V2_MRNA30727--2F	Others	TR	--
TP57577_TGAC_V2_MRNA3076--2F	LOB	TF	--
TP57577_TGAC_V2_MRNA31183--1F	bHLH	TF	http://planttfdb.cbi.pku.edu.cn/family.php?fam=bHLH
TP57577_TGAC_V2_MRNA32765--2F	BBR-BPC	TF	--
TP57577_TGAC_V2_MRNA3291--2F	Others	TR	--
TP57577_TGAC_V2_MRNA33383--0F	C2C2-CO-like	TF	--
TP57577_TGAC_V2_MRNA33384--1F	C2C2-CO-like	TF	--
TP57577_TGAC_V2_MRNA33596--0F	MYB-related	TF	http://planttfdb.cbi.pku.edu.cn/family.php?fam=MYB_related
TP57577_TGAC_V2_MRNA33597--0F	MYB-related	TF	http://planttfdb.cbi.pku.edu.cn/family.php?fam=MYB_related
TP57577_TGAC_V2_MRNA33598--2F	MYB-related	TF	http://planttfdb.cbi.pku.edu.cn/family.php?fam=MYB_related
TP57577_TGAC_V2_MRNA34305--0F	NF-YC	TF	http://planttfdb.cbi.pku.edu.cn/family.php?fam=NF-YC
TP57577_TGAC_V2_MRNA34381--1F	MYB	TF	http://planttfdb.cbi.pku.edu.cn/family.php?fam=MYB
TP57577_TGAC_V2_MRNA34400--0F	HB-HD-ZIP	TF	--
TP57577_TGAC_V2_MRNA3451--2F	GARP-G2-like	TF	--
TP57577_TGAC_V2_MRNA34859--0F	C2H2	TF	http://planttfdb.cbi.pku.edu.cn/family.php?fam=C2H2
TP57577_TGAC_V2_MRNA34922--0F	EIL	TF	http://planttfdb.cbi.pku.edu.cn/family.php?fam=EIL
TP57577_TGAC_V2_MRNA35829--2F	C3H	TF	http://planttfdb.cbi.pku.edu.cn/family.php?fam=C3H
TP57577_TGAC_V2_MRNA37080--0F	BES1	TF	http://planttfdb.cbi.pku.edu.cn/family.php?fam=BES1
TP57577_TGAC_V2_MRNA37157--1F	NAC	TF	http://planttfdb.cbi.pku.edu.cn/family.php?fam=NAC
TP57577_TGAC_V2_MRNA38833--2F	E2F-DP	TF	http://planttfdb.cbi.pku.edu.cn/family.php?fam=E2F/DP
TP57577_TGAC_V2_MRNA38994--0F	BES1	TF	http://planttfdb.cbi.pku.edu.cn/family.php?fam=BES1
TP57577_TGAC_V2_MRNA39760--2F	Others	TR	--
TP57577_TGAC_V2_MRNA40547--1F	bZIP	TF	http://planttfdb.cbi.pku.edu.cn/family.php?fam=bZIP
TP57577_TGAC_V2_MRNA40548--1F	bZIP	TF	http://planttfdb.cbi.pku.edu.cn/family.php?fam=bZIP
TP57577_TGAC_V2_MRNA41483--0F	WRKY	TF	http://planttfdb.cbi.pku.edu.cn/family.php?fam=WRKY
TP57577_TGAC_V2_MRNA4975--2F	bZIP	TF	http://planttfdb.cbi.pku.edu.cn/family.php?fam=bZIP
TP57577_TGAC_V2_MRNA5055--0F	WRKY	TF	http://planttfdb.cbi.pku.edu.cn/family.php?fam=WRKY
TP57577_TGAC_V2_MRNA5478--0F	GNAT	TR	--
TP57577_TGAC_V2_MRNA6300--0F	MYB-related	TF	http://planttfdb.cbi.pku.edu.cn/family.php?fam=MYB_related
TP57577_TGAC_V2_MRNA6302--1F	MYB-related	TF	http://planttfdb.cbi.pku.edu.cn/family.php?fam=MYB_related
TP57577_TGAC_V2_MRNA6573--0F	PHD	TR	--
TP57577_TGAC_V2_MRNA8420--1F	HMG	TR	--
TP57577_TGAC_V2_MRNA9128--1F	mTERF	TR	--
TP57577_TGAC_V2_GENE10323_novel01-2F	TRAF	TR	--
TP57577_TGAC_V2_GENE11363_novel02-1F	SWI/SNF-BAF60b	TR	--
TP57577_TGAC_V2_GENE11509_novel01-2F	HB-BELL	TF	--
TP57577_TGAC_V2_GENE11509_novel02-2F	HB-BELL	TF	--
TP57577_TGAC_V2_GENE12686_novel01-2F	Trihelix	TF	http://planttfdb.cbi.pku.edu.cn/family.php?fam=Trihelix
TP57577_TGAC_V2_GENE1374_novel02-0F	MYB	TF	http://planttfdb.cbi.pku.edu.cn/family.php?fam=MYB
TP57577_TGAC_V2_GENE1388_novel01-1F	CPP	TF	http://planttfdb.cbi.pku.edu.cn/family.php?fam=CPP
TP57577_TGAC_V2_GENE13995_novel03-2F	HB-WOX	TF	--
TP57577_TGAC_V2_GENE13995_novel04-0F	HB-WOX	TF	--
TP57577_TGAC_V2_GENE13995_novel06-0F	HB-WOX	TF	--
TP57577_TGAC_V2_GENE15499_novel01-2F	C2C2-Dof	TF	--
TP57577_TGAC_V2_GENE15534_novel01-2F	C2H2	TF	http://planttfdb.cbi.pku.edu.cn/family.php?fam=C2H2
TP57577_TGAC_V2_GENE15534_novel02-0F	C2H2	TF	http://planttfdb.cbi.pku.edu.cn/family.php?fam=C2H2
TP57577_TGAC_V2_GENE15534_novel03-1F	C2H2	TF	http://planttfdb.cbi.pku.edu.cn/family.php?fam=C2H2
TP57577_TGAC_V2_GENE17057_novel01-1F	bZIP	TF	http://planttfdb.cbi.pku.edu.cn/family.php?fam=bZIP
TP57577_TGAC_V2_GENE17057_novel02-2F	bZIP	TF	http://planttfdb.cbi.pku.edu.cn/family.php?fam=bZIP
TP57577_TGAC_V2_GENE17425_novel01-1F	FAR1	TF	http://planttfdb.cbi.pku.edu.cn/family.php?fam=FAR1
TP57577_TGAC_V2_GENE18079_novel01-1F	AP2/ERF-ERF	TF	--
TP57577_TGAC_V2_GENE18304_novel01-2F	B3	TF	http://planttfdb.cbi.pku.edu.cn/family.php?fam=B3
TP57577_TGAC_V2_GENE19266_novel01-0F	Others	TR	--
TP57577_TGAC_V2_GENE19544_novel03-0F	TRAF	TR	--
TP57577_TGAC_V2_GENE1965_novel01-0F	B3-ARF	TF	--
TP57577_TGAC_V2_GENE20850_novel01-1F	AUX/IAA	TR	--
TP57577_TGAC_V2_GENE21058_novel01-0F	bZIP	TF	http://planttfdb.cbi.pku.edu.cn/family.php?fam=bZIP
TP57577_TGAC_V2_GENE21280_novel02-2F	Trihelix	TF	http://planttfdb.cbi.pku.edu.cn/family.php?fam=Trihelix
TP57577_TGAC_V2_GENE21328_novel01-1F	GRAS	TF	http://planttfdb.cbi.pku.edu.cn/family.php?fam=GRAS
TP57577_TGAC_V2_GENE21581_novel01-0F	bHLH	TF	http://planttfdb.cbi.pku.edu.cn/family.php?fam=bHLH
TP57577_TGAC_V2_GENE22218_novel01-0F	EIL	TF	http://planttfdb.cbi.pku.edu.cn/family.php?fam=EIL
TP57577_TGAC_V2_GENE22218_novel03-2F	EIL	TF	http://planttfdb.cbi.pku.edu.cn/family.php?fam=EIL
TP57577_TGAC_V2_GENE22218_novel04-0F	EIL	TF	http://planttfdb.cbi.pku.edu.cn/family.php?fam=EIL
TP57577_TGAC_V2_GENE23595_novel02-0F	SWI/SNF-BAF60b	TR	--
TP57577_TGAC_V2_GENE2360_novel01-0F	C3H	TF	http://planttfdb.cbi.pku.edu.cn/family.php?fam=C3H
TP57577_TGAC_V2_GENE23671_novel01-0F	GARP-G2-like	TF	--
TP57577_TGAC_V2_GENE24113_novel01-1F	TUB	TF	--
TP57577_TGAC_V2_GENE24113_novel02-0F	TUB	TF	--
TP57577_TGAC_V2_GENE24113_novel03-2F	TUB	TF	--
TP57577_TGAC_V2_GENE24113_novel04-1F	TUB	TF	--
TP57577_TGAC_V2_GENE24189_novel01-0F	AP2/ERF-ERF	TF	--
TP57577_TGAC_V2_GENE24925_novel01-0F	Trihelix	TF	http://planttfdb.cbi.pku.edu.cn/family.php?fam=Trihelix
TP57577_TGAC_V2_GENE24925_novel02-1F	Trihelix	TF	http://planttfdb.cbi.pku.edu.cn/family.php?fam=Trihelix
TP57577_TGAC_V2_GENE24925_novel03-2F	Trihelix	TF	http://planttfdb.cbi.pku.edu.cn/family.php?fam=Trihelix
TP57577_TGAC_V2_GENE24925_novel06-1F	Trihelix	TF	http://planttfdb.cbi.pku.edu.cn/family.php?fam=Trihelix
TP57577_TGAC_V2_GENE24925_novel07-0F	Trihelix	TF	http://planttfdb.cbi.pku.edu.cn/family.php?fam=Trihelix
TP57577_TGAC_V2_GENE24925_novel08-1F	Trihelix	TF	http://planttfdb.cbi.pku.edu.cn/family.php?fam=Trihelix
TP57577_TGAC_V2_GENE24925_novel09-0F	Trihelix	TF	http://planttfdb.cbi.pku.edu.cn/family.php?fam=Trihelix
TP57577_TGAC_V2_GENE25439_novel01-1R	EIL	TF	http://planttfdb.cbi.pku.edu.cn/family.php?fam=EIL
TP57577_TGAC_V2_GENE25651_novel01-1F	bHLH	TF	http://planttfdb.cbi.pku.edu.cn/family.php?fam=bHLH
TP57577_TGAC_V2_GENE2622_novel01-0F	HB-other	TF	http://planttfdb.cbi.pku.edu.cn/family.php?fam=HB-other
TP57577_TGAC_V2_GENE2622_novel04-2F	HB-KNOX	TF	--
TP57577_TGAC_V2_GENE26452_novel03-1F	AP2/ERF-ERF	TF	--
TP57577_TGAC_V2_GENE26862_novel01-2F	WRKY	TF	http://planttfdb.cbi.pku.edu.cn/family.php?fam=WRKY
TP57577_TGAC_V2_GENE27184_novel01-2F	E2F-DP	TF	http://planttfdb.cbi.pku.edu.cn/family.php?fam=E2F/DP
TP57577_TGAC_V2_GENE27748_novel01-0F	C3H	TF	http://planttfdb.cbi.pku.edu.cn/family.php?fam=C3H
TP57577_TGAC_V2_GENE27748_novel02-1F	C3H	TF	http://planttfdb.cbi.pku.edu.cn/family.php?fam=C3H
TP57577_TGAC_V2_GENE27748_novel03-0F	C3H	TF	http://planttfdb.cbi.pku.edu.cn/family.php?fam=C3H
TP57577_TGAC_V2_GENE2836_novel04-1F	MADS-M-type	TF	--
TP57577_TGAC_V2_GENE29812_novel01-0F	LIM	TF	--
TP57577_TGAC_V2_GENE29934_novel01-0F	NAC	TF	http://planttfdb.cbi.pku.edu.cn/family.php?fam=NAC
TP57577_TGAC_V2_GENE31297_novel02-0F	HB-BELL	TF	--
TP57577_TGAC_V2_GENE31297_novel03-0F	HB-BELL	TF	--
TP57577_TGAC_V2_GENE31423_novel01-2F	C2C2-GATA	TF	--
TP57577_TGAC_V2_GENE31423_novel02-1F	C2C2-GATA	TF	--
TP57577_TGAC_V2_GENE31994_novel01-1F	HB-BELL	TF	--
TP57577_TGAC_V2_GENE31994_novel02-1F	HB-BELL	TF	--
TP57577_TGAC_V2_GENE32194_novel01-2F	bZIP	TF	http://planttfdb.cbi.pku.edu.cn/family.php?fam=bZIP
TP57577_TGAC_V2_GENE33290_novel01-2F	bHLH	TF	http://planttfdb.cbi.pku.edu.cn/family.php?fam=bHLH
TP57577_TGAC_V2_GENE33994_novel01-0F	C3H	TF	http://planttfdb.cbi.pku.edu.cn/family.php?fam=C3H
TP57577_TGAC_V2_GENE36906_novel01-0F	WRKY	TF	http://planttfdb.cbi.pku.edu.cn/family.php?fam=WRKY
TP57577_TGAC_V2_GENE36969_novel01-1F	AP2/ERF-ERF	TF	--
TP57577_TGAC_V2_GENE37164_novel01-2F	HB-HD-ZIP	TF	--
TP57577_TGAC_V2_GENE37164_novel02-1F	HB-HD-ZIP	TF	--
TP57577_TGAC_V2_GENE37237_novel01-2F	AUX/IAA	TR	--
TP57577_TGAC_V2_GENE37263_novel01-2F	OFP	TF	--
TP57577_TGAC_V2_GENE37263_novel02-1F	OFP	TF	--
TP57577_TGAC_V2_GENE37516_novel01-0R	MYB-related	TF	http://planttfdb.cbi.pku.edu.cn/family.php?fam=MYB_related
TP57577_TGAC_V2_GENE37516_novel01-1R	MYB-related	TF	http://planttfdb.cbi.pku.edu.cn/family.php?fam=MYB_related
TP57577_TGAC_V2_GENE37516_novel02-1R	MYB-related	TF	http://planttfdb.cbi.pku.edu.cn/family.php?fam=MYB_related
TP57577_TGAC_V2_GENE37516_novel02-2R	MYB-related	TF	http://planttfdb.cbi.pku.edu.cn/family.php?fam=MYB_related
TP57577_TGAC_V2_GENE37516_novel03-1R	MYB-related	TF	http://planttfdb.cbi.pku.edu.cn/family.php?fam=MYB_related
TP57577_TGAC_V2_GENE37516_novel03-2R	MYB-related	TF	http://planttfdb.cbi.pku.edu.cn/family.php?fam=MYB_related
TP57577_TGAC_V2_GENE37872_novel01-1F	TRAF	TR	--
TP57577_TGAC_V2_GENE37872_novel02-0F	TRAF	TR	--
TP57577_TGAC_V2_GENE37872_novel03-1F	TRAF	TR	--
TP57577_TGAC_V2_GENE37872_novel04-2F	TRAF	TR	--
TP57577_TGAC_V2_GENE37872_novel05-1F	TRAF	TR	--
TP57577_TGAC_V2_GENE38612_novel01-1F	SET	TR	--
TP57577_TGAC_V2_GENE38612_novel03-1F	SET	TR	--
TP57577_TGAC_V2_GENE38612_novel04-2F	SET	TR	--
TP57577_TGAC_V2_GENE38612_novel05-0F	SET	TR	--
TP57577_TGAC_V2_GENE38612_novel06-1F	CPP	TF	http://planttfdb.cbi.pku.edu.cn/family.php?fam=CPP
TP57577_TGAC_V2_GENE38612_novel07-0F	SET	TR	--
TP57577_TGAC_V2_GENE38691_novel01-1F	Jumonji	TR	--
TP57577_TGAC_V2_GENE38691_novel02-1F	Jumonji	TR	--
TP57577_TGAC_V2_GENE38732_novel01-1F	TAZ	TR	--
TP57577_TGAC_V2_GENE38732_novel02-0F	TAZ	TR	--
TP57577_TGAC_V2_GENE38732_novel02-2F	TAZ	TR	--
TP57577_TGAC_V2_GENE38732_novel03-0F	TAZ	TR	--
TP57577_TGAC_V2_GENE38732_novel04-2F	TAZ	TR	--
TP57577_TGAC_V2_GENE38732_novel05-0F	TAZ	TR	--
TP57577_TGAC_V2_GENE38732_novel05-1F	TAZ	TR	--
TP57577_TGAC_V2_GENE38732_novel06-0F	TAZ	TR	--
TP57577_TGAC_V2_GENE38732_novel07-1F	TAZ	TR	--
TP57577_TGAC_V2_GENE38732_novel08-0F	TAZ	TR	--
TP57577_TGAC_V2_GENE38732_novel09-1F	TAZ	TR	--
TP57577_TGAC_V2_GENE38732_novel10-1F	TAZ	TR	--
TP57577_TGAC_V2_GENE38732_novel11-1F	TAZ	TR	--
TP57577_TGAC_V2_GENE38732_novel12-2F	TAZ	TR	--
TP57577_TGAC_V2_GENE38732_novel13-0F	TAZ	TR	--
TP57577_TGAC_V2_GENE38732_novel14-1F	TAZ	TR	--
TP57577_TGAC_V2_GENE38732_novel15-2F	TAZ	TR	--
TP57577_TGAC_V2_GENE38732_novel16-2F	TAZ	TR	--
TP57577_TGAC_V2_GENE38732_novel17-2F	TAZ	TR	--
TP57577_TGAC_V2_GENE38732_novel18-1F	TAZ	TR	--
TP57577_TGAC_V2_GENE38732_novel19-0F	TAZ	TR	--
TP57577_TGAC_V2_GENE38732_novel20-0F	TAZ	TR	--
TP57577_TGAC_V2_GENE38732_novel21-1F	TAZ	TR	--
TP57577_TGAC_V2_GENE38732_novel22-2F	TAZ	TR	--
TP57577_TGAC_V2_GENE38732_novel23-2F	TAZ	TR	--
TP57577_TGAC_V2_GENE38732_novel24-0F	TAZ	TR	--
TP57577_TGAC_V2_GENE39061_novel02-1F	SNF2	TR	--
TP57577_TGAC_V2_GENE39098_novel01-2F	GRAS	TF	http://planttfdb.cbi.pku.edu.cn/family.php?fam=GRAS
TP57577_TGAC_V2_GENE39098_novel02-0F	GRAS	TF	http://planttfdb.cbi.pku.edu.cn/family.php?fam=GRAS
TP57577_TGAC_V2_GENE39098_novel03-0F	GRAS	TF	http://planttfdb.cbi.pku.edu.cn/family.php?fam=GRAS
TP57577_TGAC_V2_GENE4136_novel01-0F	SNF2	TR	--
TP57577_TGAC_V2_GENE4136_novel02-0F	SNF2	TR	--
TP57577_TGAC_V2_GENE4136_novel03-1F	SNF2	TR	--
TP57577_TGAC_V2_GENE4136_novel04-2F	SNF2	TR	--
TP57577_TGAC_V2_GENE4136_novel05-2F	SNF2	TR	--
TP57577_TGAC_V2_GENE4136_novel06-0F	SNF2	TR	--
TP57577_TGAC_V2_GENE4136_novel07-1F	SNF2	TR	--
TP57577_TGAC_V2_GENE4136_novel08-2F	SNF2	TR	--
TP57577_TGAC_V2_GENE4602_novel01-0F	HB-HD-ZIP	TF	--
TP57577_TGAC_V2_GENE5269_novel01-1F	WRKY	TF	http://planttfdb.cbi.pku.edu.cn/family.php?fam=WRKY
TP57577_TGAC_V2_GENE5625_novel01-2F	C2C2-Dof	TF	--
TP57577_TGAC_V2_GENE6993_novel01-1F	GARP-G2-like	TF	--
TP57577_TGAC_V2_GENE6993_novel02-1F	GARP-G2-like	TF	--
TP57577_TGAC_V2_GENE6993_novel03-1F	GARP-G2-like	TF	--
TP57577_TGAC_V2_GENE6993_novel04-0F	GARP-G2-like	TF	--
TP57577_TGAC_V2_GENE7815_novel01-2F	NAC	TF	http://planttfdb.cbi.pku.edu.cn/family.php?fam=NAC
TP57577_TGAC_V2_GENE8217_novel01-1F	C2H2	TF	http://planttfdb.cbi.pku.edu.cn/family.php?fam=C2H2
TP57577_TGAC_V2_GENE8409_novel01-2F	Alfin-like	TF	--
TP57577_TGAC_V2_GENE8409_novel02-2F	Alfin-like	TF	--
TP57577_TGAC_V2_GENE8618_novel01-1F	NF-YB	TF	http://planttfdb.cbi.pku.edu.cn/family.php?fam=NF-YB
TP57577_TGAC_V2_GENE8753_novel01-0F	bHLH	TF	http://planttfdb.cbi.pku.edu.cn/family.php?fam=bHLH
TP57577_TGAC_V2_GENE8784_novel01-0F	TRAF	TR	--
TP57577_TGAC_V2_MRNA10667--1F	TRAF	TR	--
TP57577_TGAC_V2_MRNA10954--0F	MYB-related	TF	http://planttfdb.cbi.pku.edu.cn/family.php?fam=MYB_related
TP57577_TGAC_V2_MRNA11735--0F	SWI/SNF-BAF60b	TR	--
TP57577_TGAC_V2_MRNA11769--2F	C3H	TF	http://planttfdb.cbi.pku.edu.cn/family.php?fam=C3H
TP57577_TGAC_V2_MRNA11882--2F	HB-BELL	TF	--
TP57577_TGAC_V2_MRNA11961--2F	MED7	TR	--
TP57577_TGAC_V2_MRNA1391--0F	MYB	TF	http://planttfdb.cbi.pku.edu.cn/family.php?fam=MYB
TP57577_TGAC_V2_MRNA1406--0F	CPP	TF	http://planttfdb.cbi.pku.edu.cn/family.php?fam=CPP
TP57577_TGAC_V2_MRNA14155--0F	B3	TF	http://planttfdb.cbi.pku.edu.cn/family.php?fam=B3
TP57577_TGAC_V2_MRNA17645--1F	bZIP	TF	http://planttfdb.cbi.pku.edu.cn/family.php?fam=bZIP
TP57577_TGAC_V2_MRNA17931--1F	Others	TR	--
TP57577_TGAC_V2_MRNA18036--0F	FAR1	TF	http://planttfdb.cbi.pku.edu.cn/family.php?fam=FAR1
TP57577_TGAC_V2_MRNA18047--1F	bHLH	TF	http://planttfdb.cbi.pku.edu.cn/family.php?fam=bHLH
TP57577_TGAC_V2_MRNA18280--0F	WRKY	TF	http://planttfdb.cbi.pku.edu.cn/family.php?fam=WRKY
TP57577_TGAC_V2_MRNA18915--1F	S1Fa-like	TF	http://planttfdb.cbi.pku.edu.cn/family.php?fam=S1Fa-like
TP57577_TGAC_V2_MRNA19794--0F	AP2/ERF-ERF	TF	--
TP57577_TGAC_V2_MRNA20103--1F	GARP-G2-like	TF	--
TP57577_TGAC_V2_MRNA20192--2F	GNAT	TR	--
TP57577_TGAC_V2_MRNA20219--0F	TRAF	TR	--
TP57577_TGAC_V2_MRNA20729--2F	MYB	TF	http://planttfdb.cbi.pku.edu.cn/family.php?fam=MYB
TP57577_TGAC_V2_MRNA2073--0F	PHD	TR	--
TP57577_TGAC_V2_MRNA21562--2F	AUX/IAA	TR	--
TP57577_TGAC_V2_MRNA21779--1F	bZIP	TF	http://planttfdb.cbi.pku.edu.cn/family.php?fam=bZIP
TP57577_TGAC_V2_MRNA22319--0F	bHLH	TF	http://planttfdb.cbi.pku.edu.cn/family.php?fam=bHLH
TP57577_TGAC_V2_MRNA24406--0F	SWI/SNF-BAF60b	TR	--
TP57577_TGAC_V2_MRNA24482--0F	GARP-G2-like	TF	--
TP57577_TGAC_V2_MRNA24806--2F	Others	TR	--
TP57577_TGAC_V2_MRNA24943--2F	TUB	TF	--
TP57577_TGAC_V2_MRNA25779--1F	Trihelix	TF	http://planttfdb.cbi.pku.edu.cn/family.php?fam=Trihelix
TP57577_TGAC_V2_MRNA26184--0F	C2C2-Dof	TF	--
TP57577_TGAC_V2_MRNA26528--1F	bHLH	TF	http://planttfdb.cbi.pku.edu.cn/family.php?fam=bHLH
TP57577_TGAC_V2_MRNA28121--1F	E2F-DP	TF	http://planttfdb.cbi.pku.edu.cn/family.php?fam=E2F/DP
TP57577_TGAC_V2_MRNA28690--1F	C3H	TF	http://planttfdb.cbi.pku.edu.cn/family.php?fam=C3H
TP57577_TGAC_V2_MRNA28896--2F	GARP-ARR-B	TF	--
TP57577_TGAC_V2_MRNA2916--1F	MADS-MIKC	TF	--
TP57577_TGAC_V2_MRNA30831--2F	LIM	TF	--
TP57577_TGAC_V2_MRNA31051--2F	GNAT	TR	--
TP57577_TGAC_V2_MRNA32351--2F	HB-BELL	TF	--
TP57577_TGAC_V2_MRNA32482--2F	C2C2-GATA	TF	--
TP57577_TGAC_V2_MRNA32746--2F	AP2/ERF-ERF	TF	--
TP57577_TGAC_V2_MRNA33270--0F	bZIP	TF	http://planttfdb.cbi.pku.edu.cn/family.php?fam=bZIP
TP57577_TGAC_V2_MRNA33749--1F	GeBP	TF	http://planttfdb.cbi.pku.edu.cn/family.php?fam=GeBP
TP57577_TGAC_V2_MRNA3563--0F	MYB	TF	http://planttfdb.cbi.pku.edu.cn/family.php?fam=MYB
TP57577_TGAC_V2_MRNA38079--2F	bHLH	TF	http://planttfdb.cbi.pku.edu.cn/family.php?fam=bHLH
TP57577_TGAC_V2_MRNA38141--0F	WRKY	TF	http://planttfdb.cbi.pku.edu.cn/family.php?fam=WRKY
TP57577_TGAC_V2_MRNA39049--2F	SET	TR	--
TP57577_TGAC_V2_MRNA39916--1F	SET	TR	--
TP57577_TGAC_V2_MRNA40428--2F	GRAS	TF	http://planttfdb.cbi.pku.edu.cn/family.php?fam=GRAS
TP57577_TGAC_V2_MRNA4267--1F	SNF2	TR	--
TP57577_TGAC_V2_MRNA5448--1F	WRKY	TF	http://planttfdb.cbi.pku.edu.cn/family.php?fam=WRKY
TP57577_TGAC_V2_MRNA5845--0F	Trihelix	TF	http://planttfdb.cbi.pku.edu.cn/family.php?fam=Trihelix
TP57577_TGAC_V2_MRNA5887--0F	Trihelix	TF	http://planttfdb.cbi.pku.edu.cn/family.php?fam=Trihelix
TP57577_TGAC_V2_MRNA7240--0F	GARP-G2-like	TF	--
TP57577_TGAC_V2_MRNA8496--2F	C2H2	TF	http://planttfdb.cbi.pku.edu.cn/family.php?fam=C2H2
TP57577_TGAC_V2_MRNA8692--1F	Alfin-like	TF	--
TP57577_TGAC_V2_MRNA8959--1F	zf-HD	TF	http://planttfdb.cbi.pku.edu.cn/family.php?fam=ZF-HD
TP57577_TGAC_V2_MRNA9081--1F	TRAF	TR	--
TP57577_TGAC_V2_GENE10536_novel01-2F	Jumonji	TR	--
TP57577_TGAC_V2_GENE10536_novel02-2F	Jumonji	TR	--
TP57577_TGAC_V2_GENE10536_novel03-1F	Jumonji	TR	--
TP57577_TGAC_V2_GENE10573_novel02-0F	NF-YB	TF	http://planttfdb.cbi.pku.edu.cn/family.php?fam=NF-YB
TP57577_TGAC_V2_GENE11209_novel01-1F	bHLH	TF	http://planttfdb.cbi.pku.edu.cn/family.php?fam=bHLH
TP57577_TGAC_V2_GENE11559_novel01-2F	C2C2-GATA	TF	--
TP57577_TGAC_V2_GENE11559_novel02-0F	C2C2-GATA	TF	--
TP57577_TGAC_V2_GENE11932_novel01-1F	BBR-BPC	TF	--
TP57577_TGAC_V2_GENE11974_novel01-1F	WRKY	TF	http://planttfdb.cbi.pku.edu.cn/family.php?fam=WRKY
TP57577_TGAC_V2_GENE11974_novel02-0F	WRKY	TF	http://planttfdb.cbi.pku.edu.cn/family.php?fam=WRKY
TP57577_TGAC_V2_GENE12118_novel02-2F	bZIP	TF	http://planttfdb.cbi.pku.edu.cn/family.php?fam=bZIP
TP57577_TGAC_V2_GENE12224_novel01-1F	C3H	TF	http://planttfdb.cbi.pku.edu.cn/family.php?fam=C3H
TP57577_TGAC_V2_GENE12224_novel02-0F	C3H	TF	http://planttfdb.cbi.pku.edu.cn/family.php?fam=C3H
TP57577_TGAC_V2_GENE12224_novel03-1F	C3H	TF	http://planttfdb.cbi.pku.edu.cn/family.php?fam=C3H
TP57577_TGAC_V2_GENE12845_novel01-2F	BBR-BPC	TF	--
TP57577_TGAC_V2_GENE13401_novel01-0F	AP2/ERF-ERF	TF	--
TP57577_TGAC_V2_GENE1350_novel01-0F	bZIP	TF	http://planttfdb.cbi.pku.edu.cn/family.php?fam=bZIP
TP57577_TGAC_V2_GENE14227_novel01-0F	SBP	TF	http://planttfdb.cbi.pku.edu.cn/family.php?fam=SBP
TP57577_TGAC_V2_GENE14227_novel02-2F	SBP	TF	http://planttfdb.cbi.pku.edu.cn/family.php?fam=SBP
TP57577_TGAC_V2_GENE14263_novel01-0F	C2H2	TF	http://planttfdb.cbi.pku.edu.cn/family.php?fam=C2H2
TP57577_TGAC_V2_GENE15069_novel01-2F	GRAS	TF	http://planttfdb.cbi.pku.edu.cn/family.php?fam=GRAS
TP57577_TGAC_V2_GENE16413_novel01-1F	HSF	TF	http://planttfdb.cbi.pku.edu.cn/family.php?fam=HSF
TP57577_TGAC_V2_GENE16692_novel01-1F	ARID	TR	--
TP57577_TGAC_V2_GENE18700_novel01-1F	GARP-G2-like	TF	--
TP57577_TGAC_V2_GENE18831_novel01-2F	bZIP	TF	http://planttfdb.cbi.pku.edu.cn/family.php?fam=bZIP
TP57577_TGAC_V2_GENE1939_novel01-0F	WRKY	TF	http://planttfdb.cbi.pku.edu.cn/family.php?fam=WRKY
TP57577_TGAC_V2_GENE1939_novel02-1F	WRKY	TF	http://planttfdb.cbi.pku.edu.cn/family.php?fam=WRKY
TP57577_TGAC_V2_GENE1939_novel03-0F	WRKY	TF	http://planttfdb.cbi.pku.edu.cn/family.php?fam=WRKY
TP57577_TGAC_V2_GENE19401_novel01-2F	FAR1	TF	http://planttfdb.cbi.pku.edu.cn/family.php?fam=FAR1
TP57577_TGAC_V2_GENE19401_novel02-0F	FAR1	TF	http://planttfdb.cbi.pku.edu.cn/family.php?fam=FAR1
TP57577_TGAC_V2_GENE1943_novel01-0F	C2H2	TF	http://planttfdb.cbi.pku.edu.cn/family.php?fam=C2H2
TP57577_TGAC_V2_GENE1943_novel01-1F	Jumonji	TR	--
TP57577_TGAC_V2_GENE1943_novel02-0F	Jumonji	TR	--
TP57577_TGAC_V2_GENE1943_novel02-1F	C2H2	TF	http://planttfdb.cbi.pku.edu.cn/family.php?fam=C2H2
TP57577_TGAC_V2_GENE1943_novel03-0F	C2H2	TF	http://planttfdb.cbi.pku.edu.cn/family.php?fam=C2H2
TP57577_TGAC_V2_GENE1943_novel04-0F	C2H2	TF	http://planttfdb.cbi.pku.edu.cn/family.php?fam=C2H2
TP57577_TGAC_V2_GENE1943_novel05-1F	C2H2	TF	http://planttfdb.cbi.pku.edu.cn/family.php?fam=C2H2
TP57577_TGAC_V2_GENE19487_novel01-1F	Others	TR	--
TP57577_TGAC_V2_GENE19487_novel02-1F	Others	TR	--
TP57577_TGAC_V2_GENE19487_novel03-2F	Others	TR	--
TP57577_TGAC_V2_GENE19487_novel04-0F	Others	TR	--
TP57577_TGAC_V2_GENE19487_novel05-1F	Others	TR	--
TP57577_TGAC_V2_GENE19660_novel01-0F	SNF2	TR	--
TP57577_TGAC_V2_GENE19660_novel02-0F	SNF2	TR	--
TP57577_TGAC_V2_GENE19660_novel03-0F	SNF2	TR	--
TP57577_TGAC_V2_GENE19660_novel04-0F	SNF2	TR	--
TP57577_TGAC_V2_GENE19660_novel06-0F	SNF2	TR	--
TP57577_TGAC_V2_GENE19660_novel07-1F	SNF2	TR	--
TP57577_TGAC_V2_GENE20092_novel02-0F	LUG	TR	--
TP57577_TGAC_V2_GENE20092_novel06-1F	LUG	TR	--
TP57577_TGAC_V2_GENE20092_novel09-2F	LUG	TR	--
TP57577_TGAC_V2_GENE20293_novel02-2F	C3H	TF	http://planttfdb.cbi.pku.edu.cn/family.php?fam=C3H
TP57577_TGAC_V2_GENE20734_novel01-0F	NF-YB	TF	http://planttfdb.cbi.pku.edu.cn/family.php?fam=NF-YB
TP57577_TGAC_V2_GENE2096_novel01-0F	C3H	TF	http://planttfdb.cbi.pku.edu.cn/family.php?fam=C3H
TP57577_TGAC_V2_GENE2096_novel02-1F	C3H	TF	http://planttfdb.cbi.pku.edu.cn/family.php?fam=C3H
TP57577_TGAC_V2_GENE2096_novel03-1F	C3H	TF	http://planttfdb.cbi.pku.edu.cn/family.php?fam=C3H
TP57577_TGAC_V2_GENE2096_novel03-2F	C3H	TF	http://planttfdb.cbi.pku.edu.cn/family.php?fam=C3H
TP57577_TGAC_V2_GENE2096_novel04-1F	C3H	TF	http://planttfdb.cbi.pku.edu.cn/family.php?fam=C3H
TP57577_TGAC_V2_GENE2096_novel05-1F	C3H	TF	http://planttfdb.cbi.pku.edu.cn/family.php?fam=C3H
TP57577_TGAC_V2_GENE2096_novel05-2F	C3H	TF	http://planttfdb.cbi.pku.edu.cn/family.php?fam=C3H
TP57577_TGAC_V2_GENE2096_novel06-1F	C3H	TF	http://planttfdb.cbi.pku.edu.cn/family.php?fam=C3H
TP57577_TGAC_V2_GENE2096_novel06-2F	C3H	TF	http://planttfdb.cbi.pku.edu.cn/family.php?fam=C3H
TP57577_TGAC_V2_GENE21383_novel01-0F	MYB	TF	http://planttfdb.cbi.pku.edu.cn/family.php?fam=MYB
TP57577_TGAC_V2_GENE21831_novel03-1F	Others	TR	--
TP57577_TGAC_V2_GENE22312_novel01-0F	NF-X1	TF	http://planttfdb.cbi.pku.edu.cn/family.php?fam=NF-X1
TP57577_TGAC_V2_GENE22312_novel02-2F	NF-X1	TF	http://planttfdb.cbi.pku.edu.cn/family.php?fam=NF-X1
TP57577_TGAC_V2_GENE22823_novel01-1F	DDT	TR	--
TP57577_TGAC_V2_GENE22823_novel02-0F	DDT	TR	--
TP57577_TGAC_V2_GENE23470_novel01-1F	CPP	TF	http://planttfdb.cbi.pku.edu.cn/family.php?fam=CPP
TP57577_TGAC_V2_GENE23470_novel02-2F	CPP	TF	http://planttfdb.cbi.pku.edu.cn/family.php?fam=CPP
TP57577_TGAC_V2_GENE24919_novel01-1F	MYB-related	TF	http://planttfdb.cbi.pku.edu.cn/family.php?fam=MYB_related
TP57577_TGAC_V2_GENE24927_novel01-1F	Trihelix	TF	http://planttfdb.cbi.pku.edu.cn/family.php?fam=Trihelix
TP57577_TGAC_V2_GENE24927_novel02-1F	Trihelix	TF	http://planttfdb.cbi.pku.edu.cn/family.php?fam=Trihelix
TP57577_TGAC_V2_GENE24927_novel03-1F	Trihelix	TF	http://planttfdb.cbi.pku.edu.cn/family.php?fam=Trihelix
TP57577_TGAC_V2_GENE25734_novel01-1F	LOB	TF	--
TP57577_TGAC_V2_GENE26100_novel01-0F	SOH1	TR	--
TP57577_TGAC_V2_GENE26145_novel01-1F	B3	TF	http://planttfdb.cbi.pku.edu.cn/family.php?fam=B3
TP57577_TGAC_V2_GENE26145_novel02-0F	B3	TF	http://planttfdb.cbi.pku.edu.cn/family.php?fam=B3
TP57577_TGAC_V2_GENE26234_novel01-0F	B3	TF	http://planttfdb.cbi.pku.edu.cn/family.php?fam=B3
TP57577_TGAC_V2_GENE26234_novel02-2F	B3-ARF	TF	--
TP57577_TGAC_V2_GENE26234_novel03-2F	B3-ARF	TF	--
TP57577_TGAC_V2_GENE26234_novel05-0F	B3-ARF	TF	--
TP57577_TGAC_V2_GENE26234_novel06-2F	B3-ARF	TF	--
TP57577_TGAC_V2_GENE26992_novel01-0F	GRAS	TF	http://planttfdb.cbi.pku.edu.cn/family.php?fam=GRAS
TP57577_TGAC_V2_GENE26992_novel02-0F	GRAS	TF	http://planttfdb.cbi.pku.edu.cn/family.php?fam=GRAS
TP57577_TGAC_V2_GENE26992_novel03-0F	GRAS	TF	http://planttfdb.cbi.pku.edu.cn/family.php?fam=GRAS
TP57577_TGAC_V2_GENE27128_novel01-0F	HB-PHD	TF	http://planttfdb.cbi.pku.edu.cn/family.php?fam=HB-PHD
TP57577_TGAC_V2_GENE27128_novel03-0F	HB-PHD	TF	http://planttfdb.cbi.pku.edu.cn/family.php?fam=HB-PHD
TP57577_TGAC_V2_GENE27128_novel04-1F	HB-PHD	TF	http://planttfdb.cbi.pku.edu.cn/family.php?fam=HB-PHD
TP57577_TGAC_V2_GENE27408_novel01-0F	WRKY	TF	http://planttfdb.cbi.pku.edu.cn/family.php?fam=WRKY
TP57577_TGAC_V2_GENE27713_novel01-0F	FAR1	TF	http://planttfdb.cbi.pku.edu.cn/family.php?fam=FAR1
TP57577_TGAC_V2_GENE27713_novel02-0F	FAR1	TF	http://planttfdb.cbi.pku.edu.cn/family.php?fam=FAR1
TP57577_TGAC_V2_GENE28075_novel01-2F	bHLH	TF	http://planttfdb.cbi.pku.edu.cn/family.php?fam=bHLH
TP57577_TGAC_V2_GENE28075_novel02-1F	bHLH	TF	http://planttfdb.cbi.pku.edu.cn/family.php?fam=bHLH
TP57577_TGAC_V2_GENE29875_novel01-1F	GeBP	TF	http://planttfdb.cbi.pku.edu.cn/family.php?fam=GeBP
TP57577_TGAC_V2_GENE30206_novel01-2F	AP2/ERF-AP2	TF	--
TP57577_TGAC_V2_GENE30206_novel02-1F	AP2/ERF-AP2	TF	--
TP57577_TGAC_V2_GENE30206_novel03-0F	AP2/ERF-AP2	TF	--
TP57577_TGAC_V2_GENE30206_novel04-2F	AP2/ERF-AP2	TF	--
TP57577_TGAC_V2_GENE30206_novel05-0F	AP2/ERF-AP2	TF	--
TP57577_TGAC_V2_GENE30272_novel01-2F	B3	TF	http://planttfdb.cbi.pku.edu.cn/family.php?fam=B3
TP57577_TGAC_V2_GENE30272_novel02-1F	B3	TF	http://planttfdb.cbi.pku.edu.cn/family.php?fam=B3
TP57577_TGAC_V2_GENE3033_novel01-0F	MYB	TF	http://planttfdb.cbi.pku.edu.cn/family.php?fam=MYB
TP57577_TGAC_V2_GENE3033_novel02-1F	MYB-related	TF	http://planttfdb.cbi.pku.edu.cn/family.php?fam=MYB_related
TP57577_TGAC_V2_GENE30871_novel02-0F	C2C2-GATA	TF	--
TP57577_TGAC_V2_GENE31343_novel01-2F	GRAS	TF	http://planttfdb.cbi.pku.edu.cn/family.php?fam=GRAS
TP57577_TGAC_V2_GENE31708_novel01-1F	GNAT	TR	--
TP57577_TGAC_V2_GENE31708_novel02-0F	GNAT	TR	--
TP57577_TGAC_V2_GENE32227_novel01-0F	SWI/SNF-BAF60b	TR	--
TP57577_TGAC_V2_GENE32253_novel01-2F	C3H	TF	http://planttfdb.cbi.pku.edu.cn/family.php?fam=C3H
TP57577_TGAC_V2_GENE32457_novel01-1F	LOB	TF	--
TP57577_TGAC_V2_GENE32457_novel01-2F	LOB	TF	--
TP57577_TGAC_V2_GENE3285_novel01-0F	C2C2-CO-like	TF	--
TP57577_TGAC_V2_GENE3285_novel03-1F	Others	TR	--
TP57577_TGAC_V2_GENE3285_novel03-2F	Others	TR	--
TP57577_TGAC_V2_GENE33955_novel01-0F	C3H	TF	http://planttfdb.cbi.pku.edu.cn/family.php?fam=C3H
TP57577_TGAC_V2_GENE33955_novel02-0F	C3H	TF	http://planttfdb.cbi.pku.edu.cn/family.php?fam=C3H
TP57577_TGAC_V2_GENE34467_novel01-0R	AP2/ERF-ERF	TF	--
TP57577_TGAC_V2_GENE34567_novel01-1F	C2H2	TF	http://planttfdb.cbi.pku.edu.cn/family.php?fam=C2H2
TP57577_TGAC_V2_GENE34625_novel01-2F	bZIP	TF	http://planttfdb.cbi.pku.edu.cn/family.php?fam=bZIP
TP57577_TGAC_V2_GENE34625_novel02-1F	bZIP	TF	http://planttfdb.cbi.pku.edu.cn/family.php?fam=bZIP
TP57577_TGAC_V2_GENE34625_novel03-0F	bZIP	TF	http://planttfdb.cbi.pku.edu.cn/family.php?fam=bZIP
TP57577_TGAC_V2_GENE34625_novel04-1F	bZIP	TF	http://planttfdb.cbi.pku.edu.cn/family.php?fam=bZIP
TP57577_TGAC_V2_GENE3511_novel01-2F	LOB	TF	--
TP57577_TGAC_V2_GENE35662_novel02-0F	C3H	TF	http://planttfdb.cbi.pku.edu.cn/family.php?fam=C3H
TP57577_TGAC_V2_GENE35826_novel01-1F	GARP-ARR-B	TF	--
TP57577_TGAC_V2_GENE37072_novel01-2F	bHLH	TF	http://planttfdb.cbi.pku.edu.cn/family.php?fam=bHLH
TP57577_TGAC_V2_GENE3712_novel01-1F	AP2/ERF-AP2	TF	--
TP57577_TGAC_V2_GENE3712_novel02-1F	AP2/ERF-AP2	TF	--
TP57577_TGAC_V2_GENE3712_novel03-0F	AP2/ERF-ERF	TF	--
TP57577_TGAC_V2_GENE3732_novel01-0F	HSF	TF	http://planttfdb.cbi.pku.edu.cn/family.php?fam=HSF
TP57577_TGAC_V2_GENE3732_novel02-0F	HSF	TF	http://planttfdb.cbi.pku.edu.cn/family.php?fam=HSF
TP57577_TGAC_V2_GENE3732_novel03-0F	HSF	TF	http://planttfdb.cbi.pku.edu.cn/family.php?fam=HSF
TP57577_TGAC_V2_GENE37589_novel01-0F	MADS-M-type	TF	--
TP57577_TGAC_V2_GENE37589_novel02-1F	MADS-MIKC	TF	--
TP57577_TGAC_V2_GENE37589_novel03-0F	MADS-MIKC	TF	--
TP57577_TGAC_V2_GENE37713_novel01-2F	SNF2	TR	--
TP57577_TGAC_V2_GENE37713_novel02-2F	SNF2	TR	--
TP57577_TGAC_V2_GENE37713_novel03-1F	SNF2	TR	--
TP57577_TGAC_V2_GENE37713_novel04-2F	SNF2	TR	--
TP57577_TGAC_V2_GENE37713_novel05-1F	SNF2	TR	--
TP57577_TGAC_V2_GENE37713_novel06-0F	SNF2	TR	--
TP57577_TGAC_V2_GENE37713_novel07-0F	SNF2	TR	--
TP57577_TGAC_V2_GENE37713_novel09-1F	SNF2	TR	--
TP57577_TGAC_V2_GENE37980_novel01-2F	SNF2	TR	--
TP57577_TGAC_V2_GENE37980_novel02-1F	SNF2	TR	--
TP57577_TGAC_V2_GENE38089_novel01-2F	RWP-RK	TF	--
TP57577_TGAC_V2_GENE38089_novel02-0F	RWP-RK	TF	--
TP57577_TGAC_V2_GENE38089_novel03-2F	RWP-RK	TF	--
TP57577_TGAC_V2_GENE38856_novel01-0F	Alfin-like	TF	--
TP57577_TGAC_V2_GENE38856_novel02-1F	Alfin-like	TF	--
TP57577_TGAC_V2_GENE38856_novel03-1F	Alfin-like	TF	--
TP57577_TGAC_V2_GENE39053_novel01-0F	AP2/ERF-ERF	TF	--
TP57577_TGAC_V2_GENE39163_novel01-1F	GARP-G2-like	TF	--
TP57577_TGAC_V2_GENE39163_novel02-0F	GARP-G2-like	TF	--
TP57577_TGAC_V2_GENE4053_novel01-1F	HB-HD-ZIP	TF	--
TP57577_TGAC_V2_GENE5440_novel01-0F	AP2/ERF-ERF	TF	--
TP57577_TGAC_V2_GENE5440_novel01-1F	AP2/ERF-ERF	TF	--
TP57577_TGAC_V2_GENE5536_novel01-0F	PHD	TR	--
TP57577_TGAC_V2_GENE5536_novel02-1F	PHD	TR	--
TP57577_TGAC_V2_GENE5536_novel03-0F	PHD	TR	--
TP57577_TGAC_V2_GENE5536_novel04-0F	PHD	TR	--
TP57577_TGAC_V2_GENE5536_novel07-1F	PHD	TR	--
TP57577_TGAC_V2_GENE5536_novel10-2F	PHD	TR	--
TP57577_TGAC_V2_GENE5568_novel01-0F	GRAS	TF	http://planttfdb.cbi.pku.edu.cn/family.php?fam=GRAS
TP57577_TGAC_V2_GENE5568_novel02-0F	GRAS	TF	http://planttfdb.cbi.pku.edu.cn/family.php?fam=GRAS
TP57577_TGAC_V2_GENE5568_novel03-1F	GRAS	TF	http://planttfdb.cbi.pku.edu.cn/family.php?fam=GRAS
TP57577_TGAC_V2_GENE5674_novel01-2F	SET	TR	--
TP57577_TGAC_V2_GENE5674_novel02-0F	SET	TR	--
TP57577_TGAC_V2_GENE5674_novel03-0F	SET	TR	--
TP57577_TGAC_V2_GENE5674_novel04-2F	SET	TR	--
TP57577_TGAC_V2_GENE6039_novel01-2F	C2C2-GATA	TF	--
TP57577_TGAC_V2_GENE6694_novel04-1F	Others	TR	--
TP57577_TGAC_V2_GENE9811_novel01-0F	C2H2	TF	http://planttfdb.cbi.pku.edu.cn/family.php?fam=C2H2
TP57577_TGAC_V2_GENE9811_novel02-1F	C2H2	TF	http://planttfdb.cbi.pku.edu.cn/family.php?fam=C2H2
TP57577_TGAC_V2_GENE9811_novel05-0F	C2H2	TF	http://planttfdb.cbi.pku.edu.cn/family.php?fam=C2H2
TP57577_TGAC_V2_GENE9986_novel01-2F	PLATZ	TF	--
TP57577_TGAC_V2_MRNA10889--2F	Jumonji	TR	--
TP57577_TGAC_V2_MRNA11490--1F	MYB-related	TF	http://planttfdb.cbi.pku.edu.cn/family.php?fam=MYB_related
TP57577_TGAC_V2_MRNA11571--1F	bHLH	TF	http://planttfdb.cbi.pku.edu.cn/family.php?fam=bHLH
TP57577_TGAC_V2_MRNA11933--2F	C2C2-GATA	TF	--
TP57577_TGAC_V2_MRNA12622--2F	C3H	TF	http://planttfdb.cbi.pku.edu.cn/family.php?fam=C3H
TP57577_TGAC_V2_MRNA14445--1F	IWS1	TR	--
TP57577_TGAC_V2_MRNA15064--2F	WRKY	TF	http://planttfdb.cbi.pku.edu.cn/family.php?fam=WRKY
TP57577_TGAC_V2_MRNA15571--2F	GRAS	TF	http://planttfdb.cbi.pku.edu.cn/family.php?fam=GRAS
TP57577_TGAC_V2_MRNA19351--1F	GARP-G2-like	TF	--
TP57577_TGAC_V2_MRNA19487--1F	bZIP	TF	http://planttfdb.cbi.pku.edu.cn/family.php?fam=bZIP
TP57577_TGAC_V2_MRNA19816--1F	bHLH	TF	http://planttfdb.cbi.pku.edu.cn/family.php?fam=bHLH
TP57577_TGAC_V2_MRNA1983--1F	WRKY	TF	http://planttfdb.cbi.pku.edu.cn/family.php?fam=WRKY
TP57577_TGAC_V2_MRNA1987--0F	C2H2	TF	http://planttfdb.cbi.pku.edu.cn/family.php?fam=C2H2
TP57577_TGAC_V2_MRNA20011--0F	HB-other	TF	http://planttfdb.cbi.pku.edu.cn/family.php?fam=HB-other
TP57577_TGAC_V2_MRNA20074--0F	FAR1	TF	http://planttfdb.cbi.pku.edu.cn/family.php?fam=FAR1
TP57577_TGAC_V2_MRNA20786--2F	LUG	TR	--
TP57577_TGAC_V2_MRNA20787--2F	LUG	TR	--
TP57577_TGAC_V2_MRNA20924--0F	AP2/ERF-ERF	TF	--
TP57577_TGAC_V2_MRNA21750--1F	MBF1	TR	--
TP57577_TGAC_V2_MRNA21936--1F	B3-ARF	TF	--
TP57577_TGAC_V2_MRNA22710--2F	MYB-related	TF	http://planttfdb.cbi.pku.edu.cn/family.php?fam=MYB_related
TP57577_TGAC_V2_MRNA23077--2F	NF-X1	TF	http://planttfdb.cbi.pku.edu.cn/family.php?fam=NF-X1
TP57577_TGAC_V2_MRNA23605--0F	DDT	TR	--
TP57577_TGAC_V2_MRNA24880--1F	MYB	TF	http://planttfdb.cbi.pku.edu.cn/family.php?fam=MYB
TP57577_TGAC_V2_MRNA25196--1F	bZIP	TF	http://planttfdb.cbi.pku.edu.cn/family.php?fam=bZIP
TP57577_TGAC_V2_MRNA25561--1F	AP2/ERF-ERF	TF	--
TP57577_TGAC_V2_MRNA25781--1F	Trihelix	TF	http://planttfdb.cbi.pku.edu.cn/family.php?fam=Trihelix
TP57577_TGAC_V2_MRNA26033--1F	MYB	TF	http://planttfdb.cbi.pku.edu.cn/family.php?fam=MYB
TP57577_TGAC_V2_MRNA26991--2F	SOH1	TR	--
TP57577_TGAC_V2_MRNA27038--0F	B3	TF	http://planttfdb.cbi.pku.edu.cn/family.php?fam=B3
TP57577_TGAC_V2_MRNA27130--0F	B3-ARF	TF	--
TP57577_TGAC_V2_MRNA27402--1F	C2C2-YABBY	TF	--
TP57577_TGAC_V2_MRNA28063--0F	HB-PHD	TF	http://planttfdb.cbi.pku.edu.cn/family.php?fam=HB-PHD
TP57577_TGAC_V2_MRNA28655--2F	FAR1	TF	http://planttfdb.cbi.pku.edu.cn/family.php?fam=FAR1
TP57577_TGAC_V2_MRNA28977--0F	C3H	TF	http://planttfdb.cbi.pku.edu.cn/family.php?fam=C3H
TP57577_TGAC_V2_MRNA28988--1F	MYB	TF	http://planttfdb.cbi.pku.edu.cn/family.php?fam=MYB
TP57577_TGAC_V2_MRNA29027--0F	bHLH	TF	http://planttfdb.cbi.pku.edu.cn/family.php?fam=bHLH
TP57577_TGAC_V2_MRNA3052--2F	C2C2-Dof	TF	--
TP57577_TGAC_V2_MRNA30811--1F	TCP	TF	http://planttfdb.cbi.pku.edu.cn/family.php?fam=TCP
TP57577_TGAC_V2_MRNA31298--2F	B3	TF	http://planttfdb.cbi.pku.edu.cn/family.php?fam=B3
TP57577_TGAC_V2_MRNA31694--0F	PHD	TR	--
TP57577_TGAC_V2_MRNA31914--0F	C2C2-GATA	TF	--
TP57577_TGAC_V2_MRNA32650--1F	AP2/ERF-ERF	TF	--
TP57577_TGAC_V2_MRNA33255--0F	PHD	TR	--
TP57577_TGAC_V2_MRNA33330--1F	C3H	TF	http://planttfdb.cbi.pku.edu.cn/family.php?fam=C3H
TP57577_TGAC_V2_MRNA33545--0F	LOB	TF	--
TP57577_TGAC_V2_MRNA3378--1F	Others	TR	--
TP57577_TGAC_V2_MRNA34662--0F	MYB-related	TF	http://planttfdb.cbi.pku.edu.cn/family.php?fam=MYB_related
TP57577_TGAC_V2_MRNA35801--0F	bZIP	TF	http://planttfdb.cbi.pku.edu.cn/family.php?fam=bZIP
TP57577_TGAC_V2_MRNA35802--0F	bZIP	TF	http://planttfdb.cbi.pku.edu.cn/family.php?fam=bZIP
TP57577_TGAC_V2_MRNA35912--1F	TCP	TF	http://planttfdb.cbi.pku.edu.cn/family.php?fam=TCP
TP57577_TGAC_V2_MRNA36097--1F	MYB	TF	http://planttfdb.cbi.pku.edu.cn/family.php?fam=MYB
TP57577_TGAC_V2_MRNA36870--0F	C3H	TF	http://planttfdb.cbi.pku.edu.cn/family.php?fam=C3H
TP57577_TGAC_V2_MRNA3844--0F	HSF	TF	http://planttfdb.cbi.pku.edu.cn/family.php?fam=HSF
TP57577_TGAC_V2_MRNA39011--0F	GARP-G2-like	TF	--
TP57577_TGAC_V2_MRNA39262--2F	SNF2	TR	--
TP57577_TGAC_V2_MRNA39376--1F	RWP-RK	TF	--
TP57577_TGAC_V2_MRNA39985--0F	WRKY	TF	http://planttfdb.cbi.pku.edu.cn/family.php?fam=WRKY
TP57577_TGAC_V2_MRNA5152--1F	OFP	TF	--
TP57577_TGAC_V2_MRNA5726--2F	PHD	TR	--
TP57577_TGAC_V2_MRNA5727--1F	PHD	TR	--
TP57577_TGAC_V2_MRNA5761--2F	GRAS	TF	http://planttfdb.cbi.pku.edu.cn/family.php?fam=GRAS
TP57577_TGAC_V2_MRNA5868--1F	SET	TR	--
TP57577_TGAC_V2_MRNA6043--0F	mTERF	TR	--
TP57577_TGAC_V2_MRNA6246--2F	C2C2-GATA	TF	--
TP57577_TGAC_V2_MRNA6790--2F	MYB-related	TF	http://planttfdb.cbi.pku.edu.cn/family.php?fam=MYB_related
TP57577_TGAC_V2_GENE1044_novel01-0F	bHLH	TF	http://planttfdb.cbi.pku.edu.cn/family.php?fam=bHLH
TP57577_TGAC_V2_GENE1044_novel02-0F	bHLH	TF	http://planttfdb.cbi.pku.edu.cn/family.php?fam=bHLH
TP57577_TGAC_V2_GENE1044_novel03-2F	bHLH	TF	http://planttfdb.cbi.pku.edu.cn/family.php?fam=bHLH
TP57577_TGAC_V2_GENE1044_novel04-2F	bHLH	TF	http://planttfdb.cbi.pku.edu.cn/family.php?fam=bHLH
TP57577_TGAC_V2_GENE10453_novel08-2F	CAMTA	TF	http://planttfdb.cbi.pku.edu.cn/family.php?fam=CAMTA
TP57577_TGAC_V2_GENE10453_novel09-1F	CAMTA	TF	http://planttfdb.cbi.pku.edu.cn/family.php?fam=CAMTA
TP57577_TGAC_V2_GENE11650_novel01-0F	AP2/ERF-ERF	TF	--
TP57577_TGAC_V2_GENE12041_novel01-0F	Others	TR	--
TP57577_TGAC_V2_GENE12041_novel02-1F	Others	TR	--
TP57577_TGAC_V2_GENE12784_novel01-0F	DDT	TR	--
TP57577_TGAC_V2_GENE13081_novel01-1F	bHLH	TF	http://planttfdb.cbi.pku.edu.cn/family.php?fam=bHLH
TP57577_TGAC_V2_GENE13722_novel01-1F	HMG	TR	--
TP57577_TGAC_V2_GENE13775_novel01-1F	Whirly	TF	http://planttfdb.cbi.pku.edu.cn/family.php?fam=Whirly
TP57577_TGAC_V2_GENE13775_novel02-2F	Whirly	TF	http://planttfdb.cbi.pku.edu.cn/family.php?fam=Whirly
TP57577_TGAC_V2_GENE13972_novel01-1F	SET	TR	--
TP57577_TGAC_V2_GENE1421_novel01-0F	C2H2	TF	http://planttfdb.cbi.pku.edu.cn/family.php?fam=C2H2
TP57577_TGAC_V2_GENE1421_novel01-1F	C2H2	TF	http://planttfdb.cbi.pku.edu.cn/family.php?fam=C2H2
TP57577_TGAC_V2_GENE1421_novel02-2F	C2H2	TF	http://planttfdb.cbi.pku.edu.cn/family.php?fam=C2H2
TP57577_TGAC_V2_GENE14225_novel01-2F	NF-YC	TF	http://planttfdb.cbi.pku.edu.cn/family.php?fam=NF-YC
TP57577_TGAC_V2_GENE15915_novel01-1F	C2C2-Dof	TF	--
TP57577_TGAC_V2_GENE16163_novel01-0F	SET	TR	--
TP57577_TGAC_V2_GENE1632_novel01-1F	PHD	TR	--
TP57577_TGAC_V2_GENE16958_novel01-1F	TUB	TF	--
TP57577_TGAC_V2_GENE17530_novel01-2F	NF-YC	TF	http://planttfdb.cbi.pku.edu.cn/family.php?fam=NF-YC
TP57577_TGAC_V2_GENE17790_novel01-2F	CAMTA	TF	http://planttfdb.cbi.pku.edu.cn/family.php?fam=CAMTA
TP57577_TGAC_V2_GENE17790_novel02-1F	CAMTA	TF	http://planttfdb.cbi.pku.edu.cn/family.php?fam=CAMTA
TP57577_TGAC_V2_GENE1804_novel01-2F	C2H2	TF	http://planttfdb.cbi.pku.edu.cn/family.php?fam=C2H2
TP57577_TGAC_V2_GENE1804_novel03-0F	C2H2	TF	http://planttfdb.cbi.pku.edu.cn/family.php?fam=C2H2
TP57577_TGAC_V2_GENE1804_novel04-1F	C2H2	TF	http://planttfdb.cbi.pku.edu.cn/family.php?fam=C2H2
TP57577_TGAC_V2_GENE18148_novel01-2F	ARID	TR	--
TP57577_TGAC_V2_GENE18148_novel02-2F	ARID	TR	--
TP57577_TGAC_V2_GENE18148_novel03-0F	ARID	TR	--
TP57577_TGAC_V2_GENE18212_novel01-2F	C3H	TF	http://planttfdb.cbi.pku.edu.cn/family.php?fam=C3H
TP57577_TGAC_V2_GENE18212_novel02-2F	C3H	TF	http://planttfdb.cbi.pku.edu.cn/family.php?fam=C3H
TP57577_TGAC_V2_GENE19040_novel02-0F	C3H	TF	http://planttfdb.cbi.pku.edu.cn/family.php?fam=C3H
TP57577_TGAC_V2_GENE19040_novel03-2F	C3H	TF	http://planttfdb.cbi.pku.edu.cn/family.php?fam=C3H
TP57577_TGAC_V2_GENE19040_novel05-0F	C3H	TF	http://planttfdb.cbi.pku.edu.cn/family.php?fam=C3H
TP57577_TGAC_V2_GENE1919_novel01-2F	GRAS	TF	http://planttfdb.cbi.pku.edu.cn/family.php?fam=GRAS
TP57577_TGAC_V2_GENE1919_novel02-1F	GRAS	TF	http://planttfdb.cbi.pku.edu.cn/family.php?fam=GRAS
TP57577_TGAC_V2_GENE19278_novel01-2F	Others	TR	--
TP57577_TGAC_V2_GENE19396_novel01-2F	mTERF	TR	--
TP57577_TGAC_V2_GENE19396_novel02-0F	mTERF	TR	--
TP57577_TGAC_V2_GENE19592_novel01-0F	HB-KNOX	TF	--
TP57577_TGAC_V2_GENE19592_novel02-0F	HB-other	TF	http://planttfdb.cbi.pku.edu.cn/family.php?fam=HB-other
TP57577_TGAC_V2_GENE19951_novel01-0F	WRKY	TF	http://planttfdb.cbi.pku.edu.cn/family.php?fam=WRKY
TP57577_TGAC_V2_GENE19951_novel01-2F	WRKY	TF	http://planttfdb.cbi.pku.edu.cn/family.php?fam=WRKY
TP57577_TGAC_V2_GENE20170_novel01-0F	HMG	TR	--
TP57577_TGAC_V2_GENE20170_novel02-0F	HMG	TR	--
TP57577_TGAC_V2_GENE20170_novel03-2F	HMG	TR	--
TP57577_TGAC_V2_GENE20170_novel04-2F	HMG	TR	--
TP57577_TGAC_V2_GENE20170_novel05-0F	HMG	TR	--
TP57577_TGAC_V2_GENE20170_novel06-2F	HMG	TR	--
TP57577_TGAC_V2_GENE20170_novel07-0F	HMG	TR	--
TP57577_TGAC_V2_GENE2019_novel01-2F	C2C2-Dof	TF	--
TP57577_TGAC_V2_GENE20292_novel01-0F	bZIP	TF	http://planttfdb.cbi.pku.edu.cn/family.php?fam=bZIP
TP57577_TGAC_V2_GENE20511_novel01-1F	AP2/ERF-ERF	TF	--
TP57577_TGAC_V2_GENE22567_novel01-2F	PHD	TR	--
TP57577_TGAC_V2_GENE22567_novel04-2F	DDT	TR	--
TP57577_TGAC_V2_GENE22567_novel05-0F	PHD	TR	--
TP57577_TGAC_V2_GENE22567_novel05-2F	DDT	TR	--
TP57577_TGAC_V2_GENE22567_novel06-2F	DDT	TR	--
TP57577_TGAC_V2_GENE23152_novel01-2F	NAC	TF	http://planttfdb.cbi.pku.edu.cn/family.php?fam=NAC
TP57577_TGAC_V2_GENE23202_novel01-2F	SET	TR	--
TP57577_TGAC_V2_GENE23599_novel01-0F	GRAS	TF	http://planttfdb.cbi.pku.edu.cn/family.php?fam=GRAS
TP57577_TGAC_V2_GENE24784_novel01-2F	SET	TR	--
TP57577_TGAC_V2_GENE24784_novel02-2F	SET	TR	--
TP57577_TGAC_V2_GENE24936_novel01-0F	FAR1	TF	http://planttfdb.cbi.pku.edu.cn/family.php?fam=FAR1
TP57577_TGAC_V2_GENE25926_novel01-1F	bHLH	TF	http://planttfdb.cbi.pku.edu.cn/family.php?fam=bHLH
TP57577_TGAC_V2_GENE25926_novel02-2F	bHLH	TF	http://planttfdb.cbi.pku.edu.cn/family.php?fam=bHLH
TP57577_TGAC_V2_GENE26665_novel01-2F	MYB-related	TF	http://planttfdb.cbi.pku.edu.cn/family.php?fam=MYB_related
TP57577_TGAC_V2_GENE26665_novel02-1F	MYB-related	TF	http://planttfdb.cbi.pku.edu.cn/family.php?fam=MYB_related
TP57577_TGAC_V2_GENE26665_novel03-1F	MYB-related	TF	http://planttfdb.cbi.pku.edu.cn/family.php?fam=MYB_related
TP57577_TGAC_V2_GENE26875_novel01-0F	ARID	TR	--
TP57577_TGAC_V2_GENE28791_novel01-2F	SNF2	TR	--
TP57577_TGAC_V2_GENE28858_novel01-2F	HB-other	TF	http://planttfdb.cbi.pku.edu.cn/family.php?fam=HB-other
TP57577_TGAC_V2_GENE29105_novel01-2F	FAR1	TF	http://planttfdb.cbi.pku.edu.cn/family.php?fam=FAR1
TP57577_TGAC_V2_GENE29346_novel01-2F	B3-ARF	TF	--
TP57577_TGAC_V2_GENE29346_novel02-1F	AUX/IAA	TR	--
TP57577_TGAC_V2_GENE2937_novel01-2F	SNF2	TR	--
TP57577_TGAC_V2_GENE2937_novel02-2F	SNF2	TR	--
TP57577_TGAC_V2_GENE2937_novel04-0F	PHD	TR	--
TP57577_TGAC_V2_GENE2937_novel05-1F	PHD	TR	--
TP57577_TGAC_V2_GENE2937_novel06-2F	SNF2	TR	--
TP57577_TGAC_V2_GENE2937_novel07-2F	SNF2	TR	--
TP57577_TGAC_V2_GENE2937_novel08-2F	SNF2	TR	--
TP57577_TGAC_V2_GENE2937_novel09-0F	SNF2	TR	--
TP57577_TGAC_V2_GENE2937_novel10-0F	PHD	TR	--
TP57577_TGAC_V2_GENE2937_novel13-0F	PHD	TR	--
TP57577_TGAC_V2_GENE2937_novel15-0F	PHD	TR	--
TP57577_TGAC_V2_GENE2937_novel16-0F	PHD	TR	--
TP57577_TGAC_V2_GENE2937_novel17-2F	PHD	TR	--
TP57577_TGAC_V2_GENE2937_novel18-1F	PHD	TR	--
TP57577_TGAC_V2_GENE2937_novel19-2F	PHD	TR	--
TP57577_TGAC_V2_GENE2937_novel20-0F	PHD	TR	--
TP57577_TGAC_V2_GENE29744_novel01-2F	FAR1	TF	http://planttfdb.cbi.pku.edu.cn/family.php?fam=FAR1
TP57577_TGAC_V2_GENE29744_novel02-2F	FAR1	TF	http://planttfdb.cbi.pku.edu.cn/family.php?fam=FAR1
TP57577_TGAC_V2_GENE29867_novel01-0F	SET	TR	--
TP57577_TGAC_V2_GENE29867_novel02-2F	SET	TR	--
TP57577_TGAC_V2_GENE29867_novel03-1F	SET	TR	--
TP57577_TGAC_V2_GENE30410_novel01-0F	VOZ	TF	http://planttfdb.cbi.pku.edu.cn/family.php?fam=VOZ
TP57577_TGAC_V2_GENE3131_novel03-2F	SNF2	TR	--
TP57577_TGAC_V2_GENE3131_novel04-0F	SNF2	TR	--
TP57577_TGAC_V2_GENE3131_novel07-1F	PHD	TR	--
TP57577_TGAC_V2_GENE3131_novel10-2F	SNF2	TR	--
TP57577_TGAC_V2_GENE3131_novel13-0F	SNF2	TR	--
TP57577_TGAC_V2_GENE3131_novel14-2F	SNF2	TR	--
TP57577_TGAC_V2_GENE31562_novel01-1F	C2H2	TF	http://planttfdb.cbi.pku.edu.cn/family.php?fam=C2H2
TP57577_TGAC_V2_GENE31923_novel01-2F	SNF2	TR	--
TP57577_TGAC_V2_GENE31923_novel02-1F	SNF2	TR	--
TP57577_TGAC_V2_GENE31923_novel03-0F	SNF2	TR	--
TP57577_TGAC_V2_GENE31923_novel05-2F	SNF2	TR	--
TP57577_TGAC_V2_GENE31923_novel06-1F	SNF2	TR	--
TP57577_TGAC_V2_GENE31923_novel07-2F	SNF2	TR	--
TP57577_TGAC_V2_GENE31923_novel08-2F	SNF2	TR	--
TP57577_TGAC_V2_GENE31923_novel09-2F	SNF2	TR	--
TP57577_TGAC_V2_GENE31923_novel11-1F	SNF2	TR	--
TP57577_TGAC_V2_GENE31923_novel12-2F	SNF2	TR	--
TP57577_TGAC_V2_GENE31923_novel13-0F	SNF2	TR	--
TP57577_TGAC_V2_GENE31923_novel15-1F	SNF2	TR	--
TP57577_TGAC_V2_GENE31923_novel16-0F	SNF2	TR	--
TP57577_TGAC_V2_GENE31923_novel17-1F	SNF2	TR	--
TP57577_TGAC_V2_GENE31923_novel18-2F	SNF2	TR	--
TP57577_TGAC_V2_GENE31923_novel19-2F	SNF2	TR	--
TP57577_TGAC_V2_GENE31923_novel20-1F	SNF2	TR	--
TP57577_TGAC_V2_GENE31923_novel21-2F	SNF2	TR	--
TP57577_TGAC_V2_GENE31923_novel22-2F	SNF2	TR	--
TP57577_TGAC_V2_GENE31923_novel23-1F	SNF2	TR	--
TP57577_TGAC_V2_GENE31923_novel24-0F	SNF2	TR	--
TP57577_TGAC_V2_GENE32215_novel01-1F	C2C2-GATA	TF	--
TP57577_TGAC_V2_GENE3286_novel01-1F	GNAT	TR	--
TP57577_TGAC_V2_GENE32944_novel01-1F	PHD	TR	--
TP57577_TGAC_V2_GENE32944_novel02-2F	PHD	TR	--
TP57577_TGAC_V2_GENE32944_novel03-1F	PHD	TR	--
TP57577_TGAC_V2_GENE32944_novel04-1F	PHD	TR	--
TP57577_TGAC_V2_GENE32944_novel05-0F	PHD	TR	--
TP57577_TGAC_V2_GENE32944_novel06-2F	PHD	TR	--
TP57577_TGAC_V2_GENE32944_novel07-1F	PHD	TR	--
TP57577_TGAC_V2_GENE32944_novel08-1F	PHD	TR	--
TP57577_TGAC_V2_GENE32944_novel13-2F	PHD	TR	--
TP57577_TGAC_V2_GENE32944_novel14-2F	PHD	TR	--
TP57577_TGAC_V2_GENE33114_novel01-0F	mTERF	TR	--
TP57577_TGAC_V2_GENE33604_novel01-0F	MYB-related	TF	http://planttfdb.cbi.pku.edu.cn/family.php?fam=MYB_related
TP57577_TGAC_V2_GENE33604_novel01-2F	MYB-related	TF	http://planttfdb.cbi.pku.edu.cn/family.php?fam=MYB_related
TP57577_TGAC_V2_GENE33913_novel01-0F	PHD	TR	--
TP57577_TGAC_V2_GENE33913_novel02-0F	PHD	TR	--
TP57577_TGAC_V2_GENE33913_novel03-2F	PHD	TR	--
TP57577_TGAC_V2_GENE33913_novel04-0F	PHD	TR	--
TP57577_TGAC_V2_GENE33913_novel05-2F	PHD	TR	--
TP57577_TGAC_V2_GENE33913_novel06-0F	PHD	TR	--
TP57577_TGAC_V2_GENE33913_novel07-1F	PHD	TR	--
TP57577_TGAC_V2_GENE33913_novel08-0F	PHD	TR	--
TP57577_TGAC_V2_GENE33913_novel09-2F	PHD	TR	--
TP57577_TGAC_V2_GENE33913_novel10-0F	SNF2	TR	--
TP57577_TGAC_V2_GENE33913_novel11-0F	PHD	TR	--
TP57577_TGAC_V2_GENE33913_novel12-0F	PHD	TR	--
TP57577_TGAC_V2_GENE33913_novel14-1F	PHD	TR	--
TP57577_TGAC_V2_GENE33913_novel15-0F	PHD	TR	--
TP57577_TGAC_V2_GENE33913_novel17-0F	PHD	TR	--
TP57577_TGAC_V2_GENE33913_novel18-2F	PHD	TR	--
TP57577_TGAC_V2_GENE33913_novel19-2F	PHD	TR	--
TP57577_TGAC_V2_GENE34069_novel01-0F	LOB	TF	--
TP57577_TGAC_V2_GENE34204_novel02-0F	Others	TR	--
TP57577_TGAC_V2_GENE34351_novel01-1F	B3-ARF	TF	--
TP57577_TGAC_V2_GENE34351_novel02-0F	AUX/IAA	TR	--
TP57577_TGAC_V2_GENE34351_novel03-0F	B3-ARF	TF	--
TP57577_TGAC_V2_GENE34351_novel05-1F	B3-ARF	TF	--
TP57577_TGAC_V2_GENE35010_novel03-2F	HB-HD-ZIP	TF	--
TP57577_TGAC_V2_GENE35010_novel04-2F	HB-other	TF	http://planttfdb.cbi.pku.edu.cn/family.php?fam=HB-other
TP57577_TGAC_V2_GENE35730_novel01-2F	WRKY	TF	http://planttfdb.cbi.pku.edu.cn/family.php?fam=WRKY
TP57577_TGAC_V2_GENE37459_novel01-2F	Others	TR	--
TP57577_TGAC_V2_GENE38343_novel01-1R	mTERF	TR	--
TP57577_TGAC_V2_GENE38896_novel01-2F	HB-KNOX	TF	--
TP57577_TGAC_V2_GENE38896_novel03-0F	HB-KNOX	TF	--
TP57577_TGAC_V2_GENE38896_novel04-1F	HB-other	TF	http://planttfdb.cbi.pku.edu.cn/family.php?fam=HB-other
TP57577_TGAC_V2_GENE38896_novel05-1F	HB-other	TF	http://planttfdb.cbi.pku.edu.cn/family.php?fam=HB-other
TP57577_TGAC_V2_GENE39035_novel03-2F	bHLH	TF	http://planttfdb.cbi.pku.edu.cn/family.php?fam=bHLH
TP57577_TGAC_V2_GENE39035_novel06-0F	bHLH	TF	http://planttfdb.cbi.pku.edu.cn/family.php?fam=bHLH
TP57577_TGAC_V2_GENE39035_novel07-0F	bHLH	TF	http://planttfdb.cbi.pku.edu.cn/family.php?fam=bHLH
TP57577_TGAC_V2_GENE39688_novel01-0F	MYB-related	TF	http://planttfdb.cbi.pku.edu.cn/family.php?fam=MYB_related
TP57577_TGAC_V2_GENE4077_novel01-2F	TCP	TF	http://planttfdb.cbi.pku.edu.cn/family.php?fam=TCP
TP57577_TGAC_V2_GENE4288_novel01-1F	C2H2	TF	http://planttfdb.cbi.pku.edu.cn/family.php?fam=C2H2
TP57577_TGAC_V2_GENE4288_novel02-2F	C2H2	TF	http://planttfdb.cbi.pku.edu.cn/family.php?fam=C2H2
TP57577_TGAC_V2_GENE4288_novel03-1F	C2H2	TF	http://planttfdb.cbi.pku.edu.cn/family.php?fam=C2H2
TP57577_TGAC_V2_GENE4678_novel01-1F	MYB-related	TF	http://planttfdb.cbi.pku.edu.cn/family.php?fam=MYB_related
TP57577_TGAC_V2_GENE4678_novel05-1F	MYB-related	TF	http://planttfdb.cbi.pku.edu.cn/family.php?fam=MYB_related
TP57577_TGAC_V2_GENE4678_novel06-2F	MYB-related	TF	http://planttfdb.cbi.pku.edu.cn/family.php?fam=MYB_related
TP57577_TGAC_V2_GENE4678_novel07-2F	MYB-related	TF	http://planttfdb.cbi.pku.edu.cn/family.php?fam=MYB_related
TP57577_TGAC_V2_GENE4678_novel08-2F	MYB-related	TF	http://planttfdb.cbi.pku.edu.cn/family.php?fam=MYB_related
TP57577_TGAC_V2_GENE4777_novel01-1F	Pseudo ARR-B	TR	--
TP57577_TGAC_V2_GENE4777_novel02-0F	Others	TR	--
TP57577_TGAC_V2_GENE4777_novel02-2F	Others	TR	--
TP57577_TGAC_V2_GENE4777_novel03-0F	Others	TR	--
TP57577_TGAC_V2_GENE5727_novel01-2F	mTERF	TR	--
TP57577_TGAC_V2_GENE6053_novel01-0F	NAC	TF	http://planttfdb.cbi.pku.edu.cn/family.php?fam=NAC
TP57577_TGAC_V2_GENE6651_novel01-2F	HSF	TF	http://planttfdb.cbi.pku.edu.cn/family.php?fam=HSF
TP57577_TGAC_V2_GENE6651_novel02-2F	HSF	TF	http://planttfdb.cbi.pku.edu.cn/family.php?fam=HSF
TP57577_TGAC_V2_GENE6651_novel03-2F	HSF	TF	http://planttfdb.cbi.pku.edu.cn/family.php?fam=HSF
TP57577_TGAC_V2_GENE6651_novel04-2F	HSF	TF	http://planttfdb.cbi.pku.edu.cn/family.php?fam=HSF
TP57577_TGAC_V2_GENE7662_novel01-1F	WRKY	TF	http://planttfdb.cbi.pku.edu.cn/family.php?fam=WRKY
TP57577_TGAC_V2_GENE8343_novel01-0F	SNF2	TR	--
TP57577_TGAC_V2_GENE8343_novel02-1F	SNF2	TR	--
TP57577_TGAC_V2_GENE8574_novel01-0F	TCP	TF	http://planttfdb.cbi.pku.edu.cn/family.php?fam=TCP
TP57577_TGAC_V2_GENE9258_novel01-2F	zf-HD	TF	http://planttfdb.cbi.pku.edu.cn/family.php?fam=ZF-HD
TP57577_TGAC_V2_GENE9258_novel02-1F	zf-HD	TF	http://planttfdb.cbi.pku.edu.cn/family.php?fam=ZF-HD
TP57577_TGAC_V2_GENE9356_novel01-1F	HB-other	TF	http://planttfdb.cbi.pku.edu.cn/family.php?fam=HB-other
TP57577_TGAC_V2_GENE9356_novel02-1F	HB-other	TF	http://planttfdb.cbi.pku.edu.cn/family.php?fam=HB-other
TP57577_TGAC_V2_GENE9356_novel02-2F	DDT	TR	--
TP57577_TGAC_V2_GENE9356_novel03-0F	HB-other	TF	http://planttfdb.cbi.pku.edu.cn/family.php?fam=HB-other
TP57577_TGAC_V2_GENE9356_novel04-1F	HB-other	TF	http://planttfdb.cbi.pku.edu.cn/family.php?fam=HB-other
TP57577_TGAC_V2_GENE9356_novel05-1F	DDT	TR	--
TP57577_TGAC_V2_GENE9356_novel05-2F	HB-other	TF	http://planttfdb.cbi.pku.edu.cn/family.php?fam=HB-other
TP57577_TGAC_V2_GENE9356_novel06-1F	DDT	TR	--
TP57577_TGAC_V2_GENE9356_novel06-2F	HB-other	TF	http://planttfdb.cbi.pku.edu.cn/family.php?fam=HB-other
TP57577_TGAC_V2_GENE9356_novel07-0F	HB-other	TF	http://planttfdb.cbi.pku.edu.cn/family.php?fam=HB-other
TP57577_TGAC_V2_GENE9356_novel07-2F	DDT	TR	--
TP57577_TGAC_V2_GENE9356_novel08-0F	DDT	TR	--
TP57577_TGAC_V2_GENE9356_novel08-1F	HB-other	TF	http://planttfdb.cbi.pku.edu.cn/family.php?fam=HB-other
TP57577_TGAC_V2_GENE9356_novel09-1F	HB-other	TF	http://planttfdb.cbi.pku.edu.cn/family.php?fam=HB-other
TP57577_TGAC_V2_GENE9356_novel09-2F	DDT	TR	--
TP57577_TGAC_V2_GENE9356_novel10-1F	DDT	TR	--
TP57577_TGAC_V2_GENE9356_novel10-2F	HB-other	TF	http://planttfdb.cbi.pku.edu.cn/family.php?fam=HB-other
TP57577_TGAC_V2_GENE9356_novel11-1F	HB-other	TF	http://planttfdb.cbi.pku.edu.cn/family.php?fam=HB-other
TP57577_TGAC_V2_GENE9356_novel11-2F	DDT	TR	--
TP57577_TGAC_V2_GENE9356_novel12-1F	HB-other	TF	http://planttfdb.cbi.pku.edu.cn/family.php?fam=HB-other
TP57577_TGAC_V2_GENE9356_novel13-2F	HB-other	TF	http://planttfdb.cbi.pku.edu.cn/family.php?fam=HB-other
TP57577_TGAC_V2_GENE9356_novel14-0F	HB-other	TF	http://planttfdb.cbi.pku.edu.cn/family.php?fam=HB-other
TP57577_TGAC_V2_GENE9356_novel14-2F	DDT	TR	--
TP57577_TGAC_V2_GENE9356_novel15-0F	HB-other	TF	http://planttfdb.cbi.pku.edu.cn/family.php?fam=HB-other
TP57577_TGAC_V2_GENE9356_novel15-2F	DDT	TR	--
TP57577_TGAC_V2_GENE9356_novel16-0F	DDT	TR	--
TP57577_TGAC_V2_GENE9356_novel16-1F	HB-other	TF	http://planttfdb.cbi.pku.edu.cn/family.php?fam=HB-other
TP57577_TGAC_V2_GENE9356_novel17-1F	HB-other	TF	http://planttfdb.cbi.pku.edu.cn/family.php?fam=HB-other
TP57577_TGAC_V2_GENE9356_novel18-1F	DDT	TR	--
TP57577_TGAC_V2_GENE9356_novel19-2F	DDT	TR	--
TP57577_TGAC_V2_GENE9356_novel20-2F	DDT	TR	--
TP57577_TGAC_V2_GENE9356_novel21-2F	DDT	TR	--
TP57577_TGAC_V2_GENE9356_novel22-2F	DDT	TR	--
TP57577_TGAC_V2_GENE9894_novel01-2F	PLATZ	TF	--
TP57577_TGAC_V2_MRNA10171--2F	GRF	TF	http://planttfdb.cbi.pku.edu.cn/family.php?fam=GRF
TP57577_TGAC_V2_MRNA10803--2F	CAMTA	TF	http://planttfdb.cbi.pku.edu.cn/family.php?fam=CAMTA
TP57577_TGAC_V2_MRNA1095--2F	Others	TR	--
TP57577_TGAC_V2_MRNA12026--0F	AP2/ERF-ERF	TF	--
TP57577_TGAC_V2_MRNA12252--1F	SET	TR	--
TP57577_TGAC_V2_MRNA12955--0F	SNF2	TR	--
TP57577_TGAC_V2_MRNA13202--1F	DDT	TR	--
TP57577_TGAC_V2_MRNA13513--0F	bHLH	TF	http://planttfdb.cbi.pku.edu.cn/family.php?fam=bHLH
TP57577_TGAC_V2_MRNA13605--1F	C2C2-GATA	TF	--
TP57577_TGAC_V2_MRNA14178--2F	HMG	TR	--
TP57577_TGAC_V2_MRNA14231--0F	Whirly	TF	http://planttfdb.cbi.pku.edu.cn/family.php?fam=Whirly
TP57577_TGAC_V2_MRNA14412--2F	C2H2	TF	http://planttfdb.cbi.pku.edu.cn/family.php?fam=C2H2
TP57577_TGAC_V2_MRNA14702--2F	NF-YC	TF	http://planttfdb.cbi.pku.edu.cn/family.php?fam=NF-YC
TP57577_TGAC_V2_MRNA16457--0F	C2C2-Dof	TF	--
TP57577_TGAC_V2_MRNA16720--0F	SET	TR	--
TP57577_TGAC_V2_MRNA17544--1F	TUB	TF	--
TP57577_TGAC_V2_MRNA18412--2F	CAMTA	TF	http://planttfdb.cbi.pku.edu.cn/family.php?fam=CAMTA
TP57577_TGAC_V2_MRNA1845--1F	C2H2	TF	http://planttfdb.cbi.pku.edu.cn/family.php?fam=C2H2
TP57577_TGAC_V2_MRNA18500--0F	TRAF	TR	--
TP57577_TGAC_V2_MRNA18779--2F	ARID	TR	--
TP57577_TGAC_V2_MRNA18846--0F	C3H	TF	http://planttfdb.cbi.pku.edu.cn/family.php?fam=C3H
TP57577_TGAC_V2_MRNA1962--1F	GRAS	TF	http://planttfdb.cbi.pku.edu.cn/family.php?fam=GRAS
TP57577_TGAC_V2_MRNA19899--2F	SWI/SNF-BAF60b	TR	--
TP57577_TGAC_V2_MRNA19947--0F	Others	TR	--
TP57577_TGAC_V2_MRNA20069--1F	mTERF	TR	--
TP57577_TGAC_V2_MRNA20269--2F	HB-KNOX	TF	--
TP57577_TGAC_V2_MRNA20643--2F	WRKY	TF	http://planttfdb.cbi.pku.edu.cn/family.php?fam=WRKY
TP57577_TGAC_V2_MRNA20996--2F	bZIP	TF	http://planttfdb.cbi.pku.edu.cn/family.php?fam=bZIP
TP57577_TGAC_V2_MRNA21217--1F	AP2/ERF-ERF	TF	--
TP57577_TGAC_V2_MRNA2216--1F	AP2/ERF-ERF	TF	--
TP57577_TGAC_V2_MRNA23235--2F	TRAF	TR	--
TP57577_TGAC_V2_MRNA23342--1F	DDT	TR	--
TP57577_TGAC_V2_MRNA23486--2F	SWI/SNF-SWI3	TR	--
TP57577_TGAC_V2_MRNA23943--1F	NAC	TF	http://planttfdb.cbi.pku.edu.cn/family.php?fam=NAC
TP57577_TGAC_V2_MRNA24410--1F	GRAS	TF	http://planttfdb.cbi.pku.edu.cn/family.php?fam=GRAS
TP57577_TGAC_V2_MRNA25558--0F	AP2/ERF-ERF	TF	--
TP57577_TGAC_V2_MRNA25635--2F	SET	TR	--
TP57577_TGAC_V2_MRNA25790--1F	FAR1	TF	http://planttfdb.cbi.pku.edu.cn/family.php?fam=FAR1
TP57577_TGAC_V2_MRNA2597--0F	AP2/ERF-ERF	TF	--
TP57577_TGAC_V2_MRNA27577--0F	MYB-related	TF	http://planttfdb.cbi.pku.edu.cn/family.php?fam=MYB_related
TP57577_TGAC_V2_MRNA27792--2F	ARID	TR	--
TP57577_TGAC_V2_MRNA28980--2F	bHLH	TF	http://planttfdb.cbi.pku.edu.cn/family.php?fam=bHLH
TP57577_TGAC_V2_MRNA29773--2F	bZIP	TF	http://planttfdb.cbi.pku.edu.cn/family.php?fam=bZIP
TP57577_TGAC_V2_MRNA29832--2F	HB-HD-ZIP	TF	--
TP57577_TGAC_V2_MRNA30354--1F	B3-ARF	TF	--
TP57577_TGAC_V2_MRNA3223--0F	PHD	TR	--
TP57577_TGAC_V2_MRNA32992--0F	SNF2	TR	--
TP57577_TGAC_V2_MRNA3379--1F	GNAT	TR	--
TP57577_TGAC_V2_MRNA34737--1F	MYB	TF	http://planttfdb.cbi.pku.edu.cn/family.php?fam=MYB
TP57577_TGAC_V2_MRNA35057--1F	PHD	TR	--
TP57577_TGAC_V2_MRNA35357--0F	DBB	TF	http://planttfdb.cbi.pku.edu.cn/family.php?fam=DBB
TP57577_TGAC_V2_MRNA36204--2F	HB-HD-ZIP	TF	--
TP57577_TGAC_V2_MRNA36941--2F	WRKY	TF	http://planttfdb.cbi.pku.edu.cn/family.php?fam=WRKY
TP57577_TGAC_V2_MRNA3882--2F	C2H2	TF	http://planttfdb.cbi.pku.edu.cn/family.php?fam=C2H2
TP57577_TGAC_V2_MRNA39248--0F	GRAS	TF	http://planttfdb.cbi.pku.edu.cn/family.php?fam=GRAS
TP57577_TGAC_V2_MRNA39444--1F	HB-WOX	TF	--
TP57577_TGAC_V2_MRNA39479--2F	MYB-related	TF	http://planttfdb.cbi.pku.edu.cn/family.php?fam=MYB_related
TP57577_TGAC_V2_MRNA40136--0F	C2H2	TF	http://planttfdb.cbi.pku.edu.cn/family.php?fam=C2H2
TP57577_TGAC_V2_MRNA40521--1F	bHLH	TF	http://planttfdb.cbi.pku.edu.cn/family.php?fam=bHLH
TP57577_TGAC_V2_MRNA41032--0F	MYB-related	TF	http://planttfdb.cbi.pku.edu.cn/family.php?fam=MYB_related
TP57577_TGAC_V2_MRNA41114--2F	MED6	TR	--
TP57577_TGAC_V2_MRNA4428--1F	C2H2	TF	http://planttfdb.cbi.pku.edu.cn/family.php?fam=C2H2
TP57577_TGAC_V2_MRNA4828--1F	MYB-related	TF	http://planttfdb.cbi.pku.edu.cn/family.php?fam=MYB_related
TP57577_TGAC_V2_MRNA4829--2F	MYB-related	TF	http://planttfdb.cbi.pku.edu.cn/family.php?fam=MYB_related
TP57577_TGAC_V2_MRNA4830--1F	MYB-related	TF	http://planttfdb.cbi.pku.edu.cn/family.php?fam=MYB_related
TP57577_TGAC_V2_MRNA4946--2F	GNAT	TR	--
TP57577_TGAC_V2_MRNA6234--2F	bZIP	TF	http://planttfdb.cbi.pku.edu.cn/family.php?fam=bZIP
TP57577_TGAC_V2_MRNA6261--2F	NAC	TF	http://planttfdb.cbi.pku.edu.cn/family.php?fam=NAC
TP57577_TGAC_V2_MRNA6487--0F	C2C2-LSD	TF	--
TP57577_TGAC_V2_MRNA7969--0F	WRKY	TF	http://planttfdb.cbi.pku.edu.cn/family.php?fam=WRKY
TP57577_TGAC_V2_MRNA9113--2F	MYB	TF	http://planttfdb.cbi.pku.edu.cn/family.php?fam=MYB
TP57577_TGAC_V2_MRNA9123--1F	NAC	TF	http://planttfdb.cbi.pku.edu.cn/family.php?fam=NAC
TP57577_TGAC_V2_MRNA9668--1F	HB-other	TF	http://planttfdb.cbi.pku.edu.cn/family.php?fam=HB-other
TP57577_TGAC_V2_GENE10227_novel02-1F	B3	TF	http://planttfdb.cbi.pku.edu.cn/family.php?fam=B3
TP57577_TGAC_V2_GENE10227_novel03-2F	B3	TF	http://planttfdb.cbi.pku.edu.cn/family.php?fam=B3
TP57577_TGAC_V2_GENE10243_novel01-1F	C2H2	TF	http://planttfdb.cbi.pku.edu.cn/family.php?fam=C2H2
TP57577_TGAC_V2_GENE11806_novel01-0F	C2H2	TF	http://planttfdb.cbi.pku.edu.cn/family.php?fam=C2H2
TP57577_TGAC_V2_GENE11806_novel02-2F	C2H2	TF	http://planttfdb.cbi.pku.edu.cn/family.php?fam=C2H2
TP57577_TGAC_V2_GENE12101_novel01-2F	PHD	TR	--
TP57577_TGAC_V2_GENE12851_novel01-2F	C2H2	TF	http://planttfdb.cbi.pku.edu.cn/family.php?fam=C2H2
TP57577_TGAC_V2_GENE12851_novel02-1F	C2H2	TF	http://planttfdb.cbi.pku.edu.cn/family.php?fam=C2H2
TP57577_TGAC_V2_GENE12959_novel01-0F	Others	TR	--
TP57577_TGAC_V2_GENE12959_novel02-0F	Others	TR	--
TP57577_TGAC_V2_GENE12959_novel03-0F	Others	TR	--
TP57577_TGAC_V2_GENE12959_novel04-0F	Others	TR	--
TP57577_TGAC_V2_GENE12959_novel05-2F	Others	TR	--
TP57577_TGAC_V2_GENE13648_novel01-0F	bHLH	TF	http://planttfdb.cbi.pku.edu.cn/family.php?fam=bHLH
TP57577_TGAC_V2_GENE13648_novel02-2F	bHLH	TF	http://planttfdb.cbi.pku.edu.cn/family.php?fam=bHLH
TP57577_TGAC_V2_GENE14216_novel01-0F	Jumonji	TR	--
TP57577_TGAC_V2_GENE14216_novel02-1F	Jumonji	TR	--
TP57577_TGAC_V2_GENE14312_novel01-2F	NAC	TF	http://planttfdb.cbi.pku.edu.cn/family.php?fam=NAC
TP57577_TGAC_V2_GENE14626_novel01-2F	MYB-related	TF	http://planttfdb.cbi.pku.edu.cn/family.php?fam=MYB_related
TP57577_TGAC_V2_GENE14626_novel02-2F	MYB-related	TF	http://planttfdb.cbi.pku.edu.cn/family.php?fam=MYB_related
TP57577_TGAC_V2_GENE1493_novel01-0F	Others	TR	--
TP57577_TGAC_V2_GENE1493_novel01-2F	Others	TR	--
TP57577_TGAC_V2_GENE1493_novel02-0F	Others	TR	--
TP57577_TGAC_V2_GENE1493_novel03-1F	Others	TR	--
TP57577_TGAC_V2_GENE1493_novel04-1F	C2C2-CO-like	TF	--
TP57577_TGAC_V2_GENE15731_novel01-2F	GARP-G2-like	TF	--
TP57577_TGAC_V2_GENE16098_novel01-0F	SNF2	TR	--
TP57577_TGAC_V2_GENE16334_novel01-2F	C2C2-Dof	TF	--
TP57577_TGAC_V2_GENE16334_novel02-1F	C2C2-Dof	TF	--
TP57577_TGAC_V2_GENE16508_novel01-2F	C3H	TF	http://planttfdb.cbi.pku.edu.cn/family.php?fam=C3H
TP57577_TGAC_V2_GENE16508_novel02-2F	C3H	TF	http://planttfdb.cbi.pku.edu.cn/family.php?fam=C3H
TP57577_TGAC_V2_GENE16508_novel03-0F	C3H	TF	http://planttfdb.cbi.pku.edu.cn/family.php?fam=C3H
TP57577_TGAC_V2_GENE16615_novel01-2F	PHD	TR	--
TP57577_TGAC_V2_GENE16615_novel02-1F	PHD	TR	--
TP57577_TGAC_V2_GENE16825_novel01-1F	C2C2-GATA	TF	--
TP57577_TGAC_V2_GENE17772_novel01-0F	MADS-MIKC	TF	--
TP57577_TGAC_V2_GENE17775_novel01-0F	SBP	TF	http://planttfdb.cbi.pku.edu.cn/family.php?fam=SBP
TP57577_TGAC_V2_GENE17775_novel02-0F	SBP	TF	http://planttfdb.cbi.pku.edu.cn/family.php?fam=SBP
TP57577_TGAC_V2_GENE18015_novel01-1F	Tify	TF	--
TP57577_TGAC_V2_GENE18015_novel02-1F	Tify	TF	--
TP57577_TGAC_V2_GENE18015_novel03-0F	Tify	TF	--
TP57577_TGAC_V2_GENE18015_novel04-1F	Tify	TF	--
TP57577_TGAC_V2_GENE18015_novel04-2F	Others	TR	--
TP57577_TGAC_V2_GENE18015_novel05-0F	Others	TR	--
TP57577_TGAC_V2_GENE18015_novel06-0F	Others	TR	--
TP57577_TGAC_V2_GENE18268_novel01-1F	S1Fa-like	TF	http://planttfdb.cbi.pku.edu.cn/family.php?fam=S1Fa-like
TP57577_TGAC_V2_GENE1875_novel01-1F	MADS-M-type	TF	--
TP57577_TGAC_V2_GENE18858_novel01-2F	Others	TR	--
TP57577_TGAC_V2_GENE19279_novel01-0F	C2H2	TF	http://planttfdb.cbi.pku.edu.cn/family.php?fam=C2H2
TP57577_TGAC_V2_GENE19450_novel02-1F	IWS1	TR	--
TP57577_TGAC_V2_GENE19450_novel03-1F	IWS1	TR	--
TP57577_TGAC_V2_GENE2084_novel02-0F	B3-ARF	TF	--
TP57577_TGAC_V2_GENE2084_novel03-1F	B3-ARF	TF	--
TP57577_TGAC_V2_GENE2084_novel04-0F	AUX/IAA	TR	--
TP57577_TGAC_V2_GENE2286_novel03-2F	IWS1	TR	--
TP57577_TGAC_V2_GENE2286_novel04-0F	IWS1	TR	--
TP57577_TGAC_V2_GENE23467_novel01-2F	AUX/IAA	TR	--
TP57577_TGAC_V2_GENE23467_novel02-1F	AUX/IAA	TR	--
TP57577_TGAC_V2_GENE2348_novel01-1F	C2C2-GATA	TF	--
TP57577_TGAC_V2_GENE2418_novel01-1F	C2H2	TF	http://planttfdb.cbi.pku.edu.cn/family.php?fam=C2H2
TP57577_TGAC_V2_GENE2418_novel02-1F	C2H2	TF	http://planttfdb.cbi.pku.edu.cn/family.php?fam=C2H2
TP57577_TGAC_V2_GENE2418_novel03-1F	C2H2	TF	http://planttfdb.cbi.pku.edu.cn/family.php?fam=C2H2
TP57577_TGAC_V2_GENE25044_novel01-1R	GARP-G2-like	TF	--
TP57577_TGAC_V2_GENE25044_novel02-2R	GARP-G2-like	TF	--
TP57577_TGAC_V2_GENE25977_novel01-0F	Trihelix	TF	http://planttfdb.cbi.pku.edu.cn/family.php?fam=Trihelix
TP57577_TGAC_V2_GENE26754_novel01-1F	MYB-related	TF	http://planttfdb.cbi.pku.edu.cn/family.php?fam=MYB_related
TP57577_TGAC_V2_GENE26995_novel01-0F	C2H2	TF	http://planttfdb.cbi.pku.edu.cn/family.php?fam=C2H2
TP57577_TGAC_V2_GENE26995_novel02-0F	C2H2	TF	http://planttfdb.cbi.pku.edu.cn/family.php?fam=C2H2
TP57577_TGAC_V2_GENE27896_novel01-1F	GNAT	TR	--
TP57577_TGAC_V2_GENE28025_novel01-1F	PLATZ	TF	--
TP57577_TGAC_V2_GENE28025_novel02-1F	PLATZ	TF	--
TP57577_TGAC_V2_GENE28025_novel03-2F	PLATZ	TF	--
TP57577_TGAC_V2_GENE28405_novel01-2F	Others	TR	--
TP57577_TGAC_V2_GENE2958_novel01-1F	PHD	TR	--
TP57577_TGAC_V2_GENE2958_novel02-0F	PHD	TR	--
TP57577_TGAC_V2_GENE2958_novel03-0F	PHD	TR	--
TP57577_TGAC_V2_GENE29767_novel01-1F	bHLH	TF	http://planttfdb.cbi.pku.edu.cn/family.php?fam=bHLH
TP57577_TGAC_V2_GENE30794_novel01-0F	SET	TR	--
TP57577_TGAC_V2_GENE30794_novel02-2F	SET	TR	--
TP57577_TGAC_V2_GENE30794_novel04-1F	SET	TR	--
TP57577_TGAC_V2_GENE30794_novel05-1F	SET	TR	--
TP57577_TGAC_V2_GENE30794_novel06-1F	SET	TR	--
TP57577_TGAC_V2_GENE30794_novel08-1F	SET	TR	--
TP57577_TGAC_V2_GENE30794_novel09-1F	SET	TR	--
TP57577_TGAC_V2_GENE30794_novel10-0F	SET	TR	--
TP57577_TGAC_V2_GENE30794_novel11-2F	SET	TR	--
TP57577_TGAC_V2_GENE30794_novel12-1F	SET	TR	--
TP57577_TGAC_V2_GENE30794_novel13-2F	SET	TR	--
TP57577_TGAC_V2_GENE30794_novel14-1F	SET	TR	--
TP57577_TGAC_V2_GENE30794_novel15-0F	SET	TR	--
TP57577_TGAC_V2_GENE30794_novel16-0F	SET	TR	--
TP57577_TGAC_V2_GENE30794_novel17-1F	SET	TR	--
TP57577_TGAC_V2_GENE30794_novel18-0F	SET	TR	--
TP57577_TGAC_V2_GENE30794_novel19-2F	SET	TR	--
TP57577_TGAC_V2_GENE30794_novel20-2F	SET	TR	--
TP57577_TGAC_V2_GENE30794_novel21-0F	SET	TR	--
TP57577_TGAC_V2_GENE3110_novel01-0F	GARP-G2-like	TF	--
TP57577_TGAC_V2_GENE3110_novel01-1F	Others	TR	--
TP57577_TGAC_V2_GENE3110_novel02-2F	GARP-ARR-B	TF	--
TP57577_TGAC_V2_GENE3129_novel01-2F	AP2/ERF-ERF	TF	--
TP57577_TGAC_V2_GENE31544_novel01-0F	NF-YA	TF	http://planttfdb.cbi.pku.edu.cn/family.php?fam=NF-YA
TP57577_TGAC_V2_GENE32515_novel01-2F	PHD	TR	--
TP57577_TGAC_V2_GENE32539_novel01-0F	HB-BELL	TF	--
TP57577_TGAC_V2_GENE32690_novel01-1F	C2C2-CO-like	TF	--
TP57577_TGAC_V2_GENE32690_novel02-1F	Others	TR	--
TP57577_TGAC_V2_GENE32690_novel03-2F	C2C2-CO-like	TF	--
TP57577_TGAC_V2_GENE32975_novel01-0F	Others	TR	--
TP57577_TGAC_V2_GENE33277_novel01-1F	Whirly	TF	http://planttfdb.cbi.pku.edu.cn/family.php?fam=Whirly
TP57577_TGAC_V2_GENE33365_novel02-1F	GARP-ARR-B	TF	--
TP57577_TGAC_V2_GENE33660_novel01-2F	mTERF	TR	--
TP57577_TGAC_V2_GENE34212_novel01-2F	RWP-RK	TF	--
TP57577_TGAC_V2_GENE34696_novel01-1F	NAC	TF	http://planttfdb.cbi.pku.edu.cn/family.php?fam=NAC
TP57577_TGAC_V2_GENE35218_novel01-2F	MYB-related	TF	http://planttfdb.cbi.pku.edu.cn/family.php?fam=MYB_related
TP57577_TGAC_V2_GENE35218_novel02-2F	MYB-related	TF	http://planttfdb.cbi.pku.edu.cn/family.php?fam=MYB_related
TP57577_TGAC_V2_GENE35218_novel05-1F	MYB-related	TF	http://planttfdb.cbi.pku.edu.cn/family.php?fam=MYB_related
TP57577_TGAC_V2_GENE35218_novel08-2F	MYB-related	TF	http://planttfdb.cbi.pku.edu.cn/family.php?fam=MYB_related
TP57577_TGAC_V2_GENE36760_novel01-2F	SNF2	TR	--
TP57577_TGAC_V2_GENE36760_novel02-2F	SNF2	TR	--
TP57577_TGAC_V2_GENE36760_novel03-2F	SNF2	TR	--
TP57577_TGAC_V2_GENE37873_novel01-2F	CPP	TF	http://planttfdb.cbi.pku.edu.cn/family.php?fam=CPP
TP57577_TGAC_V2_GENE38701_novel03-0F	bHLH	TF	http://planttfdb.cbi.pku.edu.cn/family.php?fam=bHLH
TP57577_TGAC_V2_GENE39043_novel01-0F	bHLH	TF	http://planttfdb.cbi.pku.edu.cn/family.php?fam=bHLH
TP57577_TGAC_V2_GENE39043_novel02-1F	bHLH	TF	http://planttfdb.cbi.pku.edu.cn/family.php?fam=bHLH
TP57577_TGAC_V2_GENE39043_novel04-2F	bHLH	TF	http://planttfdb.cbi.pku.edu.cn/family.php?fam=bHLH
TP57577_TGAC_V2_GENE39043_novel06-0F	bHLH	TF	http://planttfdb.cbi.pku.edu.cn/family.php?fam=bHLH
TP57577_TGAC_V2_GENE40124_novel01-2F	Others	TR	--
TP57577_TGAC_V2_GENE4023_novel01-2F	Jumonji	TR	--
TP57577_TGAC_V2_GENE4023_novel02-1F	Jumonji	TR	--
TP57577_TGAC_V2_GENE4158_novel01-2F	SET	TR	--
TP57577_TGAC_V2_GENE4617_novel01-0F	HB-other	TF	http://planttfdb.cbi.pku.edu.cn/family.php?fam=HB-other
TP57577_TGAC_V2_GENE4617_novel03-0F	HB-BELL	TF	--
TP57577_TGAC_V2_GENE5289_novel02-0F	SET	TR	--
TP57577_TGAC_V2_GENE5509_novel01-0F	TRAF	TR	--
TP57577_TGAC_V2_GENE5509_novel02-2F	TRAF	TR	--
TP57577_TGAC_V2_GENE6179_novel01-0F	bZIP	TF	http://planttfdb.cbi.pku.edu.cn/family.php?fam=bZIP
TP57577_TGAC_V2_GENE6179_novel02-0F	bZIP	TF	http://planttfdb.cbi.pku.edu.cn/family.php?fam=bZIP
TP57577_TGAC_V2_GENE6179_novel03-1F	bZIP	TF	http://planttfdb.cbi.pku.edu.cn/family.php?fam=bZIP
TP57577_TGAC_V2_GENE6179_novel04-1F	bZIP	TF	http://planttfdb.cbi.pku.edu.cn/family.php?fam=bZIP
TP57577_TGAC_V2_GENE6179_novel05-0F	bZIP	TF	http://planttfdb.cbi.pku.edu.cn/family.php?fam=bZIP
TP57577_TGAC_V2_GENE6210_novel03-1F	CAMTA	TF	http://planttfdb.cbi.pku.edu.cn/family.php?fam=CAMTA
TP57577_TGAC_V2_GENE6210_novel04-0F	CAMTA	TF	http://planttfdb.cbi.pku.edu.cn/family.php?fam=CAMTA
TP57577_TGAC_V2_GENE6339_novel01-2F	MYB-related	TF	http://planttfdb.cbi.pku.edu.cn/family.php?fam=MYB_related
TP57577_TGAC_V2_GENE6385_novel01-0F	GARP-G2-like	TF	--
TP57577_TGAC_V2_GENE6385_novel02-1F	GARP-G2-like	TF	--
TP57577_TGAC_V2_GENE6385_novel03-0F	GARP-G2-like	TF	--
TP57577_TGAC_V2_GENE6430_novel01-1F	bZIP	TF	http://planttfdb.cbi.pku.edu.cn/family.php?fam=bZIP
TP57577_TGAC_V2_GENE6525_novel01-0F	NF-YA	TF	http://planttfdb.cbi.pku.edu.cn/family.php?fam=NF-YA
TP57577_TGAC_V2_GENE6525_novel02-1F	NF-YA	TF	http://planttfdb.cbi.pku.edu.cn/family.php?fam=NF-YA
TP57577_TGAC_V2_GENE6525_novel03-0F	NF-YA	TF	http://planttfdb.cbi.pku.edu.cn/family.php?fam=NF-YA
TP57577_TGAC_V2_GENE6618_novel01-1F	AP2/ERF-ERF	TF	--
TP57577_TGAC_V2_GENE681_novel01-2F	Others	TR	--
TP57577_TGAC_V2_GENE681_novel03-1F	Pseudo ARR-B	TR	--
TP57577_TGAC_V2_GENE681_novel04-1F	Others	TR	--
TP57577_TGAC_V2_GENE681_novel04-2F	Others	TR	--
TP57577_TGAC_V2_GENE681_novel05-1F	Others	TR	--
TP57577_TGAC_V2_GENE7568_novel02-1F	HB-PHD	TF	http://planttfdb.cbi.pku.edu.cn/family.php?fam=HB-PHD
TP57577_TGAC_V2_GENE8543_novel01-2F	RB	TR	--
TP57577_TGAC_V2_GENE8543_novel02-1F	RB	TR	--
TP57577_TGAC_V2_GENE8543_novel03-1F	RB	TR	--
TP57577_TGAC_V2_GENE8543_novel04-0F	RB	TR	--
TP57577_TGAC_V2_GENE8543_novel06-2F	RB	TR	--
TP57577_TGAC_V2_MRNA10584--2F	Trihelix	TF	http://planttfdb.cbi.pku.edu.cn/family.php?fam=Trihelix
TP57577_TGAC_V2_MRNA10585--2F	C2H2	TF	http://planttfdb.cbi.pku.edu.cn/family.php?fam=C2H2
TP57577_TGAC_V2_MRNA10711--2F	bZIP	TF	http://planttfdb.cbi.pku.edu.cn/family.php?fam=bZIP
TP57577_TGAC_V2_MRNA11570--1F	C3H	TF	http://planttfdb.cbi.pku.edu.cn/family.php?fam=C3H
TP57577_TGAC_V2_MRNA12497--2F	PHD	TR	--
TP57577_TGAC_V2_MRNA13270--0F	C2H2	TF	http://planttfdb.cbi.pku.edu.cn/family.php?fam=C2H2
TP57577_TGAC_V2_MRNA13389--0F	Others	TR	--
TP57577_TGAC_V2_MRNA13930--2F	TRAF	TR	--
TP57577_TGAC_V2_MRNA141--2F	HSF	TF	http://planttfdb.cbi.pku.edu.cn/family.php?fam=HSF
TP57577_TGAC_V2_MRNA14693--1F	Jumonji	TR	--
TP57577_TGAC_V2_MRNA1515--2F	C2C2-CO-like	TF	--
TP57577_TGAC_V2_MRNA15930--0F	GNAT	TR	--
TP57577_TGAC_V2_MRNA17099--1F	SBP	TF	http://planttfdb.cbi.pku.edu.cn/family.php?fam=SBP
TP57577_TGAC_V2_MRNA17203--1F	SET	TR	--
TP57577_TGAC_V2_MRNA18904--2F	S1Fa-like	TF	http://planttfdb.cbi.pku.edu.cn/family.php?fam=S1Fa-like
TP57577_TGAC_V2_MRNA19514--0F	Others	TR	--
TP57577_TGAC_V2_MRNA20125--2F	IWS1	TR	--
TP57577_TGAC_V2_MRNA22060--1F	GARP-G2-like	TF	--
TP57577_TGAC_V2_MRNA2304--2F	bZIP	TF	http://planttfdb.cbi.pku.edu.cn/family.php?fam=bZIP
TP57577_TGAC_V2_MRNA23267--2F	GNAT	TR	--
TP57577_TGAC_V2_MRNA23311--1F	SBP	TF	http://planttfdb.cbi.pku.edu.cn/family.php?fam=SBP
TP57577_TGAC_V2_MRNA23685--0F	Jumonji	TR	--
TP57577_TGAC_V2_MRNA23777--1F	AP2/ERF-ERF	TF	--
TP57577_TGAC_V2_MRNA2411--2F	C2C2-GATA	TF	--
TP57577_TGAC_V2_MRNA24275--0F	AUX/IAA	TR	--
TP57577_TGAC_V2_MRNA27608--0F	C2H2	TF	http://planttfdb.cbi.pku.edu.cn/family.php?fam=C2H2
TP57577_TGAC_V2_MRNA27669--0F	MYB	TF	http://planttfdb.cbi.pku.edu.cn/family.php?fam=MYB
TP57577_TGAC_V2_MRNA27919--2F	C2H2	TF	http://planttfdb.cbi.pku.edu.cn/family.php?fam=C2H2
TP57577_TGAC_V2_MRNA28842--2F	GNAT	TR	--
TP57577_TGAC_V2_MRNA31079--1F	C3H	TF	http://planttfdb.cbi.pku.edu.cn/family.php?fam=C3H
TP57577_TGAC_V2_MRNA31836--1F	SET	TR	--
TP57577_TGAC_V2_MRNA3200--1F	GARP-ARR-B	TF	--
TP57577_TGAC_V2_MRNA3236--2F	AUX/IAA	TR	--
TP57577_TGAC_V2_MRNA3260--0F	GRAS	TF	http://planttfdb.cbi.pku.edu.cn/family.php?fam=GRAS
TP57577_TGAC_V2_MRNA32605--1F	NF-YA	TF	http://planttfdb.cbi.pku.edu.cn/family.php?fam=NF-YA
TP57577_TGAC_V2_MRNA32770--1F	zf-HD	TF	http://planttfdb.cbi.pku.edu.cn/family.php?fam=ZF-HD
TP57577_TGAC_V2_MRNA3339--2F	bZIP	TF	http://planttfdb.cbi.pku.edu.cn/family.php?fam=bZIP
TP57577_TGAC_V2_MRNA33638--2F	HB-BELL	TF	--
TP57577_TGAC_V2_MRNA33790--1F	C2C2-CO-like	TF	--
TP57577_TGAC_V2_MRNA34401--1F	Whirly	TF	http://planttfdb.cbi.pku.edu.cn/family.php?fam=Whirly
TP57577_TGAC_V2_MRNA34491--0F	GARP-ARR-B	TF	--
TP57577_TGAC_V2_MRNA34569--0F	TCP	TF	http://planttfdb.cbi.pku.edu.cn/family.php?fam=TCP
TP57577_TGAC_V2_MRNA3538--2F	WRKY	TF	http://planttfdb.cbi.pku.edu.cn/family.php?fam=WRKY
TP57577_TGAC_V2_MRNA36413--2F	MYB-related	TF	http://planttfdb.cbi.pku.edu.cn/family.php?fam=MYB_related
TP57577_TGAC_V2_MRNA36996--2F	WRKY	TF	http://planttfdb.cbi.pku.edu.cn/family.php?fam=WRKY
TP57577_TGAC_V2_MRNA37100--0F	GNAT	TR	--
TP57577_TGAC_V2_MRNA37989--1F	SNF2	TR	--
TP57577_TGAC_V2_MRNA38183--1F	GARP-ARR-B	TF	--
TP57577_TGAC_V2_MRNA39257--1F	GNAT	TR	--
TP57577_TGAC_V2_MRNA39617--0F	bHLH	TF	http://planttfdb.cbi.pku.edu.cn/family.php?fam=bHLH
TP57577_TGAC_V2_MRNA39751--0F	bHLH	TF	http://planttfdb.cbi.pku.edu.cn/family.php?fam=bHLH
TP57577_TGAC_V2_MRNA40372--2F	bHLH	TF	http://planttfdb.cbi.pku.edu.cn/family.php?fam=bHLH
TP57577_TGAC_V2_MRNA41474--2F	Tify	TF	--
TP57577_TGAC_V2_MRNA4148--1F	Jumonji	TR	--
TP57577_TGAC_V2_MRNA4290--1F	SET	TR	--
TP57577_TGAC_V2_MRNA4814--1F	E2F-DP	TF	http://planttfdb.cbi.pku.edu.cn/family.php?fam=E2F/DP
TP57577_TGAC_V2_MRNA4925--0F	bHLH	TF	http://planttfdb.cbi.pku.edu.cn/family.php?fam=bHLH
TP57577_TGAC_V2_MRNA5313--0F	C2H2	TF	http://planttfdb.cbi.pku.edu.cn/family.php?fam=C2H2
TP57577_TGAC_V2_MRNA5699--2F	TRAF	TR	--
TP57577_TGAC_V2_MRNA6611--2F	GARP-G2-like	TF	--
TP57577_TGAC_V2_MRNA6755--1F	NF-YA	TF	http://planttfdb.cbi.pku.edu.cn/family.php?fam=NF-YA
TP57577_TGAC_V2_MRNA6757--1F	Alfin-like	TF	--
TP57577_TGAC_V2_MRNA683--2F	Pseudo ARR-B	TR	--
TP57577_TGAC_V2_MRNA7244--2F	Others	TR	--
TP57577_TGAC_V2_MRNA8830--0F	RB	TR	--
TP57577_TGAC_V2_MRNA9612--0F	bZIP	TF	http://planttfdb.cbi.pku.edu.cn/family.php?fam=bZIP
TP57577_TGAC_V2_GENE10493_novel01-2F	GARP-G2-like	TF	--
TP57577_TGAC_V2_GENE10493_novel02-1F	GARP-G2-like	TF	--
TP57577_TGAC_V2_GENE10493_novel03-0F	GARP-G2-like	TF	--
TP57577_TGAC_V2_GENE11162_novel01-1F	B3	TF	http://planttfdb.cbi.pku.edu.cn/family.php?fam=B3
TP57577_TGAC_V2_GENE11174_novel01-0F	C2H2	TF	http://planttfdb.cbi.pku.edu.cn/family.php?fam=C2H2
TP57577_TGAC_V2_GENE11174_novel02-0F	C2H2	TF	http://planttfdb.cbi.pku.edu.cn/family.php?fam=C2H2
TP57577_TGAC_V2_GENE11562_novel01-2F	B3-ARF	TF	--
TP57577_TGAC_V2_GENE11562_novel02-0F	AUX/IAA	TR	--
TP57577_TGAC_V2_GENE11676_novel01-1F	FAR1	TF	http://planttfdb.cbi.pku.edu.cn/family.php?fam=FAR1
TP57577_TGAC_V2_GENE12003_novel01-2F	Jumonji	TR	--
TP57577_TGAC_V2_GENE12003_novel02-1F	Jumonji	TR	--
TP57577_TGAC_V2_GENE12003_novel03-0F	Jumonji	TR	--
TP57577_TGAC_V2_GENE12003_novel04-1F	Jumonji	TR	--
TP57577_TGAC_V2_GENE12003_novel05-0F	Jumonji	TR	--
TP57577_TGAC_V2_GENE12198_novel01-0F	EIL	TF	http://planttfdb.cbi.pku.edu.cn/family.php?fam=EIL
TP57577_TGAC_V2_GENE12240_novel01-2F	bHLH	TF	http://planttfdb.cbi.pku.edu.cn/family.php?fam=bHLH
TP57577_TGAC_V2_GENE1385_novel01-1F	AP2/ERF-ERF	TF	--
TP57577_TGAC_V2_GENE14603_novel01-0F	MYB	TF	http://planttfdb.cbi.pku.edu.cn/family.php?fam=MYB
TP57577_TGAC_V2_GENE14855_novel01-2F	GARP-G2-like	TF	--
TP57577_TGAC_V2_GENE1534_novel01-0F	MYB-related	TF	http://planttfdb.cbi.pku.edu.cn/family.php?fam=MYB_related
TP57577_TGAC_V2_GENE1534_novel02-0F	MYB-related	TF	http://planttfdb.cbi.pku.edu.cn/family.php?fam=MYB_related
TP57577_TGAC_V2_GENE15415_novel01-2F	SET	TR	--
TP57577_TGAC_V2_GENE15672_novel01-1F	CPP	TF	http://planttfdb.cbi.pku.edu.cn/family.php?fam=CPP
TP57577_TGAC_V2_GENE16243_novel01-0F	C2C2-GATA	TF	--
TP57577_TGAC_V2_GENE16459_novel01-0F	bHLH	TF	http://planttfdb.cbi.pku.edu.cn/family.php?fam=bHLH
TP57577_TGAC_V2_GENE17507_novel02-2F	FAR1	TF	http://planttfdb.cbi.pku.edu.cn/family.php?fam=FAR1
TP57577_TGAC_V2_GENE17910_novel01-1F	mTERF	TR	--
TP57577_TGAC_V2_GENE18662_novel01-2F	WRKY	TF	http://planttfdb.cbi.pku.edu.cn/family.php?fam=WRKY
TP57577_TGAC_V2_GENE18662_novel02-2F	WRKY	TF	http://planttfdb.cbi.pku.edu.cn/family.php?fam=WRKY
TP57577_TGAC_V2_GENE19736_novel01-0F	TUB	TF	--
TP57577_TGAC_V2_GENE19736_novel01-1F	TUB	TF	--
TP57577_TGAC_V2_GENE19736_novel02-2F	TUB	TF	--
TP57577_TGAC_V2_GENE19736_novel03-0F	TUB	TF	--
TP57577_TGAC_V2_GENE19736_novel04-1F	TUB	TF	--
TP57577_TGAC_V2_GENE19736_novel05-2F	TUB	TF	--
TP57577_TGAC_V2_GENE19736_novel06-0F	TUB	TF	--
TP57577_TGAC_V2_GENE19736_novel07-1F	TUB	TF	--
TP57577_TGAC_V2_GENE2055_novel02-0F	C2H2	TF	http://planttfdb.cbi.pku.edu.cn/family.php?fam=C2H2
TP57577_TGAC_V2_GENE20749_novel02-1F	DDT	TR	--
TP57577_TGAC_V2_GENE20749_novel04-0F	DDT	TR	--
TP57577_TGAC_V2_GENE20749_novel05-0F	DDT	TR	--
TP57577_TGAC_V2_GENE20749_novel06-1F	DDT	TR	--
TP57577_TGAC_V2_GENE20749_novel10-0F	DDT	TR	--
TP57577_TGAC_V2_GENE21350_novel01-0F	mTERF	TR	--
TP57577_TGAC_V2_GENE21350_novel02-1F	mTERF	TR	--
TP57577_TGAC_V2_GENE21350_novel03-0F	mTERF	TR	--
TP57577_TGAC_V2_GENE21350_novel04-0F	mTERF	TR	--
TP57577_TGAC_V2_GENE21350_novel05-1F	mTERF	TR	--
TP57577_TGAC_V2_GENE21350_novel06-2F	mTERF	TR	--
TP57577_TGAC_V2_GENE2261_novel01-1F	HB-HD-ZIP	TF	--
TP57577_TGAC_V2_GENE2261_novel02-2F	HB-HD-ZIP	TF	--
TP57577_TGAC_V2_GENE2261_novel03-2F	HB-HD-ZIP	TF	--
TP57577_TGAC_V2_GENE2261_novel06-2F	HB-HD-ZIP	TF	--
TP57577_TGAC_V2_GENE2261_novel07-2F	HB-HD-ZIP	TF	--
TP57577_TGAC_V2_GENE2281_novel01-0F	PHD	TR	--
TP57577_TGAC_V2_GENE2281_novel02-0F	PHD	TR	--
TP57577_TGAC_V2_GENE2281_novel03-0F	PHD	TR	--
TP57577_TGAC_V2_GENE2281_novel03-2F	PHD	TR	--
TP57577_TGAC_V2_GENE23085_novel01-1F	WRKY	TF	http://planttfdb.cbi.pku.edu.cn/family.php?fam=WRKY
TP57577_TGAC_V2_GENE23857_novel01-1F	LOB	TF	--
TP57577_TGAC_V2_GENE23857_novel01-2F	LOB	TF	--
TP57577_TGAC_V2_GENE24061_novel01-2F	NAC	TF	http://planttfdb.cbi.pku.edu.cn/family.php?fam=NAC
TP57577_TGAC_V2_GENE24061_novel02-1F	NAC	TF	http://planttfdb.cbi.pku.edu.cn/family.php?fam=NAC
TP57577_TGAC_V2_GENE24076_novel01-2F	MYB-related	TF	http://planttfdb.cbi.pku.edu.cn/family.php?fam=MYB_related
TP57577_TGAC_V2_GENE24076_novel02-0F	MYB-related	TF	http://planttfdb.cbi.pku.edu.cn/family.php?fam=MYB_related
TP57577_TGAC_V2_GENE25765_novel01-2F	C2C2-GATA	TF	--
TP57577_TGAC_V2_GENE25765_novel02-0F	C2C2-GATA	TF	--
TP57577_TGAC_V2_GENE26756_novel01-0F	GARP-G2-like	TF	--
TP57577_TGAC_V2_GENE26894_novel01-0F	SET	TR	--
TP57577_TGAC_V2_GENE26977_novel02-2F	RWP-RK	TF	--
TP57577_TGAC_V2_GENE26977_novel03-1F	RWP-RK	TF	--
TP57577_TGAC_V2_GENE27468_novel01-0F	Others	TR	--
TP57577_TGAC_V2_GENE27468_novel02-2F	C2C2-CO-like	TF	--
TP57577_TGAC_V2_GENE27468_novel03-2F	C2C2-CO-like	TF	--
TP57577_TGAC_V2_GENE27468_novel04-0F	Others	TR	--
TP57577_TGAC_V2_GENE27468_novel05-1F	Others	TR	--
TP57577_TGAC_V2_GENE27468_novel06-1F	Others	TR	--
TP57577_TGAC_V2_GENE27468_novel07-2F	Others	TR	--
TP57577_TGAC_V2_GENE27697_novel01-2F	mTERF	TR	--
TP57577_TGAC_V2_GENE2809_novel07-2F	HB-other	TF	http://planttfdb.cbi.pku.edu.cn/family.php?fam=HB-other
TP57577_TGAC_V2_GENE2901_novel01-0F	AP2/ERF-ERF	TF	--
TP57577_TGAC_V2_GENE31433_novel02-2F	SET	TR	--
TP57577_TGAC_V2_GENE31433_novel03-0F	SET	TR	--
TP57577_TGAC_V2_GENE31433_novel04-0F	SET	TR	--
TP57577_TGAC_V2_GENE31433_novel05-0F	SET	TR	--
TP57577_TGAC_V2_GENE31433_novel06-0F	SET	TR	--
TP57577_TGAC_V2_GENE31711_novel01-1F	WRKY	TF	http://planttfdb.cbi.pku.edu.cn/family.php?fam=WRKY
TP57577_TGAC_V2_GENE31890_novel01-2F	SET	TR	--
TP57577_TGAC_V2_GENE31890_novel02-0F	SET	TR	--
TP57577_TGAC_V2_GENE31890_novel03-1F	SET	TR	--
TP57577_TGAC_V2_GENE31890_novel04-0F	SET	TR	--
TP57577_TGAC_V2_GENE3193_novel02-2F	TRAF	TR	--
TP57577_TGAC_V2_GENE3193_novel05-0F	TRAF	TR	--
TP57577_TGAC_V2_GENE32257_novel09-0R	GRAS	TF	http://planttfdb.cbi.pku.edu.cn/family.php?fam=GRAS
TP57577_TGAC_V2_GENE33473_novel01-2F	WRKY	TF	http://planttfdb.cbi.pku.edu.cn/family.php?fam=WRKY
TP57577_TGAC_V2_GENE34023_novel03-2F	SET	TR	--
TP57577_TGAC_V2_GENE34023_novel06-2F	SET	TR	--
TP57577_TGAC_V2_GENE34308_novel01-0F	MYB-related	TF	http://planttfdb.cbi.pku.edu.cn/family.php?fam=MYB_related
TP57577_TGAC_V2_GENE34308_novel01-1F	MYB-related	TF	http://planttfdb.cbi.pku.edu.cn/family.php?fam=MYB_related
TP57577_TGAC_V2_GENE34308_novel02-0F	MYB	TF	http://planttfdb.cbi.pku.edu.cn/family.php?fam=MYB
TP57577_TGAC_V2_GENE34308_novel03-0F	MYB-related	TF	http://planttfdb.cbi.pku.edu.cn/family.php?fam=MYB_related
TP57577_TGAC_V2_GENE34308_novel03-1F	MYB-related	TF	http://planttfdb.cbi.pku.edu.cn/family.php?fam=MYB_related
TP57577_TGAC_V2_GENE34308_novel04-1F	MYB	TF	http://planttfdb.cbi.pku.edu.cn/family.php?fam=MYB
TP57577_TGAC_V2_GENE34308_novel06-2F	MYB-related	TF	http://planttfdb.cbi.pku.edu.cn/family.php?fam=MYB_related
TP57577_TGAC_V2_GENE34548_novel01-0F	MYB-related	TF	http://planttfdb.cbi.pku.edu.cn/family.php?fam=MYB_related
TP57577_TGAC_V2_GENE34548_novel02-0F	MYB-related	TF	http://planttfdb.cbi.pku.edu.cn/family.php?fam=MYB_related
TP57577_TGAC_V2_GENE34760_novel01-2F	C3H	TF	http://planttfdb.cbi.pku.edu.cn/family.php?fam=C3H
TP57577_TGAC_V2_GENE35202_novel01-2F	AP2/ERF-ERF	TF	--
TP57577_TGAC_V2_GENE35915_novel03-2F	NAC	TF	http://planttfdb.cbi.pku.edu.cn/family.php?fam=NAC
TP57577_TGAC_V2_GENE36372_novel01-1F	mTERF	TR	--
TP57577_TGAC_V2_GENE36372_novel02-1F	mTERF	TR	--
TP57577_TGAC_V2_GENE36700_novel01-0F	Trihelix	TF	http://planttfdb.cbi.pku.edu.cn/family.php?fam=Trihelix
TP57577_TGAC_V2_GENE37318_novel01-0F	MYB-related	TF	http://planttfdb.cbi.pku.edu.cn/family.php?fam=MYB_related
TP57577_TGAC_V2_GENE37318_novel02-2F	MYB-related	TF	http://planttfdb.cbi.pku.edu.cn/family.php?fam=MYB_related
TP57577_TGAC_V2_GENE37425_novel01-1F	B3-ARF	TF	--
TP57577_TGAC_V2_GENE37425_novel02-0F	B3-ARF	TF	--
TP57577_TGAC_V2_GENE37425_novel05-0F	AUX/IAA	TR	--
TP57577_TGAC_V2_GENE38212_novel03-2F	ARID	TR	--
TP57577_TGAC_V2_GENE38212_novel04-2F	ARID	TR	--
TP57577_TGAC_V2_GENE38242_novel01-0F	HMG	TR	--
TP57577_TGAC_V2_GENE38242_novel01-1F	HMG	TR	--
TP57577_TGAC_V2_GENE38242_novel02-2F	HMG	TR	--
TP57577_TGAC_V2_GENE38832_novel01-0F	DBB	TF	http://planttfdb.cbi.pku.edu.cn/family.php?fam=DBB
TP57577_TGAC_V2_GENE38832_novel02-0F	Others	TR	--
TP57577_TGAC_V2_GENE4116_novel01-0F	SBP	TF	http://planttfdb.cbi.pku.edu.cn/family.php?fam=SBP
TP57577_TGAC_V2_GENE4635_novel01-2F	C2C2-YABBY	TF	--
TP57577_TGAC_V2_GENE5639_novel01-0F	AUX/IAA	TR	--
TP57577_TGAC_V2_GENE5639_novel02-2F	B3-ARF	TF	--
TP57577_TGAC_V2_GENE5639_novel03-1F	B3-ARF	TF	--
TP57577_TGAC_V2_GENE5639_novel05-1F	B3-ARF	TF	--
TP57577_TGAC_V2_GENE5639_novel06-0F	B3-ARF	TF	--
TP57577_TGAC_V2_GENE5688_novel01-2F	HSF	TF	http://planttfdb.cbi.pku.edu.cn/family.php?fam=HSF
TP57577_TGAC_V2_GENE5688_novel02-2F	HSF	TF	http://planttfdb.cbi.pku.edu.cn/family.php?fam=HSF
TP57577_TGAC_V2_GENE5841_novel01-1F	NAC	TF	http://planttfdb.cbi.pku.edu.cn/family.php?fam=NAC
TP57577_TGAC_V2_GENE5953_novel01-0F	GRAS	TF	http://planttfdb.cbi.pku.edu.cn/family.php?fam=GRAS
TP57577_TGAC_V2_GENE5953_novel02-2F	GRAS	TF	http://planttfdb.cbi.pku.edu.cn/family.php?fam=GRAS
TP57577_TGAC_V2_GENE5953_novel03-0F	GRAS	TF	http://planttfdb.cbi.pku.edu.cn/family.php?fam=GRAS
TP57577_TGAC_V2_GENE6037_novel01-2F	NF-YC	TF	http://planttfdb.cbi.pku.edu.cn/family.php?fam=NF-YC
TP57577_TGAC_V2_GENE6062_novel01-2F	Jumonji	TR	--
TP57577_TGAC_V2_GENE6062_novel02-0F	Jumonji	TR	--
TP57577_TGAC_V2_GENE6062_novel03-2F	Jumonji	TR	--
TP57577_TGAC_V2_GENE6062_novel04-2F	Jumonji	TR	--
TP57577_TGAC_V2_GENE6159_novel01-0F	MYB	TF	http://planttfdb.cbi.pku.edu.cn/family.php?fam=MYB
TP57577_TGAC_V2_GENE6393_novel01-0F	TCP	TF	http://planttfdb.cbi.pku.edu.cn/family.php?fam=TCP
TP57577_TGAC_V2_GENE8150_novel01-1F	RWP-RK	TF	--
TP57577_TGAC_V2_GENE8150_novel02-0F	RWP-RK	TF	--
TP57577_TGAC_V2_GENE9371_novel02-0F	SNF2	TR	--
TP57577_TGAC_V2_GENE9371_novel03-0F	SNF2	TR	--
TP57577_TGAC_V2_GENE9371_novel04-2F	SNF2	TR	--
TP57577_TGAC_V2_GENE9371_novel05-1F	SNF2	TR	--
TP57577_TGAC_V2_GENE9371_novel06-0F	SNF2	TR	--
TP57577_TGAC_V2_GENE9371_novel07-0F	SNF2	TR	--
TP57577_TGAC_V2_GENE9736_novel04-0F	NAC	TF	http://planttfdb.cbi.pku.edu.cn/family.php?fam=NAC
TP57577_TGAC_V2_GENE9756_novel01-1F	TRAF	TR	--
TP57577_TGAC_V2_MRNA10067--0F	NAC	TF	http://planttfdb.cbi.pku.edu.cn/family.php?fam=NAC
TP57577_TGAC_V2_MRNA12052--2F	FAR1	TF	http://planttfdb.cbi.pku.edu.cn/family.php?fam=FAR1
TP57577_TGAC_V2_MRNA15034--1F	GNAT	TR	--
TP57577_TGAC_V2_MRNA15108--1F	C3H	TF	http://planttfdb.cbi.pku.edu.cn/family.php?fam=C3H
TP57577_TGAC_V2_MRNA1557--0F	MYB	TF	http://planttfdb.cbi.pku.edu.cn/family.php?fam=MYB
TP57577_TGAC_V2_MRNA16803--2F	C2C2-GATA	TF	--
TP57577_TGAC_V2_MRNA1686--1F	bHLH	TF	http://planttfdb.cbi.pku.edu.cn/family.php?fam=bHLH
TP57577_TGAC_V2_MRNA17023--1F	bHLH	TF	http://planttfdb.cbi.pku.edu.cn/family.php?fam=bHLH
TP57577_TGAC_V2_MRNA17655--2F	CAMTA	TF	http://planttfdb.cbi.pku.edu.cn/family.php?fam=CAMTA
TP57577_TGAC_V2_MRNA19311--1F	WRKY	TF	http://planttfdb.cbi.pku.edu.cn/family.php?fam=WRKY
TP57577_TGAC_V2_MRNA19938--0F	HSF	TF	http://planttfdb.cbi.pku.edu.cn/family.php?fam=HSF
TP57577_TGAC_V2_MRNA19939--0F	HSF	TF	http://planttfdb.cbi.pku.edu.cn/family.php?fam=HSF
TP57577_TGAC_V2_MRNA20417--0F	TUB	TF	--
TP57577_TGAC_V2_MRNA2104--2F	C2H2	TF	http://planttfdb.cbi.pku.edu.cn/family.php?fam=C2H2
TP57577_TGAC_V2_MRNA22327--2F	bHLH	TF	http://planttfdb.cbi.pku.edu.cn/family.php?fam=bHLH
TP57577_TGAC_V2_MRNA23139--0F	SBP	TF	http://planttfdb.cbi.pku.edu.cn/family.php?fam=SBP
TP57577_TGAC_V2_MRNA2318--0F	HB-HD-ZIP	TF	--
TP57577_TGAC_V2_MRNA23203--2F	Trihelix	TF	http://planttfdb.cbi.pku.edu.cn/family.php?fam=Trihelix
TP57577_TGAC_V2_MRNA23873--2F	WRKY	TF	http://planttfdb.cbi.pku.edu.cn/family.php?fam=WRKY
TP57577_TGAC_V2_MRNA24507--1F	bZIP	TF	http://planttfdb.cbi.pku.edu.cn/family.php?fam=bZIP
TP57577_TGAC_V2_MRNA24678--1F	LOB	TF	--
TP57577_TGAC_V2_MRNA26625--1F	OFP	TF	--
TP57577_TGAC_V2_MRNA26647--1F	C2C2-GATA	TF	--
TP57577_TGAC_V2_MRNA27786--1F	MYB	TF	http://planttfdb.cbi.pku.edu.cn/family.php?fam=MYB
TP57577_TGAC_V2_MRNA27901--2F	RWP-RK	TF	--
TP57577_TGAC_V2_MRNA28212--0F	SBP	TF	http://planttfdb.cbi.pku.edu.cn/family.php?fam=SBP
TP57577_TGAC_V2_MRNA28409--2F	C2C2-CO-like	TF	--
TP57577_TGAC_V2_MRNA28798--1F	MYB	TF	http://planttfdb.cbi.pku.edu.cn/family.php?fam=MYB
TP57577_TGAC_V2_MRNA31237--0F	HB-HD-ZIP	TF	--
TP57577_TGAC_V2_MRNA31544--1F	bZIP	TF	http://planttfdb.cbi.pku.edu.cn/family.php?fam=bZIP
TP57577_TGAC_V2_MRNA31842--2F	bHLH	TF	http://planttfdb.cbi.pku.edu.cn/family.php?fam=bHLH
TP57577_TGAC_V2_MRNA32734--1F	PLATZ	TF	--
TP57577_TGAC_V2_MRNA32776--0F	WRKY	TF	http://planttfdb.cbi.pku.edu.cn/family.php?fam=WRKY
TP57577_TGAC_V2_MRNA34602--0F	WRKY	TF	http://planttfdb.cbi.pku.edu.cn/family.php?fam=WRKY
TP57577_TGAC_V2_MRNA34744--0F	C2C2-Dof	TF	--
TP57577_TGAC_V2_MRNA35944--0F	C3H	TF	http://planttfdb.cbi.pku.edu.cn/family.php?fam=C3H
TP57577_TGAC_V2_MRNA36397--0F	AP2/ERF-ERF	TF	--
TP57577_TGAC_V2_MRNA37131--0F	NAC	TF	http://planttfdb.cbi.pku.edu.cn/family.php?fam=NAC
TP57577_TGAC_V2_MRNA37593--1F	mTERF	TR	--
TP57577_TGAC_V2_MRNA37928--2F	Trihelix	TF	http://planttfdb.cbi.pku.edu.cn/family.php?fam=Trihelix
TP57577_TGAC_V2_MRNA39013--2F	ARID	TR	--
TP57577_TGAC_V2_MRNA39536--0F	HMG	TR	--
TP57577_TGAC_V2_MRNA40145--0F	C2C2-CO-like	TF	--
TP57577_TGAC_V2_MRNA40522--0F	MYB	TF	http://planttfdb.cbi.pku.edu.cn/family.php?fam=MYB
TP57577_TGAC_V2_MRNA40619--1F	FAR1	TF	http://planttfdb.cbi.pku.edu.cn/family.php?fam=FAR1
TP57577_TGAC_V2_MRNA4276--0F	FAR1	TF	http://planttfdb.cbi.pku.edu.cn/family.php?fam=FAR1
TP57577_TGAC_V2_MRNA4784--0F	C2C2-YABBY	TF	--
TP57577_TGAC_V2_MRNA5139--2F	C2C2-YABBY	TF	--
TP57577_TGAC_V2_MRNA5832--1F	B3-ARF	TF	--
TP57577_TGAC_V2_MRNA6157--2F	GRAS	TF	http://planttfdb.cbi.pku.edu.cn/family.php?fam=GRAS
TP57577_TGAC_V2_MRNA6270--0F	Jumonji	TR	--
TP57577_TGAC_V2_MRNA8016--0F	FAR1	TF	http://planttfdb.cbi.pku.edu.cn/family.php?fam=FAR1
TP57577_TGAC_V2_MRNA8683--1F	bHLH	TF	http://planttfdb.cbi.pku.edu.cn/family.php?fam=bHLH
TP57577_TGAC_V2_MRNA899--0F	C2C2-GATA	TF	--
TP57577_TGAC_V2_MRNA9105--1F	C2C2-Dof	TF	--
TP57577_TGAC_V2_MRNA9289--2F	SWI/SNF-BAF60b	TR	--
TP57577_TGAC_V2_MRNA9659--0F	GARP-G2-like	TF	--
TP57577_TGAC_V2_MRNA9683--2F	SNF2	TR	--
TP57577_TGAC_V2_MRNA9709--2F	GARP-G2-like	TF	--
TP57577_TGAC_V2_MRNA9782--2F	HSF	TF	http://planttfdb.cbi.pku.edu.cn/family.php?fam=HSF
TP57577_TGAC_V2_GENE10258_novel01-1F	Others	TR	--
TP57577_TGAC_V2_GENE1036_novel01-1F	MYB-related	TF	http://planttfdb.cbi.pku.edu.cn/family.php?fam=MYB_related
TP57577_TGAC_V2_GENE1036_novel02-1F	MYB-related	TF	http://planttfdb.cbi.pku.edu.cn/family.php?fam=MYB_related
TP57577_TGAC_V2_GENE1036_novel04-2F	MYB-related	TF	http://planttfdb.cbi.pku.edu.cn/family.php?fam=MYB_related
TP57577_TGAC_V2_GENE1036_novel05-1F	MYB	TF	http://planttfdb.cbi.pku.edu.cn/family.php?fam=MYB
TP57577_TGAC_V2_GENE10431_novel01-1F	MYB-related	TF	http://planttfdb.cbi.pku.edu.cn/family.php?fam=MYB_related
TP57577_TGAC_V2_GENE10431_novel02-2F	MYB-related	TF	http://planttfdb.cbi.pku.edu.cn/family.php?fam=MYB_related
TP57577_TGAC_V2_GENE10584_novel01-0F	Trihelix	TF	http://planttfdb.cbi.pku.edu.cn/family.php?fam=Trihelix
TP57577_TGAC_V2_GENE10630_novel01-1F	NAC	TF	http://planttfdb.cbi.pku.edu.cn/family.php?fam=NAC
TP57577_TGAC_V2_GENE11554_novel01-1F	C2H2	TF	http://planttfdb.cbi.pku.edu.cn/family.php?fam=C2H2
TP57577_TGAC_V2_GENE11554_novel02-1F	C2H2	TF	http://planttfdb.cbi.pku.edu.cn/family.php?fam=C2H2
TP57577_TGAC_V2_GENE11554_novel03-1F	C2H2	TF	http://planttfdb.cbi.pku.edu.cn/family.php?fam=C2H2
TP57577_TGAC_V2_GENE11554_novel04-1F	C2H2	TF	http://planttfdb.cbi.pku.edu.cn/family.php?fam=C2H2
[truncated: 304 more rows]
