# Supplementary material for: Analysis of transcripts and splice isoforms in red clover (Trifolium pratense L.) by single-molecule long-read sequencing
Source: BMC Plant Biol. 2018 Nov 26;18:300. doi: 10.1186/s12870-018-1534-8 (PMC6258457; doi:10.1186/s12870-018-1534-8)
Supplement: Supplementary file 11 — Table S8. APA sites of genes detected by SMRT. (XLSX 401 kb) [file 12870_2018_1534_MOESM11_ESM.xlsx]

## Sheet: polyA_summary_new
Table S8. APA sites of genes detected by SMRT
gene	strand	aligned reads	num sites	locations
TP57577_TGAC_V2_GENE5618	-	5	2	2774978727749820
TP57577_TGAC_V2_GENE9557	+	8	2	97311299731066
TP57577_TGAC_V2_GENE38802	-	2	1	25124988
TP57577_TGAC_V2_GENE6380	+	11	2	2503841225029460
TP57577_TGAC_V2_GENE23205	-	18	1	24933
TP57577_TGAC_V2_GENE22541	+	59	3	224092243022485
TP57577_TGAC_V2_GENE13305	-	33	3	1.88033e+23
TP57577_TGAC_V2_GENE2827	+	720	3	1.36247e+23
TP57577_TGAC_V2_GENE27911	-	30	1	79538
TP57577_TGAC_V2_GENE34215	+	3	1	15062267
TP57577_TGAC_V2_GENE28242	-	48	3	791197921179172
TP57577_TGAC_V2_GENE15699	-	31	2	213966214142
TP57577_TGAC_V2_GENE25423	-	39	3	1.5518e+23
TP57577_TGAC_V2_GENE5775	+	7	1	617941
TP57577_TGAC_V2_GENE21340	-	11	2	192555192488
TP57577_TGAC_V2_GENE3138	+	18	2	1107438511074450
TP57577_TGAC_V2_GENE1515	-	535	4	1.46074e+31
TP57577_TGAC_V2_GENE32851	-	2	1	4242631
TP57577_TGAC_V2_GENE136	+	2	1	1359
TP57577_TGAC_V2_GENE2923	-	34	3	6.32199e+20
TP57577_TGAC_V2_GENE19252	-	13	2	91379040
TP57577_TGAC_V2_GENE4679	-	39	3	8.81746e+17
TP57577_TGAC_V2_GENE9301	-	4	1	63480
TP57577_TGAC_V2_GENE24096	+	2	1	9709075
TP57577_TGAC_V2_GENE32389	-	3	1	149450
TP57577_TGAC_V2_GENE33619	+	5	1	5910891
TP57577_TGAC_V2_GENE29248	-	10	2	42574336
TP57577_TGAC_V2_GENE9706	-	16	4	2.24298e+31
TP57577_TGAC_V2_GENE12492	+	32	3	1.00692e+23
TP57577_TGAC_V2_GENE37706	+	12	1	19350
TP57577_TGAC_V2_GENE13398	-	13	3	1.8515e+23
TP57577_TGAC_V2_GENE10686	+	13	1	114406
TP57577_TGAC_V2_GENE21988	+	4	2	51525086
TP57577_TGAC_V2_GENE15541	+	7	2	1828401818283970
TP57577_TGAC_V2_GENE11837	+	3	1	12367744
TP57577_TGAC_V2_GENE36643	-	3	1	1651847
TP57577_TGAC_V2_GENE21027	+	5	1	142061
TP57577_TGAC_V2_GENE9696	+	12	1	22468804
TP57577_TGAC_V2_GENE35264	-	2	1	12601
TP57577_TGAC_V2_GENE11806	+	4	1	12451791
TP57577_TGAC_V2_GENE22750	-	4	1	54944
TP57577_TGAC_V2_GENE25740	-	13	2	306749306727
TP57577_TGAC_V2_GENE38138	+	25	4	4.65459e+27
TP57577_TGAC_V2_GENE25266	+	5	2	1413469114134800
TP57577_TGAC_V2_GENE23641	-	27	4	5512575754845780
TP57577_TGAC_V2_GENE31460	+	9	3	7.0033e+17
TP57577_TGAC_V2_GENE34287	+	14	1	394097
TP57577_TGAC_V2_GENE19291	+	3	1	193617
TP57577_TGAC_V2_GENE21288	+	21	4	1.52588e+31
TP57577_TGAC_V2_GENE18714	-	11	3	6.30704e+20
TP57577_TGAC_V2_GENE40005	+	2	1	490
TP57577_TGAC_V2_GENE12023	+	14	3	9.97592e+20
TP57577_TGAC_V2_GENE14243	-	2	1	17786219
TP57577_TGAC_V2_GENE28932	+	5	1	28866
TP57577_TGAC_V2_GENE32508	-	4	1	6570783
TP57577_TGAC_V2_GENE2925	+	3	1	6092872
TP57577_TGAC_V2_GENE16497	+	14	3	1.64179e+23
TP57577_TGAC_V2_GENE2175	-	38	2	36260063625923
TP57577_TGAC_V2_GENE5011	+	2	1	28668052
TP57577_TGAC_V2_GENE6298	+	59	1	5497188
TP57577_TGAC_V2_GENE16029	-	6	2	1916784119167780
TP57577_TGAC_V2_GENE34591	+	12	1	99215
TP57577_TGAC_V2_GENE2218	+	237	16	3.43879e+111
TP57577_TGAC_V2_GENE11565	+	15	3	1.45605e+23
TP57577_TGAC_V2_GENE10722	+	4	1	237546
TP57577_TGAC_V2_GENE35448	-	12	1	69376
TP57577_TGAC_V2_GENE4142	+	27	2	50811175081141
TP57577_TGAC_V2_GENE4680	-	34	2	249889249995
TP57577_TGAC_V2_GENE38458	-	6	1	11918054
TP57577_TGAC_V2_GENE15693	+	9	3	118951193811972
TP57577_TGAC_V2_GENE22288	+	8	3	1.20739e+23
TP57577_TGAC_V2_GENE12863	+	11	1	2012857
TP57577_TGAC_V2_GENE34688	-	16	2	4294142885
TP57577_TGAC_V2_GENE1039	+	5	1	13799022
TP57577_TGAC_V2_GENE24000	+	4	1	12143805
TP57577_TGAC_V2_GENE5730	+	2	1	15744251
TP57577_TGAC_V2_GENE21161	-	8	2	2593201425931950
TP57577_TGAC_V2_GENE20586	-	8	2	10901141
TP57577_TGAC_V2_GENE20632	-	12	2	2460334224603380
TP57577_TGAC_V2_GENE20174	-	5	1	152917
TP57577_TGAC_V2_GENE20593	-	84	2	11351041
TP57577_TGAC_V2_GENE4879	-	3	1	6642116
TP57577_TGAC_V2_GENE19285	-	3	1	51628
TP57577_TGAC_V2_GENE14311	+	58	5	2.48868e+39
TP57577_TGAC_V2_GENE13178	+	16	2	1703321117033140
TP57577_TGAC_V2_GENE5983	-	20	3	2.22632e+23
TP57577_TGAC_V2_GENE37364	+	23	2	67677386767771
TP57577_TGAC_V2_GENE35489	-	3	1	2584585
TP57577_TGAC_V2_GENE12258	-	3	1	29826142
TP57577_TGAC_V2_GENE19367	+	137	2	95184569518475
TP57577_TGAC_V2_GENE14865	+	4	1	110175
TP57577_TGAC_V2_GENE14630	+	4	1	98377
TP57577_TGAC_V2_GENE5659	+	8	1	15159510
TP57577_TGAC_V2_GENE26791	-	37	5	2.80314e+39
TP57577_TGAC_V2_GENE9732	+	81	10	2.25413e+79
TP57577_TGAC_V2_GENE12257	-	11	2	2974510329745080
TP57577_TGAC_V2_GENE11205	+	8	2	2020072520200390
TP57577_TGAC_V2_GENE2613	-	7	1	6880299
TP57577_TGAC_V2_GENE6073	-	14	1	5539032
TP57577_TGAC_V2_GENE22332	-	12	3	4.77583e+20
TP57577_TGAC_V2_GENE38863	-	5	1	17707647
TP57577_TGAC_V2_GENE1852	+	10	3	1.76178e+23
TP57577_TGAC_V2_GENE33910	-	21	3	1.5738e+23
TP57577_TGAC_V2_GENE25655	+	3	1	12180013
TP57577_TGAC_V2_GENE17859	-	16	1	54074
TP57577_TGAC_V2_GENE27512	-	2	1	26849273
TP57577_TGAC_V2_GENE29907	-	3	1	98495
TP57577_TGAC_V2_GENE4615	-	23	1	17098492
TP57577_TGAC_V2_GENE21877	+	6	2	75267466
TP57577_TGAC_V2_GENE25248	+	5	1	531049
TP57577_TGAC_V2_GENE35275	+	5	1	3189861
TP57577_TGAC_V2_GENE16811	+	52	4	2.30222e+19
TP57577_TGAC_V2_GENE4839	-	17	2	66847026684760
TP57577_TGAC_V2_GENE27370	-	3	1	2509
TP57577_TGAC_V2_GENE1449	+	10	2	2342410723424060
TP57577_TGAC_V2_GENE14272	-	7	1	119417
TP57577_TGAC_V2_GENE12169	-	4	1	29285391
TP57577_TGAC_V2_GENE13035	+	4	1	16927270
TP57577_TGAC_V2_GENE34046	+	3	1	28786920
TP57577_TGAC_V2_GENE34556	+	4	1	14392765
TP57577_TGAC_V2_GENE17426	+	8	2	104897104773
TP57577_TGAC_V2_GENE38297	-	5	1	19597594
TP57577_TGAC_V2_GENE21263	-	4	1	197293
TP57577_TGAC_V2_GENE24840	+	20	1	41659
TP57577_TGAC_V2_GENE38864	-	3	1	18169869
TP57577_TGAC_V2_GENE33429	-	18	4	1.99799e+31
TP57577_TGAC_V2_GENE3722	-	17	1	14773515
TP57577_TGAC_V2_GENE1065	+	6	1	13806382
TP57577_TGAC_V2_GENE34354	-	21	2	2600187726001960
TP57577_TGAC_V2_GENE12935	+	6	1	3275755
TP57577_TGAC_V2_GENE5447	+	3	1	27507103
TP57577_TGAC_V2_GENE29836	+	3	1	141560
TP57577_TGAC_V2_GENE6627	+	2	1	30315335
TP57577_TGAC_V2_GENE34662	+	38	5	1.94402e+24
TP57577_TGAC_V2_GENE27896	-	12	3	161191622416158
TP57577_TGAC_V2_GENE3468	-	11	2	1126890511268880
TP57577_TGAC_V2_GENE12140	+	4	1	29491278
TP57577_TGAC_V2_GENE11821	+	50	3	1.23254e+23
TP57577_TGAC_V2_GENE38232	-	268	2	53612615361285
TP57577_TGAC_V2_GENE4759	+	42	4	4.40258e+23
TP57577_TGAC_V2_GENE10417	+	48	7	4.30814e+48
TP57577_TGAC_V2_GENE10105	-	33	4	1.10691e+23
TP57577_TGAC_V2_GENE39250	-	3	1	17111042
TP57577_TGAC_V2_GENE37875	-	39	4	3.16538e+31
TP57577_TGAC_V2_GENE26633	+	14	1	112197
TP57577_TGAC_V2_GENE21590	-	4	1	18007097
TP57577_TGAC_V2_GENE37652	-	3	1	9038373
TP57577_TGAC_V2_GENE38596	+	11	1	23788117
TP57577_TGAC_V2_GENE38915	+	37	3	1.8011e+23
TP57577_TGAC_V2_GENE34323	-	19	1	287738
TP57577_TGAC_V2_GENE25673	-	6	2	1200592012005870
TP57577_TGAC_V2_GENE5214	-	16	4	2.61338e+31
TP57577_TGAC_V2_GENE9829	-	17	3	1.99619e+23
TP57577_TGAC_V2_GENE8692	+	7	2	171655171692
TP57577_TGAC_V2_GENE17152	+	6	2	1897353218973680
TP57577_TGAC_V2_GENE35666	+	24	3	2.28648e+23
TP57577_TGAC_V2_GENE39127	+	3	1	18559127
TP57577_TGAC_V2_GENE6015	+	27	3	2.23455e+23
TP57577_TGAC_V2_GENE37440	-	2	1	7683708
TP57577_TGAC_V2_GENE32165	-	3	1	206467
TP57577_TGAC_V2_GENE30611	+	18	2	121684121635
TP57577_TGAC_V2_GENE2285	+	11	1	8549355
TP57577_TGAC_V2_GENE21793	+	12	2	28635312863591
TP57577_TGAC_V2_GENE31925	-	8	2	5899259176
TP57577_TGAC_V2_GENE21235	-	20	5	2.70377e+39
TP57577_TGAC_V2_GENE23735	-	10	1	18545582
TP57577_TGAC_V2_GENE25178	-	44	2	204651204675
TP57577_TGAC_V2_GENE22355	+	6	1	8936
TP57577_TGAC_V2_GENE28550	-	35	2	52575289
TP57577_TGAC_V2_GENE3164	+	4	1	24520182
TP57577_TGAC_V2_GENE34633	+	7	1	19449735
TP57577_TGAC_V2_GENE28529	-	40	3	1.61588e+20
TP57577_TGAC_V2_GENE22851	-	22	3	463594643846638
TP57577_TGAC_V2_GENE2262	-	6	1	8707437
TP57577_TGAC_V2_GENE26759	-	14	3	2.79049e+23
TP57577_TGAC_V2_GENE16056	+	4	1	134788
TP57577_TGAC_V2_GENE1214	+	3	1	1215230
TP57577_TGAC_V2_GENE12160	+	26	2	2956634029566400
TP57577_TGAC_V2_GENE6039	-	13	2	51158385115714
TP57577_TGAC_V2_GENE34013	-	4	1	11010220
TP57577_TGAC_V2_GENE10732	-	2	1	113973
TP57577_TGAC_V2_GENE18808	-	25	2	1011234810112320
TP57577_TGAC_V2_GENE38632	+	33	2	2425528424255300
TP57577_TGAC_V2_GENE6919	-	11	1	3847032
TP57577_TGAC_V2_GENE9488	-	66	4	2.09676e+31
TP57577_TGAC_V2_GENE24415	-	34	6	1.12351e+29
TP57577_TGAC_V2_GENE30292	+	9	2	60946181
TP57577_TGAC_V2_GENE16905	-	21	1	136418
TP57577_TGAC_V2_GENE15658	+	13	1	23340266
TP57577_TGAC_V2_GENE8456	-	2	1	73
TP57577_TGAC_V2_GENE37634	-	13	1	8539738
TP57577_TGAC_V2_GENE16642	+	23	1	155813
TP57577_TGAC_V2_GENE2545	-	83	8	1.33923e+63
TP57577_TGAC_V2_GENE24332	+	4	1	11621802
TP57577_TGAC_V2_GENE13909	-	9	3	1.10053e+23
TP57577_TGAC_V2_GENE31895	+	25	4	2.58584e+31
TP57577_TGAC_V2_GENE1908	+	9	1	14239132
TP57577_TGAC_V2_GENE11203	+	15	2	2034772220347620
TP57577_TGAC_V2_GENE13232	+	4	1	168356
TP57577_TGAC_V2_GENE2400	+	3	1	12181996
TP57577_TGAC_V2_GENE3701	+	204	5	1.51682e+39
TP57577_TGAC_V2_GENE39310	+	6	2	18511871
TP57577_TGAC_V2_GENE31609	-	8	1	3374020
TP57577_TGAC_V2_GENE13985	-	10	3	1.18402e+23
TP57577_TGAC_V2_GENE19561	-	15	4	3.11764e+31
TP57577_TGAC_V2_GENE27461	+	5	1	4048
TP57577_TGAC_V2_GENE19933	+	26	4	8.55689e+19
TP57577_TGAC_V2_GENE2115	-	4	1	25632537
TP57577_TGAC_V2_GENE30319	-	8	1	17516572
TP57577_TGAC_V2_GENE16458	+	20	2	43334044333289
TP57577_TGAC_V2_GENE893	-	11	2	616679
TP57577_TGAC_V2_GENE31855	+	33	5	6.65247e+24
TP57577_TGAC_V2_GENE10680	+	2	1	5462262
TP57577_TGAC_V2_GENE38405	+	7	1	11911817
TP57577_TGAC_V2_GENE28703	+	19	1	11593016
TP57577_TGAC_V2_GENE19173	+	16	2	2173758621737480
TP57577_TGAC_V2_GENE11199	+	4	1	20343138
TP57577_TGAC_V2_GENE23368	-	28	3	1041,68,0
TP57577_TGAC_V2_GENE12625	-	52	3	2.51155e+23
TP57577_TGAC_V2_GENE4936	+	3	1	6666524
TP57577_TGAC_V2_GENE12440	+	9	1	9336636
TP57577_TGAC_V2_GENE3662	-	30	2	3460534688
TP57577_TGAC_V2_GENE34889	+	14	3	460847194634
TP57577_TGAC_V2_GENE18201	+	10	1	13324
TP57577_TGAC_V2_GENE14593	-	3	1	19082234
TP57577_TGAC_V2_GENE21154	+	7	2	31009753099678
TP57577_TGAC_V2_GENE16498	-	8	1	16540695
TP57577_TGAC_V2_GENE13692	+	5	1	24124535
TP57577_TGAC_V2_GENE8508	+	5	1	26146
TP57577_TGAC_V2_GENE26025	+	4	1	278501
TP57577_TGAC_V2_GENE13143	-	8	2	1790392617904050
TP57577_TGAC_V2_GENE28538	+	22	2	1963833119637770
TP57577_TGAC_V2_GENE12642	+	19	2	19464661946422
TP57577_TGAC_V2_GENE16694	+	7	2	2812771528127780
TP57577_TGAC_V2_GENE26397	+	7	1	23204770
TP57577_TGAC_V2_GENE7663	+	7	1	84875
TP57577_TGAC_V2_GENE37370	+	32	4	6.82895e+27
TP57577_TGAC_V2_GENE17496	-	4	1	272013
TP57577_TGAC_V2_GENE38108	+	3	1	4777597
TP57577_TGAC_V2_GENE16043	+	30	2	3974139566
TP57577_TGAC_V2_GENE38662	+	2	1	24011010
TP57577_TGAC_V2_GENE27136	+	5	1	2090509
TP57577_TGAC_V2_GENE6248	+	4	1	5872319
TP57577_TGAC_V2_GENE21675	-	26	2	190145189972
TP57577_TGAC_V2_GENE27735	+	4	2	2159623186
TP57577_TGAC_V2_GENE18013	-	33	1	6135026
TP57577_TGAC_V2_GENE24375	-	6	1	4741180
TP57577_TGAC_V2_GENE13630	-	3	1	169516
TP57577_TGAC_V2_GENE9627	-	2	1	1896533
TP57577_TGAC_V2_GENE1638	-	4	1	3278433
TP57577_TGAC_V2_GENE36015	+	2	1	1532
TP57577_TGAC_V2_GENE34040	-	17	2	2870953428709570
TP57577_TGAC_V2_GENE8847	-	9	2	3664536677
TP57577_TGAC_V2_GENE22675	+	36	4	1.56513e+31
TP57577_TGAC_V2_GENE23216	-	3	1	2718530
TP57577_TGAC_V2_GENE25463	+	46	5	2.44099e+29
TP57577_TGAC_V2_GENE12541	+	11	3	2.48284e+23
TP57577_TGAC_V2_GENE33531	-	3	1	3710138
TP57577_TGAC_V2_GENE17409	+	22	2	267278267216
TP57577_TGAC_V2_GENE12707	-	89	10	2.4143e+79
TP57577_TGAC_V2_GENE5206	+	4	1	26322996
TP57577_TGAC_V2_GENE14962	+	376	17	6.88257e+84
TP57577_TGAC_V2_GENE36962	+	11	1	19911521
TP57577_TGAC_V2_GENE1323	-	10	2	32127683212675
TP57577_TGAC_V2_GENE19327	-	56	4	1.42408e+23
TP57577_TGAC_V2_GENE28139	-	8	3	2.70573e+20
TP57577_TGAC_V2_GENE15848	-	5	1	8607798
TP57577_TGAC_V2_GENE6552	+	3	1	29230104
TP57577_TGAC_V2_GENE27844	+	7	2	3505435087
TP57577_TGAC_V2_GENE18907	-	4	1	8925746
TP57577_TGAC_V2_GENE26863	-	2	1	6396746
TP57577_TGAC_V2_GENE12903	+	2	1	2600921
TP57577_TGAC_V2_GENE28382	-	27	6	7.48314e+27
TP57577_TGAC_V2_GENE38266	+	3	1	20196134
TP57577_TGAC_V2_GENE16066	+	3	1	239971
TP57577_TGAC_V2_GENE9322	+	75	2	493383
TP57577_TGAC_V2_GENE2908	-	12	2	64312136431062
TP57577_TGAC_V2_GENE30094	+	11	2	9072890706
TP57577_TGAC_V2_GENE8885	-	7	2	1147958611479470
TP57577_TGAC_V2_GENE5478	+	2	1	1582557
TP57577_TGAC_V2_GENE4159	+	7	2	2823773228237790
TP57577_TGAC_V2_GENE11188	+	31	4	4.39085e+27
TP57577_TGAC_V2_GENE12558	+	55	6	2.45337e+47
TP57577_TGAC_V2_GENE27822	+	9	2	5106951106
TP57577_TGAC_V2_GENE2866	+	51	3	1.37613e+23
TP57577_TGAC_V2_GENE36757	-	27	4	1.90351e+31
TP57577_TGAC_V2_GENE1511	+	2	1	14761233
TP57577_TGAC_V2_GENE12783	-	3	1	2872444
TP57577_TGAC_V2_GENE8713	-	19	3	470484731047025
TP57577_TGAC_V2_GENE34097	+	3	1	28871475
TP57577_TGAC_V2_GENE18554	+	10	1	12924020
TP57577_TGAC_V2_GENE25946	+	10	1	31126
TP57577_TGAC_V2_GENE24803	-	24	3	4.99164e+20
TP57577_TGAC_V2_GENE12939	-	21	4	2.8339e+27
TP57577_TGAC_V2_GENE29680	+	28	4	6.44846e+19
TP57577_TGAC_V2_GENE2109	+	45	4	2.56837e+31
TP57577_TGAC_V2_GENE34041	+	8	1	28853853
TP57577_TGAC_V2_GENE35245	+	2	1	10567970
TP57577_TGAC_V2_GENE23269	+	3	1	236496
TP57577_TGAC_V2_GENE8636	-	4	1	14563739
TP57577_TGAC_V2_GENE25621	-	24	1	21397
TP57577_TGAC_V2_GENE36047	+	31	2	1799417921
TP57577_TGAC_V2_GENE34033	+	18	2	2853605328536100
TP57577_TGAC_V2_GENE38386	+	88	6	1.14906e+47
TP57577_TGAC_V2_GENE1707	-	5	1	13255206
TP57577_TGAC_V2_GENE14011	+	7	2	1185346111853480
TP57577_TGAC_V2_GENE16126	+	2	1	21421276
TP57577_TGAC_V2_GENE23595	-	6	1	23612120
TP57577_TGAC_V2_GENE22484	+	3	1	99236
TP57577_TGAC_V2_GENE16267	+	2	1	13494333
TP57577_TGAC_V2_GENE27820	+	28	4	7.54858e+19
TP57577_TGAC_V2_GENE39244	-	22	4	1.72252e+31
TP57577_TGAC_V2_GENE9259	-	85	3	211712151421148
TP57577_TGAC_V2_GENE4139	+	6	1	5073237
TP57577_TGAC_V2_GENE32809	-	3	1	186937
TP57577_TGAC_V2_GENE2483	+	7	2	322757322809
TP57577_TGAC_V2_GENE6012	+	2	1	21900572
TP57577_TGAC_V2_GENE12162	-	6	1	29000036
TP57577_TGAC_V2_GENE27784	-	29	2	6827868322
TP57577_TGAC_V2_GENE39185	+	123	8	1.74392e+63
TP57577_TGAC_V2_GENE4037	+	8	2	55581215558197
TP57577_TGAC_V2_GENE3271	-	9	1	141127
TP57577_TGAC_V2_GENE37200	-	366	5	1.54497e+34
TP57577_TGAC_V2_GENE1064	+	20	2	1401231914012230
TP57577_TGAC_V2_GENE2121	-	5	1	26005344
TP57577_TGAC_V2_GENE11542	+	4	1	14247219
TP57577_TGAC_V2_GENE25933	-	23	4	1.37401e+27
TP57577_TGAC_V2_GENE29182	+	6	1	16417150
TP57577_TGAC_V2_GENE26240	-	4	1	54796
TP57577_TGAC_V2_GENE21564	-	11	2	85381378538222
TP57577_TGAC_V2_GENE32005	-	4	1	39942
TP57577_TGAC_V2_GENE18383	+	32	1	7007
TP57577_TGAC_V2_GENE31377	-	19	1	9946083
TP57577_TGAC_V2_GENE5084	+	7	1	24560883
TP57577_TGAC_V2_GENE20784	+	18	2	2359551623595580
TP57577_TGAC_V2_GENE1149	+	3	1	1090074
TP57577_TGAC_V2_GENE3678	-	4	1	258387
TP57577_TGAC_V2_GENE3041	-	10	1	21423443
TP57577_TGAC_V2_GENE35368	-	301	8	9.02492e+31
TP57577_TGAC_V2_GENE34682	+	16	4	1.99042e+19
TP57577_TGAC_V2_GENE7624	-	2	1	38202
TP57577_TGAC_V2_GENE35981	-	10	2	2165342121653380
TP57577_TGAC_V2_GENE4494	-	11	1	3917077
TP57577_TGAC_V2_GENE20842	-	13	1	832
TP57577_TGAC_V2_GENE9487	-	11	3	2.09887e+23
TP57577_TGAC_V2_GENE38855	+	84	6	1.81166e+47
TP57577_TGAC_V2_GENE4220	+	5	1	27955070
TP57577_TGAC_V2_GENE9291	+	35	3	432399508
TP57577_TGAC_V2_GENE1129	+	25	2	1269765612697730
TP57577_TGAC_V2_GENE22482	+	33	4	5.25315e+19
TP57577_TGAC_V2_GENE30106	+	52	3	987698329966
TP57577_TGAC_V2_GENE19469	-	16	4	1.9191e+31
TP57577_TGAC_V2_GENE4411	+	10	1	14301042
TP57577_TGAC_V2_GENE7943	-	4	1	27101806
TP57577_TGAC_V2_GENE24517	+	5	2	93344099334452
TP57577_TGAC_V2_GENE32907	-	12	2	227296227261
TP57577_TGAC_V2_GENE34947	+	2	1	994
TP57577_TGAC_V2_GENE8088	-	15	2	1608221816082270
TP57577_TGAC_V2_GENE17283	-	19	5	9.32233e+34
TP57577_TGAC_V2_GENE39481	-	9	2	1046610555
TP57577_TGAC_V2_GENE30259	-	17	2	1580515686
TP57577_TGAC_V2_GENE32825	+	10	1	117173
TP57577_TGAC_V2_GENE19980	-	6	1	27477574
TP57577_TGAC_V2_GENE17315	-	9	2	190806190868
TP57577_TGAC_V2_GENE23830	+	4	1	28569583
TP57577_TGAC_V2_GENE24465	+	24	2	1844208018442110
TP57577_TGAC_V2_GENE13915	-	4	1	10910376
TP57577_TGAC_V2_GENE29760	-	13	1	49864
TP57577_TGAC_V2_GENE3292	+	6	1	17558
TP57577_TGAC_V2_GENE37065	+	5	1	26918594
TP57577_TGAC_V2_GENE17855	-	5	1	111134
TP57577_TGAC_V2_GENE14917	-	2	1	17035539
TP57577_TGAC_V2_GENE5696	-	18	2	1498872314988780
TP57577_TGAC_V2_GENE12710	+	4	1	25109579
TP57577_TGAC_V2_GENE18593	+	3	1	13467577
TP57577_TGAC_V2_GENE23494	+	4	1	1155621
TP57577_TGAC_V2_GENE24468	+	19	3	1.82257e+23
TP57577_TGAC_V2_GENE37544	-	9	2	77912547791377
TP57577_TGAC_V2_GENE8778	-	3	1	22621
TP57577_TGAC_V2_GENE25425	+	10	1	15626243
TP57577_TGAC_V2_GENE18639	+	9	2	7735577475
TP57577_TGAC_V2_GENE13463	-	4	1	7984737
TP57577_TGAC_V2_GENE33222	+	7	3	6.28143e+20
TP57577_TGAC_V2_GENE11355	+	6	1	79742
TP57577_TGAC_V2_GENE26244	-	3	1	120048
TP57577_TGAC_V2_GENE9606	+	14	1	1877845
TP57577_TGAC_V2_GENE18900	+	4	1	8975802
TP57577_TGAC_V2_GENE32733	+	11	2	135587135559
TP57577_TGAC_V2_GENE27972	-	10	1	13917421
TP57577_TGAC_V2_GENE33593	+	44	2	2082794420827670
TP57577_TGAC_V2_GENE3211	-	7	3	2.44448e+23
TP57577_TGAC_V2_GENE6168	+	87	3	6.56037e+20
TP57577_TGAC_V2_GENE33422	-	6	2	1952835319528330
TP57577_TGAC_V2_GENE32572	-	8	2	189008189091
TP57577_TGAC_V2_GENE15596	-	3	1	303846
TP57577_TGAC_V2_GENE16641	-	3	1	182554
TP57577_TGAC_V2_GENE30540	+	4	1	14867
TP57577_TGAC_V2_GENE12953	+	14	2	32237813223715
TP57577_TGAC_V2_GENE22770	+	6	2	2658726632
TP57577_TGAC_V2_GENE9915	+	8	1	10715881
TP57577_TGAC_V2_GENE3455	+	47	4	4.16503e+27
TP57577_TGAC_V2_GENE25117	-	5	1	12801092
TP57577_TGAC_V2_GENE8501	-	46	3	1.36164e+17
TP57577_TGAC_V2_GENE14901	-	11	2	582458
TP57577_TGAC_V2_GENE33827	-	17	1	2068869
TP57577_TGAC_V2_GENE40100	-	13	2	1284312776
TP57577_TGAC_V2_GENE21421	-	5	2	1107180011071850
TP57577_TGAC_V2_GENE16834	+	95	5	1.339e+39
TP57577_TGAC_V2_GENE13956	-	10	1	48627
TP57577_TGAC_V2_GENE33179	-	9	1	6084042
TP57577_TGAC_V2_GENE25112	-	8	1	13119692
TP57577_TGAC_V2_GENE24670	-	5	1	13604
TP57577_TGAC_V2_GENE17082	-	2	1	8884323
TP57577_TGAC_V2_GENE8561	-	4	1	14264
TP57577_TGAC_V2_GENE21248	-	6	1	149280
TP57577_TGAC_V2_GENE13359	-	5	2	130048130245
TP57577_TGAC_V2_GENE18217	-	28	3	1.60582e+23
TP57577_TGAC_V2_GENE9091	-	95	2	1145765211457580
TP57577_TGAC_V2_GENE12223	+	22	1	28607371
TP57577_TGAC_V2_GENE5426	-	5	1	27578136
TP57577_TGAC_V2_GENE29521	+	42	3	2.69221e+23
TP57577_TGAC_V2_GENE12596	+	269	4	2.49757e+31
TP57577_TGAC_V2_GENE34861	+	33	3	1.3305e+23
TP57577_TGAC_V2_GENE33018	+	2	1	6618
TP57577_TGAC_V2_GENE29993	+	2	1	102158
TP57577_TGAC_V2_GENE18853	-	10	3	1.67909e+17
TP57577_TGAC_V2_GENE27871	+	16	4	1.92412e+19
TP57577_TGAC_V2_GENE13041	-	6	1	16564061
TP57577_TGAC_V2_GENE25777	-	13	1	8051003
TP57577_TGAC_V2_GENE16660	-	18	3	1.24688e+23
TP57577_TGAC_V2_GENE18928	-	2	1	944
TP57577_TGAC_V2_GENE7481	+	8	2	18751897
TP57577_TGAC_V2_GENE23902	-	7	2	2182747521835270
TP57577_TGAC_V2_GENE33756	+	15	2	2762570827625630
TP57577_TGAC_V2_GENE19537	-	118	8	5.80343e+55
TP57577_TGAC_V2_GENE8510	-	9	2	187899187999
TP57577_TGAC_V2_GENE32284	-	13	3	7.5977e+20
TP57577_TGAC_V2_GENE30176	+	13	3	2.45012e+23
TP57577_TGAC_V2_GENE34240	+	4	1	14929009
TP57577_TGAC_V2_GENE10609	+	4	1	145240
TP57577_TGAC_V2_GENE1394	-	12	2	2340693523406890
TP57577_TGAC_V2_GENE6037	-	17	4	5.56884e+27
TP57577_TGAC_V2_GENE26375	-	10	2	2290064122900590
TP57577_TGAC_V2_GENE10068	-	27	1	5809911
TP57577_TGAC_V2_GENE29107	+	3	1	88123
TP57577_TGAC_V2_GENE19700	-	21	2	148669148613
TP57577_TGAC_V2_GENE27148	-	58	5	2.29536e+39
TP57577_TGAC_V2_GENE16572	-	6	1	86139
TP57577_TGAC_V2_GENE37272	+	12	1	985195
TP57577_TGAC_V2_GENE14100	-	9	3	1.289e+23
TP57577_TGAC_V2_GENE34336	+	9	2	2566820125668150
TP57577_TGAC_V2_GENE17196	+	19	5	2.07011e+39
TP57577_TGAC_V2_GENE38014	+	2	1	31685070
TP57577_TGAC_V2_GENE10456	-	44	5	1.12181e+39
TP57577_TGAC_V2_GENE24806	-	73	1	4744602
TP57577_TGAC_V2_GENE21260	+	16	3	1.48383e+17
TP57577_TGAC_V2_GENE35740	-	3	1	26780
TP57577_TGAC_V2_GENE16134	-	21	2	2163932221639290
TP57577_TGAC_V2_GENE25128	-	8	2	1277203312772460
TP57577_TGAC_V2_GENE2695	-	39	3	2.05478e+23
TP57577_TGAC_V2_GENE17357	+	2	1	13466552
TP57577_TGAC_V2_GENE19490	-	8	2	1965404219654140
TP57577_TGAC_V2_GENE28190	+	8	1	19967
TP57577_TGAC_V2_GENE11520	+	16	2	1497131014971250
TP57577_TGAC_V2_GENE26482	-	5	1	3818032
TP57577_TGAC_V2_GENE5996	-	8	2	2223508122235210
TP57577_TGAC_V2_GENE25536	+	14	2	3018837530188410
TP57577_TGAC_V2_GENE23967	-	2	1	12181917
TP57577_TGAC_V2_GENE17465	+	4	1	10953960
TP57577_TGAC_V2_GENE16192	-	5	1	4109275
TP57577_TGAC_V2_GENE36745	-	7	2	2316445023164480
TP57577_TGAC_V2_GENE3298	-	7	2	472849472796
TP57577_TGAC_V2_GENE33952	-	6	1	11656
TP57577_TGAC_V2_GENE8363	+	18	2	1869961418697120
TP57577_TGAC_V2_GENE17531	+	3	1	25639
TP57577_TGAC_V2_GENE3467	-	11	2	1165576511655660
TP57577_TGAC_V2_GENE16872	-	35	2	145324145219
TP57577_TGAC_V2_GENE23543	-	19	2	1784385417843830
TP57577_TGAC_V2_GENE25833	+	44	4	1.67202e+31
TP57577_TGAC_V2_GENE32622	+	3	1	29522708
TP57577_TGAC_V2_GENE9374	+	5	1	72253
TP57577_TGAC_V2_GENE19834	+	6	2	48682744868349
TP57577_TGAC_V2_GENE26959	-	5	1	878
TP57577_TGAC_V2_GENE12215	+	10	1	28949667
TP57577_TGAC_V2_GENE39163	-	4	1	17693869
TP57577_TGAC_V2_GENE30794	-	192	11	2.75717e+87
TP57577_TGAC_V2_GENE17849	+	10	1	120203
TP57577_TGAC_V2_GENE14513	-	6	2	7058070724
TP57577_TGAC_V2_GENE30444	+	7	3	2.62506e+23
TP57577_TGAC_V2_GENE15334	+	6	1	59011
TP57577_TGAC_V2_GENE28660	-	11	2	6842968604
TP57577_TGAC_V2_GENE11629	+	4	2	1498061114980720
TP57577_TGAC_V2_GENE6252	+	3	1	5691358
TP57577_TGAC_V2_GENE13877	-	20	2	19250551924993
TP57577_TGAC_V2_GENE13325	+	10	2	2660330226603120
TP57577_TGAC_V2_GENE24952	+	6	1	163799
TP57577_TGAC_V2_GENE8850	+	13	3	1.19164e+17
TP57577_TGAC_V2_GENE10916	-	3	1	1490
TP57577_TGAC_V2_GENE30006	-	29	3	1.0957e+23
TP57577_TGAC_V2_GENE2658	+	13	2	2074480820744840
TP57577_TGAC_V2_GENE18263	+	14	3	1.4832e+17
TP57577_TGAC_V2_GENE17236	+	13	4	2.07702e+31
TP57577_TGAC_V2_GENE17267	-	19	3	1.73282e+23
TP57577_TGAC_V2_GENE19864	-	4	1	123992
TP57577_TGAC_V2_GENE27309	+	39	4	3.38253e+19
TP57577_TGAC_V2_GENE35827	+	3	1	106853
TP57577_TGAC_V2_GENE38374	-	2	1	11699695
TP57577_TGAC_V2_GENE33126	+	4	1	57669
TP57577_TGAC_V2_GENE22687	-	18	1	62371
TP57577_TGAC_V2_GENE26279	-	14	2	967979967705
TP57577_TGAC_V2_GENE16831	-	23	1	13386771
TP57577_TGAC_V2_GENE25162	+	17	3	2.56481e+17
TP57577_TGAC_V2_GENE39594	-	2	1	17
TP57577_TGAC_V2_GENE12764	-	6	1	2994593
TP57577_TGAC_V2_GENE27535	+	6	1	35711
TP57577_TGAC_V2_GENE36183	-	3	1	2175
TP57577_TGAC_V2_GENE9185	-	5	1	3218771
TP57577_TGAC_V2_GENE9224	-	7	2	2628434926284370
TP57577_TGAC_V2_GENE12569	-	6	2	2426676024266810
TP57577_TGAC_V2_GENE32513	-	37	3	6.43714e+20
TP57577_TGAC_V2_GENE5658	-	2	1	15060470
TP57577_TGAC_V2_GENE39223	-	18	4	1.75939e+31
TP57577_TGAC_V2_GENE13990	-	6	2	1178988411789920
TP57577_TGAC_V2_GENE17600	-	4	1	62656
TP57577_TGAC_V2_GENE2224	-	15	4	3.4519e+27
TP57577_TGAC_V2_GENE34799	-	12	2	5693556915
TP57577_TGAC_V2_GENE17233	+	24	3	2.07862e+23
TP57577_TGAC_V2_GENE3352	+	3	1	22493044
TP57577_TGAC_V2_GENE19566	-	11	2	3126814631268280
TP57577_TGAC_V2_GENE11349	-	4	1	157913
TP57577_TGAC_V2_GENE11881	-	12	1	12054147
TP57577_TGAC_V2_GENE10701	-	12	1	312167
TP57577_TGAC_V2_GENE22749	-	51	5	5.71256e+24
TP57577_TGAC_V2_GENE19242	+	8	1	30597
TP57577_TGAC_V2_GENE34128	-	14	2	1745806617458010
TP57577_TGAC_V2_GENE5346	-	18	1	23680020
TP57577_TGAC_V2_GENE38581	+	59	2	26055212605495
TP57577_TGAC_V2_GENE1518	-	6	1	14778913
TP57577_TGAC_V2_GENE32730	-	6	1	264352
TP57577_TGAC_V2_GENE2410	+	9	1	12172502
TP57577_TGAC_V2_GENE24695	-	5	1	9260
TP57577_TGAC_V2_GENE23352	+	68	2	25867032586749
TP57577_TGAC_V2_GENE32871	+	9	2	42579014257920
TP57577_TGAC_V2_GENE15975	+	11	3	2.13484e+23
TP57577_TGAC_V2_GENE32116	-	11	1	237827
TP57577_TGAC_V2_GENE16019	-	11	1	19081751
TP57577_TGAC_V2_GENE24843	+	7	1	44863
TP57577_TGAC_V2_GENE3493	+	2	1	11559873
TP57577_TGAC_V2_GENE15748	+	6	1	23740379
TP57577_TGAC_V2_GENE39001	-	4	1	8591308
TP57577_TGAC_V2_GENE35611	+	6	1	117778
TP57577_TGAC_V2_GENE31424	+	22	2	4034240435
TP57577_TGAC_V2_GENE26191	-	26	3	2.00378e+20
TP57577_TGAC_V2_GENE21416	-	15	2	1106453111064500
TP57577_TGAC_V2_GENE21057	+	148	3	9.8213e+20
TP57577_TGAC_V2_GENE21406	-	6	2	6165661593
TP57577_TGAC_V2_GENE35189	+	11	2	42801952
TP57577_TGAC_V2_GENE24384	-	9	1	4843531
TP57577_TGAC_V2_GENE2904	+	12	2	63211296321233
TP57577_TGAC_V2_GENE13155	+	15	2	1755575117555680
TP57577_TGAC_V2_GENE34299	-	11	1	445225
TP57577_TGAC_V2_GENE37759	+	2	1	19297727
TP57577_TGAC_V2_GENE32799	-	56	3	1.4353e+17
TP57577_TGAC_V2_GENE35398	-	3	1	6523191
TP57577_TGAC_V2_GENE13725	-	6	1	9207126
TP57577_TGAC_V2_GENE1165	-	4	1	659098
TP57577_TGAC_V2_GENE25578	-	3	1	22011491
TP57577_TGAC_V2_GENE26769	-	5	1	28101659
TP57577_TGAC_V2_GENE21250	+	2	1	231312
TP57577_TGAC_V2_GENE26348	+	5	1	22920824
TP57577_TGAC_V2_GENE12251	-	3	1	29457869
TP57577_TGAC_V2_GENE10248	-	17	4	8.54734e+27
TP57577_TGAC_V2_GENE5961	+	8	2	2196784221967940
TP57577_TGAC_V2_GENE25506	-	22	1	30324198
TP57577_TGAC_V2_GENE32588	+	43	4	1.34766e+23
TP57577_TGAC_V2_GENE21803	-	4	1	2917846
TP57577_TGAC_V2_GENE14378	+	5	2	142275142322
TP57577_TGAC_V2_GENE27679	+	6	1	30516
TP57577_TGAC_V2_GENE29985	+	7	3	1.49127e+17
TP57577_TGAC_V2_GENE30945	+	7	1	24023394
TP57577_TGAC_V2_GENE16569	+	3	1	12130
TP57577_TGAC_V2_GENE19116	-	18	2	66408056640839
TP57577_TGAC_V2_GENE33628	-	69	4	6.00192e+27
TP57577_TGAC_V2_GENE16778	+	14	4	2.81875e+23
TP57577_TGAC_V2_GENE7611	-	4	2	8500885055
TP57577_TGAC_V2_GENE21348	+	10	1	130529
TP57577_TGAC_V2_GENE32714	-	5	1	675338
TP57577_TGAC_V2_GENE25455	+	20	3	145951450314634
TP57577_TGAC_V2_GENE4470	+	6	2	38397383839717
TP57577_TGAC_V2_GENE24385	-	4	1	4935572
TP57577_TGAC_V2_GENE3004	-	5	2	2721652127217330
TP57577_TGAC_V2_GENE11861	-	3	1	11871763
TP57577_TGAC_V2_GENE30126	-	16	1	138241
TP57577_TGAC_V2_GENE20984	+	4	1	30085205
TP57577_TGAC_V2_GENE26372	+	31	2	2287436522874420
TP57577_TGAC_V2_GENE13807	+	32	2	149771149825
TP57577_TGAC_V2_GENE9284	-	3	1	2187590
TP57577_TGAC_V2_GENE27480	+	44	6	1.84942e+29
TP57577_TGAC_V2_GENE28916	-	164	3	2.31857e+23
TP57577_TGAC_V2_GENE2787	-	3	1	9588509
TP57577_TGAC_V2_GENE24159	-	6	1	21705625
TP57577_TGAC_V2_GENE39038	-	7	2	1832148418321420
TP57577_TGAC_V2_GENE30345	-	24	2	1524657415246660
TP57577_TGAC_V2_GENE25736	-	11	2	122206122247
TP57577_TGAC_V2_GENE8789	-	7	2	5494055005
TP57577_TGAC_V2_GENE1267	-	23	2	30925093092434
TP57577_TGAC_V2_GENE29855	+	26	3	1.69613e+17
TP57577_TGAC_V2_GENE29212	+	5	2	3072230766
TP57577_TGAC_V2_GENE12360	+	2	1	10170072
TP57577_TGAC_V2_GENE30324	-	8	2	8445184529
TP57577_TGAC_V2_GENE36804	-	104	5	1.90048e+39
TP57577_TGAC_V2_GENE7843	+	17	2	7902079088
TP57577_TGAC_V2_GENE11360	+	26	2	138647138675
TP57577_TGAC_V2_GENE33737	-	2	1	240
TP57577_TGAC_V2_GENE30379	+	3	1	10447931
TP57577_TGAC_V2_GENE6384	-	13	4	2.99514e+31
TP57577_TGAC_V2_GENE25477	-	5	1	271171
TP57577_TGAC_V2_GENE9797	+	3	1	164546
TP57577_TGAC_V2_GENE11632	-	9	1	14628450
TP57577_TGAC_V2_GENE24264	+	8	1	10488159
TP57577_TGAC_V2_GENE8060	-	4	1	13829073
TP57577_TGAC_V2_GENE20013	-	18	2	1870310518703190
TP57577_TGAC_V2_GENE23197	+	103	4	1.38582e+31
TP57577_TGAC_V2_GENE5992	+	5	2	2222500622225020
TP57577_TGAC_V2_GENE2354	-	5	2	1235115512351130
TP57577_TGAC_V2_GENE29749	-	2	1	19092
TP57577_TGAC_V2_GENE33792	-	20	3	2.74795e+23
TP57577_TGAC_V2_GENE30378	-	11	1	10495409
TP57577_TGAC_V2_GENE4064	+	13	3	5.06049e+20
TP57577_TGAC_V2_GENE21069	+	6	1	9814504
TP57577_TGAC_V2_GENE9372	+	123	4	1.33571e+19
TP57577_TGAC_V2_GENE16677	-	126	8	1.25821e+63
TP57577_TGAC_V2_GENE31556	-	9	2	56309205630976
TP57577_TGAC_V2_GENE4268	-	7	2	783754783785
TP57577_TGAC_V2_GENE6286	+	4	1	5755980
TP57577_TGAC_V2_GENE38768	-	8	1	25501613
TP57577_TGAC_V2_GENE36694	-	4	1	1746899
TP57577_TGAC_V2_GENE22812	+	16	2	12473381247443
TP57577_TGAC_V2_GENE36968	-	19	2	1987050219870420
TP57577_TGAC_V2_GENE17079	+	93	6	9.01088e+41
TP57577_TGAC_V2_GENE12736	+	49	3	2.4613e+20
TP57577_TGAC_V2_GENE2621	+	24	2	72015167201603
TP57577_TGAC_V2_GENE22592	-	7	1	1482
TP57577_TGAC_V2_GENE24941	+	7	1	74868
TP57577_TGAC_V2_GENE5874	+	4	1	13136413
TP57577_TGAC_V2_GENE12950	-	34	5	3.23246e+34
TP57577_TGAC_V2_GENE33680	+	9	2	1550460415504710
TP57577_TGAC_V2_GENE5146	-	22	1	24194257
TP57577_TGAC_V2_GENE31229	+	6	1	21476
TP57577_TGAC_V2_GENE26254	-	7	1	91649
TP57577_TGAC_V2_GENE9966	+	11	2	1355845713558430
TP57577_TGAC_V2_GENE19655	+	10	2	3222132275
TP57577_TGAC_V2_GENE15786	-	15	2	17003481700460
TP57577_TGAC_V2_GENE30642	+	4	1	76251
TP57577_TGAC_V2_GENE18894	+	4	1	8848949
TP57577_TGAC_V2_GENE25392	-	6	2	1557636315576450
TP57577_TGAC_V2_GENE24957	-	49	3	3.5735e+17
TP57577_TGAC_V2_GENE17093	+	4	1	8821898
TP57577_TGAC_V2_GENE2225	+	6	1	3878327
TP57577_TGAC_V2_GENE1716	+	20	2	1278193812781890
TP57577_TGAC_V2_GENE16867	+	3	1	61595
TP57577_TGAC_V2_GENE25607	-	5	1	21945403
TP57577_TGAC_V2_GENE20152	-	46	2	4851748459
TP57577_TGAC_V2_GENE31394	-	5	2	2866228607
TP57577_TGAC_V2_GENE19236	+	15	1	176139
TP57577_TGAC_V2_GENE38971	-	46	7	8.166e+48
TP57577_TGAC_V2_GENE19939	-	16	3	1.60428e+17
TP57577_TGAC_V2_GENE12184	+	7	1	28582929
TP57577_TGAC_V2_GENE19534	-	9	2	60269646027592
TP57577_TGAC_V2_GENE36963	+	6	2	2029556620294670
TP57577_TGAC_V2_GENE12201	-	4	1	28657492
TP57577_TGAC_V2_GENE20629	-	2	1	24569554
TP57577_TGAC_V2_GENE21402	+	34	1	142726
TP57577_TGAC_V2_GENE39846	-	2	1	1110
TP57577_TGAC_V2_GENE1617	+	115	4	3.17866e+27
TP57577_TGAC_V2_GENE5787	+	7	1	14364655
TP57577_TGAC_V2_GENE25467	+	7	2	145512145545
TP57577_TGAC_V2_GENE27904	-	15	2	3139431340
TP57577_TGAC_V2_GENE14365	-	8	3	307093079330909
TP57577_TGAC_V2_GENE28112	-	5	1	24498
TP57577_TGAC_V2_GENE27834	+	19	1	23536244
TP57577_TGAC_V2_GENE36982	+	9	3	2.63828e+23
TP57577_TGAC_V2_GENE21607	-	14	2	73144037314453
TP57577_TGAC_V2_GENE16115	-	2	1	21570557
TP57577_TGAC_V2_GENE36957	+	21	2	2054298020542910
TP57577_TGAC_V2_GENE9640	+	7	1	1912968
TP57577_TGAC_V2_GENE13016	-	11	3	1.70069e+23
TP57577_TGAC_V2_GENE18736	+	7	1	6354964
TP57577_TGAC_V2_GENE24825	+	26	3	4.96286e+20
TP57577_TGAC_V2_GENE35732	-	9	2	2547631525476140
TP57577_TGAC_V2_GENE27379	-	18	2	4366543610
TP57577_TGAC_V2_GENE20982	+	28	3	3.01133e+23
TP57577_TGAC_V2_GENE21089	-	2	1	148539
TP57577_TGAC_V2_GENE19183	-	6	1	4332634
TP57577_TGAC_V2_GENE26080	-	2	1	278886
TP57577_TGAC_V2_GENE18144	-	10	2	1695553816955500
TP57577_TGAC_V2_GENE10021	+	2	1	171792
TP57577_TGAC_V2_GENE3871	-	40	4	1.70981e+31
TP57577_TGAC_V2_GENE3108	-	3	1	11095250
TP57577_TGAC_V2_GENE29570	-	22	3	193931931719474
TP57577_TGAC_V2_GENE3160	+	24	3	1.15433e+23
TP57577_TGAC_V2_GENE34377	-	27	4	2.59344e+31
TP57577_TGAC_V2_GENE12227	+	4	1	29442113
TP57577_TGAC_V2_GENE38543	-	6	1	2781136
TP57577_TGAC_V2_GENE1505	-	10	1	14885480
TP57577_TGAC_V2_GENE2089	+	14	2	2591161125911690
TP57577_TGAC_V2_GENE17098	+	93	3	8.79979e+20
TP57577_TGAC_V2_GENE15392	-	6	1	15928
TP57577_TGAC_V2_GENE23895	+	24	3	2.19025e+23
TP57577_TGAC_V2_GENE12470	+	2	1	9426646
TP57577_TGAC_V2_GENE5319	+	50	4	2.3978e+31
TP57577_TGAC_V2_GENE30354	+	11	2	1529647615296370
TP57577_TGAC_V2_GENE32363	-	2	1	172047
TP57577_TGAC_V2_GENE4145	-	6	2	56710325671146
TP57577_TGAC_V2_GENE23218	+	39	2	27606242760677
TP57577_TGAC_V2_GENE23058	-	4	1	507
TP57577_TGAC_V2_GENE1708	-	19	2	1315047713150400
TP57577_TGAC_V2_GENE6372	-	31	2	2516043725160980
TP57577_TGAC_V2_GENE27091	-	160	5	2.14126e+34
TP57577_TGAC_V2_GENE33957	+	4	2	1082406610824140
TP57577_TGAC_V2_GENE21916	+	52	8	1.88542e+39
TP57577_TGAC_V2_GENE5859	-	3	1	13267695
TP57577_TGAC_V2_GENE31052	+	15	2	4288442865
TP57577_TGAC_V2_GENE21257	-	4	1	91707
TP57577_TGAC_V2_GENE32223	-	3	1	26782434
TP57577_TGAC_V2_GENE13461	+	3	1	8045923
TP57577_TGAC_V2_GENE16441	+	3	1	4544444
TP57577_TGAC_V2_GENE2892	+	2	1	13481112
TP57577_TGAC_V2_GENE11920	+	98	10	1.22461e+79
TP57577_TGAC_V2_GENE10567	+	31	3	1.75126e+17
TP57577_TGAC_V2_GENE17156	+	7	1	19047487
TP57577_TGAC_V2_GENE1281	-	11	3	3.6339e+20
TP57577_TGAC_V2_GENE13606	+	275	6	1.07183e+35
TP57577_TGAC_V2_GENE2919	+	160	3	6.3831e+20
TP57577_TGAC_V2_GENE4961	-	25	3	2.84784e+23
TP57577_TGAC_V2_GENE17999	-	3	1	1132
TP57577_TGAC_V2_GENE27903	-	3	1	70141
TP57577_TGAC_V2_GENE21126	+	3	1	3087023
TP57577_TGAC_V2_GENE15667	+	30	3	2.32841e+23
TP57577_TGAC_V2_GENE37773	+	11	3	1.92218e+23
TP57577_TGAC_V2_GENE17063	-	39	2	90214599018828
TP57577_TGAC_V2_GENE7619	-	7	2	123668123624
TP57577_TGAC_V2_GENE1431	-	7	2	2336838123368340
TP57577_TGAC_V2_GENE23187	+	7	2	1704117111
TP57577_TGAC_V2_GENE1423	-	5	2	2352108023521140
TP57577_TGAC_V2_GENE9030	-	32	2	3054583330545960
TP57577_TGAC_V2_GENE29126	+	8	2	5903159571
TP57577_TGAC_V2_GENE27159	-	18	3	486334875748538
TP57577_TGAC_V2_GENE5750	-	21	2	1546899315468470
TP57577_TGAC_V2_GENE5506	-	8	1	1210594
TP57577_TGAC_V2_GENE13636	-	6	2	8191982000
TP57577_TGAC_V2_GENE28856	+	3	1	78494
TP57577_TGAC_V2_GENE28123	-	13	2	5856658711
TP57577_TGAC_V2_GENE5665	-	40	5	1.46902e+39
TP57577_TGAC_V2_GENE11516	+	23	2	1404852214048470
TP57577_TGAC_V2_GENE16800	+	3	1	90400
TP57577_TGAC_V2_GENE5998	-	4	1	22140559
TP57577_TGAC_V2_GENE23760	-	5	1	18353768
TP57577_TGAC_V2_GENE7595	-	7	1	52630
TP57577_TGAC_V2_GENE19519	+	10	4	6.02426e+27
TP57577_TGAC_V2_GENE3950	+	35	3	760606709
TP57577_TGAC_V2_GENE12519	-	6	1	2011073
TP57577_TGAC_V2_GENE32926	-	7	1	186305
TP57577_TGAC_V2_GENE20975	-	4	1	30148130
TP57577_TGAC_V2_GENE9564	-	3	1	9658423
TP57577_TGAC_V2_GENE31982	-	21	2	3500634907
TP57577_TGAC_V2_GENE29930	-	23	3	281452810828222
TP57577_TGAC_V2_GENE12932	+	38	2	18794351879468
TP57577_TGAC_V2_GENE3370	-	30	7	2.24266e+55
TP57577_TGAC_V2_GENE11997	+	43	3	2.27524e+23
TP57577_TGAC_V2_GENE13279	+	13	3	1.13618e+17
TP57577_TGAC_V2_GENE29745	-	11	1	69605
TP57577_TGAC_V2_GENE23526	+	3	1	18017727
TP57577_TGAC_V2_GENE8169	-	13	3	2.17737e+23
TP57577_TGAC_V2_GENE36796	-	11	1	23006614
TP57577_TGAC_V2_GENE28238	+	3	1	20611100
TP57577_TGAC_V2_GENE1834	+	12	2	1722376817224180
TP57577_TGAC_V2_GENE4653	-	24	3	1.68549e+23
TP57577_TGAC_V2_GENE37831	-	7	1	9632354
TP57577_TGAC_V2_GENE1833	+	8	1	17712072
TP57577_TGAC_V2_GENE31275	-	13	3	948579463494897
TP57577_TGAC_V2_GENE18172	+	14	2	99202379920187
TP57577_TGAC_V2_GENE7795	+	25	1	64874
TP57577_TGAC_V2_GENE2041	-	25	3	3.9391e+20
TP57577_TGAC_V2_GENE36017	-	5	1	27152623
TP57577_TGAC_V2_GENE8252	+	19	3	1.29818e+17
TP57577_TGAC_V2_GENE2417	-	18	2	443187443287
TP57577_TGAC_V2_GENE27115	+	11	2	19732151973073
TP57577_TGAC_V2_GENE22344	-	3	1	76380
TP57577_TGAC_V2_GENE15303	-	10	2	100560100911
TP57577_TGAC_V2_GENE6658	-	9	2	3093384730933870
TP57577_TGAC_V2_GENE17730	-	4	1	50258
TP57577_TGAC_V2_GENE7076	-	8	1	5834
TP57577_TGAC_V2_GENE9757	+	18	4	2.48507e+31
TP57577_TGAC_V2_GENE2199	+	19	3	3.46006e+20
TP57577_TGAC_V2_GENE31382	-	58	5	1.22611e+24
TP57577_TGAC_V2_GENE2966	-	7	1	26917745
TP57577_TGAC_V2_GENE12661	-	40	3	2.48183e+23
TP57577_TGAC_V2_GENE8155	-	35	3	2.16865e+23
TP57577_TGAC_V2_GENE18616	-	14	2	1340246213402560
TP57577_TGAC_V2_GENE4809	+	5	1	260323
TP57577_TGAC_V2_GENE17703	-	6	1	188049
TP57577_TGAC_V2_GENE24981	-	4	1	183498
TP57577_TGAC_V2_GENE7955	+	8	1	27043636
TP57577_TGAC_V2_GENE38757	-	169	5	2.57333e+39
TP57577_TGAC_V2_GENE34547	+	3	1	8966981
TP57577_TGAC_V2_GENE37234	-	10	2	16897961689706
TP57577_TGAC_V2_GENE14159	+	2	1	7127303
TP57577_TGAC_V2_GENE38143	-	3	1	5183520
TP57577_TGAC_V2_GENE12431	-	8	2	1037186610371980
TP57577_TGAC_V2_GENE15621	+	24	2	2130098721300900
TP57577_TGAC_V2_GENE35493	-	7	1	2470828
TP57577_TGAC_V2_GENE6247	+	20	5	5.82443e+34
TP57577_TGAC_V2_GENE25694	+	7	1	18520
TP57577_TGAC_V2_GENE24739	-	2	1	10335
TP57577_TGAC_V2_GENE4827	+	7	1	6313360
TP57577_TGAC_V2_GENE27740	-	6	2	1331804613318020
TP57577_TGAC_V2_GENE25308	-	2	1	44711
TP57577_TGAC_V2_GENE30220	-	15	1	107479
TP57577_TGAC_V2_GENE5553	-	4	1	1146917
TP57577_TGAC_V2_GENE4185	+	5	1	27926014
TP57577_TGAC_V2_GENE21979	-	4	2	1383013867
TP57577_TGAC_V2_GENE39935	-	7	1	1079
TP57577_TGAC_V2_GENE8858	-	21	8	9.38809e+39
TP57577_TGAC_V2_GENE22098	+	3	1	2394
TP57577_TGAC_V2_GENE19249	-	7	1	82101
TP57577_TGAC_V2_GENE33978	+	4	1	10652948
TP57577_TGAC_V2_GENE13391	+	5	1	18607621
TP57577_TGAC_V2_GENE16584	-	17	4	6.97657e+19
TP57577_TGAC_V2_GENE28869	-	32	4	9.28103e+23
TP57577_TGAC_V2_GENE6144	+	37	4	6.10982e+27
TP57577_TGAC_V2_GENE27967	+	23	3	1.39067e+23
TP57577_TGAC_V2_GENE28959	+	4	1	3729
TP57577_TGAC_V2_GENE6354	+	2	1	25394865
TP57577_TGAC_V2_GENE2995	+	4	1	26996721
TP57577_TGAC_V2_GENE12616	-	20	3	2.43264e+23
TP57577_TGAC_V2_GENE37042	-	12	2	2647485426474880
TP57577_TGAC_V2_GENE22911	+	10	3	501195015150179
TP57577_TGAC_V2_GENE27197	-	19	3	348333477634702
TP57577_TGAC_V2_GENE8205	+	4	1	7114478
TP57577_TGAC_V2_GENE9609	+	3	1	1738585
TP57577_TGAC_V2_GENE9458	-	10	2	2827962428279590
TP57577_TGAC_V2_GENE5984	-	10	1	22385763
TP57577_TGAC_V2_GENE22298	-	5	1	57335
TP57577_TGAC_V2_GENE9498	+	2	1	20924718
TP57577_TGAC_V2_GENE33503	-	5	1	3943822
TP57577_TGAC_V2_GENE20496	-	32	3	7.1634e+17
TP57577_TGAC_V2_GENE2820	+	3	1	9582314
TP57577_TGAC_V2_GENE38880	-	14	3	1.79221e+23
TP57577_TGAC_V2_GENE4083	-	14	2	55820835581870
TP57577_TGAC_V2_GENE30663	+	6	1	24361463
TP57577_TGAC_V2_GENE30935	+	5	1	54821
TP57577_TGAC_V2_GENE16922	+	19	3	4.4096e+20
TP57577_TGAC_V2_GENE38784	-	7	2	2567994625679910
TP57577_TGAC_V2_GENE30317	+	5	1	17563629
TP57577_TGAC_V2_GENE34236	+	10	2	1514645915146380
TP57577_TGAC_V2_GENE23827	-	7	1	28779015
TP57577_TGAC_V2_GENE25517	-	10	3	3.03613e+23
TP57577_TGAC_V2_GENE16926	-	4	1	4388164
TP57577_TGAC_V2_GENE23206	-	131	5	1.56592e+24
TP57577_TGAC_V2_GENE2149	-	3	1	25533604
TP57577_TGAC_V2_GENE4698	-	11	4	3.57655e+23
TP57577_TGAC_V2_GENE1996	+	36	3	4.05093e+20
TP57577_TGAC_V2_GENE12376	-	2	1	10090031
TP57577_TGAC_V2_GENE28897	-	6	2	7456175276
TP57577_TGAC_V2_GENE13299	-	7	1	18856735
TP57577_TGAC_V2_GENE39886	+	61	6	1.9542e+23
TP57577_TGAC_V2_GENE9787	-	6	1	155706
TP57577_TGAC_V2_GENE27457	+	14	2	4729247174
TP57577_TGAC_V2_GENE6502	+	2	1	29689462
TP57577_TGAC_V2_GENE6014	+	60	4	2.22872e+31
TP57577_TGAC_V2_GENE5394	-	86	2	2743006727430090
TP57577_TGAC_V2_GENE19682	-	4	1	16495
TP57577_TGAC_V2_GENE16530	+	18	2	1631270016312550
TP57577_TGAC_V2_GENE17710	+	17	2	4350543441
TP57577_TGAC_V2_GENE2152	+	18	3	2.58977e+23
TP57577_TGAC_V2_GENE8279	+	15	2	233108232842
TP57577_TGAC_V2_GENE6365	+	7	2	2496215424962070
TP57577_TGAC_V2_GENE22649	+	3	1	490
TP57577_TGAC_V2_GENE33774	+	5	1	27456930
TP57577_TGAC_V2_GENE34762	+	9	2	93261449326123
TP57577_TGAC_V2_GENE33954	-	10	2	207417207325
TP57577_TGAC_V2_GENE12927	+	13	1	2926809
TP57577_TGAC_V2_GENE11289	-	4	2	121027121101
TP57577_TGAC_V2_GENE18043	-	2	1	23316170
TP57577_TGAC_V2_GENE25131	-	3	1	13115733
TP57577_TGAC_V2_GENE5239	-	9	3	2.60064e+23
TP57577_TGAC_V2_GENE23858	-	16	2	2217447422174500
TP57577_TGAC_V2_GENE35569	+	62	3	7.21344e+20
TP57577_TGAC_V2_GENE18658	+	5	2	1628761316287440
TP57577_TGAC_V2_GENE25431	-	7	2	1557220215573820
TP57577_TGAC_V2_GENE17362	-	6	1	13700536
TP57577_TGAC_V2_GENE12296	+	11	1	29495916
TP57577_TGAC_V2_GENE28640	-	10	1	9776
TP57577_TGAC_V2_GENE25482	+	25	3	3.67384e+17
TP57577_TGAC_V2_GENE2641	-	4	1	7222212
TP57577_TGAC_V2_GENE13106	-	5	2	1856313518563170
TP57577_TGAC_V2_GENE28584	+	6	1	30998
TP57577_TGAC_V2_GENE15310	-	15	2	2583725858
TP57577_TGAC_V2_GENE21375	-	3	1	88691
TP57577_TGAC_V2_GENE3518	+	41	2	74129497413004
TP57577_TGAC_V2_GENE12361	+	9	1	10255642
TP57577_TGAC_V2_GENE17052	-	6	1	3734837
TP57577_TGAC_V2_GENE24544	+	12	3	9.41488e+20
TP57577_TGAC_V2_GENE21030	+	12	2	9052690656
TP57577_TGAC_V2_GENE31750	+	5	1	63115
TP57577_TGAC_V2_GENE10340	+	16	2	1189811810
TP57577_TGAC_V2_GENE8261	-	6	2	183644183607
TP57577_TGAC_V2_GENE38091	-	19	2	47370114737421
TP57577_TGAC_V2_GENE24223	-	3	1	10263700
TP57577_TGAC_V2_GENE33413	+	7	1	19976212
TP57577_TGAC_V2_GENE30029	+	3	1	102135
TP57577_TGAC_V2_GENE23607	-	49	4	2.33041e+31
TP57577_TGAC_V2_GENE9570	-	3	1	9620871
TP57577_TGAC_V2_GENE6785	+	17	3	7.86956e+20
TP57577_TGAC_V2_GENE16507	-	6	2	1632822916328260
TP57577_TGAC_V2_GENE36178	-	51	3	179816641736
TP57577_TGAC_V2_GENE10442	-	2	1	11096609
TP57577_TGAC_V2_GENE4607	+	5	2	1634643216346760
TP57577_TGAC_V2_GENE10525	+	2	1	22720256
TP57577_TGAC_V2_GENE19930	+	2	1	180483
TP57577_TGAC_V2_GENE33807	-	8	1	1908528
TP57577_TGAC_V2_GENE17884	-	6	2	1249271912492740
TP57577_TGAC_V2_GENE25875	-	8	2	2908466129084740
TP57577_TGAC_V2_GENE5764	-	19	2	1567383615673810
TP57577_TGAC_V2_GENE26167	+	19	1	5484414
TP57577_TGAC_V2_GENE22430	-	2	1	61735
TP57577_TGAC_V2_GENE17850	+	6	1	75799
TP57577_TGAC_V2_GENE7103	-	6	1	901
TP57577_TGAC_V2_GENE21322	+	24	3	1.11301e+23
TP57577_TGAC_V2_GENE21566	-	16	4	8.60806e+27
TP57577_TGAC_V2_GENE6423	+	12	1	29904694
TP57577_TGAC_V2_GENE27918	+	18	2	1030711374
TP57577_TGAC_V2_GENE4950	-	105	1	28746880
TP57577_TGAC_V2_GENE12687	-	11	2	2442360224423730
TP57577_TGAC_V2_GENE34054	+	2	1	28794871
TP57577_TGAC_V2_GENE4258	+	5	2	716383716261
TP57577_TGAC_V2_GENE27322	-	14	2	14921615
TP57577_TGAC_V2_GENE14027	-	9	2	1943908019439140
TP57577_TGAC_V2_GENE24556	+	6	1	19466
TP57577_TGAC_V2_GENE17802	+	2	1	94115
TP57577_TGAC_V2_GENE38237	+	62	2	51616195157206
TP57577_TGAC_V2_GENE15764	-	3	1	23872897
TP57577_TGAC_V2_GENE9101	+	4	1	108407
TP57577_TGAC_V2_GENE30532	-	21	4	6.81467e+19
TP57577_TGAC_V2_GENE38285	+	3	1	20164382
TP57577_TGAC_V2_GENE9333	+	8	1	120174
TP57577_TGAC_V2_GENE14468	+	4	1	23026631
TP57577_TGAC_V2_GENE9489	-	10	1	20980722
TP57577_TGAC_V2_GENE9997	-	3	1	15865395
TP57577_TGAC_V2_GENE11964	-	28	2	1151048711510390
TP57577_TGAC_V2_GENE9898	-	6	1	81379
TP57577_TGAC_V2_GENE22439	-	4	1	28426
TP57577_TGAC_V2_GENE2514	-	4	2	1312660213126750
TP57577_TGAC_V2_GENE37770	-	26	4	1.94736e+31
TP57577_TGAC_V2_GENE19251	+	8	1	38743
TP57577_TGAC_V2_GENE2631	-	52	3	6.89899e+20
TP57577_TGAC_V2_GENE5747	+	53	3	1.56452e+23
TP57577_TGAC_V2_GENE21618	-	506	8	7.46115e+55
TP57577_TGAC_V2_GENE31502	+	7	2	33931313393159
TP57577_TGAC_V2_GENE11467	-	9	1	33
TP57577_TGAC_V2_GENE21557	+	6	1	8492447
TP57577_TGAC_V2_GENE12640	-	4	1	25188801
TP57577_TGAC_V2_GENE13372	-	35	3	798257976179722
TP57577_TGAC_V2_GENE1883	-	16	3	1.72319e+23
TP57577_TGAC_V2_GENE17521	+	31	3	750817524475206
TP57577_TGAC_V2_GENE19191	+	66	5	4.13921e+34
TP57577_TGAC_V2_GENE35863	+	27	1	13406129
TP57577_TGAC_V2_GENE9916	-	6	2	1069149410691840
TP57577_TGAC_V2_GENE24591	-	2	1	29017
TP57577_TGAC_V2_GENE35882	+	15	3	6.80032e+20
TP57577_TGAC_V2_GENE1998	+	26	3	4.22418e+20
TP57577_TGAC_V2_GENE37270	+	9	2	15202121520282
TP57577_TGAC_V2_GENE2533	-	14	3	1.32733e+23
TP57577_TGAC_V2_GENE25217	-	12	2	539185540633
TP57577_TGAC_V2_GENE4943	+	13	2	64443796444240
TP57577_TGAC_V2_GENE16129	+	25	2	2150440821504430
TP57577_TGAC_V2_GENE13080	+	6	1	17489763
TP57577_TGAC_V2_GENE24353	+	5	1	5059740
TP57577_TGAC_V2_GENE13462	-	8	1	8007201
TP57577_TGAC_V2_GENE25674	-	8	1	12255008
TP57577_TGAC_V2_GENE1427	+	5	1	23472680
TP57577_TGAC_V2_GENE9679	+	6	1	113417
TP57577_TGAC_V2_GENE29197	-	374	6	2.70852e+47
TP57577_TGAC_V2_GENE17287	-	3	1	9454953
TP57577_TGAC_V2_GENE26876	+	3	1	6291457
TP57577_TGAC_V2_GENE37573	+	2	1	7510138
TP57577_TGAC_V2_GENE11029	+	9	2	41954155
TP57577_TGAC_V2_GENE24731	-	9	2	1407414096
TP57577_TGAC_V2_GENE34897	-	5	1	66665
TP57577_TGAC_V2_GENE32398	-	22	1	257238
TP57577_TGAC_V2_GENE2588	-	3	1	7242032
TP57577_TGAC_V2_GENE3850	-	8	1	17564318
TP57577_TGAC_V2_GENE22705	-	8	2	4363543741
TP57577_TGAC_V2_GENE14493	+	4	1	2858640
TP57577_TGAC_V2_GENE5965	+	20	5	2.23856e+39
TP57577_TGAC_V2_GENE34214	-	3	1	14918751
TP57577_TGAC_V2_GENE33744	+	18	2	2761127227611170
TP57577_TGAC_V2_GENE38109	-	7	1	4880228
TP57577_TGAC_V2_GENE6008	-	5	1	22474844
TP57577_TGAC_V2_GENE3411	+	21	2	43811264381067
TP57577_TGAC_V2_GENE16767	+	69	6	2.27446e+35
TP57577_TGAC_V2_GENE31156	-	73	5	1.27261e+24
TP57577_TGAC_V2_GENE17497	-	7	1	235549
TP57577_TGAC_V2_GENE7618	-	9	2	2008020175
TP57577_TGAC_V2_GENE22571	+	10	1	36687
TP57577_TGAC_V2_GENE23005	+	3	1	24500
TP57577_TGAC_V2_GENE2951	+	12	2	64678426467888
TP57577_TGAC_V2_GENE16172	+	18	3	1.1013e+23
TP57577_TGAC_V2_GENE8062	+	9	1	13740548
TP57577_TGAC_V2_GENE1360	-	28	6	6.99792e+41
TP57577_TGAC_V2_GENE30959	-	4	1	24306
TP57577_TGAC_V2_GENE4028	-	6	1	5749990
TP57577_TGAC_V2_GENE38900	-	2	1	18333648
TP57577_TGAC_V2_GENE38839	-	3	1	18312183
TP57577_TGAC_V2_GENE40358	-	5	1	14029
TP57577_TGAC_V2_GENE40216	-	10	1	3597
TP57577_TGAC_V2_GENE5758	+	2	1	15719310
TP57577_TGAC_V2_GENE34811	-	27	4	2.49519e+31
TP57577_TGAC_V2_GENE18024	+	27	1	23290939
TP57577_TGAC_V2_GENE805	-	3	1	169
TP57577_TGAC_V2_GENE3319	+	2	1	22549783
TP57577_TGAC_V2_GENE27335	+	15	1	9090194
TP57577_TGAC_V2_GENE2893	-	63	3	1.3864e+23
TP57577_TGAC_V2_GENE12356	-	59	3	1.013e+23
TP57577_TGAC_V2_GENE8220	-	25	2	72157687215744
TP57577_TGAC_V2_GENE22429	-	11	3	180641790218118
TP57577_TGAC_V2_GENE25173	-	2	1	307274
TP57577_TGAC_V2_GENE22383	-	25	2	1125011321
TP57577_TGAC_V2_GENE26227	+	57	2	2380023894
TP57577_TGAC_V2_GENE30337	+	7	2	186599186674
TP57577_TGAC_V2_GENE3382	-	5	1	4238925
TP57577_TGAC_V2_GENE25989	+	11	2	3538435415
TP57577_TGAC_V2_GENE36527	+	17	4	2.24482e+19
TP57577_TGAC_V2_GENE11303	-	4	1	61449
TP57577_TGAC_V2_GENE24648	-	2	1	4801
TP57577_TGAC_V2_GENE12282	+	19	5	2.86649e+39
TP57577_TGAC_V2_GENE17075	+	36	2	89028618902966
TP57577_TGAC_V2_GENE20690	-	4	2	1414483914144890
TP57577_TGAC_V2_GENE36800	+	3	1	22738021
TP57577_TGAC_V2_GENE17043	+	2	1	3553268
TP57577_TGAC_V2_GENE33633	+	181	8	5.75602e+55
TP57577_TGAC_V2_GENE6847	-	19	3	2.52092e+23
TP57577_TGAC_V2_GENE19212	-	3	1	26805
TP57577_TGAC_V2_GENE20084	+	4	1	86037
TP57577_TGAC_V2_GENE16132	+	3	1	21636058
TP57577_TGAC_V2_GENE33522	+	103	4	3.6734e+27
TP57577_TGAC_V2_GENE37339	+	8	1	7001424
TP57577_TGAC_V2_GENE28518	+	37	3	335833347733610
TP57577_TGAC_V2_GENE40089	-	9	2	37533672
TP57577_TGAC_V2_GENE6195	+	6	2	56992895699365
TP57577_TGAC_V2_GENE25742	+	6	1	351305
TP57577_TGAC_V2_GENE4235	-	15	2	2773450127734440
TP57577_TGAC_V2_GENE17382	+	16	2	1345093513451000
TP57577_TGAC_V2_GENE15605	-	3	1	21306374
TP57577_TGAC_V2_GENE17019	-	3	1	3576098
TP57577_TGAC_V2_GENE16447	-	3	1	4345067
TP57577_TGAC_V2_GENE23390	+	20	2	2192012021920130
TP57577_TGAC_V2_GENE35593	-	3	1	53
TP57577_TGAC_V2_GENE5129	+	30	4	2.43937e+31
TP57577_TGAC_V2_GENE22435	+	3	1	41502
TP57577_TGAC_V2_GENE8748	-	19	1	113075
TP57577_TGAC_V2_GENE37160	+	17	2	11389091138982
TP57577_TGAC_V2_GENE25315	+	19	1	56813
TP57577_TGAC_V2_GENE7722	+	3	1	1089
TP57577_TGAC_V2_GENE18747	+	16	3	8.84647e+20
TP57577_TGAC_V2_GENE22709	-	22	3	576425768157707
TP57577_TGAC_V2_GENE15053	+	21	3	580235797457835
TP57577_TGAC_V2_GENE26648	+	17	3	651756500865105
TP57577_TGAC_V2_GENE34012	-	47	6	1.08292e+47
TP57577_TGAC_V2_GENE1419	+	3	1	23201668
TP57577_TGAC_V2_GENE26912	-	7	1	8992299
TP57577_TGAC_V2_GENE10291	+	23	4	4.23114e+19
TP57577_TGAC_V2_GENE9990	-	6	1	15828778
TP57577_TGAC_V2_GENE31093	+	10	1	937
TP57577_TGAC_V2_GENE34745	-	34	1	30209
TP57577_TGAC_V2_GENE18121	+	7	2	1711278317112840
TP57577_TGAC_V2_GENE9517	-	6	2	2110499621108040
TP57577_TGAC_V2_GENE2289	-	7	2	83606488360519
TP57577_TGAC_V2_GENE28616	+	2	1	37963
TP57577_TGAC_V2_GENE1285	-	6	1	3440632
TP57577_TGAC_V2_GENE4865	-	11	3	6.70019e+20
TP57577_TGAC_V2_GENE33747	-	3	1	27408842
TP57577_TGAC_V2_GENE24797	+	3	1	5013876
TP57577_TGAC_V2_GENE33451	-	6	1	19715435
TP57577_TGAC_V2_GENE31459	-	6	2	756710756747
TP57577_TGAC_V2_GENE8486	+	11	1	259927
TP57577_TGAC_V2_GENE38097	-	22	3	5.19783e+20
TP57577_TGAC_V2_GENE9248	+	17	3	837408380783777
TP57577_TGAC_V2_GENE37792	+	12	2	1965628219656640
TP57577_TGAC_V2_GENE30538	-	5	1	79832
TP57577_TGAC_V2_GENE12573	-	11	1	24608622
TP57577_TGAC_V2_GENE3682	-	9	3	1.19362e+17
TP57577_TGAC_V2_GENE37647	-	10	2	89028208902853
TP57577_TGAC_V2_GENE31560	-	33	3	5.5554e+20
TP57577_TGAC_V2_GENE27369	-	23	2	283369
TP57577_TGAC_V2_GENE7759	-	2	1	239908
TP57577_TGAC_V2_GENE23777	+	12	2	2896380428963830
TP57577_TGAC_V2_GENE13471	-	2	1	7967837
TP57577_TGAC_V2_GENE3719	+	44	4	1.50066e+31
TP57577_TGAC_V2_GENE21207	+	8	2	5420654157
TP57577_TGAC_V2_GENE588	+	20	2	1069965
TP57577_TGAC_V2_GENE15411	-	6	1	80617
TP57577_TGAC_V2_GENE38099	-	17	2	55684035568498
TP57577_TGAC_V2_GENE14918	+	8	1	17102607
TP57577_TGAC_V2_GENE20653	-	4	1	554
TP57577_TGAC_V2_GENE23525	-	29	3	1.79487e+23
TP57577_TGAC_V2_GENE9439	-	7	1	28125052
TP57577_TGAC_V2_GENE23792	+	32	2	2896760728967570
TP57577_TGAC_V2_GENE8286	-	3	1	218678
TP57577_TGAC_V2_GENE5004	-	8	1	28781072
TP57577_TGAC_V2_GENE38342	+	16	1	19387541
TP57577_TGAC_V2_GENE28159	+	5	1	14751638
TP57577_TGAC_V2_GENE31943	+	5	1	34622
TP57577_TGAC_V2_GENE9473	-	2	1	28312372
TP57577_TGAC_V2_GENE9847	-	9	2	2103478321034910
TP57577_TGAC_V2_GENE38370	+	8	1	12021947
TP57577_TGAC_V2_GENE2293	+	5	2	84140528414325
TP57577_TGAC_V2_GENE25928	-	5	1	29243324
TP57577_TGAC_V2_GENE2025	-	23	2	41809424180962
TP57577_TGAC_V2_GENE8567	+	487	7	1.72994e+41
TP57577_TGAC_V2_GENE5172	+	2	1	5774
TP57577_TGAC_V2_GENE5870	+	22	3	1.32218e+23
TP57577_TGAC_V2_GENE16936	+	2	1	4433320
TP57577_TGAC_V2_GENE37556	-	8	1	7708566
TP57577_TGAC_V2_GENE11693	-	6	1	7187727
TP57577_TGAC_V2_GENE31517	-	4	1	31105
TP57577_TGAC_V2_GENE17241	-	2	1	17183774
TP57577_TGAC_V2_GENE17054	-	6	2	36397753634621
TP57577_TGAC_V2_GENE27242	+	2	1	10271
TP57577_TGAC_V2_GENE12318	-	12	3	9.97973e+20
TP57577_TGAC_V2_GENE21471	+	190	5	1.02379e+39
TP57577_TGAC_V2_GENE9515	+	4	1	20976425
TP57577_TGAC_V2_GENE26981	+	3	1	8313945
TP57577_TGAC_V2_GENE23768	-	72	6	1.82371e+47
TP57577_TGAC_V2_GENE12929	+	5	1	1706090
TP57577_TGAC_V2_GENE856	-	6	1	3791094
TP57577_TGAC_V2_GENE19250	-	4	2	202693202757
TP57577_TGAC_V2_GENE23284	-	2	1	307126
TP57577_TGAC_V2_GENE9295	+	4	1	61942
TP57577_TGAC_V2_GENE14302	+	9	2	2493127724931510
TP57577_TGAC_V2_GENE34349	-	40	3	2.56688e+23
TP57577_TGAC_V2_GENE24811	-	9	1	4733867
TP57577_TGAC_V2_GENE12964	+	57	3	2.81448e+20
TP57577_TGAC_V2_GENE28458	+	7	2	3406234089
TP57577_TGAC_V2_GENE25035	+	2	1	22376501
TP57577_TGAC_V2_GENE10388	-	36	2	43083084308233
TP57577_TGAC_V2_GENE32233	-	107	7	2.69307e+55
TP57577_TGAC_V2_GENE25501	-	3	1	30204655
TP57577_TGAC_V2_GENE5690	-	40	5	1.51079e+39
TP57577_TGAC_V2_GENE23405	+	414	8	2.2165e+63
TP57577_TGAC_V2_GENE8332	-	4	1	29924070
TP57577_TGAC_V2_GENE39010	-	3	1	8305388
TP57577_TGAC_V2_GENE19687	-	48	3	1.90344e+17
TP57577_TGAC_V2_GENE21012	+	3	1	10191042
TP57577_TGAC_V2_GENE39014	+	58	1	8714922
TP57577_TGAC_V2_GENE8146	-	368	5	2.33061e+29
TP57577_TGAC_V2_GENE38387	-	32	3	1.21057e+23
TP57577_TGAC_V2_GENE14089	+	18	3	690876900069051
TP57577_TGAC_V2_GENE26977	-	11	1	8251848
TP57577_TGAC_V2_GENE10583	+	41	4	2.97581e+23
TP57577_TGAC_V2_GENE36763	+	6	1	22892834
TP57577_TGAC_V2_GENE24008	-	12	4	1.20219e+31
TP57577_TGAC_V2_GENE14560	-	7	2	3095281230952870
TP57577_TGAC_V2_GENE18769	+	16	2	89651858965004
TP57577_TGAC_V2_GENE5446	-	6	1	27520329
TP57577_TGAC_V2_GENE24224	+	34	2	1023160210231160
TP57577_TGAC_V2_GENE19434	+	32	2	1792600617926090
TP57577_TGAC_V2_GENE16442	-	6	2	44863174486372
TP57577_TGAC_V2_GENE7790	-	7	2	183984184102
TP57577_TGAC_V2_GENE25285	-	5	1	14067741
TP57577_TGAC_V2_GENE32339	-	55	4	1.30687e+23
TP57577_TGAC_V2_GENE30928	-	4	1	70766
TP57577_TGAC_V2_GENE22483	-	3	1	20180
TP57577_TGAC_V2_GENE15940	-	19	3	2.13684e+23
TP57577_TGAC_V2_GENE31487	-	3	1	71608
TP57577_TGAC_V2_GENE1487	-	2	1	14915773
TP57577_TGAC_V2_GENE25364	-	5	1	50510
TP57577_TGAC_V2_GENE32351	-	4	1	234489
TP57577_TGAC_V2_GENE9084	-	6	2	1133058811330630
TP57577_TGAC_V2_GENE28010	-	2	1	2539968
TP57577_TGAC_V2_GENE5283	+	16	1	23492620
TP57577_TGAC_V2_GENE27719	-	15	1	66024
TP57577_TGAC_V2_GENE8880	+	4	1	8650184
TP57577_TGAC_V2_GENE22628	-	2	1	69
TP57577_TGAC_V2_GENE12587	-	103	8	2.51336e+63
TP57577_TGAC_V2_GENE39924	+	2	1	1896
TP57577_TGAC_V2_GENE33269	+	3	1	20956934
TP57577_TGAC_V2_GENE33958	+	16	3	1.06606e+23
TP57577_TGAC_V2_GENE3645	-	22	4	4.13544e+19
TP57577_TGAC_V2_GENE1164	+	25	4	1.16031e+27
TP57577_TGAC_V2_GENE13326	+	6	1	26730863
TP57577_TGAC_V2_GENE27951	-	17	2	112963326
TP57577_TGAC_V2_GENE18704	+	2	1	187152
TP57577_TGAC_V2_GENE5838	-	2	1	14607863
TP57577_TGAC_V2_GENE15140	+	28	1	113888
TP57577_TGAC_V2_GENE4807	-	3	1	801453
TP57577_TGAC_V2_GENE30104	+	8	2	3503635099
TP57577_TGAC_V2_GENE16018	+	3	1	19167218
TP57577_TGAC_V2_GENE27436	+	22	2	12381300
TP57577_TGAC_V2_GENE5369	+	4	1	27407632
TP57577_TGAC_V2_GENE8328	+	17	2	2988500329885110
TP57577_TGAC_V2_GENE34792	+	14	1	16376
TP57577_TGAC_V2_GENE32128	+	8	1	342865
TP57577_TGAC_V2_GENE14875	-	3	1	97367
TP57577_TGAC_V2_GENE5912	+	4	1	13662143
TP57577_TGAC_V2_GENE4670	-	3	1	17028995
TP57577_TGAC_V2_GENE3091	+	9	3	2.15992e+23
TP57577_TGAC_V2_GENE16735	+	8	3	1.51385e+20
TP57577_TGAC_V2_GENE27391	-	23	1	9153186
TP57577_TGAC_V2_GENE36458	-	3	1	3455
TP57577_TGAC_V2_GENE39809	+	20	3	1.49113e+23
TP57577_TGAC_V2_GENE3590	-	5	1	7362540
TP57577_TGAC_V2_GENE25200	-	2	1	11902
TP57577_TGAC_V2_GENE15479	+	2	1	832
TP57577_TGAC_V2_GENE37600	+	4	1	8817501
TP57577_TGAC_V2_GENE2032	+	7	1	4089231
TP57577_TGAC_V2_GENE32915	+	22	4	2.65255e+23
TP57577_TGAC_V2_GENE23968	-	19	2	1227374212273700
TP57577_TGAC_V2_GENE18713	-	11	1	6167039
TP57577_TGAC_V2_GENE5889	-	3	1	13646200
TP57577_TGAC_V2_GENE31485	-	7	1	2437
TP57577_TGAC_V2_GENE19950	-	4	1	64505
TP57577_TGAC_V2_GENE16843	-	4	2	1316123413161330
TP57577_TGAC_V2_GENE16469	+	10	1	11845405
TP57577_TGAC_V2_GENE26197	+	5	2	21355452135393
TP57577_TGAC_V2_GENE32558	-	7	1	7502914
TP57577_TGAC_V2_GENE1942	-	5	1	13928980
TP57577_TGAC_V2_GENE8766	+	5	1	141343
TP57577_TGAC_V2_GENE1357	+	18	3	6.67213e+20
TP57577_TGAC_V2_GENE8687	-	9	1	629
TP57577_TGAC_V2_GENE18644	-	4	1	44999
TP57577_TGAC_V2_GENE38539	-	23	4	2.60679e+27
TP57577_TGAC_V2_GENE20457	+	2	1	480
TP57577_TGAC_V2_GENE10006	+	220	9	4.86245e+44
TP57577_TGAC_V2_GENE26992	-	11	1	8132165
TP57577_TGAC_V2_GENE17853	-	63	4	1.62961e+23
TP57577_TGAC_V2_GENE23084	-	10	1	23810
TP57577_TGAC_V2_GENE11210	+	2	1	20304928
TP57577_TGAC_V2_GENE38373	+	2	1	11608872
TP57577_TGAC_V2_GENE35711	-	4	1	26798500
TP57577_TGAC_V2_GENE25141	-	7	1	12790847
TP57577_TGAC_V2_GENE1364	+	3	1	6679934
TP57577_TGAC_V2_GENE1596	-	29	5	7.64577e+19
TP57577_TGAC_V2_GENE18045	+	12	2	2327187323272540
TP57577_TGAC_V2_GENE4701	+	10	1	209918
TP57577_TGAC_V2_GENE6957	+	9	2	40857024085630
TP57577_TGAC_V2_GENE16766	+	5	1	106507
TP57577_TGAC_V2_GENE6982	-	5	1	3610636
TP57577_TGAC_V2_GENE19106	-	2	1	6592841
TP57577_TGAC_V2_GENE23012	+	4	1	16178
TP57577_TGAC_V2_GENE30046	-	3	1	8037340
TP57577_TGAC_V2_GENE30222	+	177	5	1.30274e+29
TP57577_TGAC_V2_GENE5897	-	6	1	13137953
TP57577_TGAC_V2_GENE1903	+	32	3	1.3708e+23
TP57577_TGAC_V2_GENE29530	+	45	4	7254728373287500
TP57577_TGAC_V2_GENE8772	+	9	2	141016141036
TP57577_TGAC_V2_GENE38576	-	6	2	31616913161832
TP57577_TGAC_V2_GENE37641	-	31	4	8.28821e+27
TP57577_TGAC_V2_GENE15790	-	40	3	1.82155e+20
TP57577_TGAC_V2_GENE35490	-	7	1	2530381
TP57577_TGAC_V2_GENE29088	-	3	1	11969922
TP57577_TGAC_V2_GENE17734	+	2	1	47467
TP57577_TGAC_V2_GENE38634	-	3	1	23789223
TP57577_TGAC_V2_GENE8894	-	7	1	11482628
TP57577_TGAC_V2_GENE14763	+	6	1	49638
TP57577_TGAC_V2_GENE19384	+	6	2	95435439543477
TP57577_TGAC_V2_GENE16789	+	35	4	8.63999e+19
TP57577_TGAC_V2_GENE26291	-	7	2	817204817152
TP57577_TGAC_V2_GENE31079	-	37	2	1853105818531150
TP57577_TGAC_V2_GENE32679	+	48	10	6.44011e+59
TP57577_TGAC_V2_GENE29158	+	10	2	53395277
TP57577_TGAC_V2_GENE5104	-	34	4	2.45114e+31
TP57577_TGAC_V2_GENE8345	-	4	1	18699847
TP57577_TGAC_V2_GENE8993	-	26	1	82782
TP57577_TGAC_V2_GENE25471	+	30	2	263608263465
TP57577_TGAC_V2_GENE9665	+	11	2	181365181302
TP57577_TGAC_V2_GENE31107	-	322	9	2.00952e+44
TP57577_TGAC_V2_GENE2420	+	15	3	691846910069156
TP57577_TGAC_V2_GENE12397	+	5	1	9988458
TP57577_TGAC_V2_GENE21653	+	6	1	20544400
TP57577_TGAC_V2_GENE11820	+	2	1	11774045
TP57577_TGAC_V2_GENE18167	+	6	1	9953834
TP57577_TGAC_V2_GENE10497	+	7	1	218996
TP57577_TGAC_V2_GENE32680	-	215	4	5.57912e+23
TP57577_TGAC_V2_GENE3616	-	89	5	2.36285e+39
TP57577_TGAC_V2_GENE2891	-	2	1	13365506
TP57577_TGAC_V2_GENE21353	+	2	1	165622
TP57577_TGAC_V2_GENE8994	-	20	3	1.3265e+17
TP57577_TGAC_V2_GENE30627	+	10	2	5782364129
TP57577_TGAC_V2_GENE16824	+	13	3	1.31952e+23
TP57577_TGAC_V2_GENE26632	+	6	1	270618
TP57577_TGAC_V2_GENE38417	-	14	1	12172544
TP57577_TGAC_V2_GENE24370	-	5	1	4784996
TP57577_TGAC_V2_GENE2239	-	13	3	3.68916e+20
TP57577_TGAC_V2_GENE40310	+	3	1	7110
TP57577_TGAC_V2_GENE18804	+	6	1	10078047
TP57577_TGAC_V2_GENE5555	-	11	1	28055979
TP57577_TGAC_V2_GENE1610	+	5	1	3104037
TP57577_TGAC_V2_GENE8331	-	4	1	29795095
TP57577_TGAC_V2_GENE39197	-	12	2	1749915317499240
TP57577_TGAC_V2_GENE15361	+	2	1	138207
TP57577_TGAC_V2_GENE14029	+	6	1	19501379
TP57577_TGAC_V2_GENE26269	+	2	1	902804
TP57577_TGAC_V2_GENE30139	+	5	2	2223194922236250
TP57577_TGAC_V2_GENE28625	-	7	2	463505
TP57577_TGAC_V2_GENE15036	-	30	2	116318116778
TP57577_TGAC_V2_GENE21446	-	4	1	10245543
TP57577_TGAC_V2_GENE9876	-	57	4	9.5308e+19
TP57577_TGAC_V2_GENE24869	+	32	4	3.3474e+23
TP57577_TGAC_V2_GENE34559	-	4	1	14479046
TP57577_TGAC_V2_GENE8830	-	3	1	116048
TP57577_TGAC_V2_GENE12564	+	2	1	25160474
TP57577_TGAC_V2_GENE33790	-	45	4	2.72421e+31
TP57577_TGAC_V2_GENE39950	+	6	2	29012966
TP57577_TGAC_V2_GENE707	+	6	1	7846
TP57577_TGAC_V2_GENE38168	+	11	2	50486965048719
TP57577_TGAC_V2_GENE25721	-	3	1	4870
TP57577_TGAC_V2_GENE31267	+	6	2	9396794056
TP57577_TGAC_V2_GENE6196	+	5	1	5341523
TP57577_TGAC_V2_GENE3405	-	6	1	4151790
TP57577_TGAC_V2_GENE30529	-	5	1	138045
TP57577_TGAC_V2_GENE37813	+	15	2	92450819245112
TP57577_TGAC_V2_GENE13649	-	45	3	2.00056e+17
TP57577_TGAC_V2_GENE10177	-	9	2	2044341920443490
TP57577_TGAC_V2_GENE8320	+	2	1	29867829
TP57577_TGAC_V2_GENE3490	+	19	4	1.14408e+31
TP57577_TGAC_V2_GENE36976	-	6	1	19775511
TP57577_TGAC_V2_GENE2143	-	44	10	2.57312e+79
TP57577_TGAC_V2_GENE6421	-	9	2	3046924230469120
TP57577_TGAC_V2_GENE724	+	16	2	19861931
TP57577_TGAC_V2_GENE10258	+	12	3	3.32303e+20
TP57577_TGAC_V2_GENE1798	-	30	5	1.56713e+39
TP57577_TGAC_V2_GENE27765	+	4	1	812
TP57577_TGAC_V2_GENE26364	+	8	2	2303447123035180
TP57577_TGAC_V2_GENE6498	+	4	1	29968684
TP57577_TGAC_V2_GENE1651	-	5	1	2973165
TP57577_TGAC_V2_GENE12636	-	224	11	2.43793e+87
TP57577_TGAC_V2_GENE33150	+	2	1	193438
TP57577_TGAC_V2_GENE9851	-	5	1	21137396
TP57577_TGAC_V2_GENE13691	-	25	3	2.41609e+23
TP57577_TGAC_V2_GENE37789	+	4	1	9424295
TP57577_TGAC_V2_GENE17523	-	3	1	225508
TP57577_TGAC_V2_GENE31058	-	3	1	16961974
TP57577_TGAC_V2_GENE10683	+	3	1	75039
TP57577_TGAC_V2_GENE2254	-	4	1	8779757
TP57577_TGAC_V2_GENE19330	-	16	1	89705
TP57577_TGAC_V2_GENE8634	-	10	2	1452445614524480
TP57577_TGAC_V2_GENE14726	+	15	3	196231903619175
TP57577_TGAC_V2_GENE21772	+	8	3	1.51253e+23
TP57577_TGAC_V2_GENE21014	-	5	1	10198759
TP57577_TGAC_V2_GENE3222	-	3	1	24566071
TP57577_TGAC_V2_GENE23497	-	11	4	9.20132e+23
TP57577_TGAC_V2_GENE31778	+	3	1	43959
TP57577_TGAC_V2_GENE38023	-	5	1	31424858
TP57577_TGAC_V2_GENE39674	+	2	1	2236
TP57577_TGAC_V2_GENE40219	-	9	1	19262
TP57577_TGAC_V2_GENE7351	-	7	1	361
TP57577_TGAC_V2_GENE23137	+	149	6	1.61632e+29
TP57577_TGAC_V2_GENE15186	+	10	2	121781123950
TP57577_TGAC_V2_GENE8085	+	12	2	1601751716017610
TP57577_TGAC_V2_GENE34218	+	18	4	1.49548e+31
TP57577_TGAC_V2_GENE13008	+	11	1	17103059
TP57577_TGAC_V2_GENE13577	+	3	1	65457
TP57577_TGAC_V2_GENE1110	+	6	1	12585111
TP57577_TGAC_V2_GENE15840	+	4	1	8621772
TP57577_TGAC_V2_GENE37061	-	11	2	2618814826188230
TP57577_TGAC_V2_GENE38213	+	4	1	4965320
TP57577_TGAC_V2_GENE21635	-	7	3	2573136372477
TP57577_TGAC_V2_GENE25495	+	18	2	3043688230436970
TP57577_TGAC_V2_GENE19616	+	42	9	1.95858e+71
TP57577_TGAC_V2_GENE33611	-	31	2	2093119920931250
TP57577_TGAC_V2_GENE10414	+	4	1	4092098
TP57577_TGAC_V2_GENE35369	-	20	2	1812018372
TP57577_TGAC_V2_GENE33112	-	6	1	43490
TP57577_TGAC_V2_GENE22469	-	3	1	11842548
TP57577_TGAC_V2_GENE2674	+	9	3	2.06942e+23
TP57577_TGAC_V2_GENE25839	-	2	1	16588394
TP57577_TGAC_V2_GENE34074	-	3	1	28624853
TP57577_TGAC_V2_GENE12420	-	5	1	9920181
TP57577_TGAC_V2_GENE26949	+	5	1	8872647
TP57577_TGAC_V2_GENE13584	+	27	1	93196
TP57577_TGAC_V2_GENE21898	-	4	1	26175
TP57577_TGAC_V2_GENE38723	+	8	3	2.57198e+23
TP57577_TGAC_V2_GENE35272	-	18	4	3.1922e+27
TP57577_TGAC_V2_GENE15165	-	8	1	32962
TP57577_TGAC_V2_GENE6775	-	3	1	7611648
TP57577_TGAC_V2_GENE2412	-	12	3	784107839178360
TP57577_TGAC_V2_GENE24393	-	5	1	5035796
TP57577_TGAC_V2_GENE7007	-	71	6	3.66223e+41
TP57577_TGAC_V2_GENE33281	-	99	5	2.10241e+39
TP57577_TGAC_V2_GENE34916	-	48	4	7.09447e+19
TP57577_TGAC_V2_GENE34873	-	20	4	1.21867e+23
TP57577_TGAC_V2_GENE15877	-	38	4	3.46733e+19
TP57577_TGAC_V2_GENE15688	+	9	1	116467
TP57577_TGAC_V2_GENE7936	+	5	2	11534281153461
TP57577_TGAC_V2_GENE16335	+	25	4	1.26215e+23
TP57577_TGAC_V2_GENE12674	+	2	1	2121510
TP57577_TGAC_V2_GENE2194	-	5	1	3762113
TP57577_TGAC_V2_GENE38698	+	24	2	2415719024157130
TP57577_TGAC_V2_GENE31680	+	17	1	109657
TP57577_TGAC_V2_GENE30709	+	10	2	1033821510338270
TP57577_TGAC_V2_GENE28657	-	4	1	13374
TP57577_TGAC_V2_GENE17752	+	9	2	58937125893738
TP57577_TGAC_V2_GENE16949	-	3	1	4657558
TP57577_TGAC_V2_GENE12883	-	14	1	3208439
TP57577_TGAC_V2_GENE6832	-	6	1	25626808
TP57577_TGAC_V2_GENE3101	-	8	1	11124624
TP57577_TGAC_V2_GENE25554	+	24	2	2231588322315840
TP57577_TGAC_V2_GENE38093	-	75	5	5.25525e+34
TP57577_TGAC_V2_GENE5318	-	11	2	2398388223983830
TP57577_TGAC_V2_GENE13514	-	5	1	146367
TP57577_TGAC_V2_GENE32864	+	10	3	4.31013e+20
TP57577_TGAC_V2_GENE9923	+	14	3	1.08021e+23
TP57577_TGAC_V2_GENE6821	-	26	1	25531463
TP57577_TGAC_V2_GENE21147	-	4	1	3057282
TP57577_TGAC_V2_GENE13256	-	79	6	6.10546e+29
TP57577_TGAC_V2_GENE18122	+	18	2	1699616616996180
TP57577_TGAC_V2_GENE10476	-	39	4	2.32797e+23
TP57577_TGAC_V2_GENE38857	-	7	1	17858310
TP57577_TGAC_V2_GENE38107	+	3	1	5182744
TP57577_TGAC_V2_GENE12666	-	3	1	24771565
TP57577_TGAC_V2_GENE1477	-	7	1	14935559
TP57577_TGAC_V2_GENE37788	+	4	2	96536229653648
TP57577_TGAC_V2_GENE38189	-	13	2	51741115174137
TP57577_TGAC_V2_GENE26975	+	11	3	8.28596e+20
TP57577_TGAC_V2_GENE14274	-	10	2	7319576158
TP57577_TGAC_V2_GENE13679	-	2	1	24200433
TP57577_TGAC_V2_GENE38046	+	31	3	3.16075e+23
TP57577_TGAC_V2_GENE3245	-	3	1	442388
TP57577_TGAC_V2_GENE12787	-	4	1	2194905
TP57577_TGAC_V2_GENE23130	+	47	5	3.34853e+24
TP57577_TGAC_V2_GENE12738	-	24	2	26997192699742
TP57577_TGAC_V2_GENE14747	+	13	3	1.08152e+17
TP57577_TGAC_V2_GENE17535	+	45	7	4.16624e+34
TP57577_TGAC_V2_GENE25844	+	7	1	16789113
TP57577_TGAC_V2_GENE3680	-	12	2	396737396766
TP57577_TGAC_V2_GENE6201	-	3	1	5451740
TP57577_TGAC_V2_GENE32267	+	5	1	7357063
TP57577_TGAC_V2_GENE12503	+	11	2	1000738110007410
TP57577_TGAC_V2_GENE3153	+	4	1	11317256
TP57577_TGAC_V2_GENE21795	-	49	3	2.98035e+20
TP57577_TGAC_V2_GENE28560	-	3	1	20080
TP57577_TGAC_V2_GENE25570	+	6	2	2220811022208190
TP57577_TGAC_V2_GENE30323	+	37	4	1.74847e+23
TP57577_TGAC_V2_GENE37099	+	32	6	2.69684e+47
TP57577_TGAC_V2_GENE24398	+	50	3	4.9605e+20
TP57577_TGAC_V2_GENE38858	-	6	1	17865264
TP57577_TGAC_V2_GENE34856	+	24	3	1.33594e+23
TP57577_TGAC_V2_GENE37019	+	13	2	2639361026393570
TP57577_TGAC_V2_GENE14937	+	11	3	1.42423e+23
TP57577_TGAC_V2_GENE5362	+	200	7	2.75636e+55
TP57577_TGAC_V2_GENE6044	-	17	4	5.45439e+27
TP57577_TGAC_V2_GENE36351	-	58	3	189918201870
TP57577_TGAC_V2_GENE2439	-	6	1	487575
TP57577_TGAC_V2_GENE10234	-	24	2	7397274073
TP57577_TGAC_V2_GENE15034	+	2	1	20818
TP57577_TGAC_V2_GENE11495	+	2	1	15079798
TP57577_TGAC_V2_GENE12632	-	4	1	24557251
TP57577_TGAC_V2_GENE2266	+	21	2	83093398309280
TP57577_TGAC_V2_GENE13500	-	4	1	107579
TP57577_TGAC_V2_GENE8867	-	15	3	8.7214e+20
TP57577_TGAC_V2_GENE33644	+	14	4	5.88703e+27
TP57577_TGAC_V2_GENE39025	+	4	1	8230154
TP57577_TGAC_V2_GENE31980	-	27	4	2.02231e+19
TP57577_TGAC_V2_GENE37584	+	3	1	9056589
TP57577_TGAC_V2_GENE29426	+	46	3	309283098430953
TP57577_TGAC_V2_GENE13767	+	5	1	16767918
TP57577_TGAC_V2_GENE19222	+	13	1	76367
TP57577_TGAC_V2_GENE28053	-	25	3	439344396343913
TP57577_TGAC_V2_GENE11798	+	3	1	11850432
TP57577_TGAC_V2_GENE22690	+	3	1	61619
TP57577_TGAC_V2_GENE6536	+	7	1	29150425
TP57577_TGAC_V2_GENE11020	-	5	2	1400913214009180
TP57577_TGAC_V2_GENE13776	-	4	1	16639392
TP57577_TGAC_V2_GENE21363	+	3	1	5296
TP57577_TGAC_V2_GENE25956	+	4	2	2238263322382690
TP57577_TGAC_V2_GENE14203	-	2	1	10821381
TP57577_TGAC_V2_GENE12556	+	41	3	2.46784e+23
TP57577_TGAC_V2_GENE21655	-	4	2	2044585120446070
TP57577_TGAC_V2_GENE35667	+	9	2	2289256622892900
TP57577_TGAC_V2_GENE16428	+	11	3	2.53872e+20
TP57577_TGAC_V2_GENE33891	-	7	1	15880996
TP57577_TGAC_V2_GENE13353	+	6	2	2676963126769670
TP57577_TGAC_V2_GENE17598	+	4	1	222612
TP57577_TGAC_V2_GENE19782	-	8	2	138934138911
TP57577_TGAC_V2_GENE14204	+	3	1	10750332
TP57577_TGAC_V2_GENE6136	-	5	1	6488936
TP57577_TGAC_V2_GENE25098	-	15	2	1284838312848330
TP57577_TGAC_V2_GENE17721	-	5	1	201259
TP57577_TGAC_V2_GENE35492	+	3	1	2470472
TP57577_TGAC_V2_GENE6370	-	16	3	2.49721e+23
TP57577_TGAC_V2_GENE24327	+	6	1	11420574
TP57577_TGAC_V2_GENE19629	-	5	1	6209
TP57577_TGAC_V2_GENE12933	-	7	2	31344203134799
TP57577_TGAC_V2_GENE21604	-	9	1	7426812
TP57577_TGAC_V2_GENE8643	+	4	1	14381696
TP57577_TGAC_V2_GENE32675	-	10	3	3.63785e+17
TP57577_TGAC_V2_GENE697	+	3	1	27977866
TP57577_TGAC_V2_GENE1584	+	2	1	528849
TP57577_TGAC_V2_GENE25526	+	9	2	3025375330253820
TP57577_TGAC_V2_GENE5437	-	18	1	27510649
TP57577_TGAC_V2_GENE12264	+	56	1	28956252
TP57577_TGAC_V2_GENE4960	-	32	4	2.84975e+31
TP57577_TGAC_V2_GENE15484	-	16	2	2159180321591830
TP57577_TGAC_V2_GENE34758	+	4	1	9246991
TP57577_TGAC_V2_GENE31330	-	21	1	76089
TP57577_TGAC_V2_GENE24145	+	7	1	9678049
TP57577_TGAC_V2_GENE1061	+	29	3	1.38783e+23
TP57577_TGAC_V2_GENE34298	+	32	4	2.53612e+23
TP57577_TGAC_V2_GENE31362	-	4	1	61715
TP57577_TGAC_V2_GENE31684	-	12	1	40949
TP57577_TGAC_V2_GENE22716	+	32	6	3.73394e+29
TP57577_TGAC_V2_GENE10638	+	3	1	123105
TP57577_TGAC_V2_GENE6813	+	6	1	7920501
TP57577_TGAC_V2_GENE31950	+	4	1	46687
TP57577_TGAC_V2_GENE26930	+	8	1	8864350
TP57577_TGAC_V2_GENE31612	-	4	1	3285172
TP57577_TGAC_V2_GENE31255	-	3	1	42585
TP57577_TGAC_V2_GENE26765	-	5	2	2812700228126920
TP57577_TGAC_V2_GENE31620	+	22	2	1708017277
TP57577_TGAC_V2_GENE10213	+	14	2	2446706624467330
TP57577_TGAC_V2_GENE27537	+	13	1	12838
TP57577_TGAC_V2_GENE18047	+	135	2	146900146920
TP57577_TGAC_V2_GENE15812	-	3	1	1627188
TP57577_TGAC_V2_GENE35317	-	25	2	208187
TP57577_TGAC_V2_GENE31537	+	2	1	90949
TP57577_TGAC_V2_GENE12909	+	20	4	2.7374e+27
TP57577_TGAC_V2_GENE10435	+	7	1	11175934
TP57577_TGAC_V2_GENE15057	-	23	2	147981148055
TP57577_TGAC_V2_GENE14424	-	15	2	6181261894
TP57577_TGAC_V2_GENE1071	-	32	2	1248208112482170
TP57577_TGAC_V2_GENE37147	-	6	1	1684541
TP57577_TGAC_V2_GENE25435	-	10	3	1.54865e+23
TP57577_TGAC_V2_GENE29751	-	12	1	11186
TP57577_TGAC_V2_GENE25528	+	13	2	3015787530157800
TP57577_TGAC_V2_GENE25340	+	7	1	53584
TP57577_TGAC_V2_GENE4163	-	2	1	27856682
TP57577_TGAC_V2_GENE37580	-	2	1	7231992
TP57577_TGAC_V2_GENE1340	-	2	1	6570180
TP57577_TGAC_V2_GENE34855	-	18	2	1333662513336860
TP57577_TGAC_V2_GENE2449	-	18	3	4.47286e+17
TP57577_TGAC_V2_GENE23558	-	14	2	1799016917990210
TP57577_TGAC_V2_GENE37619	+	2	1	8458005
TP57577_TGAC_V2_GENE5593	+	8	1	28046193
TP57577_TGAC_V2_GENE25219	+	33	3	5.46936e+17
TP57577_TGAC_V2_GENE32920	+	15	1	17113
TP57577_TGAC_V2_GENE34631	-	2	1	19432897
TP57577_TGAC_V2_GENE2920	+	10	2	62996826299733
TP57577_TGAC_V2_GENE21958	+	5	2	1062233310622410
TP57577_TGAC_V2_GENE13951	+	7	1	25939157
TP57577_TGAC_V2_GENE2088	+	4	1	25813049
TP57577_TGAC_V2_GENE4985	+	4	1	28324245
TP57577_TGAC_V2_GENE2847	+	3	1	13495665
TP57577_TGAC_V2_GENE10236	-	24	2	1346813731
TP57577_TGAC_V2_GENE17389	-	3	1	235049
TP57577_TGAC_V2_GENE2190	+	68	7	3.82611e+48
TP57577_TGAC_V2_GENE2811	-	4	1	9731941
TP57577_TGAC_V2_GENE22440	-	71	1	86725
TP57577_TGAC_V2_GENE13118	-	10	3	1.75568e+23
TP57577_TGAC_V2_GENE21797	+	17	1	2973352
TP57577_TGAC_V2_GENE3330	-	6	2	2250622322506270
TP57577_TGAC_V2_GENE21262	+	4	1	177539
TP57577_TGAC_V2_GENE5906	-	16	3	1.33498e+23
TP57577_TGAC_V2_GENE4209	+	4	1	28183999
TP57577_TGAC_V2_GENE2869	+	28	5	1.35485e+39
TP57577_TGAC_V2_GENE12811	+	12	2	17470621747319
TP57577_TGAC_V2_GENE7469	-	5	1	426
TP57577_TGAC_V2_GENE34892	-	96	6	3.55124e+29
TP57577_TGAC_V2_GENE7754	+	18	3	1.56177e+17
TP57577_TGAC_V2_GENE16205	-	25	3	4.04805e+20
TP57577_TGAC_V2_GENE31660	-	2	1	104614
TP57577_TGAC_V2_GENE23594	+	46	1	23407661
TP57577_TGAC_V2_GENE35032	+	35	2	118921118975
TP57577_TGAC_V2_GENE5121	-	18	3	2.4528e+23
TP57577_TGAC_V2_GENE34858	+	46	4	1.32704e+31
TP57577_TGAC_V2_GENE4478	-	11	2	39727863972810
TP57577_TGAC_V2_GENE11814	-	9	1	12336029
TP57577_TGAC_V2_GENE8273	-	3	1	270488
TP57577_TGAC_V2_GENE15618	+	22	2	2124901921248950
TP57577_TGAC_V2_GENE32384	-	4	1	103032
TP57577_TGAC_V2_GENE28696	+	7	3	302193009030166
TP57577_TGAC_V2_GENE12578	+	3	1	24222891
TP57577_TGAC_V2_GENE10706	+	5	1	181893
TP57577_TGAC_V2_GENE16873	+	6	1	112798
TP57577_TGAC_V2_GENE3573	+	73	2	74971647497230
TP57577_TGAC_V2_GENE26472	+	3	1	3893936
TP57577_TGAC_V2_GENE18610	+	9	2	1348251813482340
TP57577_TGAC_V2_GENE15702	+	11	3	2.10858e+17
TP57577_TGAC_V2_GENE11840	-	13	2	1145824411458270
TP57577_TGAC_V2_GENE16846	+	4	1	13237087
TP57577_TGAC_V2_GENE38123	+	7	2	49004794900509
TP57577_TGAC_V2_GENE37142	-	17	2	14687121468817
TP57577_TGAC_V2_GENE36752	+	2	1	22793301
TP57577_TGAC_V2_GENE4639	+	6	1	16455839
TP57577_TGAC_V2_GENE19178	+	3	1	21714385
TP57577_TGAC_V2_GENE21633	-	24	3	829138299582879
TP57577_TGAC_V2_GENE14264	-	51	5	1.62895e+29
TP57577_TGAC_V2_GENE31152	+	6	1	9392
TP57577_TGAC_V2_GENE17942	+	4	1	15396140
TP57577_TGAC_V2_GENE40149	-	748	8	1.42014e+31
TP57577_TGAC_V2_GENE23188	-	6	2	5966959401
TP57577_TGAC_V2_GENE18626	+	19	3	2.64802e+17
TP57577_TGAC_V2_GENE4677	+	6	1	16559410
TP57577_TGAC_V2_GENE28596	-	6	1	10702
TP57577_TGAC_V2_GENE36788	+	6	2	2265766822657710
TP57577_TGAC_V2_GENE35190	+	7	2	12191116
TP57577_TGAC_V2_GENE26924	+	4	1	8814298
TP57577_TGAC_V2_GENE34385	-	9	2	391349
TP57577_TGAC_V2_GENE10336	+	15	3	1.16896e+17
TP57577_TGAC_V2_GENE5820	+	15	4	1.48392e+31
TP57577_TGAC_V2_GENE32760	+	5	1	7672298
TP57577_TGAC_V2_GENE16807	+	36	1	137335
TP57577_TGAC_V2_GENE1392	-	12	1	6639924
TP57577_TGAC_V2_GENE36930	-	6	1	20072571
TP57577_TGAC_V2_GENE10398	+	3	1	4224591
TP57577_TGAC_V2_GENE18284	+	28	3	460194609745917
TP57577_TGAC_V2_GENE29136	-	10	1	14791685
TP57577_TGAC_V2_GENE5522	+	5	1	1316768
TP57577_TGAC_V2_GENE9562	-	9	2	95752889575310
TP57577_TGAC_V2_GENE38728	+	21	2	2590098625900880
TP57577_TGAC_V2_GENE9621	-	22	3	1.97803e+20
TP57577_TGAC_V2_GENE2155	-	10	3	2.59457e+23
TP57577_TGAC_V2_GENE34439	-	17	3	8.22197e+20
TP57577_TGAC_V2_GENE17374	-	18	2	1359151213591540
TP57577_TGAC_V2_GENE33279	-	12	2	2106753921067840
TP57577_TGAC_V2_GENE24703	+	2	1	26642
TP57577_TGAC_V2_GENE26383	+	17	3	2.28346e+23
TP57577_TGAC_V2_GENE2935	+	11	2	63781526378108
TP57577_TGAC_V2_GENE38292	+	11	1	19693998
TP57577_TGAC_V2_GENE33943	-	15	1	327593
TP57577_TGAC_V2_GENE15787	-	4	1	1784162
TP57577_TGAC_V2_GENE8626	-	2	1	14590104
TP57577_TGAC_V2_GENE35277	+	31	2	32375693237635
TP57577_TGAC_V2_GENE11870	-	13	2	1213869212138770
TP57577_TGAC_V2_GENE28221	+	22	1	38706
TP57577_TGAC_V2_GENE21455	+	4	1	10114576
TP57577_TGAC_V2_GENE2201	+	6	2	34157483415631
TP57577_TGAC_V2_GENE7024	-	2	1	5823
TP57577_TGAC_V2_GENE22967	-	6	1	11730179
TP57577_TGAC_V2_GENE15067	-	10	3	422354232045595
TP57577_TGAC_V2_GENE12380	-	436	9	1.02712e+71
TP57577_TGAC_V2_GENE3539	+	33	3	7.20647e+20
TP57577_TGAC_V2_GENE2270	-	2	1	8291535
TP57577_TGAC_V2_GENE15574	+	7	2	164079164032
TP57577_TGAC_V2_GENE21456	+	33	6	1.01894e+47
TP57577_TGAC_V2_GENE30903	+	24	3	2.65266e+23
TP57577_TGAC_V2_GENE9511	+	6	2	2114604021146060
TP57577_TGAC_V2_GENE19163	+	11	2	2176763221767440
TP57577_TGAC_V2_GENE9354	+	17	3	798218477079739
TP57577_TGAC_V2_GENE32789	-	310	6	7.59444e+41
TP57577_TGAC_V2_GENE11800	+	29	2	1225769612257850
TP57577_TGAC_V2_GENE37292	-	9	1	880187
TP57577_TGAC_V2_GENE19304	-	37	1	5293
TP57577_TGAC_V2_GENE25249	+	7	2	281068281020
TP57577_TGAC_V2_GENE25927	+	232	8	2.91363e+63
TP57577_TGAC_V2_GENE2227	+	2	1	4003131
TP57577_TGAC_V2_GENE26506	-	4	2	1654716693
TP57577_TGAC_V2_GENE23002	-	16	3	444664450844365
TP57577_TGAC_V2_GENE5547	+	3	1	1668199
TP57577_TGAC_V2_GENE13096	+	3	1	16949849
TP57577_TGAC_V2_GENE24802	+	7	1	4903043
TP57577_TGAC_V2_GENE35890	-	50	2	1463514775
TP57577_TGAC_V2_GENE19087	+	8	2	24887982488704
TP57577_TGAC_V2_GENE39913	-	3	1	2741
TP57577_TGAC_V2_GENE37662	-	8	1	9122867
TP57577_TGAC_V2_GENE5732	+	12	1	15767236
TP57577_TGAC_V2_GENE7701	-	21	3	132012501393
TP57577_TGAC_V2_GENE16104	+	18	3	2.1483e+23
TP57577_TGAC_V2_GENE20573	-	10	2	1747517616
TP57577_TGAC_V2_GENE7847	-	4	1	258966
TP57577_TGAC_V2_GENE1941	-	6	1	13982783
TP57577_TGAC_V2_GENE14016	+	3	1	11705757
TP57577_TGAC_V2_GENE31350	+	3	1	107733
TP57577_TGAC_V2_GENE38557	+	11	2	25229362522955
TP57577_TGAC_V2_GENE24793	+	6	1	4743993
TP57577_TGAC_V2_GENE37852	-	37	2	93236239323676
TP57577_TGAC_V2_GENE6341	-	16	2	2547914325479070
TP57577_TGAC_V2_GENE17665	-	2	1	12797081
TP57577_TGAC_V2_GENE37981	-	14	2	3175627331756300
TP57577_TGAC_V2_GENE14235	-	2	1	17695240
TP57577_TGAC_V2_GENE38283	-	4	1	20095789
TP57577_TGAC_V2_GENE2638	-	26	3	7.02533e+20
TP57577_TGAC_V2_GENE23771	+	13	2	1147511404
TP57577_TGAC_V2_GENE9190	+	14	4	3.22852e+27
TP57577_TGAC_V2_GENE25104	+	4	1	12970348
TP57577_TGAC_V2_GENE11834	+	3	1	12477092
TP57577_TGAC_V2_GENE23978	-	2	1	12324320
TP57577_TGAC_V2_GENE29030	-	25	6	1.05511e+29
TP57577_TGAC_V2_GENE13416	+	3	1	102098
TP57577_TGAC_V2_GENE33770	+	31	2	2767387327674020
TP57577_TGAC_V2_GENE14253	-	2	1	116385
TP57577_TGAC_V2_GENE32473	+	2	1	95607
TP57577_TGAC_V2_GENE12797	-	8	2	25851702585799
TP57577_TGAC_V2_GENE19451	+	9	1	19187201
TP57577_TGAC_V2_GENE16161	+	20	2	1075574210755830
TP57577_TGAC_V2_GENE20793	-	7	1	346
TP57577_TGAC_V2_GENE14624	-	6	1	22917
TP57577_TGAC_V2_GENE20231	-	3	1	182896
TP57577_TGAC_V2_GENE20257	-	9	1	20333306
TP57577_TGAC_V2_GENE10309	-	3	1	52865
TP57577_TGAC_V2_GENE25811	-	4	1	7744966
TP57577_TGAC_V2_GENE36993	-	28	3	2.69273e+23
TP57577_TGAC_V2_GENE16783	+	11	2	119745119714
TP57577_TGAC_V2_GENE17150	-	3	1	19035497
TP57577_TGAC_V2_GENE13127	+	6	1	17441571
TP57577_TGAC_V2_GENE35266	+	6	1	38454
TP57577_TGAC_V2_GENE8762	+	8	3	813088134681424
TP57577_TGAC_V2_GENE7967	-	18	2	2704574527045880
TP57577_TGAC_V2_GENE3730	+	14	1	14886126
TP57577_TGAC_V2_GENE29997	-	3	1	10005
TP57577_TGAC_V2_GENE28859	-	6	2	3073932879
TP57577_TGAC_V2_GENE37847	-	8	1	9561943
TP57577_TGAC_V2_GENE2212	+	11	3	3.61452e+20
TP57577_TGAC_V2_GENE30489	+	11	2	2739890827398850
TP57577_TGAC_V2_GENE39143	-	3	1	18971129
TP57577_TGAC_V2_GENE23258	+	11	4	3.54232e+23
TP57577_TGAC_V2_GENE9626	+	7	1	1966369
TP57577_TGAC_V2_GENE4751	+	4	1	127325
TP57577_TGAC_V2_GENE21942	+	6	1	14336
TP57577_TGAC_V2_GENE27135	-	5	1	2090962
TP57577_TGAC_V2_GENE25126	+	2	1	12956236
TP57577_TGAC_V2_GENE11634	-	8	2	1501678115016820
TP57577_TGAC_V2_GENE37008	-	42	3	2.68165e+23
TP57577_TGAC_V2_GENE1280	+	33	2	32079953208052
TP57577_TGAC_V2_GENE6889	+	3	1	25356089
TP57577_TGAC_V2_GENE25522	-	3	1	30255316
TP57577_TGAC_V2_GENE21947	+	2	1	18222
TP57577_TGAC_V2_GENE26196	-	6	1	2212607
TP57577_TGAC_V2_GENE2186	+	14	3	3.85839e+20
TP57577_TGAC_V2_GENE17201	+	9	2	2069062520690490
TP57577_TGAC_V2_GENE17232	-	7	1	20821071
TP57577_TGAC_V2_GENE8819	-	12	3	471344702647155
TP57577_TGAC_V2_GENE16977	-	23	5	181212354412633
TP57577_TGAC_V2_GENE30551	-	14	2	38137673813706
TP57577_TGAC_V2_GENE16151	-	57	4	1.07985e+31
TP57577_TGAC_V2_GENE2782	-	51	2	95076829507593
TP57577_TGAC_V2_GENE7660	-	27	1	6251
TP57577_TGAC_V2_GENE4190	+	8	2	2783515927835230
TP57577_TGAC_V2_GENE16011	+	18	5	1.92012e+39
TP57577_TGAC_V2_GENE32952	-	6	1	18907009
TP57577_TGAC_V2_GENE33448	-	6	1	19977281
TP57577_TGAC_V2_GENE21672	-	9	3	2.05865e+23
TP57577_TGAC_V2_GENE14459	+	9	2	22092802209339
TP57577_TGAC_V2_GENE25961	-	4	1	22415456
TP57577_TGAC_V2_GENE3421	-	35	3	4.30894e+20
TP57577_TGAC_V2_GENE28278	+	5	1	18032
TP57577_TGAC_V2_GENE36535	-	7	1	10748
TP57577_TGAC_V2_GENE26156	+	14	3	5.72728e+20
TP57577_TGAC_V2_GENE11849	+	23	1	11804808
TP57577_TGAC_V2_GENE12767	-	86	9	2.97129e+62
TP57577_TGAC_V2_GENE26757	-	34	6	2.7894e+47
TP57577_TGAC_V2_GENE12970	-	32	2	32453113245365
TP57577_TGAC_V2_GENE8782	-	4	1	162655
TP57577_TGAC_V2_GENE3770	+	149	5	2.12121e+39
TP57577_TGAC_V2_GENE186	-	7	2	1070830610708330
TP57577_TGAC_V2_GENE37686	+	4	1	8663464
TP57577_TGAC_V2_GENE33947	-	6	1	513912
TP57577_TGAC_V2_GENE31629	+	8	2	1124611168
TP57577_TGAC_V2_GENE17280	+	3	1	17393477
TP57577_TGAC_V2_GENE4350	+	13	2	758341758274
TP57577_TGAC_V2_GENE36714	+	11	3	9.28981e+17
TP57577_TGAC_V2_GENE16170	-	5	1	10711412
TP57577_TGAC_V2_GENE25464	+	2	1	212838
TP57577_TGAC_V2_GENE10217	-	3	1	24471053
TP57577_TGAC_V2_GENE16187	+	11	1	4187470
TP57577_TGAC_V2_GENE9697	-	7	2	2248663922486570
TP57577_TGAC_V2_GENE6172	-	23	2	61878246188216
TP57577_TGAC_V2_GENE35551	+	10	4	3.88744e+19
TP57577_TGAC_V2_GENE5890	+	20	1	13373045
TP57577_TGAC_V2_GENE19286	+	3	1	245430
TP57577_TGAC_V2_GENE29483	-	10	2	2882028873
TP57577_TGAC_V2_GENE15849	+	3	1	8357592
TP57577_TGAC_V2_GENE1059	-	3	1	14272411
TP57577_TGAC_V2_GENE135	-	53	6	96,4837,184,37,128,76
TP57577_TGAC_V2_GENE26384	+	25	6	2.31034e+47
TP57577_TGAC_V2_GENE1842	-	16	2	1717123317171130
TP57577_TGAC_V2_GENE14614	-	9	1	13700660
TP57577_TGAC_V2_GENE30938	+	3	1	83280
TP57577_TGAC_V2_GENE35864	-	7	1	13479964
TP57577_TGAC_V2_GENE36515	-	7	2	1669016506
TP57577_TGAC_V2_GENE26318	-	10	1	905300
TP57577_TGAC_V2_GENE2470	-	17	2	306370306558
TP57577_TGAC_V2_GENE17192	+	5	2	1902370919023760
TP57577_TGAC_V2_GENE9048	-	2	1	120032
TP57577_TGAC_V2_GENE36753	+	4	1	22971631
TP57577_TGAC_V2_GENE37721	+	7	1	9445854
TP57577_TGAC_V2_GENE7820	+	6	1	151710
TP57577_TGAC_V2_GENE32285	+	14	4	7.41619e+27
TP57577_TGAC_V2_GENE1172	-	2	1	894129
TP57577_TGAC_V2_GENE13315	-	5	2	1885296018853040
TP57577_TGAC_V2_GENE26922	+	10	3	8.98016e+20
TP57577_TGAC_V2_GENE1009	-	15	1	14091572
TP57577_TGAC_V2_GENE2073	+	5	2	2593338325933430
TP57577_TGAC_V2_GENE32182	-	6	2	64578636457973
TP57577_TGAC_V2_GENE16549	+	11	3	2.93006e+17
TP57577_TGAC_V2_GENE25478	-	16	3	438044389143722
TP57577_TGAC_V2_GENE10060	+	7	1	31743
TP57577_TGAC_V2_GENE33582	+	13	3	2.06462e+23
TP57577_TGAC_V2_GENE22635	-	5	2	994920
TP57577_TGAC_V2_GENE26906	+	22	2	64631916463138
TP57577_TGAC_V2_GENE3734	+	16	3	1.49437e+23
TP57577_TGAC_V2_GENE36645	-	2	1	945534
TP57577_TGAC_V2_GENE9240	+	4	1	74595
TP57577_TGAC_V2_GENE38009	+	3	1	31739398
TP57577_TGAC_V2_GENE20246	-	3	1	20251532
TP57577_TGAC_V2_GENE17457	-	30	5	1.12245e+39
TP57577_TGAC_V2_GENE23408	+	3	1	22012789
TP57577_TGAC_V2_GENE7907	+	3	1	1409191
TP57577_TGAC_V2_GENE38730	-	2	1	25405301
TP57577_TGAC_V2_GENE4325	-	5	2	410784410847
TP57577_TGAC_V2_GENE1506	+	28	4	1.49819e+31
TP57577_TGAC_V2_GENE8528	+	10	2	2675660826757250
TP57577_TGAC_V2_GENE8061	-	13	2	1383306913833000
TP57577_TGAC_V2_GENE22475	+	45	2	1185391911853840
TP57577_TGAC_V2_GENE6733	-	25	4	7.74261e+27
TP57577_TGAC_V2_GENE10956	+	9	2	47064733
TP57577_TGAC_V2_GENE26533	+	184	2	4570745672
TP57577_TGAC_V2_GENE1756	-	11	3	1.55451e+23
TP57577_TGAC_V2_GENE35729	+	4	1	25569847
TP57577_TGAC_V2_GENE18996	+	4	1	6087
TP57577_TGAC_V2_GENE15032	+	6	1	106958
TP57577_TGAC_V2_GENE11722	-	2	1	6927525
TP57577_TGAC_V2_GENE2379	-	11	1	12725336
TP57577_TGAC_V2_GENE25722	-	21	1	19155
TP57577_TGAC_V2_GENE3188	+	3	1	24713356
TP57577_TGAC_V2_GENE1544	+	21	2	7438682615
TP57577_TGAC_V2_GENE21431	+	4	1	11007476
TP57577_TGAC_V2_GENE12766	-	8	2	30675983067754
TP57577_TGAC_V2_GENE25691	+	5	1	103736
TP57577_TGAC_V2_GENE16887	+	11	3	3.02347e+17
TP57577_TGAC_V2_GENE7622	-	9	2	8802387995
TP57577_TGAC_V2_GENE5190	+	2	1	26084483
TP57577_TGAC_V2_GENE24861	-	2	1	119247
TP57577_TGAC_V2_GENE7017	-	18	1	3751009
TP57577_TGAC_V2_GENE9945	-	58	3	5.92098e+20
TP57577_TGAC_V2_GENE38055	-	45	4	3.22004e+31
TP57577_TGAC_V2_GENE3737	+	60	2	1491179414911740
TP57577_TGAC_V2_GENE32278	-	9	3	7.35815e+20
TP57577_TGAC_V2_GENE16355	+	2	1	148423
TP57577_TGAC_V2_GENE31599	-	46	1	2439284
TP57577_TGAC_V2_GENE37355	-	10	1	7120716
TP57577_TGAC_V2_GENE20247	+	65	3	2.03858e+23
TP57577_TGAC_V2_GENE12008	+	16	3	2.21495e+23
TP57577_TGAC_V2_GENE10284	+	5	2	3554035425
TP57577_TGAC_V2_GENE11509	-	5	1	14873440
TP57577_TGAC_V2_GENE34296	+	6	1	270890
TP57577_TGAC_V2_GENE2508	-	20	3	1.36533e+23
TP57577_TGAC_V2_GENE7646	+	7	2	149436149391
TP57577_TGAC_V2_GENE32720	-	3	1	27722
TP57577_TGAC_V2_GENE6678	+	9	3	3.06131e+23
TP57577_TGAC_V2_GENE30476	-	7	2	2740267927402710
TP57577_TGAC_V2_GENE38166	+	4	1	5572634
TP57577_TGAC_V2_GENE26274	-	54	5	9.55962e+29
TP57577_TGAC_V2_GENE9170	+	3	1	3472017
TP57577_TGAC_V2_GENE2045	-	3	1	3765438
TP57577_TGAC_V2_GENE6265	-	19	4	5.67887e+27
TP57577_TGAC_V2_GENE31739	-	7	1	795
TP57577_TGAC_V2_GENE25487	-	3	1	103348
TP57577_TGAC_V2_GENE6228	-	5	2	58742945874319
TP57577_TGAC_V2_GENE11051	+	8	1	1085
TP57577_TGAC_V2_GENE30572	+	159	3	1.60136e+23
TP57577_TGAC_V2_GENE8729	-	8	1	104514
TP57577_TGAC_V2_GENE2202	+	27	1	3829555
TP57577_TGAC_V2_GENE32950	-	11	3	1.90194e+23
TP57577_TGAC_V2_GENE15961	-	6	1	21162392
TP57577_TGAC_V2_GENE10556	+	47	2	2271467022714580
TP57577_TGAC_V2_GENE25500	+	2	1	30204253
TP57577_TGAC_V2_GENE11069	+	53	3	426942174292
TP57577_TGAC_V2_GENE6603	-	16	1	29587447
TP57577_TGAC_V2_GENE23883	-	3	1	21871902
TP57577_TGAC_V2_GENE36342	-	2	1	5641325
TP57577_TGAC_V2_GENE37809	-	7	1	19288669
TP57577_TGAC_V2_GENE25316	-	5	1	34656
TP57577_TGAC_V2_GENE33600	-	37	5	2.0587e+39
TP57577_TGAC_V2_GENE38461	+	14	1	11783505
TP57577_TGAC_V2_GENE25147	-	3	1	363442
TP57577_TGAC_V2_GENE80	-	13	1	517
TP57577_TGAC_V2_GENE3615	-	3	1	23815186
TP57577_TGAC_V2_GENE17706	-	8	2	1122611280
TP57577_TGAC_V2_GENE37455	+	25	5	7.33263e+34
TP57577_TGAC_V2_GENE14240	-	18	1	17746967
TP57577_TGAC_V2_GENE12557	+	5	1	24572118
TP57577_TGAC_V2_GENE20951	+	13	1	6848497
TP57577_TGAC_V2_GENE17581	-	3	1	278645
TP57577_TGAC_V2_GENE33159	+	14	3	3.97386e+17
TP57577_TGAC_V2_GENE8309	+	35	3	2.97857e+23
TP57577_TGAC_V2_GENE30997	+	11	2	13011202
TP57577_TGAC_V2_GENE5118	-	17	4	2.45768e+31
TP57577_TGAC_V2_GENE10693	+	14	2	8529985280
TP57577_TGAC_V2_GENE17035	-	2	1	3501985
TP57577_TGAC_V2_GENE35865	-	11	2	1344714313447090
TP57577_TGAC_V2_GENE11842	-	3	1	11992166
TP57577_TGAC_V2_GENE20988	+	8	2	3009769230097780
TP57577_TGAC_V2_GENE11903	-	45	2	1148007511480010
TP57577_TGAC_V2_GENE13289	+	2	1	171048
TP57577_TGAC_V2_GENE3825	-	18	2	1721064117210700
TP57577_TGAC_V2_GENE31802	+	17	2	3813038101
TP57577_TGAC_V2_GENE14494	-	3	1	2684028
TP57577_TGAC_V2_GENE13485	+	3	1	126133
TP57577_TGAC_V2_GENE24863	-	7	1	13408
TP57577_TGAC_V2_GENE13337	-	11	2	2660938726609410
TP57577_TGAC_V2_GENE32326	-	3	1	250833
TP57577_TGAC_V2_GENE12986	-	11	2	1713277517132730
TP57577_TGAC_V2_GENE3351	-	24	1	22347636
TP57577_TGAC_V2_GENE24800	+	17	3	4.77871e+20
TP57577_TGAC_V2_GENE6267	+	13	2	53165285316463
TP57577_TGAC_V2_GENE15905	-	117	8	4.70844e+55
TP57577_TGAC_V2_GENE11198	+	6	1	20291117
TP57577_TGAC_V2_GENE32107	-	6	1	12232332
TP57577_TGAC_V2_GENE25259	-	8	1	14038709
TP57577_TGAC_V2_GENE24851	-	3	1	226581
TP57577_TGAC_V2_GENE25430	-	4	1	15698631
TP57577_TGAC_V2_GENE1546	+	16	2	64946936
TP57577_TGAC_V2_GENE19382	+	19	2	96493229649351
TP57577_TGAC_V2_GENE20254	-	2	1	20396922
TP57577_TGAC_V2_GENE3808	-	9	2	2125687221256830
TP57577_TGAC_V2_GENE11339	-	23	1	182475
TP57577_TGAC_V2_GENE19549	-	3	1	5917157
TP57577_TGAC_V2_GENE15645	-	9	2	2354057223540480
TP57577_TGAC_V2_GENE1338	-	6	2	67735546773527
TP57577_TGAC_V2_GENE12981	-	20	2	16970361697000
TP57577_TGAC_V2_GENE31253	+	12	3	192951940419241
TP57577_TGAC_V2_GENE13760	+	3	1	102543
TP57577_TGAC_V2_GENE26516	-	21	2	5780957855
TP57577_TGAC_V2_GENE35238	-	29	4	4.21591e+23
TP57577_TGAC_V2_GENE30528	-	13	1	112713
TP57577_TGAC_V2_GENE9536	-	10	2	34689923468851
TP57577_TGAC_V2_GENE33481	+	25	4	1.96086e+31
TP57577_TGAC_V2_GENE11957	+	5	2	1200529712005430
TP57577_TGAC_V2_GENE24372	-	7	2	47455784745629
TP57577_TGAC_V2_GENE26104	+	19	3	3.08333e+17
TP57577_TGAC_V2_GENE5445	+	25	4	2.74858e+31
TP57577_TGAC_V2_GENE25659	-	5	1	12046511
TP57577_TGAC_V2_GENE15558	+	16	3	1.84733e+23
TP57577_TGAC_V2_GENE11273	-	20	1	11147
TP57577_TGAC_V2_GENE3194	-	3	1	24547279
TP57577_TGAC_V2_GENE9042	+	21	3	3.06092e+23
TP57577_TGAC_V2_GENE38410	+	6	2	1158665411586710
TP57577_TGAC_V2_GENE26708	-	20	4	1.45674e+31
TP57577_TGAC_V2_GENE10445	+	9	2	1139620711396150
TP57577_TGAC_V2_GENE26625	-	13	1	134596
TP57577_TGAC_V2_GENE15637	-	7	1	21236393
TP57577_TGAC_V2_GENE10426	+	5	1	4214219
TP57577_TGAC_V2_GENE6137	+	27	3	6.16059e+20
TP57577_TGAC_V2_GENE11991	+	15	2	1020986810209820
TP57577_TGAC_V2_GENE12789	-	2	1	2214476
TP57577_TGAC_V2_GENE31196	+	5	1	16579
TP57577_TGAC_V2_GENE17938	-	144	5	1.54e+39
TP57577_TGAC_V2_GENE21050	-	51	5	9.91746e+34
TP57577_TGAC_V2_GENE23529	-	6	1	17775014
TP57577_TGAC_V2_GENE40421	+	4	1	1092
TP57577_TGAC_V2_GENE8604	-	10	1	389811
TP57577_TGAC_V2_GENE11985	-	25	3	1.01067e+23
TP57577_TGAC_V2_GENE25305	+	14	1	68407
TP57577_TGAC_V2_GENE17090	+	3	1	8898554
TP57577_TGAC_V2_GENE30852	+	30	3	884218837688357
TP57577_TGAC_V2_GENE38978	+	13	2	81636088163517
TP57577_TGAC_V2_GENE37879	+	7	1	31956247
TP57577_TGAC_V2_GENE34017	-	10	3	1.0866e+23
TP57577_TGAC_V2_GENE13300	-	10	2	1893216718932090
TP57577_TGAC_V2_GENE27051	+	5	1	11087071
TP57577_TGAC_V2_GENE7954	+	26	3	2.71812e+23
TP57577_TGAC_V2_GENE7511	-	19	2	4213842205
TP57577_TGAC_V2_GENE33625	+	4	1	5971557
TP57577_TGAC_V2_GENE26280	-	4	2	918910919012
TP57577_TGAC_V2_GENE9758	-	4	1	24771493
TP57577_TGAC_V2_GENE10708	-	28	2	6401663894
TP57577_TGAC_V2_GENE29761	+	3	1	23844
TP57577_TGAC_V2_GENE21781	-	3	1	0
TP57577_TGAC_V2_GENE10746	+	3	1	4846424
TP57577_TGAC_V2_GENE35228	+	92	3	4.76757e+17
TP57577_TGAC_V2_GENE13713	-	6	2	3601835951
TP57577_TGAC_V2_GENE28792	-	4	1	80420
TP57577_TGAC_V2_GENE10329	+	3	1	26610416
TP57577_TGAC_V2_GENE3191	-	4	1	24652163
TP57577_TGAC_V2_GENE25416	-	2	1	15526062
TP57577_TGAC_V2_GENE31048	-	5	1	45949
TP57577_TGAC_V2_GENE13791	-	34	5	1.76226e+29
TP57577_TGAC_V2_GENE5829	-	5	1	14551372
TP57577_TGAC_V2_GENE17395	+	2	1	99009
TP57577_TGAC_V2_GENE6069	+	14	1	5174164
TP57577_TGAC_V2_GENE15070	-	2	1	146501
TP57577_TGAC_V2_GENE34700	-	3	1	96340
TP57577_TGAC_V2_GENE33784	+	20	2	2743383427433590
TP57577_TGAC_V2_GENE4709	-	3	1	323598
TP57577_TGAC_V2_GENE16068	+	27	3	2.07772e+17
TP57577_TGAC_V2_GENE27957	-	13	3	610266097161051
TP57577_TGAC_V2_GENE26830	+	2	1	12917784
TP57577_TGAC_V2_GENE32796	-	9	1	7900707
TP57577_TGAC_V2_GENE29865	-	6	1	170286
TP57577_TGAC_V2_GENE30180	+	10	2	2468469324684730
TP57577_TGAC_V2_GENE21347	+	3	1	178822
TP57577_TGAC_V2_GENE23960	-	4	1	12280157
TP57577_TGAC_V2_GENE38288	-	26	4	2.0197e+31
TP57577_TGAC_V2_GENE25163	+	11	2	7979779759
TP57577_TGAC_V2_GENE32301	+	12	4	7.42243e+27
TP57577_TGAC_V2_GENE35256	-	6	2	8645886595
[truncated: 6,721 more rows]
